# Supplementary material for: A combination of plasma membrane sterol biosynthesis and autophagy is required for shade-induced hypocotyl elongation
Source: Nat Commun. 2022 Oct 10;13:5659. doi: 10.1038/s41467-022-33384-9 (PMC9550796; doi:10.1038/s41467-022-33384-9)
Supplement: Supplementary file 3 — Supplementary Data 1 [file 41467_2022_33384_MOESM3_ESM.xlsx]

## Sheet: Overview
Supplementary Data. Ince et al. (submitted)
Supplementary Table 1: Expression table including log fold-change and adjusted p values
WL: White Light
LB: Low Blue
LRFR: Low Red to Far Red ratio
FC: Fold Change
Category: Indicates transcriptional regulation of the given gene in Col-0 at indicated conditions
UP: Upregulated
DOWN: Downregulated

## Sheet: Hypocotyl_data
			Mean expression (in log2)												Relative expression (compared to WL in log2)								Adjusted P value (Benjamini Hochberg correction)												Mean expression (in log2)												Relative expression (compared to WL)
Gene_ID	Gene_Name	Description	Hyp.Col0.WL	Hyp.Col0.LB	Hyp.Col0.LRFR	Hyp.pif457.WL	Hyp.pif457.LB	Hyp.pif457.LRFR	Hyp.yuc2589.WL	Hyp.yuc2589.LB	Hyp.yuc2589.LRFR	Hyp.smt2.WL	Hyp.smt2.LB	Hyp.smt2.LRFR	Col-0 LB vs. WL	Col-0 LRFR vs. WL	pif457 LB vs. WL	pif457 LRFR vs. WL	yuc2589 LB vs. WL	yuc2589 LRFR vs. WL	smt2-1 LB vs. WL	smt2-1 LRFR vs. WL	Col-0 LB vs. WL	Col-0 LRFR vs. WL	pif457 LB vs. WL	pif457 LRFR vs. WL	yuc2589 LB vs. WL	yuc2589 LRFR vs. WL	smt2-1 LB vs. WL	smt2-1 LRFR vs. WL	Category
AT1G01010	NAC001	NAC domain-containing protein 1 [Source:UniProtKB/Swiss-Prot;Acc:Q0WV96]	2.36859	2.44142	2.17399	2.87926	2.87375	2.28537	2.42644	2.75791	2.61535	1.75189	2.16086	1.92635	0.0728318	-0.194597	-0.00551316	-0.593893	0.331472	0.188908	0.408968	0.174463	0.909791	0.728181	0.99827	0.440798	0.663991	0.841581	0.37746	0.737205
AT1G01020	ARV1	ARV1 [Source:UniProtKB/TrEMBL;Acc:Q5MK24]	3.96701	4.22861	4.14259	4.13968	4.07648	3.97128	4.02082	3.97246	3.90204	4.2128	4.33334	4.1677	0.261603	0.175578	-0.0631932	-0.168394	-0.0483615	-0.118777	0.120541	-0.0450951	0.244762	0.467541	0.937644	0.749707	0.92847	0.778746	0.619498	0.870738
AT1G01040	DCL1	Dicer-like 1 [Source:UniProtKB/TrEMBL;Acc:F4HQG6]	6.26948	6.27649	5.99364	6.12736	6.1966	6.14788	6.11968	6.17738	5.942	5.99634	6.22928	6.22259	0.00700593	-0.275836	0.0692478	0.0205224	0.057694	-0.177686	0.232939	0.226248	0.983706	0.219415	0.931354	0.982435	0.912709	0.624857	0.295239	0.311234
AT1G01050	PPA1	Soluble inorganic pyrophosphatase 1 [Source:UniProtKB/Swiss-Prot;Acc:Q93V56]	5.07622	4.82263	4.6835	5.37216	5.07312	5.35469	5.24193	5.06215	5.34219	5.28849	5.04617	4.67852	-0.253592	-0.392721	-0.299042	-0.0174774	-0.179781	0.100253	-0.242328	-0.609976	0.0602156	0.00367558	0.0869767	0.974567	0.344707	0.672095	0.0670329	2.55248e-05	DOWN in LRFR
AT1G01060	LHY	LHY1 [Source:UniProtKB/TrEMBL;Acc:A0A178W761]	6.57463	5.69515	6.019	6.07209	5.52347	5.98176	6.36212	5.88925	5.57139	7.88891	7.86151	7.9007	-0.879482	-0.555637	-0.54862	-0.0903297	-0.472875	-0.790738	-0.0273994	0.0117949	0.000576415	0.0241603	0.0885136	0.919407	0.127257	0.0055518	0.935596	0.973029	DOWN in LB & LRFR
AT1G01070		WAT1-related protein [Source:UniProtKB/TrEMBL;Acc:A0A178WFU3]	3.74315	3.7304	2.38962	4.15737	4.12128	3.19459	4.60653	4.61241	3.75914	3.41546	3.00626	1.18124	-0.0127508	-1.35353	-0.0360914	-0.962779	0.00587511	-0.847395	-0.4092	-2.23422	0.982455	0.0002692	0.981218	0.0254741	0.99652	0.0451326	0.264089	2.26616e-07	DOWN in LRFR
AT1G01080		RNA-binding (RRM/RBD/RNP motifs) family protein [Source:UniProtKB/TrEMBL;Acc:F4HQH8]	5.66377	5.6769	5.51409	5.93528	5.63656	5.94103	5.7142	5.51195	6.04046	5.7162	5.68948	5.55129	0.0131304	-0.149684	-0.298722	0.00574379	-0.202256	0.326257	-0.0267113	-0.164904	0.950878	0.319759	0.102325	0.991927	0.29104	0.0492182	0.883918	0.248596
AT1G01090	PDH-E1 ALPHA	Pyruvate dehydrogenase E1 component subunit alpha [Source:UniProtKB/TrEMBL;Acc:A0A178W8A7]	7.6844	8.03491	8.03307	7.69969	7.69489	7.66778	7.4524	7.56514	7.50807	7.6676	8.17512	8.02741	0.35051	0.348674	-0.00480053	-0.0319096	0.112739	0.0556677	0.507519	0.359815	0.0114324	0.0118539	0.993781	0.954038	0.635818	0.858942	0.000344378	0.00824985	UP in LB & LRFR
AT1G01100	RPP1A	60S acidic ribosomal protein P1-1 [Source:UniProtKB/Swiss-Prot;Acc:Q8LCW9]	5.99328	6.01372	6.67288	5.89419	6.00081	6.04444	6.05085	5.96688	6.14425	6.29079	6.14639	6.61964	0.0204382	0.679601	0.106616	0.150252	-0.083969	0.0934013	-0.144397	0.328845	0.963931	0.0183498	0.9182	0.864304	0.905436	0.892432	0.666958	0.272519	UP in LRFR
AT1G01110	IQD18	IQ-domain 18 [Source:UniProtKB/TrEMBL;Acc:Q9MAM4]	3.42111	4.09569	4.39277	2.15828	2.95736	2.0609	2.77608	3.40464	3.63745	2.49452	3.54906	4.077	0.674576	0.971657	0.799081	-0.0973806	0.628556	0.861365	1.05454	1.58248	0.0306004	0.00217277	0.0387062	0.935111	0.10563	0.0179303	0.000828488	5.91132e-06	UP in LB & LRFR
AT1G01120	KCS1	3-ketoacyl-CoA synthase [Source:UniProtKB/TrEMBL;Acc:A0A178W124]	8.24471	7.93705	8.68816	7.03232	6.50806	7.37568	6.19908	5.76681	6.47497	7.61252	7.32907	8.84654	-0.30766	0.443449	-0.524261	0.343356	-0.432272	0.275884	-0.283452	1.23402	0.29589	0.111946	0.171692	0.503751	0.237032	0.523702	0.324414	2.86017e-05
AT1G01130		CONTAINS InterPro DOMAIN/s: CBL-interacting protein kinase (InterPro:IPR020660), Calcium/calmodulin-dependent protein kinase-like (InterPro:IPR020636); BEST Arabidopsis thaliana protein match is: unknown protein (TAIR:AT5G47170.1); Has 176 Blast hit /.../76 proteins in 20 species: Archae - 0; Bacteria - 0; Metazoa - 0; Fungi - 0; Plants - 176; Viruses - 0; Other Eukaryotes - 0 (source: NCBI BLink…	0.537927	0.661661	1.69942	0.0315374	-0.514592	0.146341	-1.25428	-0.958733	-0.238837	0.716902	0.24991	0.787149	0.123735	1.16149	-0.546129	0.114803	0.295549	1.01544	-0.466993	0.0702469	0.910725	0.129002	0.778799	0.970396	0.86169	0.335582	0.580165	0.945549
AT1G01140	CIPK9	CBL-interacting protein kinase 9 [Source:TAIR;Acc:AT1G01140]	6.41208	6.81731	5.38371	6.83466	7.0334	6.66397	7.06076	7.48343	7.19213	7.11561	7.39687	6.33004	0.405227	-1.02837	0.198743	-0.170687	0.422671	0.131373	0.281258	-0.785569	0.0226698	1.39175e-06	0.580773	0.665889	0.0471775	0.678107	0.113457	3.81697e-05	UP in LB & DOWN in LRFR
AT1G01160	GIF2	GRF1-interacting factor 2 [Source:UniProtKB/TrEMBL;Acc:F4HQJ3]	5.06271	5.29266	5.10445	5.25909	5.42571	5.03732	5.06246	5.38174	5.11785	5.25499	5.44848	5.15644	0.229954	0.041749	0.166625	-0.221765	0.319286	0.0553996	0.193483	-0.0985521	0.0742781	0.811206	0.473792	0.244263	0.0342675	0.84184	0.129947	0.48178
AT1G01170		At1g01170 [Source:UniProtKB/TrEMBL;Acc:Q2HIQ2]	4.92426	5.1163	4.31573	5.47105	5.60967	5.64697	5.32695	5.48005	5.78565	5.67621	5.42704	4.74068	0.192044	-0.608527	0.13862	0.175924	0.153105	0.458698	-0.249174	-0.935525	0.431521	0.00517276	0.819694	0.740798	0.695902	0.0846953	0.266893	4.97413e-05	DOWN in LRFR
AT1G01180		S-adenosyl-L-methionine-dependent methyltransferases superfamily protein [Source:UniProtKB/TrEMBL;Acc:F4HS78]	3.16048	4.07646	1.65035	3.55448	4.42639	3.46523	3.56623	4.15889	3.53194	3.61275	4.35767	1.79086	0.915986	-1.51013	0.871906	-0.0892456	0.592663	-0.0342853	0.744917	-1.82189	0.00987447	7.67289e-05	0.0504972	0.949281	0.203659	0.970821	0.0323882	4.87575e-06	UP in LB & DOWN in LRFR
AT1G01190	CYP78A8	CYP78A8 [Source:UniProtKB/TrEMBL;Acc:A0A178WIC4]	2.18312	1.67984	0.636444	2.71215	1.69708	1.97148	2.29806	0.917872	2.13662	1.75538	0.907413	0.651387	-0.50328	-1.54667	-1.01507	-0.74067	-1.38019	-0.161438	-0.847965	-1.10399	0.442777	0.00779211	0.239528	0.491721	0.0464552	0.910136	0.146322	0.0532668	DOWN in LRFR
AT1G01200	RABA3	RABA3 [Source:UniProtKB/TrEMBL;Acc:A0A178W3F7]	1.8524	1.49524	2.68437	0.656114	-0.267581	0.698026	0.862046	0.590736	0.766199	0.946746	0.962915	2.40746	-0.35716	0.831968	-0.923696	0.0419112	-0.271309	-0.0958469	0.0161683	1.46072	0.692501	0.275259	0.480565	0.988343	0.868025	0.960743	0.988433	0.0368492
AT1G01210		DNA-directed RNA polymerase subunit [Source:UniProtKB/TrEMBL;Acc:Q9LNK0]	2.94089	3.01995	3.24333	3.18956	2.90999	3.13283	3.10274	2.90521	3.18808	3.28302	2.90359	3.37775	0.0790592	0.302442	-0.279563	-0.056727	-0.197531	0.0853429	-0.379429	0.0947321	0.851901	0.355197	0.676708	0.96302	0.72256	0.907368	0.214312	0.797781
AT1G01220	FKGP	Bifunctional fucokinase/fucose pyrophosphorylase [Source:UniProtKB/Swiss-Prot;Acc:Q9LNJ9]	4.85472	4.9909	4.53461	5.08522	4.99371	5.18812	5.03833	5.13093	5.16403	4.87521	4.93876	4.74763	0.136173	-0.320115	-0.0915142	0.102892	0.0926064	0.125704	0.0635518	-0.127579	0.545578	0.0994792	0.880014	0.859477	0.817293	0.724343	0.787017	0.551689
AT1G01225		At1g01225 [Source:UniProtKB/TrEMBL;Acc:Q29PY0]	1.71362	1.84822	1.54481	1.59222	1.67225	1.17882	1.65597	1.47164	1.6045	1.28893	1.84155	1.19459	0.134598	-0.168813	0.080032	-0.413405	-0.184326	-0.0514696	0.552624	-0.0943389	0.791507	0.728181	0.957715	0.591123	0.814369	0.959812	0.144521	0.844791
AT1G01230		ORMDL family protein [Source:UniProtKB/TrEMBL;Acc:Q9C5I0]	4.78721	5.04727	5.16406	4.74833	4.99407	4.82932	4.68747	5.03671	4.85651	4.93501	4.91722	5.13354	0.260068	0.376854	0.245743	0.0809924	0.349245	0.169046	-0.0177931	0.19853	0.116572	0.0199987	0.360072	0.872806	0.0784286	0.504629	0.93656	0.234182	UP in LRFR
AT1G01240		At1g01240/F6F3_11 [Source:UniProtKB/TrEMBL;Acc:Q9LNJ7]	3.94638	4.7779	3.58698	4.1021	4.79193	3.81624	4.48742	5.06502	4.35831	4.30713	4.84656	3.88684	0.83152	-0.359398	0.689832	-0.285856	0.577597	-0.129113	0.53943	-0.420288	2.82428e-05	0.0463706	0.0012047	0.320927	0.00544982	0.689592	0.00256417	0.0171131	UP in LB & DOWN in LRFR
AT1G01250	ERF023	Ethylene-responsive transcription factor ERF023 [Source:UniProtKB/Swiss-Prot;Acc:Q1ECI2]	-0.641072	-1.24429	-0.230475	-0.597333	-0.793212	-0.303417	0.303789	-0.294952	0.765225	0.301781	-0.669029	0.268593	-0.603216	0.410597	-0.19588	0.293916	-0.598741	0.461436	-0.970809	-0.0331873	0.465217	0.646573	0.942916	0.90485	0.628233	0.73641	0.187632	0.97412
AT1G01260	BHLH13	Transcription factor bHLH13 [Source:UniProtKB/Swiss-Prot;Acc:Q9LNJ5]	4.08559	4.19131	4.85511	3.71305	4.05283	3.87606	4.02084	3.93678	4.444	3.89166	3.94072	4.69465	0.105724	0.769524	0.339783	0.163006	-0.0840657	0.423159	0.0490532	0.802992	0.659722	0.000167716	0.234391	0.724559	0.841531	0.0714433	0.842468	7.80381e-05	UP in LRFR
AT1G01290	CNX3	Cyclic pyranopterin monophosphate synthase, mitochondrial [Source:UniProtKB/Swiss-Prot;Acc:Q39056]	4.18853	4.31482	4.27	4.26557	4.0547	4.42677	4.06816	4.38536	3.99807	4.48868	4.29771	4.32632	0.126291	0.0814694	-0.210869	0.161202	0.317197	-0.0700935	-0.190976	-0.162361	0.512377	0.698659	0.494246	0.658256	0.127769	0.847194	0.265807	0.355509
AT1G01300	APF2	Aspartyl protease family protein 2 [Source:UniProtKB/Swiss-Prot;Acc:Q9LNJ3]	5.6178	5.70714	5.97819	5.18129	5.31728	5.13882	5.87328	6.02154	6.0047	5.57963	5.77606	6.12745	0.0893413	0.360389	0.135987	-0.0424724	0.148253	0.131414	0.196423	0.547819	0.752784	0.100389	0.824212	0.961144	0.707952	0.751604	0.395269	0.00968386
AT1G01320		Tetratricopeptide repeat (TPR)-like superfamily protein [Source:UniProtKB/TrEMBL;Acc:F4HS99]	7.96673	7.20963	6.99043	8.31071	7.71741	8.35864	8.25739	7.5403	8.06429	7.99015	7.43822	7.49895	-0.7571	-0.976297	-0.593301	0.0479309	-0.717085	-0.1931	-0.551939	-0.491205	0.00309511	0.000246918	0.067274	0.963355	0.0150177	0.664907	0.0262179	0.0486126	DOWN in LB & LRFR
AT1G01340	CNGC10	Probable cyclic nucleotide-gated ion channel 10 [Source:UniProtKB/Swiss-Prot;Acc:Q9LNJ0]	1.43644	0.98943	0.93157	1.95712	1.44397	1.71926	1.39667	1.01129	1.08298	1.40876	1.07076	1.60393	-0.447014	-0.504874	-0.513144	-0.23786	-0.385385	-0.313695	-0.338006	0.195162	0.363866	0.295116	0.565716	0.862191	0.609714	0.700276	0.494335	0.712776
AT1G01350		Zinc finger CCCH domain-containing protein 1 [Source:UniProtKB/Swiss-Prot;Acc:Q8GX84]	4.06741	4.18196	4.32471	4.05236	4.28129	4.01521	4.12996	4.19182	4.17996	4.37268	4.07751	4.45432	0.11455	0.257302	0.228937	-0.0371509	0.0618618	0.0499983	-0.295176	0.0816317	0.577048	0.14537	0.459044	0.956905	0.877211	0.905259	0.0825587	0.684498
AT1G01360	PYL9	RCAR1 [Source:UniProtKB/TrEMBL;Acc:A0A178W4H4]	4.01494	3.93413	3.26398	4.39644	4.45696	4.3052	4.2104	4.22378	4.32337	4.43246	4.27816	3.75813	-0.0808122	-0.75096	0.060521	-0.0912417	0.0133818	0.112968	-0.154294	-0.674328	0.750014	0.000226322	0.93467	0.882769	0.98029	0.765949	0.465437	0.000591723	DOWN in LRFR
AT1G01370	HTR12	Histone H3-like centromeric protein HTR12 [Source:UniProtKB/Swiss-Prot;Acc:Q8RVQ9]	1.27763	1.30514	1.31572	0.976896	1.81608	1.45681	1.64516	1.53535	1.34765	1.36638	0.970183	0.88448	0.0275157	0.0380915	0.839187	0.47991	-0.109806	-0.297507	-0.396193	-0.481896	0.981157	0.973254	0.539299	0.800698	0.953794	0.847158	0.622397	0.538706
AT1G01380	ETC1	MYB-like transcription factor ETC1 [Source:UniProtKB/Swiss-Prot;Acc:Q9LNI5]	2.47256	2.56915	2.95042	2.53948	2.4322	2.71527	2.26055	2.67909	2.68486	2.86372	2.41524	2.80742	0.0965949	0.477863	-0.107282	0.175789	0.418539	0.424315	-0.448486	-0.056304	0.858581	0.235702	0.940876	0.885349	0.472738	0.46396	0.253996	0.912747
AT1G01390		UDP-Glycosyltransferase superfamily protein [Source:TAIR;Acc:AT1G01390]	-1.2475	-3.95728	-1.91579	0.0396403	-2.03825	-0.592984	-0.896696	-3.24988	0.39573	-0.851518	-3.84298	-0.56572	-2.70979	-0.668293	-2.07789	-0.632624	-2.35318	1.29243	-2.99146	0.285798	0.036225	0.682264	0.310491	0.876489	0.153354	0.52936	0.0182724	0.865254	DOWN in LB
AT1G01420	UGT72B3	UDP-glucosyl transferase 72B3 [Source:TAIR;Acc:AT1G01420]	5.27047	4.67174	4.42236	5.72898	5.20175	5.71335	5.81552	5.44646	6.13367	5.62896	4.91446	4.70522	-0.598727	-0.848106	-0.52723	-0.0156269	-0.369063	0.31815	-0.714499	-0.923739	0.000439355	6.31572e-06	0.00660796	0.982435	0.0621106	0.120999	4.40162e-05	1.2508e-06	DOWN in LB & LRFR
AT1G01430	TBL25	Protein trichome birefringence-like 25 [Source:UniProtKB/Swiss-Prot;Acc:Q84JH9]	6.96991	7.20662	6.40801	7.11681	7.12313	6.97823	6.8539	6.98277	6.97523	7.10103	7.36351	6.8966	0.236713	-0.5619	0.00631197	-0.138579	0.128871	0.12133	0.262478	-0.204423	0.0786951	8.39277e-05	0.990918	0.6216	0.545757	0.577829	0.0445595	0.124732	DOWN in LRFR
AT1G01440		At1g01440 [Source:UniProtKB/TrEMBL;Acc:Q6NQ63]	4.95871	5.12038	4.68704	4.90258	5.11447	4.88417	4.83076	5.02162	4.66402	4.78027	5.11211	4.80881	0.161666	-0.271673	0.211889	-0.0184081	0.190867	-0.166739	0.331834	0.0285365	0.348817	0.0896422	0.455143	0.978032	0.411772	0.495236	0.0320287	0.891602
AT1G01448		other RNA [Source:TAIR;Acc:AT1G01448]	4.0202	4.39447	3.18786	4.1851	4.53902	3.89747	4.28865	4.55767	3.98812	3.91631	4.49364	3.43302	0.37427	-0.832343	0.353916	-0.287635	0.26902	-0.300532	0.57733	-0.483287	0.274969	0.00944675	0.586875	0.694637	0.621263	0.564485	0.0681522	0.132914	DOWN in LRFR
AT1G01470	LEA14	LSR3 [Source:UniProtKB/TrEMBL;Acc:A0A178W160]	5.81009	5.08226	6.69414	5.89249	5.47695	6.05348	5.86182	4.95584	6.00473	5.4643	4.56483	5.82353	-0.727826	0.884054	-0.415545	0.160986	-0.905971	0.142916	-0.899471	0.359233	0.0342845	0.0101772	0.531748	0.883612	0.0248865	0.851376	0.00778846	0.319962	DOWN in LB & UP in LRFR
AT1G01480	ACS2	1-aminocyclopropane-1-carboxylate synthase 2 [Source:UniProtKB/Swiss-Prot;Acc:Q06402]	-0.785227	-0.277808	-0.965403	-0.489144	-0.207393	0.0191042	-1.06816	-0.709544	-1.61089	-2.34409	-1.22786	-1.91437	0.507419	-0.180176	0.281751	0.508248	0.358612	-0.542735	1.11623	0.429719	0.725878	0.913507	0.949547	0.889057	0.89382	0.817947	0.347828	0.751654
AT1G01490		Heavy metal transport/detoxification superfamily protein [Source:TAIR;Acc:AT1G01490]	6.1782	6.18534	5.92124	6.4439	6.15412	6.00964	6.20599	6.22141	6.40016	6.32801	6.33933	6.11857	0.00714434	-0.256959	-0.28978	-0.434259	0.0154178	0.194164	0.0113202	-0.20944	0.982224	0.210713	0.377712	0.0887592	0.977268	0.532477	0.967172	0.305923
AT1G01500		Uncharacterized protein At1g01500 [Source:UniProtKB/Swiss-Prot;Acc:Q8GUH2]	3.98016	3.8952	4.30428	3.90563	3.95288	3.90722	4.14154	4.25153	4.2157	3.75088	3.73963	4.00135	-0.0849593	0.324123	0.0472483	0.00159367	0.109993	0.0741572	-0.0112454	0.25047	0.716938	0.0798955	0.947	0.999368	0.755735	0.85722	0.964869	0.176528
AT1G01510	AN	C-terminal binding protein AN [Source:UniProtKB/Swiss-Prot;Acc:O23702]	5.48585	5.53919	5.77502	5.29494	5.59238	5.43014	5.5289	5.77489	5.49491	5.41774	5.74308	5.86452	0.0533349	0.289174	0.297441	0.135202	0.245993	-0.0339818	0.325349	0.446787	0.729979	0.0156668	0.0471919	0.573899	0.097872	0.908108	0.00583444	0.000279215	UP in LRFR
AT1G01520		ASG4 [Source:UniProtKB/TrEMBL;Acc:A0A178W835]	3.1093	0.70775	4.30866	3.31385	0.756114	3.33463	2.91697	0.416698	2.87141	3.99071	2.15954	5.09944	-2.40155	1.19936	-2.55774	0.0207745	-2.50027	-0.0455554	-1.83118	1.10872	4.30756e-07	0.00213798	6.22074e-07	0.989433	6.9547e-07	0.965584	1.40444e-05	0.00358505	DOWN in LB & UP in LRFR
AT1G01540		Probable serine/threonine-protein kinase At1g01540 [Source:UniProtKB/Swiss-Prot;Acc:Q3EDL4]	7.02259	7.26813	7.47457	6.51338	6.49359	6.69525	6.14285	6.31325	6.2144	6.84707	7.11978	7.5518	0.245539	0.451983	-0.0197874	0.181873	0.170401	0.0715458	0.272709	0.70473	0.0502749	0.000491286	0.969728	0.391043	0.333083	0.772166	0.0259279	1.24862e-06	UP in LRFR
AT1G01550	BPS1	Protein BPS1, chloroplastic [Source:UniProtKB/Swiss-Prot;Acc:Q9LMM6]	7.6451	7.9329	7.66345	7.58607	7.75768	7.52201	7.63403	7.94144	7.72734	7.57952	7.87356	7.69681	0.287793	0.0183503	0.171609	-0.0640644	0.307409	0.093316	0.294043	0.117293	0.0787775	0.940812	0.611324	0.908509	0.130912	0.770154	0.0655374	0.512696
AT1G01570		F22L4.11 protein [Source:UniProtKB/TrEMBL;Acc:Q9LMM4]	-0.686559	-0.164678	-1.9546	-0.264595	-0.293216	-1.28329	-0.416273	-0.117986	-1.37903	-0.62937	-0.897469	-1.26939	0.521882	-1.26804	-0.0286215	-1.01869	0.298287	-0.962759	-0.268099	-0.640017	0.655971	0.19945	0.994754	0.601033	0.895096	0.517114	0.822076	0.544498
AT1G01580	FRO2	ferric reduction oxidase 2 [Source:TAIR;Acc:AT1G01580]	-0.741469	-1.84168	-5.11179	-5.11179	-2.19286	-2.78195	-4.36347	-3.58025	-4.27245	-2.34999	-2.7337	-4.11925	-1.10021	-4.37032	2.91893	2.32984	0.783221	0.0910196	-0.383707	-1.76926	0.765235	0.124116	0.617497	0.727614	0.908727	0.991647	0.918613	0.572058
AT1G01590	FRO1	Probable ferric reduction oxidase 1 [Source:UniProtKB/Swiss-Prot;Acc:Q9LMM2]	-2.73929	-3.95826	-3.73444	-0.929961	-2.00184	-0.0853473	-1.12056	-2.43172	-1.51986	-1.04322	-1.64091	-3.2736	-1.21897	-0.995149	-1.07188	0.844614	-1.31116	-0.399296	-0.597682	-2.23038	0.445597	0.550985	0.765141	0.836659	0.568329	0.908415	0.721983	0.113546
AT1G01600	CYP86A4	Cytochrome P450 86A4 [Source:UniProtKB/Swiss-Prot;Acc:Q9LMM1]	2.12707	2.413	4.39205	0.802425	-0.367478	0.359187	0.00248484	-1.79514	-0.135809	0.759025	0.539129	4.36634	0.285932	2.26499	-1.1699	-0.443239	-1.79762	-0.138294	-0.219896	3.60732	0.839685	0.0243538	0.557156	0.893411	0.164683	0.959563	0.867181	0.000443715	UP in LRFR
AT1G01610	GPAT4	GPAT4 [Source:UniProtKB/TrEMBL;Acc:A0A178W9F8]	6.04527	5.73082	6.23864	5.6186	5.38678	5.77643	5.4338	5.13209	5.53513	5.85365	5.79986	6.39529	-0.314443	0.19337	-0.231823	0.157832	-0.30171	0.10133	-0.0537859	0.541645	0.156335	0.423116	0.601033	0.776121	0.315261	0.823186	0.844924	0.0102375
AT1G01620	PIP1-3	TMP-B [Source:UniProtKB/TrEMBL;Acc:A0A178WIA6]	9.66086	10.1561	9.32234	9.29512	9.65048	9.06957	9.34318	9.63161	9.30593	9.93754	10.421	10.0075	0.495223	-0.338516	0.355366	-0.225549	0.288426	-0.0372559	0.483506	0.0699143	0.00890053	0.0767041	0.186253	0.540306	0.260116	0.939149	0.00922495	0.7608	UP in LB
AT1G01630		Polyphosphoinositide binding protein, putative [Source:UniProtKB/TrEMBL;Acc:Q9LQ96]	5.38303	5.05418	5.78833	4.39285	4.44776	4.84931	4.39891	4.32413	4.78069	5.08926	5.05616	6.06143	-0.328843	0.405305	0.0549103	0.456465	-0.0747767	0.381779	-0.0330993	0.972165	0.175236	0.0868751	0.952866	0.157913	0.89331	0.216017	0.916349	7.72988e-05
AT1G01640		BTB/POZ domain-containing protein At1g01640 [Source:UniProtKB/Swiss-Prot;Acc:Q9LQ95]	0.299047	1.08286	-0.848095	0.701819	1.03914	-0.515485	0.516774	1.13182	0.150341	0.542026	0.223898	-0.164637	0.783812	-1.14714	0.33732	-1.2173	0.61505	-0.366432	-0.318128	-0.706663	0.310762	0.116085	0.882769	0.260728	0.609537	0.8019	0.705879	0.350838
AT1G01650	SPPL4	Signal peptide peptidase-like 4 [Source:UniProtKB/Swiss-Prot;Acc:Q0WMJ8]	4.4485	4.31704	4.41261	4.56028	4.46052	4.5961	4.68165	4.60343	4.95712	4.74124	4.62838	5.01061	-0.131454	-0.035891	-0.0997574	0.0358231	-0.0782195	0.275464	-0.112856	0.26937	0.487275	0.880007	0.833084	0.956786	0.821787	0.203076	0.539316	0.0999398
AT1G01670	PUB56	U-box domain-containing protein 56 [Source:UniProtKB/Swiss-Prot;Acc:Q8GXQ7]	0.15092	0.475629	-0.770208	0.385221	0.73975	0.782885	-0.11142	-0.628933	0.336814	-0.332424	0.0957459	-0.844214	0.324709	-0.921128	0.354529	0.397665	-0.517513	0.448234	0.42817	-0.51179	0.639825	0.108209	0.824229	0.791095	0.573568	0.645727	0.490123	0.396252
AT1G01690	ATPRD3	Putative recombination initiation defects 3 [Source:UniProtKB/TrEMBL;Acc:F4HU48]	2.12162	2.2571	2.12121	2.23612	2.25196	2.17167	2.35129	2.56361	2.00313	2.0088	2.22788	2.00885	0.135479	-0.000408731	0.0158388	-0.0644506	0.212319	-0.348154	0.219083	5.5226e-05	0.784391	0.999751	0.991501	0.965611	0.770575	0.560502	0.601182	1
AT1G01700	ATROPGEF2	RHO guanyl-nucleotide exchange factor 2 [Source:TAIR;Acc:AT1G01700]	-0.176018	0.0460233	-0.674645	-0.0591136	0.201993	-0.882775	0.135941	-0.674723	-0.878724	-0.277058	0.0413049	-1.97259	0.222041	-0.498627	0.261106	-0.823662	-0.810664	-1.01467	0.318363	-1.69553	0.827931	0.56952	0.92328	0.578779	0.470946	0.325539	0.714688	0.0186491
AT1G01710		Acyl-CoA thioesterase II [Source:UniProtKB/TrEMBL;Acc:F4HU51]	4.8531	4.66476	4.3604	4.93265	4.88651	4.7808	4.82339	4.96895	4.76099	4.93781	4.85784	4.45179	-0.188339	-0.492695	-0.0461416	-0.151849	0.145562	-0.062404	-0.0799681	-0.486023	0.225247	0.00110122	0.93467	0.626624	0.534864	0.847089	0.636933	0.00103791	DOWN in LRFR
AT1G01715			0.720949	1.51967	1.33219	0.982423	1.05495	1.17571	0.894959	1.00099	0.80725	1.05682	1.18465	1.37377	0.798718	0.611245	0.0725291	0.193283	0.106034	-0.087709	0.127836	0.316957	0.0919262	0.212887	0.970004	0.902501	0.928701	0.942328	0.829301	0.544005
AT1G01720	NAC002	ATAF1 [Source:UniProtKB/TrEMBL;Acc:A0A178W8W1]	6.66018	6.59995	6.88894	6.84045	6.61944	6.73077	6.89446	6.69294	6.89123	7.09529	6.96429	6.89253	-0.060226	0.228767	-0.221013	-0.10968	-0.201523	-0.00323084	-0.130994	-0.202759	0.859214	0.386244	0.680909	0.886085	0.618436	0.997269	0.632374	0.431979
AT1G01725		Adenylosuccinate synthetase [Source:UniProtKB/TrEMBL;Acc:Q9LQ84]	2.43562	2.96419	2.08736	2.92343	3.14798	2.67947	2.78673	3.30553	3.05637	2.80752	2.81325	1.91865	0.528574	-0.348257	0.224552	-0.243958	0.518799	0.269639	0.00573032	-0.888876	0.12132	0.338554	0.805426	0.778799	0.247853	0.6391	0.99167	0.00679206
AT1G01730		Putative uncharacterized protein At1g01730 [Source:UniProtKB/TrEMBL;Acc:Q9LQ83]	4.549	5.07513	4.73712	4.56043	5.0617	4.51983	4.72481	5.18264	4.67542	4.54036	5.02031	4.64578	0.526128	0.188122	0.501269	-0.0406011	0.45783	-0.049391	0.479952	0.105418	0.000414895	0.210798	0.0030257	0.940512	0.00564148	0.88345	0.000893703	0.505784	UP in LB
AT1G01740		Kinase with tetratricopeptide repeat domain-containing protein [Source:UniProtKB/TrEMBL;Acc:F4HU55]	2.97647	2.88854	2.87807	3.28028	3.08652	3.3584	3.04713	2.84915	3.08152	3.03106	2.78369	2.72005	-0.0879245	-0.0983935	-0.193762	0.0781217	-0.19798	0.0343955	-0.247365	-0.311007	0.785453	0.756223	0.742901	0.931294	0.629146	0.957439	0.327837	0.205186
AT1G01760		Denosine deaminases acting on tRNA [Source:UniProtKB/TrEMBL;Acc:A0A1P8ASW1]	1.87855	2.10373	1.5827	2.10786	2.19755	1.93797	2.18525	2.42352	2.16403	1.79959	1.97457	1.90093	0.225185	-0.29585	0.0896899	-0.169888	0.238273	-0.0212184	0.17498	0.101336	0.612363	0.479809	0.950466	0.884192	0.727557	0.983391	0.681942	0.826664
AT1G01770		Propionyl-CoA carboxylase [Source:UniProtKB/TrEMBL;Acc:Q8GZ85]	4.77728	4.88084	3.5627	5.21679	5.30789	5.04043	4.9927	5.28692	4.96342	4.81186	4.99983	3.8061	0.103565	-1.21457	0.0911029	-0.176361	0.294218	-0.0292879	0.187971	-1.00575	0.777314	4.69159e-05	0.929527	0.818905	0.4865	0.9686	0.539132	0.000338282	DOWN in LRFR
AT1G01780	PLIM2B	LIM domain-containing protein PLIM2b [Source:UniProtKB/Swiss-Prot;Acc:Q1ECF5]	4.33087	4.55852	3.62595	4.70539	4.52128	4.15883	4.19661	4.32826	3.92399	4.3087	4.66114	3.89942	0.22766	-0.70492	-0.184108	-0.546552	0.13165	-0.272621	0.352444	-0.409275	0.379958	0.00295782	0.754405	0.0691934	0.778373	0.437223	0.134454	0.0779477	DOWN in LRFR
AT1G01790	KEA1	K(+) efflux antiporter 1, chloroplastic [Source:UniProtKB/Swiss-Prot;Acc:Q9ZTZ7]	8.02295	7.36005	7.75023	8.09211	7.66599	8.19371	7.88166	7.34439	7.89675	7.97438	7.58258	8.05895	-0.662897	-0.27272	-0.426115	0.101597	-0.537274	0.0150886	-0.391801	0.0845694	0.000499586	0.149446	0.0701518	0.854587	0.0116198	0.976274	0.0294965	0.694233	DOWN in LB
AT1G01800		AT1G01800 protein [Source:UniProtKB/TrEMBL;Acc:Q94K30]	5.84881	5.74985	5.87946	5.86573	5.81214	6.04385	5.89417	5.89199	6.10007	6.24419	5.97148	6.06993	-0.0989598	0.0306481	-0.0535868	0.178122	-0.0021812	0.205902	-0.272709	-0.174263	0.535078	0.876019	0.909629	0.4718	0.996812	0.264806	0.0410828	0.210039
AT1G01810		Putative uncharacterized protein [Source:UniProtKB/TrEMBL;Acc:Q9LQ74]	-1.42842	-0.718933	-0.244343	-0.774528	-0.572246	-1.32142	-0.889124	-1.627	-0.966875	-0.737288	-0.874743	-1.14815	0.709484	1.18407	0.202282	-0.54689	-0.737878	-0.0777513	-0.137455	-0.410859	0.392332	0.120808	0.942719	0.777794	0.535247	0.968944	0.889482	0.631975
AT1G01820	PEX11C	Peroxisomal membrane protein 11C [Source:UniProtKB/Swiss-Prot;Acc:Q9LQ73]	5.51223	5.89451	5.51408	5.6787	5.91544	5.69244	5.64847	5.99195	5.75502	5.69487	5.82731	5.29755	0.382284	0.00185139	0.236743	0.0137438	0.343481	0.106557	0.132443	-0.397321	0.0206663	0.9942	0.403737	0.984246	0.0932117	0.732812	0.463992	0.0143121	UP in LB
AT1G01830		ARM repeat superfamily protein [Source:UniProtKB/TrEMBL;Acc:Q93YW3]	4.75505	4.70276	4.43579	4.9185	4.54973	4.9713	5.13079	4.96391	5.63892	5.01576	4.59567	4.56006	-0.0522912	-0.319257	-0.36877	0.0528002	-0.166876	0.508126	-0.420091	-0.4557	0.804945	0.0398157	0.0615743	0.927931	0.485264	0.00455603	0.00599013	0.00305602	DOWN in LRFR
AT1G01840		AP2-like ethylene-responsive transcription factor SNZ [Source:UniProtKB/TrEMBL;Acc:Q9LQ71]	0.391433	0.529454	0.405595	0.423761	0.255075	1.20607	0.436203	-0.0427259	0.68893	0.31689	-0.0893144	-0.604278	0.138021	0.0141621	-0.168685	0.782308	-0.478929	0.252727	-0.406204	-0.921168	0.856821	0.986437	0.934644	0.390244	0.589733	0.823602	0.492537	0.0833329
AT1G01860	PFC1	rRNA adenine N(6)-methyltransferase [Source:UniProtKB/TrEMBL;Acc:A0A1P8ATE0]	3.74928	3.86884	3.24698	3.99264	3.95261	4.01066	3.93932	3.95759	3.97377	3.70251	3.75452	3.28658	0.119558	-0.502302	-0.0400334	0.018019	0.0182712	0.0344508	0.0520021	-0.415933	0.703197	0.0420524	0.96864	0.986126	0.978784	0.958556	0.872089	0.0892444	DOWN in LRFR
AT1G01880	GEN1	Flap endonuclease GEN-like 1 [Source:UniProtKB/Swiss-Prot;Acc:Q9LPD2]	0.486802	0.806886	-0.03962	0.320975	0.452171	0.585937	0.802456	0.874332	0.461758	0.0882341	0.8377	0.473641	0.320084	-0.526422	0.131196	0.264961	0.0718763	-0.340697	0.749466	0.385407	0.574246	0.306238	0.941818	0.854007	0.955748	0.691338	0.115217	0.458917
AT1G01900	SBTI1.1	SBTI1.1 [Source:UniProtKB/TrEMBL;Acc:A0A178W900]	2.37992	1.71103	2.25045	3.07933	2.61481	2.86691	3.01878	2.67997	2.64301	2.73249	2.51874	2.0368	-0.668893	-0.129468	-0.464514	-0.212418	-0.338809	-0.375764	-0.213753	-0.695692	0.190136	0.851901	0.669548	0.895734	0.704693	0.661549	0.711403	0.158301
AT1G01910		ATPase ASNA1 homolog [Source:UniProtKB/TrEMBL;Acc:A0A178WPT5]	5.47171	5.47018	5.75278	5.51856	5.42744	5.60121	5.36944	5.4064	5.45208	5.51085	5.4704	5.85992	-0.00153581	0.281064	-0.0911228	0.0826503	0.0369628	0.0826408	-0.0404492	0.349066	0.993701	0.0248801	0.781719	0.812051	0.903831	0.724163	0.79405	0.00484032	UP in LRFR
AT1G01920		SET domain-containing protein [Source:UniProtKB/TrEMBL;Acc:F4HU79]	3.73578	3.811	4.14381	3.64373	3.70231	3.76208	3.41015	3.87307	3.43548	3.59034	3.87384	4.10131	0.07522	0.408029	0.0585801	0.118354	0.462924	0.0253314	0.283497	0.510972	0.80753	0.0737513	0.946592	0.863861	0.0986245	0.967201	0.220529	0.0208738
AT1G01930		F22M8.6 protein [Source:UniProtKB/TrEMBL;Acc:Q9LPC8]	3.78265	4.01908	3.46898	3.77783	4.00205	3.94108	3.84617	4.0327	3.71817	3.82839	3.82732	3.70565	0.236436	-0.313667	0.224222	0.163255	0.186524	-0.128	-0.00106568	-0.122742	0.218218	0.0901631	0.520467	0.696423	0.515872	0.699148	0.997538	0.548065
AT1G01940	CYP18-1	Peptidyl-prolyl cis-trans isomerase CYP18-1 [Source:UniProtKB/Swiss-Prot;Acc:Q9LPC7]	3.33744	3.27363	3.27474	3.18156	3.2518	3.11192	3.23991	3.63536	3.33429	3.0837	3.39732	3.30128	-0.0638078	-0.0626993	0.0702324	-0.069648	0.395457	0.0943851	0.313623	0.217586	0.861495	0.863938	0.942151	0.942411	0.251356	0.873702	0.233332	0.432426
AT1G01950	ARK2	Kinesin-like protein [Source:UniProtKB/TrEMBL;Acc:F4HU83]	5.04106	4.96168	5.28235	4.8106	4.62878	4.781	4.5004	4.5722	4.75609	4.84319	4.83443	5.45676	-0.0793868	0.241291	-0.181814	-0.0296001	0.0718023	0.255685	-0.00875839	0.613567	0.624183	0.0709182	0.436325	0.955522	0.788485	0.123061	0.962285	1.98303e-05
AT1G01960	BIG3	Brefeldin A-inhibited guanine nucleotide-exchange protein 3 [Source:UniProtKB/Swiss-Prot;Acc:Q9LPC5]	6.86059	6.91936	6.8948	6.64655	6.91528	6.65627	6.7525	7.05346	6.71913	6.34917	6.82164	7.00826	0.0587685	0.0342018	0.268729	0.00972537	0.300958	-0.0333688	0.472473	0.659096	0.85247	0.917691	0.533432	0.991363	0.340522	0.955825	0.0306978	0.00288273
AT1G01970		Pentatricopeptide repeat-containing protein At1g01970 [Source:UniProtKB/Swiss-Prot;Acc:Q9LPC4]	4.78439	4.54126	4.59643	5.13322	4.81888	5.23298	4.92111	4.707	4.94654	5.18031	4.64759	4.79049	-0.243132	-0.187962	-0.314343	0.0997518	-0.214113	0.0254296	-0.532722	-0.389818	0.11692	0.243205	0.12399	0.81282	0.313025	0.949719	0.000555151	0.00897511
AT1G01990		At1g01990 [Source:UniProtKB/TrEMBL;Acc:Q9LPC2]	4.12732	4.44825	3.92337	3.96703	4.63907	3.87652	4.34337	4.65733	4.32316	4.21907	4.72959	4.00235	0.320929	-0.203952	0.672043	-0.09051	0.313957	-0.0202159	0.510527	-0.216715	0.105298	0.336628	0.00345731	0.884363	0.224412	0.968977	0.00765043	0.285273
AT1G02000	GAE2	UDP-glucuronate 4-epimerase 2 [Source:UniProtKB/Swiss-Prot;Acc:Q9LPC1]	3.77055	3.58804	4.06265	3.80485	3.57243	3.8615	3.57333	3.57813	3.40298	3.85021	3.66678	3.84115	-0.182515	0.2921	-0.232424	0.0566482	0.00479999	-0.170349	-0.183431	-0.00905959	0.326237	0.0924256	0.446255	0.929844	0.993076	0.531261	0.305123	0.969875
AT1G02010	SEC1A	secretory 1A [Source:TAIR;Acc:AT1G02010]	4.2976	4.02971	4.14542	4.4819	3.92234	4.4373	4.27009	3.94082	4.24713	4.42375	4.20411	4.22021	-0.267892	-0.152181	-0.559559	-0.0445956	-0.329267	-0.0229657	-0.219633	-0.203533	0.249359	0.557207	0.0390818	0.959564	0.269394	0.96877	0.342157	0.38418
AT1G02020		Nitroreductase family protein [Source:UniProtKB/TrEMBL;Acc:O23673]	3.65718	3.71195	3.53252	3.76687	3.66148	3.63744	3.73185	3.63275	3.47553	3.60563	3.9916	3.36692	0.0547684	-0.124663	-0.10539	-0.129432	-0.0990975	-0.25632	0.38597	-0.238711	0.873865	0.678471	0.892985	0.857849	0.8518	0.486181	0.104514	0.344368
AT1G02030	ZAT1	Zinc finger protein ZAT1 [Source:UniProtKB/Swiss-Prot;Acc:Q39092]	-1.92596	-3.05582	-4.25557	-1.2533	-2.64667	-3.75887	-1.43826	-3.83249	-1.52774	-3.1281	-3.24057	-3.5541	-1.12986	-2.32961	-1.39337	-2.50558	-2.39423	-0.0894759	-0.112468	-0.425996	0.594361	0.206252	0.751081	0.406248	0.33404	0.985802	0.963615	0.849975
AT1G02050	PKSA	Type III polyketide synthase A [Source:UniProtKB/Swiss-Prot;Acc:O23674]	2.88397	3.32706	2.31355	3.18805	3.45742	3.10073	3.06869	3.58085	3.23533	3.2292	3.62261	2.70135	0.443088	-0.570427	0.269369	-0.0873192	0.512155	0.166638	0.393413	-0.527846	0.0617663	0.0153238	0.566024	0.917501	0.0745034	0.69566	0.092362	0.0220894	DOWN in LRFR
AT1G02060		Pentatricopeptide repeat-containing protein At1g02060, chloroplastic [Source:UniProtKB/Swiss-Prot;Acc:O81908]	2.73633	2.99584	2.32861	2.8757	3.48198	2.87213	3.24285	3.5624	2.92913	2.68854	3.26003	2.72095	0.259517	-0.407713	0.606285	-0.00357026	0.319549	-0.313723	0.571495	0.032416	0.416783	0.167723	0.109399	0.99827	0.460089	0.472052	0.0412722	0.934003
AT1G02065	SPL8	Squamosa promoter-binding-like protein 8 [Source:UniProtKB/Swiss-Prot;Acc:Q8GXL3]	-3.50719	-1.67208	-3.31319	-2.87334	-2.36011	-3.3167	-2.31932	-3.68289	-3.61319	-2.41205	-2.30103	-4.26739	1.83511	0.193993	0.513236	-0.443357	-1.36357	-1.29386	0.111019	-1.85533	0.258376	0.932286	0.928655	0.938727	0.588161	0.616943	0.958239	0.236816
AT1G02080		Transcription regulator [Source:UniProtKB/TrEMBL;Acc:F4HVV6]	7.00456	7.0129	7.12671	6.91531	7.16019	6.95763	7.04304	7.17039	6.84859	6.68193	6.95552	7.23518	0.00834557	0.122154	0.24488	0.042315	0.127348	-0.194458	0.273588	0.553248	0.985184	0.736608	0.708658	0.970902	0.832154	0.703246	0.356506	0.0440627
AT1G02090	CSN7	COP9 signalosome complex subunit 7 [Source:UniProtKB/Swiss-Prot;Acc:Q94JU3]	4.75526	4.63423	5.16705	4.82079	4.54498	4.80549	4.67515	4.50785	4.77776	4.9037	4.5807	5.07443	-0.121022	0.411799	-0.275808	-0.0152993	-0.167303	0.102611	-0.322998	0.170731	0.440652	0.003322	0.147844	0.979416	0.414316	0.677536	0.0176115	0.231689	UP in LRFR
AT1G02100		Leucine carboxyl methyltransferase [Source:UniProtKB/TrEMBL;Acc:Q8VY08]	5.46726	5.82273	5.17805	5.66438	5.87959	5.52234	5.62668	5.93343	5.49459	5.67053	5.87911	5.08101	0.355471	-0.289203	0.215212	-0.142039	0.306753	-0.132086	0.208588	-0.589515	0.010205	0.0366208	0.336229	0.628715	0.0675084	0.55397	0.132877	5.84693e-05	UP in LB & DOWN in LRFR
AT1G02110		BZIP domain class transcription factor (DUF630 and DUF632) [Source:UniProtKB/TrEMBL;Acc:Q56W45]	4.23349	4.55264	3.72939	4.24163	4.67151	4.15004	4.62229	4.94471	4.36318	4.3063	4.85854	3.86113	0.319147	-0.504098	0.429888	-0.0915899	0.322426	-0.259106	0.552239	-0.445172	0.114438	0.0109393	0.0992499	0.885133	0.21898	0.360396	0.00475537	0.0217952	DOWN in LRFR
AT1G02120	VAD1	Protein VASCULAR ASSOCIATED DEATH 1, chloroplastic [Source:UniProtKB/Swiss-Prot;Acc:F4HVW5]	6.71429	6.88186	6.42702	6.7887	6.84016	6.66601	6.69046	6.8842	6.72302	6.78434	6.95932	6.52793	0.167573	-0.287272	0.0514559	-0.122686	0.19374	0.0325619	0.174982	-0.256411	0.0877628	0.00328851	0.861837	0.496708	0.107821	0.887477	0.0670409	0.00707253	DOWN in LRFR
AT1G02130	RABD2A	Ras-related protein RABD2a [Source:UniProtKB/Swiss-Prot;Acc:P28188]	5.74079	5.8914	5.68625	5.73257	5.82512	5.706	5.67468	5.70765	5.63585	5.70694	5.83403	5.63883	0.15061	-0.0545404	0.092547	-0.0265693	0.0329722	-0.0388359	0.127085	-0.0681118	0.194668	0.699122	0.730169	0.951917	0.902632	0.881745	0.270168	0.58801
AT1G02140	MEE63	MEE63 [Source:UniProtKB/TrEMBL;Acc:A0A178WA48]	6.51945	6.64463	6.87651	6.54979	6.58023	6.64044	6.48149	6.49749	6.61482	6.73568	6.69064	6.9943	0.125176	0.357057	0.0304397	0.0906527	0.016002	0.13333	-0.0450415	0.258618	0.35021	0.00383833	0.949902	0.773671	0.962689	0.478259	0.762279	0.0313601	UP in LRFR
AT1G02145	ALG12	Dol-P-Man:Man(7)GlcNAc(2)-PP-Dol alpha-1,6-mannosyltransferase [Source:UniProtKB/Swiss-Prot;Acc:A8MR93]	4.54985	4.8498	4.46644	4.89374	4.81841	4.68711	4.74744	4.96248	4.63986	4.76448	4.73729	4.31952	0.299956	-0.0834125	-0.0753319	-0.206625	0.215035	-0.107587	-0.0271987	-0.44496	0.0864492	0.703975	0.89477	0.53745	0.39155	0.743357	0.906388	0.00866491
AT1G02150		Pentatricopeptide repeat-containing protein At1g02150 [Source:UniProtKB/Swiss-Prot;Acc:Q8LPS6]	6.21245	6.16843	6.03988	6.46483	6.36774	6.55496	6.50336	6.47047	6.52594	6.22453	6.34508	6.19245	-0.0440132	-0.172563	-0.0970928	0.0901244	-0.0328956	0.0225732	0.120556	-0.032075	0.782554	0.160359	0.738002	0.765232	0.910773	0.941393	0.336072	0.832094
AT1G02160		Cox19 family protein (CHCH motif) [Source:UniProtKB/TrEMBL;Acc:A8MQS6]	4.19307	4.61317	4.18601	4.3795	4.45398	4.40136	4.11954	4.56674	4.50959	4.55196	4.51523	4.22022	0.420102	-0.00705752	0.0744879	0.0218605	0.447194	0.390041	-0.0367296	-0.331747	0.140745	0.987002	0.94365	0.984808	0.224412	0.314651	0.922609	0.245552
AT1G02170	AMC1	MCP1b [Source:UniProtKB/TrEMBL;Acc:A0A178W8H4]	4.47337	4.62752	4.62633	4.49408	4.42159	4.3417	4.2559	4.60113	4.2545	4.34498	4.56385	4.4677	0.154148	0.15296	-0.0724919	-0.15238	0.345225	-0.00140281	0.218872	0.122717	0.441792	0.445812	0.904042	0.71636	0.120039	0.998724	0.229679	0.534565
AT1G02180		Ferredoxin-like protein [Source:UniProtKB/TrEMBL;Acc:Q8GYG8]	2.69308	2.92216	2.90403	2.95489	2.70786	2.66721	2.96207	2.96423	2.59366	2.84197	2.96541	2.65176	0.229089	0.210958	-0.247036	-0.287683	0.00216365	-0.368411	0.12344	-0.19021	0.420212	0.464759	0.656657	0.570354	0.998598	0.292172	0.676001	0.496054
AT1G02205	CER1	Fatty acid hydroxylase superfamily [Source:TAIR;Acc:AT1G02205]	1.92109	2.84906	4.96217	2.57031	1.69668	2.19969	2.82347	1.36054	2.20667	2.01693	1.14812	4.05248	0.927969	3.04108	-0.873634	-0.37062	-1.46294	-0.616802	-0.868817	2.03555	0.353401	0.00115529	0.666439	0.904755	0.228792	0.715231	0.372021	0.0228869	UP in LRFR
AT1G02220	NAC003	NAC domain-containing protein 3 [Source:UniProtKB/Swiss-Prot;Acc:Q5PP28]	2.73795	1.91538	2.51456	2.32776	2.83006	2.97229	1.71482	1.5673	1.91331	0.830195	0.897081	1.19507	-0.822569	-0.223384	0.502301	0.644535	-0.14752	0.198498	0.0668855	0.364879	0.526736	0.889792	0.88909	0.844377	0.961665	0.946068	0.965682	0.789641
AT1G02230	NAC004	NAC domain-containing protein 4 [Source:UniProtKB/Swiss-Prot;Acc:O81913]	-0.45466	-0.225496	-0.240197	-0.168642	0.0578659	-1.37793	0.208816	0.125421	-0.187656	-1.30937	-1.20306	-1.42563	0.229164	0.214463	0.226507	-1.20928	-0.0833957	-0.396473	0.106316	-0.116257	0.840622	0.852161	0.94118	0.37475	0.969242	0.815033	0.923703	0.915767
AT1G02260		At1g02260 [Source:UniProtKB/TrEMBL;Acc:O81915]	3.57785	4.21659	3.57456	3.90573	4.21223	3.86567	3.6194	4.18454	3.55868	3.26574	3.75328	3.06337	0.638741	-0.00329282	0.306506	-0.040053	0.565133	-0.0607242	0.487541	-0.202374	0.00124075	0.991287	0.32179	0.958582	0.0116791	0.895447	0.0101601	0.318378	UP in LB
AT1G02270		Uncharacterized calcium-binding protein At1g02270 [Source:UniProtKB/Swiss-Prot;Acc:O81916]	3.81797	4.03332	4.05033	4.04298	3.8504	3.88545	3.96572	4.16609	4.18125	3.68334	3.81013	3.73866	0.215357	0.232368	-0.192578	-0.157525	0.200365	0.215525	0.126796	0.0553224	0.373987	0.331596	0.708299	0.786593	0.578038	0.539778	0.61348	0.844116
AT1G02280	TOC33	Translocase of chloroplast 33, chloroplastic [Source:UniProtKB/Swiss-Prot;Acc:O23680]	4.67476	4.61739	4.30767	5.09385	5.02024	5.21352	5.14079	4.96134	5.00058	5.0796	4.94658	4.48332	-0.0573707	-0.367093	-0.0736094	0.119675	-0.179446	-0.140208	-0.133019	-0.596279	0.818436	0.0428883	0.904714	0.8107	0.533521	0.657791	0.506638	0.0010606	DOWN in LRFR
AT1G02290		At1g02290 [Source:UniProtKB/TrEMBL;Acc:Q6GKW8]	3.97076	3.81062	3.64768	3.61812	3.59797	3.46683	3.88742	3.77957	3.79927	3.63039	3.79415	3.65238	-0.160141	-0.323088	-0.0201478	-0.151292	-0.107854	-0.088146	0.163762	0.0219843	0.526769	0.146982	0.982649	0.792827	0.809542	0.856236	0.492154	0.941279
AT1G02300	CATHB1	Cathepsin B-like protease 1 [Source:UniProtKB/Swiss-Prot;Acc:F4HVZ1]	4.28183	5.03865	3.20973	5.16098	5.36335	4.98384	5.03459	5.36558	5.01577	4.55601	4.86376	3.04109	0.756818	-1.0721	0.202371	-0.177138	0.330984	-0.0188178	0.307749	-1.51492	0.00152923	3.13409e-05	0.714103	0.766272	0.310392	0.976641	0.197149	1.51682e-07	UP in LB & DOWN in LRFR
AT1G02305	CATHB2	Cathepsin B-like protease 2 [Source:UniProtKB/Swiss-Prot;Acc:Q93VC9]	6.54669	6.96949	6.10182	6.86913	7.16846	6.80806	6.67451	7.13706	6.81723	6.80522	6.96226	5.90516	0.422793	-0.444871	0.299333	-0.0610686	0.462552	0.142726	0.157039	-0.900063	0.0376654	0.0284851	0.383807	0.937018	0.0591517	0.699029	0.48236	3.63768e-05	UP in LB & DOWN in LRFR
AT1G02310	MAN1	Glycosyl hydrolase superfamily protein [Source:UniProtKB/TrEMBL;Acc:A0A1P8AQX8]	-2.12571	-2.49869	-1.44915	-1.14638	-2.76519	-2.37536	-1.58135	-2.77419	-2.09749	-3.06623	-4.78155	-3.06338	-0.372981	0.676554	-1.61881	-1.22898	-1.19284	-0.516142	-1.71532	0.00284737	0.88329	0.772361	0.683843	0.792827	0.712992	0.904302	0.357337	1
AT1G02330	CSU2	CONTAINS InterPro DOMAIN/s: Hepatocellular carcinoma-associated antigen 59 (InterPro:IPR010756); Has 1239 Blast hits to 998 proteins in 204 species: Archae - 4; Bacteria - 71; Metazoa - 421; Fungi - 109; Plants - 87; Viruses - 5; Other Eukaryotes - /.../ource: NCBI BLink). [Source:TAIR;Acc:AT1G02330]	4.73273	4.61765	5.06695	4.69843	4.56397	4.82642	4.66785	4.75059	5.20755	4.88612	4.55043	5.13854	-0.115076	0.334219	-0.134461	0.127989	0.0827432	0.539704	-0.335685	0.252426	0.461894	0.0148791	0.655276	0.67869	0.755105	0.000712877	0.0127111	0.0625037	UP in LRFR
AT1G02335	GL22	Germin-like protein subfamily 2 member 2 [Source:UniProtKB/Swiss-Prot;Acc:Q9FZ27]	3.18672	2.16469	2.08303	1.83296	2.21532	2.36778	2.0952	2.51067	1.45112	2.34313	1.90938	2.11814	-1.02203	-1.10368	0.382357	0.534817	0.41547	-0.644086	-0.433757	-0.224996	0.152859	0.119092	0.855247	0.760221	0.756798	0.567592	0.579629	0.792499
AT1G02340	HFR1	Transcription factor HFR1 [Source:UniProtKB/Swiss-Prot;Acc:Q9FE22]	5.43484	5.07134	6.68716	3.77731	3.53873	4.7325	5.81353	5.44829	7.12713	6.04541	5.4127	7.35338	-0.3635	1.25232	-0.238581	0.955193	-0.365244	1.3136	-0.632711	1.30796	0.0691086	3.54573e-07	0.534387	7.74736e-05	0.145765	4.92195e-07	0.00143441	1.13278e-07	UP in LRFR
AT1G02350		Protoporphyrinogen oxidase-like protein [Source:UniProtKB/TrEMBL;Acc:F4HVZ8]	1.63007	1.03168	3.25866	-0.582733	-0.247199	1.20139	0.455587	0.263616	2.86133	1.30535	1.2835	3.27355	-0.598395	1.62859	0.335533	1.78412	-0.191971	2.40575	-0.0218411	1.96821	0.264744	0.00150913	0.808184	0.00263475	0.867531	6.96881e-05	0.975432	0.000162032	UP in LRFR
AT1G02360		Chitinase family protein [Source:TAIR;Acc:AT1G02360]	1.47446	1.22937	-0.148569	1.06929	1.72537	0.987399	0.349647	0.934531	0.558382	-0.170681	-0.967064	-1.52341	-0.245092	-1.62303	0.656078	-0.0818916	0.584885	0.208735	-0.796384	-1.35273	0.927569	0.426177	0.921464	0.9911	0.89261	0.966509	0.709987	0.499646
AT1G02370		Pentatricopeptide repeat-containing protein At1g02370, mitochondrial [Source:UniProtKB/Swiss-Prot;Acc:Q9FZ24]	2.21505	2.40043	3.09729	2.21494	2.28174	2.25001	2.50842	1.99325	2.57303	2.52836	2.30209	3.23743	0.18538	0.882247	0.0668053	0.0350767	-0.515161	0.0646184	-0.226274	0.709062	0.743771	0.0426992	0.970371	0.984736	0.424296	0.955885	0.653055	0.100939	UP in LRFR
AT1G02380		T6A9.7 protein [Source:UniProtKB/TrEMBL;Acc:Q9FZ23]	1.71835	1.18129	1.952	1.57995	0.93543	1.41348	1.57181	1.07665	1.92811	1.25377	1.31848	2.02622	-0.537067	0.233649	-0.644519	-0.166468	-0.495159	0.356307	0.0647141	0.772454	0.295974	0.700436	0.450334	0.925417	0.507537	0.673246	0.920567	0.10425
AT1G02390	GPAT2	Probable glycerol-3-phosphate acyltransferase 2 [Source:UniProtKB/Swiss-Prot;Acc:Q9FZ22]	2.3474	1.16247	2.10627	2.57354	1.07119	2.32578	3.45801	2.08012	3.58484	3.93444	3.05889	3.38438	-1.18493	-0.241128	-1.50235	-0.247759	-1.37789	0.126833	-0.875549	-0.550064	0.0484159	0.760383	0.0439351	0.902493	0.0556151	0.933667	0.145956	0.390317	DOWN in LB
AT1G02400	GA2OX6	Gibberellin 2-beta-dioxygenase 6 [Source:UniProtKB/Swiss-Prot;Acc:Q9FZ21]	2.78806	2.18563	3.02536	2.51991	2.40372	2.54694	1.89889	1.84598	2.66568	2.0444	1.295	2.15697	-0.602433	0.237297	-0.116192	0.0270282	-0.0529118	0.766792	-0.749403	0.112568	0.346503	0.758829	0.96101	0.990918	0.973143	0.359454	0.210838	0.884169
AT1G02410	COX11	Cytochrome c oxidase assembly protein COX11, mitochondrial [Source:UniProtKB/Swiss-Prot;Acc:Q8GWR0]	4.39489	3.97324	4.22585	4.46836	4.3714	4.48771	4.3389	4.18116	4.45882	4.38027	4.01838	4.1745	-0.421645	-0.169036	-0.0969634	0.0193507	-0.157738	0.119921	-0.361892	-0.205768	0.00795285	0.326947	0.83132	0.976789	0.531797	0.667889	0.0199002	0.20408	DOWN in LB
AT1G02420		Putative pentatricopeptide repeat-containing protein At1g02420 [Source:UniProtKB/Swiss-Prot;Acc:Q9FZ19]	1.96279	1.92754	1.76451	2.39845	2.44093	2.14539	2.41097	2.39178	2.40374	2.41272	2.22124	2.1608	-0.0352475	-0.198281	0.0424824	-0.253061	-0.0191965	-0.00723412	-0.191487	-0.251928	0.942814	0.611599	0.974111	0.752788	0.983134	0.994825	0.599659	0.474252
AT1G02460		At1g02460 [Source:UniProtKB/TrEMBL;Acc:Q9FWX5]	0.636068	-0.71266	-2.1562	-0.103676	0.260612	-0.0248244	-0.190623	-0.554338	-0.313118	-0.0855385	-1.86318	-1.14628	-1.34873	-2.79227	0.364289	0.0788519	-0.363715	-0.122495	-1.77764	-1.06074	0.323522	0.0261552	0.938727	0.987739	0.906032	0.970712	0.161341	0.436611	DOWN in LRFR
AT1G02470		Polyketide cyclase/dehydrase and lipid transport superfamily protein [Source:UniProtKB/TrEMBL;Acc:F4HXI8]	-0.628723	-0.768781	-0.161556	-0.304508	-0.600734	-0.400997	-0.451983	-1.52537	-1.4559	-0.528987	-0.420711	-0.712336	-0.140058	0.467167	-0.296225	-0.0964892	-1.07338	-1.00392	0.108276	-0.183349	0.929232	0.733481	0.94118	0.982828	0.521018	0.558949	0.940925	0.896609
AT1G02475		Polyketide cyclase/dehydrase and lipid transport superfamily protein [Source:UniProtKB/TrEMBL;Acc:Q94K52]	5.6685	5.32958	5.26571	6.06698	5.64956	5.90404	5.80042	5.48719	5.93272	5.79465	5.39093	5.44446	-0.33892	-0.402792	-0.417415	-0.162935	-0.313228	0.132301	-0.403715	-0.350184	0.0067961	0.00157552	0.00476063	0.475471	0.0341135	0.494119	0.0012801	0.0045359	DOWN in LB & LRFR
AT1G02500	SAM1	S-adenosylmethionine synthase [Source:UniProtKB/TrEMBL;Acc:A0A178WES1]	8.34419	8.59203	8.4773	8.27661	8.44547	8.26273	8.4339	8.59376	8.35132	8.51129	8.80732	8.60255	0.247846	0.133119	0.168858	-0.0138801	0.159853	-0.0825771	0.296025	0.0912618	0.0216351	0.245953	0.334116	0.975132	0.281275	0.663845	0.0054884	0.436219	UP in LB
AT1G02520	ABCB11	ABC transporter B family member 11 [Source:UniProtKB/Swiss-Prot;Acc:Q9FWX7]	3.37684	4.00453	2.93857	3.24551	3.98041	3.27249	2.48746	2.89489	2.23473	2.84296	2.83096	2.33618	0.627694	-0.438271	0.734899	0.0269782	0.407438	-0.252724	-0.0119998	-0.506784	0.34053	0.536339	0.527428	0.991153	0.715568	0.84964	0.990251	0.439374
AT1G02560	CLPP5	ATP-dependent Clp protease proteolytic subunit [Source:UniProtKB/TrEMBL;Acc:A0A178WMF0]	7.07064	7.06995	6.99356	7.2114	7.11574	7.11606	7.03206	7.02928	6.96239	7.09542	7.11546	7.02321	-0.00069024	-0.0770777	-0.0956657	-0.0953382	-0.0027809	-0.0696665	0.0200451	-0.0722079	0.996209	0.49077	0.652511	0.654523	0.992914	0.690278	0.874809	0.501679
AT1G02610		RING/FYVE/PHD zinc finger-containing protein [Source:UniProtKB/TrEMBL;Acc:F4HXK4]	2.67711	3.36109	2.05381	3.58246	4.13381	2.91499	3.25045	3.92692	3.26956	3.70753	3.45477	2.65909	0.683976	-0.623305	0.551345	-0.667471	0.676468	0.0191046	-0.252754	-1.04843	0.0961859	0.132989	0.444374	0.287091	0.203205	0.987063	0.580368	0.00836381
AT1G02620		Ras-related small GTP-binding family protein [Source:UniProtKB/TrEMBL;Acc:Q3E6Q3]	-1.66814	-0.879531	-4.13265	-1.74761	-0.320334	-2.62317	-1.75285	-0.801207	-2.01623	-1.17617	-0.510644	-2.74955	0.78861	-2.46451	1.42728	-0.875559	0.951642	-0.263379	0.665525	-1.57338	0.482164	0.0117884	0.389816	0.696564	0.544681	0.913316	0.543217	0.106554	DOWN in LRFR
AT1G02630	ETN8	Equilibrative nucleotide transporter 8 [Source:UniProtKB/Swiss-Prot;Acc:Q84XI3]	-0.196785	-0.399727	0.279049	-3.19053	-2.09668	-1.9451	-1.41666	-0.663829	-1.27814	-2.32122	-1.50303	-1.03626	-0.202942	0.475834	1.09385	1.24543	0.752835	0.138528	0.818186	1.28496	0.906219	0.756991	0.675968	0.605746	0.731527	0.965569	0.527915	0.29014
AT1G02640	BXL2	Probable beta-D-xylosidase 2 [Source:UniProtKB/Swiss-Prot;Acc:Q94KD8]	7.13519	7.83245	7.21201	6.57327	7.60242	6.46989	5.79643	7.00503	5.99415	6.88299	7.82661	7.02739	0.697256	0.0768177	1.02916	-0.103376	1.20861	0.197726	0.943616	0.144401	0.00969846	0.83872	0.00124639	0.913102	0.000153706	0.679688	0.000565574	0.642363	UP in LB
AT1G02650		T14P4.7 protein [Source:UniProtKB/TrEMBL;Acc:Q9FWY3]	-0.064097	1.12987	-0.150988	0.0808506	0.282297	-0.651981	0.6733	0.944778	0.946124	0.867984	0.885091	0.303118	1.19396	-0.0868912	0.201447	-0.732832	0.271478	0.272824	0.0171063	-0.564866	0.0661632	0.927678	0.934779	0.569773	0.848311	0.847194	0.986013	0.416206
AT1G02660		Alpha/beta-Hydrolases superfamily protein [Source:UniProtKB/TrEMBL;Acc:F4HXL0]	5.406	6.27794	6.6359	4.75905	5.78207	4.77143	4.55011	5.31385	4.69154	5.32754	6.13928	6.50836	0.871945	1.2299	1.02302	0.0123815	0.763736	0.141431	0.811746	1.18082	0.00859449	0.000371854	0.00944607	0.992988	0.0552014	0.845784	0.012483	0.000466041	UP in LB & LRFR
AT1G02670		P-loop containing nucleoside triphosphate hydrolases superfamily protein [Source:TAIR;Acc:AT1G02670]	1.39147	1.81148	2.43241	0.813006	1.51499	0.85929	0.953687	1.09393	0.67479	0.915194	1.44978	2.09807	0.420016	1.04094	0.701986	0.0462835	0.140247	-0.278897	0.534582	1.18288	0.446961	0.0328168	0.399637	0.982547	0.906662	0.772578	0.293543	0.0134099	UP in LRFR
AT1G02680	TAF13	Transcription initiation factor TFIID subunit 13 [Source:UniProtKB/Swiss-Prot;Acc:Q6NQH4]	2.7802	3.25693	2.99426	3.36139	3.42329	3.13566	3.20856	3.48571	3.31826	3.20832	3.42737	3.04592	0.476736	0.214063	0.0619017	-0.225725	0.277145	0.109698	0.219046	-0.162402	0.0599685	0.453445	0.950437	0.695217	0.471782	0.841531	0.420153	0.566107
AT1G02690	IMPA-6	Importin subunit alpha [Source:UniProtKB/TrEMBL;Acc:F4HXL3]	2.77292	2.27178	2.70683	2.63004	2.75298	2.53842	2.98797	2.84924	2.41265	2.81598	2.38989	2.19935	-0.501139	-0.0660902	0.122949	-0.0916198	-0.138731	-0.575316	-0.426093	-0.61663	0.185107	0.901419	0.92796	0.948852	0.866957	0.234895	0.25532	0.0863529
AT1G02700		GATA transcription factor-like protein [Source:UniProtKB/TrEMBL;Acc:Q9FWY8]	-2.04688	-1.21594	-1.57233	-3.11338	-0.0859183	-1.87613	-0.0114707	-1.58621	-2.48544	-2.08474	-3.31154	-1.65866	0.830941	0.474542	3.02746	1.23724	-1.57474	-2.47397	-1.2268	0.426083	0.740748	0.863467	0.331108	0.819338	0.634593	0.373411	0.572816	0.865372
AT1G02720	GATL5	Probable galacturonosyltransferase-like 5 [Source:UniProtKB/Swiss-Prot;Acc:Q9FWY9]	2.0587	2.01438	2.12349	2.31738	1.96683	2.36133	2.57145	2.15598	2.28576	2.21916	2.25075	2.28936	-0.0443218	0.0647874	-0.350546	0.0439541	-0.415472	-0.285691	0.0315985	0.0702043	0.926245	0.889792	0.596343	0.974023	0.369451	0.593166	0.942902	0.867355
AT1G02730	CSLD5	Cellulose synthase-like protein D5 [Source:UniProtKB/Swiss-Prot;Acc:Q9SRW9]	3.97206	3.46674	3.09137	3.43696	3.94562	3.90224	4.52276	4.09724	3.74291	3.46371	3.65948	3.23035	-0.505316	-0.880686	0.508664	0.465285	-0.425517	-0.779846	0.195767	-0.233358	0.38876	0.101465	0.663313	0.705846	0.64096	0.282507	0.760391	0.708488
AT1G02740	MRG2	Protein MRG2 [Source:UniProtKB/Swiss-Prot;Acc:Q4V3E2]	3.02336	3.20085	2.89591	3.0199	3.54241	2.68897	3.00889	3.503	3.0653	3.04397	3.13365	2.93365	0.177491	-0.127444	0.522503	-0.330933	0.494112	0.0564097	0.0896773	-0.110319	0.471539	0.630558	0.0554287	0.348989	0.0571789	0.915638	0.727261	0.659345
AT1G02750	DI19-2	Protein DEHYDRATION-INDUCED 19 homolog 2 [Source:UniProtKB/Swiss-Prot;Acc:Q8GWK1]	3.49569	3.61642	3.33464	3.83666	3.68275	3.78206	3.60826	3.58509	3.93303	3.68019	3.62837	3.5634	0.120729	-0.161051	-0.153909	-0.054606	-0.0231737	0.324772	-0.0518154	-0.116787	0.557919	0.407296	0.702448	0.934644	0.961458	0.139008	0.811655	0.548901
AT1G02770		UPF0725 protein At1g02770 [Source:UniProtKB/Swiss-Prot;Acc:Q9SRX1]	0.169736	1.01029	0.788488	0.47068	0.887891	0.390532	0.387704	0.397962	0.935403	0.106558	0.397121	0.453775	0.840555	0.618751	0.417211	-0.0801477	0.0102577	0.547699	0.290563	0.347217	0.113454	0.265293	0.745145	0.970326	0.995444	0.49834	0.626402	0.551966
AT1G02780	RPL19A	60S ribosomal protein L19-1 [Source:UniProtKB/Swiss-Prot;Acc:Q9SRX2]	8.51813	8.41733	9.03852	8.39414	8.36304	8.53152	8.57898	8.39842	8.6263	8.71409	8.55457	9.0637	-0.100795	0.520398	-0.0310995	0.137376	-0.18056	0.0473133	-0.159524	0.349612	0.542932	0.000387114	0.956229	0.656359	0.373102	0.887631	0.275173	0.0113301	UP in LRFR
AT1G02800	CEL2	Endoglucanase 1 [Source:UniProtKB/Swiss-Prot;Acc:Q9SRX3]	0.845685	-0.64636	-1.28056	0.547077	-0.029192	0.990292	1.38626	0.366086	-0.769802	0.44886	0.809963	-0.835767	-1.49205	-2.12624	-0.576269	0.443215	-1.02017	-2.15606	0.361103	-1.28463	0.164022	0.0402254	0.853786	0.898039	0.53669	0.0919144	0.775788	0.227108	DOWN in LRFR
AT1G02810	PME7	Probable pectinesterase/pectinesterase inhibitor 7 [Source:UniProtKB/Swiss-Prot;Acc:Q9SRX4]	1.3531	0.359184	1.25502	1.34228	-0.165805	0.75735	1.02345	-0.314015	1.05886	1.4062	0.468283	0.590076	-0.993919	-0.0980823	-1.50809	-0.584933	-1.33746	0.0354114	-0.937921	-0.816128	0.251629	0.93633	0.19711	0.786088	0.21401	0.988297	0.266911	0.343651
AT1G02816		F22D16.19 protein [Source:UniProtKB/TrEMBL;Acc:Q9SRX5]	4.21865	4.28732	5.01469	4.12588	3.61169	4.25502	3.42636	3.17424	3.67823	4.73603	4.31838	5.53004	0.0686736	0.796049	-0.514194	0.129139	-0.252127	0.25187	-0.41765	0.794004	0.811071	0.000287259	0.0507196	0.830052	0.414735	0.415199	0.0423543	0.000232666	UP in LRFR
AT1G02820	LEA2	LEA3 [Source:UniProtKB/TrEMBL;Acc:A0A178WJ88]	2.98402	-2.56786	2.59554	5.60409	0.0104199	5.78091	2.97381	-1.32278	4.14651	5.09216	-1.96816	4.73406	-5.55187	-0.388477	-5.59367	0.176829	-4.29658	1.1727	-7.06033	-0.358102	1.24331e-11	0.48078	6.2161e-11	0.918873	2.45811e-09	0.0402657	1.93205e-13	0.500271	DOWN in LB
AT1G02840	SR34	Serine/arginine-rich-splicing factor SR34 [Source:UniProtKB/Swiss-Prot;Acc:O22315]	7.02462	7.45358	6.99257	7.15317	7.37346	7.04942	7.09088	7.34628	6.91678	7.15447	7.51942	6.93736	0.428963	-0.0320483	0.220282	-0.103755	0.255395	-0.174097	0.364946	-0.217109	0.0054668	0.88543	0.402431	0.804918	0.206576	0.453646	0.0153866	0.161888	UP in LB
AT1G02850	BGLU11	Beta-glucosidase 11 [Source:UniProtKB/Swiss-Prot;Acc:B3H5Q1]	6.11412	6.83945	7.47483	5.69713	6.01376	5.41173	4.87613	5.49363	4.69212	6.03307	6.64235	7.08469	0.725332	1.36071	0.316631	-0.285397	0.617503	-0.184005	0.609279	1.05162	0.00473804	4.22571e-06	0.512665	0.579748	0.0423248	0.687842	0.0148962	8.83552e-05	UP in LB & LRFR
AT1G02860	BAH1	E3 ubiquitin-protein ligase BAH1 [Source:UniProtKB/Swiss-Prot;Acc:Q9SRX9]	4.72762	5.42831	3.60612	4.91147	5.48746	4.77224	4.5507	5.30585	4.51654	4.82142	5.2423	3.88789	0.700692	-1.12149	0.575987	-0.139234	0.755142	-0.0341676	0.42088	-0.933525	0.00259855	1.39906e-05	0.0442942	0.832987	0.00441466	0.955885	0.0633115	0.000103561	UP in LB & DOWN in LRFR
AT1G02870		At1g02870 [Source:UniProtKB/TrEMBL;Acc:Q8RWK5]	2.60788	2.72544	3.55478	2.62175	2.76006	2.56485	2.77013	2.50995	2.50625	2.66826	2.80259	3.36935	0.117557	0.946902	0.138308	-0.0569049	-0.260187	-0.263888	0.134325	0.701086	0.623046	1.55196e-05	0.790432	0.938624	0.349637	0.340291	0.537664	0.000433248	UP in LRFR
AT1G02880	TPK1	thiamin pyrophosphokinase1 [Source:TAIR;Acc:AT1G02880]	3.75712	3.69583	3.39242	3.95187	3.79242	3.78359	3.90059	3.70241	3.59263	3.67893	3.35174	2.97113	-0.061296	-0.364701	-0.15945	-0.168276	-0.198177	-0.307954	-0.327191	-0.707799	0.858214	0.140824	0.810634	0.792827	0.629898	0.375474	0.180692	0.00304632
AT1G02890		AAA-type ATPase family protein [Source:UniProtKB/TrEMBL;Acc:F4HZ82]	7.05457	7.14232	6.6849	7.17812	7.29101	7.16867	7.13904	7.24289	7.11348	7.05559	7.18454	6.97593	0.08775	-0.369673	0.112895	-0.00944186	0.103846	-0.0255675	0.128948	-0.0796635	0.720056	0.0534907	0.839182	0.99059	0.787552	0.960904	0.545478	0.725529
AT1G02900	RALF1	RALFL1 [Source:UniProtKB/TrEMBL;Acc:A0A178WER1]	4.49096	4.75265	3.82472	4.5883	4.80444	4.3593	3.8271	4.42575	3.91344	4.26883	4.16181	2.79445	0.261689	-0.666242	0.216148	-0.229001	0.598649	0.0863371	-0.107019	-1.47438	0.617036	0.129215	0.870635	0.861071	0.318059	0.937907	0.845198	0.000686532
AT1G02910	LPA1	Protein LOW PSII ACCUMULATION 1, chloroplastic [Source:UniProtKB/Swiss-Prot;Acc:Q9SRY4]	5.72693	5.45716	5.5129	5.86507	5.59011	5.78515	5.68426	5.50459	5.67571	5.88154	5.75423	5.63017	-0.269761	-0.214024	-0.274955	-0.0799204	-0.179668	-0.00854701	-0.127304	-0.251371	0.0104269	0.0424372	0.03404	0.765141	0.191878	0.976588	0.240123	0.0148397	DOWN in LB & LRFR
AT1G02920	GSTF7	Glutathione S-transferase F7 [Source:UniProtKB/Swiss-Prot;Acc:Q9SRY5]	3.57215	3.72733	4.61681	3.07009	3.68621	2.8029	2.84206	3.69057	3.01328	2.18078	3.19292	2.95269	0.15518	1.04466	0.616126	-0.267185	0.848506	0.171221	1.01214	0.771906	0.914512	0.32521	0.824229	0.942251	0.604857	0.946936	0.324694	0.470772
AT1G02930	GSTF6	Glutathione S-transferase F6 [Source:UniProtKB/Swiss-Prot;Acc:P42760]	3.46013	3.12256	5.66071	3.03881	2.82825	3.09477	2.68738	2.81454	2.97758	2.6831	2.81317	4.55461	-0.337566	2.20059	-0.210556	0.0559628	0.127164	0.290203	0.130068	1.87151	0.652821	0.000468731	0.925757	0.982673	0.934591	0.819774	0.869448	0.0019516	UP in LRFR
AT1G02940	ATGSTF5	glutathione S-transferase (class phi) 5 [Source:TAIR;Acc:AT1G02940]	-0.70277	-3.11953	-1.35899	-0.745888	-1.78583	-0.624274	-2.36766	-2.8246	-1.29213	-0.248015	-1.68497	-1.88748	-2.41676	-0.656225	-1.03995	0.121614	-0.456943	1.07553	-1.43695	-1.63946	0.127735	0.745781	0.806309	0.984956	0.9036	0.704018	0.385941	0.312706
AT1G02950	ATGSTF4	glutathione S-transferase F4 [Source:TAIR;Acc:AT1G02950]	0.544929	-0.89053	-1.26033	-0.318483	-0.251658	-1.54586	-1.03832	-2.09584	-0.733931	-0.00293723	-0.450726	0.354131	-1.43546	-1.80526	0.0668248	-1.22738	-1.05753	0.304386	-0.447789	0.357068	0.223833	0.113873	0.988207	0.591556	0.560247	0.912485	0.738329	0.796595
AT1G02960		Kinetochore protein [Source:UniProtKB/TrEMBL;Acc:Q8GWB5]	4.59622	5.01374	4.39605	4.6469	5.00053	4.7508	4.74775	5.08857	4.60339	4.7381	4.98508	4.43408	0.417519	-0.200173	0.353625	0.103893	0.340817	-0.144361	0.246976	-0.304024	0.00716233	0.219899	0.0771134	0.806566	0.0701898	0.567027	0.109693	0.0458258	UP in LB
AT1G02970	WEE1	Wee1-like protein kinase [Source:UniProtKB/Swiss-Prot;Acc:Q8L4H0]	0.199888	-1.01207	0.0206637	-0.195933	-0.506632	0.575061	0.346216	0.113243	0.0498195	0.14042	0.102068	-0.876701	-1.21196	-0.179225	-0.310699	0.770994	-0.232972	-0.296396	-0.0383521	-1.01712	0.128854	0.873426	0.907499	0.650086	0.901701	0.86805	0.972255	0.201036
AT1G02990		BEST Arabidopsis thaliana protein match is: CW-type Zinc Finger (TAIR:AT3G62900.1); Has 5847 Blast hits to 4410 proteins in 438 species: Archae - 17; Bacteria - 452; Metazoa - 2463; Fungi - 354; Plants - 306; Viruses - 11; Other Eukaryotes - 2244 (s /.../ NCBI BLink). [Source:TAIR;Acc:AT1G02990]	4.86735	4.78274	4.841	4.68522	4.67941	4.65465	4.91575	4.83136	4.85167	4.58118	4.7674	5.09754	-0.0846101	-0.0263452	-0.00581495	-0.0305783	-0.0843911	-0.064081	0.186212	0.516358	0.782427	0.939534	0.995767	0.974059	0.873309	0.909174	0.454338	0.0209352
AT1G03000	PEX6	Peroxisome biogenesis protein 6 [Source:UniProtKB/Swiss-Prot;Acc:Q8RY16]	5.32996	5.19802	4.83675	5.54409	5.55481	5.55479	5.42576	5.49566	5.40377	5.20758	5.39692	4.986	-0.131947	-0.493215	0.0107267	0.0106989	0.0698999	-0.0219901	0.189333	-0.221588	0.567632	0.0109382	0.988914	0.988914	0.877148	0.966997	0.357072	0.270595	DOWN in LRFR
AT1G03010		BTB/POZ domain-containing protein At1g03010 [Source:UniProtKB/Swiss-Prot;Acc:Q9SA69]	-0.57644	-1.60067	-1.01373	-0.849032	-1.26542	-2.02501	-1.38304	-0.817946	-0.923327	-2.96578	-0.596292	-0.908974	-1.02423	-0.437293	-0.416388	-1.17598	0.565096	0.459715	2.36948	2.0568	0.442669	0.782535	0.924057	0.646392	0.81986	0.86396	0.0409998	0.0782934
AT1G03030		At1g03030 [Source:UniProtKB/TrEMBL;Acc:Q500U9]	3.56978	3.78246	3.27711	3.64955	3.70588	3.77446	3.59068	3.84505	3.64015	3.88631	3.76993	3.42943	0.21268	-0.292669	0.0563301	0.124911	0.25437	0.0494719	-0.116375	-0.456881	0.35992	0.185217	0.944363	0.840302	0.41551	0.926302	0.632601	0.0278168
AT1G03040		basic helix-loop-helix (bHLH) DNA-binding superfamily protein [Source:TAIR;Acc:AT1G03040]	5.20719	5.20061	4.93754	5.32457	5.1415	5.20974	5.42952	5.34661	5.26573	5.45596	5.44347	5.05316	-0.00657907	-0.269654	-0.183071	-0.114834	-0.0829172	-0.163797	-0.0124921	-0.402808	0.975354	0.0383391	0.415775	0.704378	0.736194	0.384742	0.944317	0.0019127	DOWN in LRFR
AT1G03055	D27	Beta-carotene isomerase D27, chloroplastic [Source:UniProtKB/Swiss-Prot;Acc:Q7XA78]	1.94174	-0.309689	1.38231	2.96073	1.43908	2.46547	1.93796	0.233791	2.31417	2.67275	0.936186	2.41865	-2.25143	-0.559425	-1.52165	-0.495263	-1.70417	0.376207	-1.73657	-0.254101	4.83749e-06	0.212114	0.00251738	0.557562	0.000599752	0.596605	0.000102171	0.600557	DOWN in LB
AT1G03060	SPI	Protein SPIRRIG [Source:UniProtKB/Swiss-Prot;Acc:F4HZB2]	5.92218	5.7634	5.73896	5.76036	5.98297	5.85979	6.00945	6.01733	5.75298	5.59848	5.76482	6.16296	-0.158771	-0.183219	0.222609	0.0994288	0.00787724	-0.256466	0.166341	0.564481	0.694504	0.641165	0.792827	0.935111	0.994136	0.641146	0.65219	0.0731802
AT1G03070	LFG4	Protein LIFEGUARD 4 [Source:UniProtKB/Swiss-Prot;Acc:Q9SA63]	0.136363	-0.623998	0.118173	-0.273155	-0.142727	-0.98028	0.134547	-0.556328	-0.400231	0.50296	-0.177346	-0.819336	-0.760361	-0.0181895	0.130428	-0.707124	-0.690875	-0.534778	-0.680306	-1.3223	0.356142	0.987619	0.96597	0.675272	0.574027	0.693238	0.398748	0.0754732
AT1G03080	NET1D	Protein NETWORKED 1D [Source:UniProtKB/Swiss-Prot;Acc:F4HZB5]	6.71952	6.72853	6.35467	6.67124	6.94516	6.68481	6.97848	7.2795	6.89126	6.52441	6.62637	6.52256	0.00901426	-0.364847	0.273921	0.0135708	0.301017	-0.0872239	0.101954	-0.00185731	0.981814	0.138331	0.566525	0.988873	0.386148	0.875493	0.720004	0.996346
AT1G03090	MCCA	Methylcrotonoyl-CoA carboxylase subunit alpha, mitochondrial [Source:UniProtKB/Swiss-Prot;Acc:Q42523]	6.21065	7.87249	5.59659	6.14415	7.88941	5.48175	6.2088	7.68691	5.67506	6.85568	8.32268	6.58748	1.66184	-0.614062	1.74526	-0.662398	1.47812	-0.533736	1.46699	-0.268206	8.53036e-05	0.127927	0.000227034	0.272194	0.00119118	0.33818	0.000284679	0.542633	UP in LB
AT1G03100		Pentatricopeptide repeat-containing protein At1g03100, mitochondrial [Source:UniProtKB/Swiss-Prot;Acc:Q9SA60]	0.774237	-0.000520113	0.329914	1.00409	0.333381	1.11722	1.00961	0.848807	1.11507	-0.00924623	0.0609328	0.671109	-0.774757	-0.444323	-0.670709	0.113126	-0.160805	0.105461	0.070179	0.680355	0.243176	0.547318	0.604735	0.964038	0.91719	0.949289	0.934902	0.297742
AT1G03106		At1g03105 [Source:UniProtKB/TrEMBL;Acc:Q8L760]	-0.219273	-0.654085	-1.22155	-0.718835	-0.116298	-0.192924	0.278934	1.35135	-0.168139	-2.43496	-1.46932	-0.621099	-0.434812	-1.00228	0.602537	0.525911	1.07241	-0.447073	0.965646	1.81386	0.865288	0.652427	0.928773	0.938092	0.758188	0.919883	0.641084	0.338412
AT1G03110	TRM82	tRNA (guanine-N(7)-)-methyltransferase non-catalytic subunit [Source:UniProtKB/TrEMBL;Acc:A0A178VZV6]	3.21114	2.84823	3.59459	3.08313	2.82061	3.19343	3.04591	2.86284	3.04449	2.76313	2.86194	3.73228	-0.362917	0.383443	-0.262523	0.110299	-0.183074	-0.0014195	0.0988072	0.969152	0.191927	0.164172	0.651218	0.902395	0.707879	0.999509	0.759679	0.000367783
AT1G03130	PSAD2	Photosystem I reaction center subunit II-2, chloroplastic [Source:UniProtKB/Swiss-Prot;Acc:Q9SA56]	9.45896	9.5951	8.96341	9.70174	9.84722	9.42647	9.54528	9.66705	9.387	9.43883	9.73445	9.03121	0.136139	-0.495552	0.145486	-0.275266	0.12177	-0.158276	0.295623	-0.407625	0.531788	0.0077386	0.755433	0.377687	0.725582	0.614421	0.110232	0.0250798	DOWN in LRFR
AT1G03140		F10O3.3 protein [Source:UniProtKB/TrEMBL;Acc:Q9SA55]	5.09808	5.29081	4.82534	5.28837	5.69313	5.22847	5.18597	5.66219	5.25758	5.43946	5.59809	5.19759	0.192737	-0.272739	0.404756	-0.0598987	0.476219	0.0716111	0.158626	-0.241878	0.1818	0.0498924	0.0148527	0.896726	0.00290963	0.800156	0.269774	0.0777504	DOWN in LRFR
AT1G03150	NAA20	N-terminal acetyltransferase B complex catalytic subunit NAA20 [Source:UniProtKB/Swiss-Prot;Acc:Q8LGI8]	3.94969	4.11481	4.02694	4.02499	4.15115	3.88702	3.90007	3.8808	3.80907	4.14324	4.15953	4.00731	0.165125	0.0772534	0.126164	-0.137975	-0.01927	-0.0909995	0.0162905	-0.13593	0.488653	0.781153	0.832022	0.809169	0.972463	0.839978	0.954875	0.559797
AT1G03160	FZL	Probable transmembrane GTPase FZO-like, chloroplastic [Source:UniProtKB/Swiss-Prot;Acc:Q1KPV0]	5.73544	5.54106	5.13916	5.93686	5.76078	5.97729	5.90874	5.78859	5.84261	5.71283	5.56122	5.25808	-0.194386	-0.596285	-0.176076	0.0404385	-0.120149	-0.0661296	-0.151605	-0.454752	0.131903	2.0483e-05	0.421541	0.931985	0.554132	0.796428	0.24198	0.000401398	DOWN in LRFR
AT1G03170	FAF2	Protein FANTASTIC FOUR 2 [Source:UniProtKB/Swiss-Prot;Acc:Q8GXU9]	1.21674	0.36911	1.71105	-0.931547	-0.647171	0.427533	0.972194	0.176618	1.62129	-0.188293	-0.566619	0.578594	-0.847628	0.494311	0.284376	1.35908	-0.795576	0.649095	-0.378326	0.766887	0.255236	0.549995	0.904714	0.163043	0.451597	0.568878	0.63911	0.293752
AT1G03180		Non-structural protein [Source:UniProtKB/TrEMBL;Acc:Q5Q0J3]	1.3075	1.53218	1.21744	1.11482	1.36744	1.39755	1.45773	1.4953	1.17897	1.39189	1.70303	1.27623	0.224676	-0.09006	0.25262	0.282734	0.0375718	-0.278758	0.311142	-0.115654	0.615185	0.863534	0.797103	0.760484	0.969243	0.665902	0.433435	0.799139
AT1G03190	XPD	UVH6 [Source:UniProtKB/TrEMBL;Acc:A0A178W4P7]	3.63619	3.72772	3.64789	3.74655	3.73368	3.68246	3.6754	3.70905	3.56383	3.7754	3.74245	3.67992	0.091531	0.0116997	-0.0128726	-0.0640866	0.0336455	-0.111571	-0.0329532	-0.0954774	0.685468	0.966748	0.986493	0.922489	0.942194	0.743133	0.889346	0.643688
AT1G03210		Phenazine biosynthesis PhzC/PhzF protein [Source:TAIR;Acc:AT1G03210]	3.16678	3.58	2.83219	3.29965	3.50201	2.89082	3.30894	3.39017	3.10759	3.08207	3.48537	2.41576	0.413215	-0.334594	0.202359	-0.408823	0.0812263	-0.201353	0.403301	-0.666309	0.248023	0.365984	0.835278	0.52916	0.923339	0.757988	0.244865	0.0439997
AT1G03220		Eukaryotic aspartyl protease family protein [Source:UniProtKB/TrEMBL;Acc:Q9ZVS4]	6.97118	6.68825	6.3597	6.83037	7.38173	7.1038	6.38229	6.62292	6.39302	6.1892	6.45297	5.8414	-0.282927	-0.611477	0.55136	0.273428	0.240631	0.0107275	0.263771	-0.347796	0.673757	0.287813	0.627133	0.868351	0.835268	0.995315	0.672773	0.563645
AT1G03230		Eukaryotic aspartyl protease family protein [Source:UniProtKB/TrEMBL;Acc:Q9ZVS5]	5.33881	5.82023	5.21908	5.23304	5.70326	5.35875	4.99362	5.46188	4.91186	4.97626	5.53418	4.56056	0.481421	-0.119725	0.470214	0.125701	0.468265	-0.0817599	0.557918	-0.415705	0.0188211	0.635675	0.075412	0.83099	0.0582875	0.860477	0.00581011	0.0391132	UP in LB
AT1G03250		unknown protein; Has 89 Blast hits to 89 proteins in 31 species: Archae - 0; Bacteria - 0; Metazoa - 31; Fungi - 0; Plants - 48; Viruses - 0; Other Eukaryotes - 10 (source: NCBI BLink). [Source:TAIR;Acc:AT1G03250]	4.81855	4.5905	4.89713	4.75703	4.51558	4.73979	4.72746	4.50102	4.76877	4.79849	4.58952	4.88604	-0.228049	0.0785797	-0.241443	-0.0172383	-0.226438	0.0413178	-0.208974	0.0875456	0.167847	0.698117	0.360438	0.979891	0.308359	0.916412	0.199144	0.632884
AT1G03260		At1g03260 [Source:UniProtKB/TrEMBL;Acc:Q6NMJ6]	3.23936	3.41648	3.75348	3.16187	3.19388	3.0505	3.11826	3.19585	3.07542	3.31811	3.45706	3.71907	0.177122	0.514124	0.032008	-0.111372	0.0775888	-0.0428368	0.138958	0.400966	0.449175	0.0128093	0.97021	0.859261	0.87037	0.935694	0.548228	0.0484385	UP in LRFR
AT1G03270	CBSDUF4	Putative DUF21 domain-containing protein At1g03270 [Source:UniProtKB/Swiss-Prot;Acc:Q9ZVS8]	0.746795	0.257672	0.100875	0.80255	0.28547	0.711743	1.11542	0.991588	0.504567	0.582645	1.14803	-0.0823599	-0.489123	-0.64592	-0.51708	-0.0908068	-0.123832	-0.610852	0.565383	-0.665005	0.541433	0.393381	0.765141	0.974083	0.944678	0.586294	0.445207	0.357082
AT1G03280		Putative uncharacterized protein At1g03280 [Source:UniProtKB/TrEMBL;Acc:Q93ZW3]	5.53795	5.68056	5.37281	5.59786	5.72258	5.61761	5.55469	5.58416	5.61798	5.74922	5.90551	5.60175	0.142611	-0.165133	0.124722	0.019754	0.029471	0.0632919	0.156296	-0.14747	0.304528	0.223856	0.659869	0.970444	0.928235	0.81347	0.238049	0.269489
AT1G03290		ELKS/Rab6-interacting/CAST family protein [Source:UniProtKB/TrEMBL;Acc:Q9ZVT0]	4.04906	4.46141	3.65234	4.28127	4.54296	4.26801	4.49535	4.71113	4.59702	4.62026	4.68684	3.75493	0.412353	-0.396722	0.261692	-0.0132539	0.215781	0.101677	0.0665708	-0.865334	0.0262677	0.0327234	0.415497	0.986681	0.437672	0.786314	0.769015	1.88065e-05	UP in LB & DOWN in LRFR
AT1G03300	DUF1	DUF724 domain-containing protein 1 [Source:UniProtKB/Swiss-Prot;Acc:Q9ZVT1]	3.52927	3.62071	3.50599	2.77345	2.89474	2.81358	2.82942	2.68144	2.69596	3.10498	3.38287	3.7384	0.0914425	-0.0232727	0.121289	0.0401309	-0.147976	-0.133462	0.277888	0.633421	0.785553	0.951604	0.877617	0.969091	0.761296	0.791926	0.285933	0.00987228
AT1G03310	ISA2	ISA2 [Source:UniProtKB/TrEMBL;Acc:A0A178WGA8]	6.1277	5.49569	5.8276	6.28488	5.74992	6.41304	6.42962	6.00289	6.71652	6.04654	5.68875	5.82144	-0.632016	-0.300105	-0.534963	0.128157	-0.426729	0.2869	-0.35779	-0.225097	0.00253535	0.160156	0.0357005	0.828849	0.0954804	0.321333	0.080434	0.296573	DOWN in LB
AT1G03330	LSM2	LSM2 [Source:UniProtKB/TrEMBL;Acc:A0A178W785]	4.22594	4.46007	4.61881	4.53597	4.54545	4.64584	4.35125	4.45244	4.50074	4.69691	4.59284	4.57295	0.234133	0.392875	0.00947951	0.109867	0.101189	0.149488	-0.104065	-0.123963	0.281582	0.053983	0.990918	0.858237	0.809542	0.678524	0.658238	0.589669
AT1G03340		F15K9.6 [Source:UniProtKB/TrEMBL;Acc:Q9ZVT5]	0.22862	0.831479	-0.609728	0.152607	0.55739	0.526592	1.30802	1.71128	0.964602	-0.512315	0.549562	-0.0723922	0.602859	-0.838349	0.404783	0.373985	0.403261	-0.343419	1.06188	0.439923	0.451677	0.266626	0.847627	0.862653	0.772914	0.816564	0.134381	0.581838
AT1G03350		BSD domain-containing protein [Source:UniProtKB/TrEMBL;Acc:Q9ZVT6]	5.45024	5.42983	5.93219	5.17591	5.16017	5.31404	5.0047	5.1305	5.16797	5.31633	5.33766	6.00059	-0.0204076	0.481953	-0.0157421	0.138128	0.125802	0.163274	0.021322	0.684259	0.919697	0.00066556	0.978546	0.639668	0.574966	0.421331	0.90792	7.45426e-06	UP in LRFR
AT1G03360	RRP4	RRP4 [Source:UniProtKB/TrEMBL;Acc:A0A178W3N1]	2.64694	2.59237	3.83728	2.39045	2.37944	2.84176	2.64174	2.41311	2.79666	2.75349	2.88037	3.71275	-0.0545707	1.19034	-0.0110133	0.451307	-0.228635	0.154915	0.12688	0.959253	0.924441	0.00245504	0.994971	0.556038	0.762804	0.859773	0.790522	0.0116603	UP in LRFR
AT1G03365	RF4	Putative E3 ubiquitin-protein ligase RF4 [Source:UniProtKB/Swiss-Prot;Acc:Q9ZVT8]	3.68188	3.66544	3.50194	3.54853	3.69623	3.6921	3.61879	3.72026	3.68488	3.46679	3.47154	3.58123	-0.0164448	-0.179944	0.1477	0.14357	0.101475	0.0660939	0.00475969	0.114444	0.965644	0.529174	0.833399	0.841129	0.851447	0.912709	0.99045	0.689044
AT1G03370		C2 and GRAM domain-containing protein At1g03370 [Source:UniProtKB/Swiss-Prot;Acc:Q9ZVT9]	5.07122	5.09105	4.86687	5.05863	5.22264	5.00022	5.02526	5.25556	4.84637	4.98625	5.18625	5.14876	0.0198332	-0.204351	0.164007	-0.0584127	0.230298	-0.17889	0.199993	0.162512	0.923006	0.152671	0.545012	0.900051	0.206427	0.36866	0.151687	0.256057
AT1G03380	ATG18G	Autophagy-related protein 18g [Source:UniProtKB/Swiss-Prot;Acc:Q8GUL1]	6.15504	6.33277	5.27224	6.50969	6.66212	6.42167	6.53902	6.65999	6.31541	6.31893	6.42072	5.71019	0.177728	-0.882794	0.152427	-0.0880202	0.120969	-0.223616	0.10179	-0.608737	0.586539	0.00148446	0.852724	0.931588	0.837559	0.630601	0.757521	0.022395	DOWN in LRFR
AT1G03400		2-oxoglutarate (2OG) and Fe(II)-dependent oxygenase superfamily protein [Source:TAIR;Acc:AT1G03400]	4.25719	3.70613	3.9293	4.37925	3.98498	4.30332	4.44426	3.83156	4.37715	4.56663	4.20394	4.34874	-0.55106	-0.327882	-0.394273	-0.0759291	-0.612701	-0.0671113	-0.362691	-0.217886	0.00798869	0.122009	0.177811	0.919407	0.0107434	0.892402	0.077138	0.316786	DOWN in LB
AT1G03410	2A6	1-aminocyclopropane-1-carboxylate oxidase homolog 5 [Source:UniProtKB/Swiss-Prot;Acc:Q43383]	4.51867	4.47912	4.48018	4.52188	4.45589	4.30022	4.73332	4.86348	4.57854	4.33085	4.57136	4.38891	-0.0395508	-0.0384846	-0.0659933	-0.221662	0.130165	-0.154774	0.240514	0.058062	0.904803	0.9073	0.937932	0.649513	0.767725	0.705863	0.304085	0.838954
AT1G03430	AHP5	histidine-containing phosphotransfer factor 5 [Source:TAIR;Acc:AT1G03430]	4.92394	5.13109	4.62845	5.1461	5.21662	5.1708	5.14009	5.32216	5.22239	4.96284	5.0392	4.23898	0.207149	-0.295486	0.0705202	0.0246956	0.182071	0.0822926	0.0763614	-0.723855	0.106949	0.0190011	0.853022	0.961596	0.297757	0.727653	0.593411	9.69515e-07	DOWN in LRFR
AT1G03440		Leucine-rich repeat (LRR) family protein [Source:UniProtKB/TrEMBL;Acc:F4I0W7]	2.2473	2.24568	2.16453	1.93139	2.26781	2.13729	2.10968	2.23006	1.78793	2.1544	2.46066	1.64249	-0.00162664	-0.0827763	0.336418	0.205893	0.120377	-0.321751	0.306266	-0.511909	0.99781	0.874355	0.680886	0.849642	0.889754	0.593061	0.436122	0.16209
AT1G03457		RNA-binding (RRM/RBD/RNP motifs) family protein [Source:UniProtKB/TrEMBL;Acc:F4I0X0]	4.31049	4.36024	4.13332	3.46102	3.70204	3.41186	3.00564	3.27242	2.89676	3.86426	4.34605	4.44898	0.04975	-0.177172	0.24102	-0.0491598	0.266781	-0.108877	0.481782	0.584714	0.899038	0.579721	0.691946	0.963588	0.529192	0.855978	0.0675043	0.0253655
AT1G03470	NET3A	NET3A [Source:UniProtKB/TrEMBL;Acc:A0A178W5C1]	1.61313	2.58262	0.954203	1.9123	2.76111	1.91117	1.89956	2.61496	1.17909	2.62893	2.94089	2.02371	0.969493	-0.658926	0.848805	-0.00113677	0.7154	-0.720468	0.311962	-0.60522	0.0936598	0.280095	0.374175	1	0.386172	0.38203	0.633781	0.310305
AT1G03475	CPX1	Coproporphyrinogen-III oxidase 1, chloroplastic [Source:UniProtKB/Swiss-Prot;Acc:Q9LR75]	6.81955	6.80618	6.70114	6.90756	6.84194	6.94299	6.84717	6.85028	6.80815	6.78208	6.87101	6.56314	-0.0133725	-0.118411	-0.0656259	0.0354252	0.00311206	-0.0390222	0.0889322	-0.218939	0.946097	0.411839	0.868965	0.941931	0.994256	0.900123	0.53595	0.0867626
AT1G03510	PCMP-E3	Putative pentatricopeptide repeat-containing protein At1g03510 [Source:UniProtKB/Swiss-Prot;Acc:Q9LR72]	0.0315938	-0.172762	-0.330133	-0.486488	-0.330203	0.278093	-0.0729976	0.437866	-0.276656	0.0466239	-0.158502	-0.839595	-0.204356	-0.361727	0.156285	0.764581	0.510864	-0.203659	-0.205126	-0.886218	0.828693	0.670638	0.954038	0.575735	0.669988	0.901341	0.809081	0.201474
AT1G03520		Core-2/I-branching beta-1,6-N-acetylglucosaminyltransferase family protein [Source:UniProtKB/TrEMBL;Acc:Q9LR71]	4.31413	4.44383	4.2915	4.2502	4.34599	4.12473	4.34019	4.40978	4.31441	4.24205	4.49404	4.41628	0.129699	-0.0226275	0.095793	-0.125463	0.0695935	-0.0257745	0.251991	0.174227	0.489553	0.925737	0.841479	0.761437	0.845881	0.953423	0.122873	0.30766
AT1G03530	ATNAF1	NAF1 [Source:UniProtKB/TrEMBL;Acc:A0A178WI11]	3.16984	2.87499	3.73528	3.1616	3.02137	3.40484	3.24201	3.01306	3.10596	2.90148	2.89685	3.8475	-0.294844	0.565448	-0.140221	0.243249	-0.228945	-0.136044	-0.00462258	0.946024	0.291888	0.029685	0.859343	0.677215	0.597494	0.7974	0.991293	0.000373954	UP in LRFR
AT1G03540	PCMP-E4	Pentatricopeptide repeat-containing protein At1g03540 [Source:UniProtKB/Swiss-Prot;Acc:Q9LR69]	0.990425	0.341223	0.943694	0.664522	0.52767	0.548761	1.20883	0.61984	0.829093	0.0352293	0.239285	0.975766	-0.649202	-0.0467304	-0.136852	-0.115761	-0.588992	-0.379738	0.204055	0.940536	0.413039	0.966533	0.962316	0.968159	0.625651	0.791123	0.818917	0.192203
AT1G03545		Potential natural antisense gene, locus overlaps with AT1G03550 [Source:TAIR;Acc:AT1G03545]	0.81111	0.663472	0.800284	0.769067	0.547387	0.850918	0.761621	0.517814	0.970325	-0.271277	1.02109	0.737619	-0.147638	-0.0108258	-0.221679	0.0818511	-0.243808	0.208703	1.29236	1.0089	0.869189	0.99123	0.923304	0.974234	0.863677	0.888687	0.0350494	0.104793
AT1G03550	SCAMP2	Secretory carrier-associated membrane protein 2 [Source:UniProtKB/Swiss-Prot;Acc:Q9LR68]	4.01426	4.72608	3.41431	4.28631	4.29221	3.86729	4.28443	4.68885	4.12282	4.09872	4.51463	3.2137	0.711821	-0.599956	0.00589911	-0.419023	0.404415	-0.16161	0.415911	-0.885014	0.00182984	0.00762519	0.995408	0.190385	0.158961	0.687987	0.0600986	0.000147844	UP in LB & DOWN in LRFR
AT1G03560		Pentatricopeptide repeat-containing protein At1g03560, mitochondrial [Source:UniProtKB/Swiss-Prot;Acc:Q9LR67]	3.95692	3.79447	3.84778	3.79853	3.48403	3.72462	3.6937	3.67421	3.62722	3.81499	3.90954	3.83312	-0.162449	-0.109135	-0.314501	-0.0739126	-0.0194894	-0.0664772	0.0945463	0.018131	0.381358	0.58901	0.188799	0.893201	0.966246	0.86153	0.623017	0.937702
AT1G03590	PPC6-6	Probable protein phosphatase 2C 1 [Source:UniProtKB/Swiss-Prot;Acc:Q9LR65]	6.32664	6.41155	6.94075	5.91208	5.83307	6.0593	5.69638	5.66138	5.92233	6.36222	6.47903	7.1122	0.0849041	0.614107	-0.0790148	0.14722	-0.0349994	0.225953	0.116808	0.749979	0.570963	1.36414e-05	0.824229	0.551721	0.909917	0.159809	0.383938	5.18369e-07	UP in LRFR
AT1G03600	PSB27-1	Photosystem II repair protein PSB27-H1, chloroplastic [Source:UniProtKB/Swiss-Prot;Acc:Q9LR64]	8.29893	8.11445	8.38589	8.56347	8.23531	8.39953	8.16781	7.8877	8.28362	8.46281	8.2501	8.46072	-0.184477	0.0869585	-0.328162	-0.163943	-0.280115	0.115807	-0.21271	-0.0020875	0.301772	0.676177	0.149578	0.650015	0.196841	0.700715	0.20935	0.994229
AT1G03610		Plant/protein (DUF789) [Source:UniProtKB/TrEMBL;Acc:Q8LF98]	5.26209	5.32532	5.68096	5.46193	5.35847	5.24626	5.36388	5.24169	5.31057	5.6	5.66497	5.84461	0.0632355	0.41887	-0.103458	-0.215671	-0.122188	-0.0533072	0.0649758	0.244614	0.745093	0.00513702	0.794222	0.395095	0.631778	0.878276	0.712257	0.0986543	UP in LRFR
AT1G03620		ELMO/CED-12 family protein [Source:TAIR;Acc:AT1G03620]	1.26455	1.62176	1.19026	1.93721	1.66142	0.933235	0.86355	0.967746	0.528364	1.07125	1.78372	0.71389	0.35721	-0.0742897	-0.275791	-1.00398	0.104196	-0.335186	0.712479	-0.357355	0.637085	0.936056	0.890533	0.295382	0.948928	0.787123	0.262538	0.610289
AT1G03630	PORC	Protochlorophyllide reductase C, chloroplastic [Source:UniProtKB/Swiss-Prot;Acc:O48741]	6.70274	6.09129	6.10928	6.97107	6.55676	6.99097	6.78063	6.13998	6.5986	6.85452	6.40186	6.27895	-0.611448	-0.593456	-0.414307	0.0199054	-0.640654	-0.182032	-0.452657	-0.575574	0.00139446	0.0018374	0.0902898	0.98009	0.00301243	0.54445	0.0136308	0.00204008	DOWN in LB & LRFR
AT1G03650		Acyl-CoA N-acyltransferases (NAT) superfamily protein [Source:UniProtKB/TrEMBL;Acc:Q8GWN1]	0.361729	0.609854	0.996515	0.702621	1.0745	0.632835	0.550323	1.19091	0.246159	1.1489	1.07853	0.293315	0.248125	0.634786	0.371874	-0.0697868	0.640586	-0.304165	-0.0703684	-0.855581	0.714474	0.260921	0.792603	0.974111	0.412023	0.771522	0.922307	0.104963
AT1G03680	ATHM1	Thioredoxin M1, chloroplastic [Source:UniProtKB/Swiss-Prot;Acc:O48737]	7.33658	6.97209	7.08807	7.65743	7.18542	7.51861	7.38281	6.92211	7.42624	7.40071	7.13141	7.16785	-0.364487	-0.24851	-0.472009	-0.138816	-0.460707	0.0434275	-0.269293	-0.232855	0.00487672	0.0548364	0.0018995	0.601524	0.00194232	0.886901	0.033096	0.0670409	DOWN in LB
AT1G03687		DTW domain-containing protein [Source:UniProtKB/TrEMBL;Acc:F4I2G3]	2.97771	3.3624	3.1947	3.07997	3.39249	3.10728	3.38484	3.43568	3.46475	3.32598	3.4149	3.19139	0.38469	0.216985	0.312516	0.0273111	0.0508403	0.0799106	0.0889184	-0.134595	0.041761	0.28337	0.283146	0.972527	0.913083	0.847194	0.687207	0.520313	UP in LB
AT1G03700		CASP-like protein 1C2 [Source:UniProtKB/Swiss-Prot;Acc:Q9LR57]	0.126015	0.79929	0.295704	1.1225	1.17817	0.539437	0.22148	0.91745	0.685521	0.100756	-0.517838	-1.7382	0.673275	0.169689	0.055675	-0.583059	0.69597	0.464041	-0.618593	-1.83896	0.615199	0.917154	0.990297	0.862191	0.738099	0.847548	0.623088	0.0918275
AT1G03730		At1g03730 [Source:UniProtKB/TrEMBL;Acc:Q1ECK0]	2.12568	1.89745	1.68135	1.78425	2.26669	2.06056	1.72719	1.84983	2.17019	1.38861	1.8044	1.34915	-0.228228	-0.444323	0.482441	0.276313	0.122633	0.442991	0.415788	-0.0394605	0.641927	0.300439	0.530275	0.794378	0.898068	0.465042	0.320135	0.942206
AT1G03740		F21B7.34 [Source:UniProtKB/TrEMBL;Acc:Q9LR53]	5.06517	5.20818	4.50577	5.02755	5.44821	4.99278	5.08362	5.40737	5.13435	4.61185	4.85793	4.60928	0.143008	-0.559401	0.420665	-0.0347682	0.323749	0.0507312	0.246081	-0.00257151	0.630659	0.0206618	0.245389	0.972537	0.346925	0.934684	0.335132	0.994912	DOWN in LRFR
AT1G03750	SWI2	Switch 2 [Source:UniProtKB/Swiss-Prot;Acc:F4I2H2]	2.91332	2.99885	2.56028	3.08462	3.28127	2.92963	3.091	3.35047	3.11498	2.99837	3.0296	2.53847	0.0855293	-0.353038	0.196644	-0.15499	0.259467	0.0239745	0.0312297	-0.4599	0.849096	0.302882	0.829081	0.877169	0.634236	0.978433	0.942817	0.150595
AT1G03760		Prefoldin chaperone subunit family protein [Source:UniProtKB/TrEMBL;Acc:Q8GWP1]	2.24351	2.41247	3.0307	2.33221	2.54751	2.13719	2.27831	2.53925	2.22718	2.34547	2.52053	2.71254	0.168961	0.787187	0.215307	-0.195018	0.260932	-0.0511372	0.17506	0.367069	0.62058	0.00502374	0.760484	0.792827	0.565739	0.944087	0.578845	0.197173	UP in LRFR
AT1G03770	RING1B	RING 1B [Source:UniProtKB/TrEMBL;Acc:F4I2H4]	2.13111	2.583	2.16793	2.24707	2.51809	2.1905	2.40072	2.72754	2.26808	2.60594	2.93516	2.45958	0.451884	0.0368151	0.271026	-0.0565665	0.326821	-0.132644	0.329225	-0.146358	0.180325	0.940646	0.728967	0.965611	0.523523	0.855243	0.335106	0.701269
AT1G03780	TPX2	Protein TPX2 [Source:UniProtKB/Swiss-Prot;Acc:F4I2H7]	1.42232	1.15485	0.99284	1.14776	1.6276	1.49909	2.41367	1.13155	0.946284	0.780271	1.32562	1.02692	-0.267466	-0.429479	0.479845	0.351337	-1.28213	-1.46739	0.545345	0.246649	0.757722	0.586195	0.779066	0.860767	0.118808	0.0651277	0.445448	0.756647
AT1G03790	SOM	Zinc finger CCCH domain-containing protein 2 [Source:UniProtKB/Swiss-Prot;Acc:Q9ZWA1]	2.88027	2.63738	3.09101	2.44385	2.84786	2.78354	2.45992	2.31187	2.43259	2.86259	3.42088	3.7357	-0.242894	0.210741	0.404007	0.33969	-0.148046	-0.0273309	0.558292	0.873115	0.803049	0.832514	0.850227	0.881364	0.935719	0.989728	0.47668	0.234748
AT1G03820		At1g03820 [Source:UniProtKB/TrEMBL;Acc:Q9ZWA4]	2.98181	2.876	2.93571	3.02922	2.99638	2.95602	3.00937	2.96692	2.76857	3.09484	1.80682	2.34871	-0.105815	-0.0461051	-0.032833	-0.0731992	-0.042443	-0.240794	-1.28802	-0.74613	0.815625	0.924801	0.981644	0.955902	0.963003	0.680682	0.000160867	0.0205895
AT1G03830		Guanylate-binding family protein [Source:UniProtKB/TrEMBL;Acc:F4I2I5]	3.14973	3.01123	3.67847	3.19907	3.17352	3.30791	3.39965	3.3672	3.11922	3.2361	3.06795	3.74713	-0.1385	0.528746	-0.0255506	0.108843	-0.0324567	-0.280433	-0.168152	0.511033	0.69729	0.0613624	0.982812	0.912068	0.966317	0.529192	0.597584	0.0649283
AT1G03840	MGP	Putative uncharacterized protein At1g03840 (Fragment) [Source:UniProtKB/TrEMBL;Acc:C0SUS5]	1.5238	0.926751	0.653757	1.40073	0.776055	0.212876	1.38935	0.652105	0.156521	0.178798	-0.799926	-2.12735	-0.597046	-0.870041	-0.624677	-1.18786	-0.737248	-1.23283	-0.978724	-2.30615	0.612276	0.423965	0.818483	0.52134	0.664982	0.378129	0.337949	0.0150313
AT1G03850		Glutaredoxin family protein [Source:TAIR;Acc:AT1G03850]	4.18705	4.89918	3.37612	4.58945	5.49212	4.04266	4.07184	4.98467	3.94462	3.83548	4.21856	1.81669	0.712125	-0.810928	0.902668	-0.546789	0.912835	-0.127214	0.383078	-2.01879	0.472864	0.40238	0.622925	0.824229	0.498777	0.956507	0.708655	0.0175934
AT1G03860	PHB2	PHB2 [Source:UniProtKB/TrEMBL;Acc:A0A178WBG3]	5.24641	5.37286	5.62482	5.25398	5.29457	5.22176	5.25648	5.36394	5.29867	5.22875	5.48416	5.61853	0.126455	0.378412	0.040583	-0.0322258	0.107462	0.0421904	0.255405	0.389773	0.427232	0.00762386	0.939266	0.9544	0.666565	0.901951	0.0675893	0.00524552	UP in LRFR
AT1G03870	FLA9	At1g03870 [Source:UniProtKB/TrEMBL;Acc:B3LF88]	8.57431	8.72093	9.68481	7.04867	6.49629	7.1679	6.15105	5.69469	7.08205	7.72805	7.9112	9.45265	0.146624	1.1105	-0.552376	0.119231	-0.456354	0.931007	0.183154	1.7246	0.654867	8.95574e-05	0.119158	0.889675	0.185462	0.00227942	0.534182	1.36842e-07	UP in LRFR
AT1G03900	ATNAP4	NAP4 [Source:UniProtKB/TrEMBL;Acc:A0A178WMR3]	6.32344	6.73729	6.78659	6.29098	6.53172	6.27011	6.3153	6.57921	6.40563	6.36103	6.51569	6.82007	0.413846	0.463154	0.240735	-0.0208725	0.26391	0.0903356	0.154661	0.459038	0.000206264	5.36944e-05	0.0780426	0.961144	0.0349752	0.612727	0.145956	4.64715e-05	UP in LB & LRFR
AT1G03905	ABCI19	ABC transporter I family member 19 [Source:UniProtKB/Swiss-Prot;Acc:Q3EDJ0]	1.725	1.83801	2.01992	1.8847	2.08405	1.88329	1.97943	1.97956	1.71751	1.80291	1.59346	1.74658	0.113011	0.294912	0.199353	-0.00140517	0.000126015	-0.261922	-0.209445	-0.0563255	0.798978	0.421109	0.831563	0.999888	1	0.642101	0.568761	0.896875
AT1G03910	CTN	Cactin [Source:UniProtKB/Swiss-Prot;Acc:F4I2J8]	5.73078	5.67431	5.65901	5.7609	5.88296	5.7947	5.79872	5.90211	5.75433	5.75125	5.8255	5.69371	-0.0564771	-0.0717728	0.122066	0.0337985	0.103384	-0.0443917	0.0742537	-0.0575335	0.660348	0.557279	0.546439	0.930355	0.528034	0.844371	0.516199	0.626851
AT1G03920		Protein kinase family protein [Source:UniProtKB/TrEMBL;Acc:F4I2K0]	1.35371	1.49781	-1.16902	2.0121	1.67013	1.31063	1.39318	1.72563	0.512344	1.14591	0.517385	-0.63028	0.144097	-2.52273	-0.341962	-0.701472	0.332452	-0.88084	-0.628527	-1.77619	0.863969	7.06007e-05	0.844064	0.540816	0.776015	0.27254	0.307438	0.00241824	DOWN in LRFR
AT1G03930	CKL9	Casein kinase 1-like protein 9 [Source:UniProtKB/Swiss-Prot;Acc:Q9ZWB3]	5.54772	5.54439	5.8797	5.52538	5.40766	5.47444	5.392	5.32172	5.39815	5.55459	5.49851	6.11086	-0.00333696	0.331976	-0.117718	-0.0509326	-0.0702842	0.00614267	-0.0560803	0.556272	0.985872	0.0053905	0.648977	0.897805	0.761296	0.985606	0.686602	1.74258e-05	UP in LRFR
AT1G03940	3AT1	Coumaroyl-CoA:anthocyanidin 3-O-glucoside-6''-O-coumaroyltransferase 1 [Source:UniProtKB/Swiss-Prot;Acc:Q9ZWB4]	-0.420311	-2.88528	-1.57006	-0.414971	-1.17862	0.103155	0.360745	-1.86489	-0.713978	0.0399373	-1.03576	-2.25773	-2.46497	-1.14975	-0.76365	0.518126	-2.22564	-1.07472	-1.0757	-2.29766	0.083096	0.473777	0.856774	0.918287	0.235014	0.663355	0.486575	0.0997457
AT1G03950	VPS2.3	Vacuolar protein sorting-associated protein 2 homolog 3 [Source:UniProtKB/Swiss-Prot;Acc:Q941D5]	3.64271	3.61285	3.60773	3.91392	3.85363	4.07961	3.73038	3.90369	4.13676	3.9617	3.80995	3.50118	-0.0298528	-0.0349743	-0.0602913	0.16568	0.173315	0.406384	-0.151755	-0.460522	0.927949	0.915105	0.942515	0.771295	0.654788	0.149592	0.540293	0.034445
AT1G03960	B''EPSILON	Probable serine/threonine protein phosphatase 2A regulatory subunit B''epsilon [Source:UniProtKB/Swiss-Prot;Acc:Q84JI6]	3.81129	3.95485	3.71676	4.16245	4.03546	3.98305	4.05883	4.0553	4.05828	3.67486	3.59028	3.58365	0.143554	-0.0945344	-0.126996	-0.179407	-0.00353036	-0.000551099	-0.0845796	-0.0912137	0.6017	0.751568	0.853022	0.752284	0.997055	1	0.758922	0.73743
AT1G03970	GBF4	GBF4 [Source:UniProtKB/TrEMBL;Acc:A0A178WKF4]	3.52949	3.71802	2.88617	3.69935	3.84752	3.61817	3.84873	4.03043	3.93538	3.63893	3.88331	2.77353	0.188528	-0.643322	0.148177	-0.0811786	0.181697	0.0866483	0.244375	-0.865402	0.450245	0.00379535	0.805547	0.918559	0.628793	0.862618	0.287122	0.000155271	DOWN in LRFR
AT1G03990	FAO1	Long-chain-alcohol oxidase FAO1 [Source:UniProtKB/Swiss-Prot;Acc:Q9ZWB9]	-2.52351	-3.50971	-2.11487	-1.66938	-2.83401	-2.78195	-2.22614	-1.95763	-3.40225	-0.0949186	-2.90562	0.597709	-0.986199	0.408633	-1.16463	-1.11257	0.268519	-1.1761	-2.8107	0.692627	0.673539	0.879455	0.826774	0.837583	0.957162	0.739828	0.133212	0.759659
AT1G04000		F21M11.6 protein [Source:UniProtKB/TrEMBL;Acc:Q9ZWC0]	3.99766	3.95706	3.43881	4.09597	3.90362	3.87988	3.94865	4.11652	3.56315	3.84316	4.14451	3.77308	-0.0406031	-0.558852	-0.192347	-0.21609	0.167869	-0.385498	0.301347	-0.0700852	0.90672	0.0169528	0.73608	0.683559	0.690421	0.212396	0.208728	0.811078	DOWN in LRFR
AT1G04010	PSAT	PSAT1 [Source:UniProtKB/TrEMBL;Acc:A0A178W9Q7]	3.38751	3.35602	3.32361	3.53373	3.38663	3.34174	3.37817	3.37903	3.24344	3.32046	3.33163	3.54709	-0.0314876	-0.0638998	-0.147102	-0.191997	0.000861392	-0.13473	0.0111698	0.226627	0.912364	0.809501	0.765141	0.648261	0.999617	0.702285	0.967198	0.256964
AT1G04020	ATBARD1	ROW1 [Source:UniProtKB/TrEMBL;Acc:A0A178W540]	1.78921	0.572166	1.32599	1.30361	1.17192	1.85459	1.76443	1.43692	1.25442	1.01937	1.12043	1.00827	-1.21704	-0.463211	-0.131687	0.550987	-0.327514	-0.510016	0.101061	-0.0110952	0.0661491	0.550237	0.960501	0.727326	0.809542	0.656271	0.908761	0.991678
AT1G04030		unknown protein; BEST Arabidopsis thaliana protein match is: unknown protein (TAIR:AT5G44040.1); Has 1835 Blast hits to 1511 proteins in 238 species: Archae - 7; Bacteria - 164; Metazoa - 377; Fungi - 135; Plants - 187; Viruses - 22; Other Eukaryote /.../3 (source: NCBI BLink). [Source:TAIR;Acc:AT1G04030]	1.5708	1.80732	1.35725	1.33576	1.86848	1.3835	1.96842	1.62787	1.24502	1.38052	1.61636	1.32565	0.236523	-0.213552	0.53272	0.0477438	-0.340555	-0.7234	0.23584	-0.0548655	0.577048	0.622321	0.366303	0.974023	0.550318	0.100314	0.552774	0.908199
AT1G04040		At1g04040/F21M11_2 [Source:UniProtKB/TrEMBL;Acc:Q9ZWC4]	5.71737	5.92711	6.83294	4.48133	4.14285	4.73135	3.18131	3.25379	3.63524	4.13506	4.40948	6.28622	0.209743	1.11557	-0.338482	0.250018	0.0724748	0.453928	0.274421	2.15116	0.560847	0.000416001	0.581158	0.734658	0.924356	0.273415	0.399249	3.48976e-08	UP in LRFR
AT1G04047			-3.35304	-2.51461	-2.38944	-1.87452	-2.95381	-0.989121	-1.97304	-2.79221	-1.1813	-2.63079	-1.79918	-3.437	0.83843	0.9636	-1.07929	0.885402	-0.819161	0.791745	0.831614	-0.80621	0.778868	0.739847	0.878536	0.908	0.874038	0.879369	0.758681	0.767045
AT1G04050	SUVR1	Probable inactive histone-lysine N-methyltransferase SUVR1 [Source:UniProtKB/Swiss-Prot;Acc:Q946J2]	2.92173	3.02305	2.88592	2.39292	2.75559	2.96173	3.16102	3.11177	2.78761	2.98457	3.1731	2.83621	0.101318	-0.0358144	0.362672	0.568814	-0.0492504	-0.373411	0.188523	-0.148364	0.80768	0.937953	0.540906	0.190023	0.951794	0.401923	0.58406	0.676155
AT1G04053			0.274586	0.096857	-0.24015	0.270466	0.139211	-1.67329	0.542203	0.3725	0.45741	-0.636639	0.156127	-0.0929393	-0.177729	-0.514736	-0.131254	-1.94375	-0.169703	-0.0847925	0.792765	0.543699	0.849992	0.503186	0.961144	0.0145386	0.917369	0.963278	0.246294	0.452193
AT1G04070	TOM9-1	Mitochondrial import receptor subunit TOM9-1 [Source:UniProtKB/Swiss-Prot;Acc:O64497]	2.54279	2.50372	2.49961	2.57905	2.50135	2.33324	2.43437	2.41915	2.48832	2.77398	2.4524	2.54569	-0.0390698	-0.0431801	-0.0776949	-0.245811	-0.0152112	0.0539538	-0.321579	-0.228282	0.91922	0.91059	0.937644	0.673187	0.983342	0.935719	0.229383	0.416271
AT1G04080	PRP39	Tetratricopeptide repeat (TPR)-like superfamily protein [Source:UniProtKB/TrEMBL;Acc:F4I448]	6.81415	6.95114	6.75636	6.92974	6.97108	6.88119	6.87769	6.89748	6.7767	6.82486	6.8884	6.86136	0.136983	-0.0577944	0.0413402	-0.0485501	0.0197862	-0.100997	0.0635352	0.0364913	0.43488	0.781551	0.944363	0.935054	0.963366	0.729258	0.732431	0.855625
AT1G04090		At1g04090 [Source:UniProtKB/TrEMBL;Acc:Q501D1]	-0.042583	0.80138	0.339311	0.800342	0.43172	0.622714	-0.45175	-0.434337	0.567194	0.668925	0.272334	0.842359	0.843963	0.381894	-0.368622	-0.177628	0.0174135	1.01894	-0.396591	0.173434	0.175832	0.59827	0.830156	0.937863	0.992802	0.194112	0.55594	0.818323
AT1G04100	IAA10	Auxin-responsive protein IAA10 [Source:UniProtKB/Swiss-Prot;Acc:Q38828]	1.72397	1.78908	2.10474	1.89415	1.65136	1.83255	1.28205	1.49574	1.57461	1.85476	1.54619	2.24107	0.0651186	0.380775	-0.242797	-0.0616061	0.213686	0.292559	-0.308569	0.386312	0.890157	0.27232	0.770441	0.963123	0.724163	0.583825	0.372196	0.248158
AT1G04110	SBT1.2	SDD1 [Source:UniProtKB/TrEMBL;Acc:A0A178WPN6]	-1.29273	-1.36242	-2.52915	-1.09366	-0.95897	-1.96796	-1.85858	-1.94784	-3.17766	-2.35721	-0.628491	-1.48508	-0.0696925	-1.23642	0.134692	-0.874295	-0.0892679	-1.31909	1.72872	0.872136	0.977021	0.460664	0.982778	0.838192	0.983012	0.587468	0.255746	0.602815
AT1G04120	ABCC5	MRP5 [Source:UniProtKB/TrEMBL;Acc:A0A178WGC2]	6.13026	5.90676	5.96028	6.03006	5.91486	6.05929	6.26781	6.09992	6.19896	6.04244	5.91186	6.34474	-0.223494	-0.169982	-0.115194	0.0292352	-0.167893	-0.0688452	-0.130572	0.302306	0.321324	0.473777	0.854184	0.972894	0.638631	0.889762	0.577447	0.147864
AT1G04130	TPR2	Tetratricopeptide repeat (TPR)-like superfamily protein [Source:UniProtKB/TrEMBL;Acc:F4I456]	2.55563	2.54746	2.87698	2.66449	2.53959	2.37597	2.94467	2.51204	2.57982	2.87371	2.58907	2.88006	-0.00817384	0.321346	-0.124895	-0.288519	-0.432632	-0.364852	-0.284642	0.00635244	0.985872	0.307186	0.89795	0.649549	0.278377	0.388226	0.357051	0.989115
AT1G04140		Transducin family protein / WD-40 repeat family protein [Source:UniProtKB/TrEMBL;Acc:F4I458]	6.74493	6.89547	6.77195	6.72999	6.86126	6.63276	6.77685	7.0099	6.67803	6.42616	6.84955	6.91102	0.150547	0.0270211	0.131279	-0.0972299	0.233054	-0.0988167	0.423382	0.484857	0.580877	0.937061	0.845604	0.898254	0.514324	0.84184	0.0589938	0.0297379
AT1G04150		C2 calcium/lipid-binding plant phosphoribosyltransferase family protein [Source:UniProtKB/TrEMBL;Acc:O64492]	-1.06008	-2.0599	-3.44142	-2.68654	-2.05793	-0.901273	-0.0564636	-1.51883	-2.97623	-1.57232	-1.81068	-2.83084	-0.999819	-2.38134	0.628616	1.78527	-1.46236	-2.91977	-0.238357	-1.25852	0.639559	0.187797	0.921122	0.626705	0.61923	0.19819	0.918976	0.511646
AT1G04160	XI-B	Myosin-8 [Source:UniProtKB/Swiss-Prot;Acc:F4I460]	3.60425	3.02724	3.96883	3.21081	3.29078	3.40634	3.2461	3.16758	3.29306	2.89058	2.91462	4.05673	-0.577012	0.36458	0.0799758	0.195535	-0.0785131	0.0469634	0.0240457	1.16616	0.155864	0.407526	0.959624	0.873852	0.938558	0.965428	0.965072	0.00284645
AT1G04170	EIF2 GAMMA	Eukaryotic translation initiation factor 2 gamma subunit [Source:UniProtKB/TrEMBL;Acc:O64490]	6.0163	5.8791	6.46733	5.8392	5.72864	5.78158	5.97821	5.89709	5.85712	6.00066	5.95987	6.47169	-0.137201	0.451024	-0.110563	-0.0576211	-0.0811165	-0.121082	-0.0407824	0.471036	0.359573	0.00125359	0.74123	0.900051	0.760482	0.593355	0.811316	0.000663969	UP in LRFR
AT1G04180	YUC9	Flavin-containing monooxygenase [Source:UniProtKB/TrEMBL;Acc:A0A178WB22]	-1.86794	-2.63945	-1.79191	-3.55423	-3.61578	-4.17318	3.55277	3.58004	4.03999	-3.84622	-3.42746	-3.95102	-0.771508	0.076032	-0.0615492	-0.618956	0.027272	0.487216	0.418765	-0.104796	0.685812	0.975427	0.992101	0.903807	0.995934	0.892583	0.826514	0.96026
AT1G04183			4.78298	4.78916	5.07729	4.95682	4.68056	5.05814	4.85072	4.67472	4.49069	4.73808	4.6135	4.73352	0.00617609	0.294309	-0.276262	0.101326	-0.176002	-0.360037	-0.124576	-0.00455669	0.987836	0.288072	0.604954	0.910156	0.710922	0.318349	0.679103	0.99135
AT1G04190	TPR3	TPR3 [Source:UniProtKB/TrEMBL;Acc:A0A178WLS7]	4.58385	4.43849	4.91042	4.49362	4.36741	4.37377	4.49632	4.40373	4.51781	4.6201	4.36925	4.99286	-0.14536	0.326566	-0.126215	-0.11985	-0.0925932	0.021489	-0.250846	0.372759	0.469956	0.0661491	0.786701	0.801973	0.796428	0.96475	0.158098	0.031048
AT1G04200		Dyggve-melchior-clausen syndrome protein [Source:UniProtKB/TrEMBL;Acc:Q8RWV1]	4.86279	4.66905	5.13332	4.49787	4.49789	4.58904	4.60983	4.54065	4.66185	4.5672	4.34998	5.11951	-0.193738	0.270525	1.8229e-05	0.0911706	-0.0691876	0.0520152	-0.217215	0.552309	0.168723	0.0468689	1	0.806034	0.80368	0.8668	0.108278	0.000102361	UP in LRFR
AT1G04210		At1g04210 [Source:UniProtKB/TrEMBL;Acc:O64486]	5.9636	5.79242	6.04982	5.90827	5.8764	5.92307	5.93858	5.96694	5.94763	5.75047	5.74721	6.21502	-0.171184	0.0862198	-0.0318707	0.0147952	0.0283568	0.00904928	-0.00325562	0.464554	0.368393	0.694206	0.963588	0.983967	0.951023	0.985371	0.990798	0.00637032
AT1G04220	KCS2	3-ketoacyl-CoA synthase 2 [Source:UniProtKB/Swiss-Prot;Acc:Q5XEP9]	4.61577	4.33033	5.38594	4.85737	4.45767	4.45186	4.57586	4.05562	4.85725	4.77729	4.00368	4.88704	-0.285439	0.770171	-0.3997	-0.405507	-0.520239	0.281393	-0.77361	0.109752	0.660756	0.153062	0.762916	0.758807	0.531342	0.790571	0.140752	0.872424
AT1G04223			-0.927764	-0.593286	-2.78066	-1.23773	-0.437082	-0.990166	-1.23995	-0.249994	-0.4273	-1.50772	-0.856262	-1.18955	0.334478	-1.85289	0.800648	0.247563	0.989951	0.812645	0.651454	0.318165	0.789984	0.0468894	0.715278	0.944274	0.490822	0.601404	0.52898	0.780221	DOWN in LRFR
AT1G04227			-0.313991	-0.11307	-0.215699	0.347759	-0.145369	0.13765	-1.06495	-0.346156	0.00281493	-0.676229	0.119319	0.116729	0.200921	0.0982925	-0.493128	-0.210109	0.718796	1.06777	0.795548	0.792958	0.821628	0.918101	0.762593	0.930791	0.462327	0.207226	0.228742	0.230381
AT1G04230		At1g04230 [Source:UniProtKB/TrEMBL;Acc:Q94K10]	3.66728	3.65535	3.5092	3.61101	3.59936	3.59422	3.57755	3.546	3.62498	3.56786	3.57599	3.36895	-0.0119289	-0.158078	-0.0116444	-0.01679	-0.0315506	0.0474356	0.00813093	-0.198912	0.975811	0.585507	0.990918	0.986748	0.962689	0.939197	0.981581	0.44951
AT1G04240	SHY2	AUX/IAA transcriptional regulator family protein [Source:TAIR;Acc:AT1G04240]	6.92212	6.94662	7.93128	5.99225	5.92454	5.97864	5.04101	5.51056	5.4475	6.46617	6.527	7.54739	0.0244936	1.00916	-0.0677064	-0.0136064	0.469555	0.40649	0.0608293	1.08122	0.944118	4.72814e-05	0.937703	0.988207	0.0967235	0.165048	0.834332	1.4845e-05	UP in LRFR
AT1G04247			-1.20997	-1.51567	-0.0413244	-0.639578	-0.478318	-1.38155	-0.798687	-1.28821	-1.22166	-1.45439	-1.75391	-0.674819	-0.3057	1.16865	0.16126	-0.741967	-0.489525	-0.422974	-0.299518	0.779575	0.836482	0.307844	0.9709	0.792827	0.829076	0.860303	0.823246	0.506638
AT1G04250	IAA17	Auxin-responsive protein IAA17 [Source:UniProtKB/Swiss-Prot;Acc:P93830]	7.35812	7.36891	8.36198	7.04134	6.93749	7.28712	6.21919	6.43215	6.80946	7.53586	7.0917	8.51771	0.0107895	1.00385	-0.103842	0.245779	0.212965	0.590277	-0.444164	0.981845	0.980211	0.000260684	0.908047	0.675859	0.635818	0.0619234	0.0871132	0.000263385	UP in LRFR
AT1G04260	PRA1D	PRA1 family protein D [Source:UniProtKB/Swiss-Prot;Acc:P93829]	3.97098	4.14944	4.03685	3.89692	3.8587	3.71489	3.59313	3.72252	3.60916	3.91073	4.00045	4.14499	0.17846	0.0658736	-0.0382212	-0.182029	0.12939	0.0160314	0.089729	0.23426	0.410171	0.803017	0.961144	0.675506	0.719595	0.975987	0.692638	0.239975
AT1G04270	RPS15A	40S ribosomal protein S15-1 [Source:UniProtKB/Swiss-Prot;Acc:Q08112]	7.11063	7.07927	7.82305	7.07189	6.96664	7.16966	7.1421	6.9008	7.24593	7.29712	7.0908	7.76428	-0.0313641	0.712417	-0.105251	0.0977707	-0.241294	0.103834	-0.206323	0.467161	0.898459	7.67289e-05	0.824514	0.842693	0.298536	0.74541	0.230378	0.00471238	UP in LRFR
AT1G04280		P-loop containing nucleoside triphosphate hydrolases superfamily protein [Source:UniProtKB/TrEMBL;Acc:Q0WUY1]	6.86901	7.1888	6.08989	6.93836	7.37005	6.9532	6.7468	7.14792	6.77605	7.01657	7.1788	6.39559	0.319796	-0.779116	0.431684	0.0148346	0.401118	0.0292453	0.162223	-0.62098	0.0207673	2.01664e-06	0.00876696	0.979947	0.0126535	0.933961	0.257349	3.12004e-05	UP in LB & DOWN in LRFR
AT1G04290		F19P19.27 protein [Source:UniProtKB/TrEMBL;Acc:P93828]	4.57673	4.2411	4.9591	5.13934	4.55659	5.4379	4.73993	4.36005	5.37584	5.39733	4.40091	5.15377	-0.335634	0.382372	-0.582753	0.29856	-0.379878	0.635913	-0.99642	-0.243563	0.158266	0.102455	0.041557	0.479753	0.210575	0.0177844	4.85193e-05	0.312596
AT1G04295		other RNA [Source:TAIR;Acc:AT1G04295]	0.126543	0.309582	-0.252798	0.0552678	0.6375	0.0156544	-0.0729447	0.424841	0.104806	0.405125	0.940342	-0.34297	0.183038	-0.379341	0.582232	-0.0396134	0.497785	0.177751	0.535217	-0.748095	0.770187	0.482818	0.516499	0.984077	0.495978	0.86957	0.274345	0.111434
AT1G04300		TRAF-like superfamily protein [Source:UniProtKB/TrEMBL;Acc:A8MQL1]	6.32222	6.47272	6.10042	6.36914	6.52433	6.34442	6.36985	6.53992	6.33247	6.22707	6.38651	6.30281	0.1505	-0.221799	0.155193	-0.0247222	0.170078	-0.0373818	0.159448	0.0757464	0.630944	0.441347	0.831908	0.982235	0.719966	0.956507	0.580031	0.812273
AT1G04310	ERS2	Ethylene response sensor 2 [Source:UniProtKB/Swiss-Prot;Acc:P93825]	3.60289	3.64828	5.62055	2.94116	2.70373	2.77821	3.39193	3.46223	5.01681	3.75793	4.15355	5.76061	0.0453889	2.01766	-0.237431	-0.162948	0.0702956	1.62488	0.395624	2.00268	0.928165	8.73668e-07	0.79278	0.879508	0.93556	6.65155e-05	0.258339	5.97573e-07	UP in LRFR
AT1G04330		At1g04330 [Source:UniProtKB/TrEMBL;Acc:O22691]	-0.692668	-3.46618	-1.29464	0.235479	-2.3229	-1.37848	-0.838612	-1.02041	-1.01072	-0.400499	-3.22577	-3.21149	-2.77352	-0.601968	-2.55837	-1.61396	-0.181795	-0.172112	-2.82527	-2.81099	0.0276008	0.708342	0.134986	0.489392	0.957149	0.959867	0.0221739	0.0228426	DOWN in LB
AT1G04340		At1g04340/F19P19_23 [Source:UniProtKB/TrEMBL;Acc:O22690]	3.87063	3.90813	4.34298	3.70259	3.63625	3.66419	3.63363	3.58369	3.88555	4.08757	3.84196	4.43586	0.0375019	0.472352	-0.0663377	-0.0383966	-0.0499371	0.251921	-0.245604	0.348288	0.867603	0.00294624	0.900051	0.950628	0.894163	0.228274	0.117809	0.0236598	UP in LRFR
AT1G04350		1-aminocyclopropane-1-carboxylate oxidase homolog 6 [Source:UniProtKB/Swiss-Prot;Acc:P93824]	6.59327	5.52716	6.1531	7.08106	6.26537	7.07883	6.8248	5.9312	6.86057	6.95946	6.04881	6.44507	-1.06611	-0.440161	-0.815693	-0.0022277	-0.893607	0.0357614	-0.910655	-0.514391	2.63929e-07	0.00791334	5.66691e-05	0.998022	1.28252e-05	0.932315	1.77855e-06	0.0018465	DOWN in LB & LRFR
AT1G04360	ATL1	RING-H2 finger protein ATL1 [Source:UniProtKB/Swiss-Prot;Acc:P93823]	0.881955	0.575247	0.197449	1.01879	0.825684	0.37791	1.02388	1.12834	0.956389	0.6943	0.781206	0.3645	-0.306708	-0.684505	-0.19311	-0.640884	0.104458	-0.0674954	0.0869069	-0.3298	0.784871	0.473777	0.953851	0.76247	0.963854	0.976641	0.939919	0.742409
AT1G04390		BTB/POZ domain-containing protein At1g04390 [Source:UniProtKB/Swiss-Prot;Acc:P93820]	4.07951	4.08439	3.79252	4.32356	4.39111	4.22137	4.23888	4.31619	4.2917	4.11156	4.19928	4.02077	0.00487531	-0.286989	0.0675467	-0.102199	0.0773037	0.0528191	0.0877224	-0.0907884	0.986393	0.127408	0.919183	0.854021	0.84893	0.906734	0.683535	0.67173
AT1G04400	CRY2	Cryptochrome-2 [Source:UniProtKB/Swiss-Prot;Acc:Q96524]	7.56814	7.80272	7.23452	7.76897	8.05717	7.79659	7.76089	8.09412	7.9476	7.72894	7.78841	7.39051	0.234585	-0.333618	0.288203	0.0276229	0.333229	0.186707	0.0594774	-0.338427	0.0795697	0.0116063	0.0967115	0.958522	0.0329366	0.311755	0.702764	0.00916431	DOWN in LRFR
AT1G04410	MDH1	Malate dehydrogenase [Source:UniProtKB/TrEMBL;Acc:A0A178W4H0]	9.29682	9.52054	9.20272	9.25802	9.51056	9.24089	9.42067	9.58181	9.44601	9.34023	9.44777	9.22137	0.223719	-0.0940977	0.252541	-0.0171344	0.161147	0.0253407	0.107536	-0.118864	0.0490908	0.46644	0.0874075	0.970902	0.306979	0.929944	0.37329	0.317641	UP in LB
AT1G04420		NAD(P)-linked oxidoreductase superfamily protein [Source:UniProtKB/TrEMBL;Acc:Q8VZ23]	6.08052	5.98687	5.85606	6.39197	6.23199	6.62311	6.04398	6.06855	6.25687	6.43023	6.24052	6.10399	-0.093647	-0.224466	-0.159979	0.231137	0.0245741	0.212887	-0.18971	-0.326241	0.615905	0.155431	0.619889	0.36248	0.952423	0.320329	0.227446	0.0297348
AT1G04425		other RNA [Source:TAIR;Acc:AT1G04425]	0.234705	0.720751	0.511351	0.0572715	0.457792	0.346213	1.02643	0.237197	0.475734	0.715977	0.73152	0.0273857	0.486046	0.276646	0.400521	0.288941	-0.789234	-0.550697	0.0155434	-0.688591	0.637221	0.809391	0.880014	0.926786	0.561217	0.724224	0.990889	0.45011
AT1G04430		Probable methyltransferase PMT8 [Source:UniProtKB/Swiss-Prot;Acc:Q940J9]	7.41994	7.48769	8.36519	6.7023	6.88752	7.00265	6.74189	6.86153	6.93132	6.99696	7.25923	8.28325	0.067756	0.945252	0.185218	0.30035	0.119633	0.189425	0.262272	1.28629	0.709233	1.64118e-07	0.477611	0.114094	0.620605	0.350226	0.0618885	7.15672e-10	UP in LRFR
AT1G04433			-3.40432	-4.0438	-0.954362	-4.74506	-4.7897	-5.11179	-4.29995	-4.43889	-4.13761	-4.7565	-3.75196	-1.15336	-0.639484	2.44995	-0.0446429	-0.366737	-0.138945	0.162335	1.00454	3.60314	0.722804	0.0844363	0.99449	0.945614	0.969992	0.966246	0.517571	0.00883
AT1G04440	CKL13	Casein kinase 1-like protein 13 [Source:UniProtKB/Swiss-Prot;Acc:Q5XF24]	6.51715	6.83401	6.04591	6.68162	6.7784	6.45332	6.4635	6.72618	6.39695	6.29515	6.57834	5.97032	0.316855	-0.471243	0.0967809	-0.228299	0.262685	-0.0665526	0.283191	-0.324836	0.193858	0.0438047	0.902337	0.65544	0.456833	0.907659	0.238049	0.168614	DOWN in LRFR
AT1G04463			0.14551	-0.078283	-0.0141426	0.788697	0.142862	0.890663	0.477754	-0.0217007	0.978721	-0.168165	-0.386967	-0.756253	-0.223793	-0.159653	-0.645835	0.101965	-0.499454	0.500967	-0.218802	-0.588088	0.827998	0.88146	0.710525	0.97364	0.716345	0.715079	0.813747	0.468748
AT1G04480	RPL23A	At2g33370 [Source:UniProtKB/TrEMBL;Acc:Q1H559]	6.06171	6.12918	6.8802	5.95585	6.01358	6.02806	6.01601	5.99944	6.15717	6.21395	6.14037	6.93462	0.0674673	0.818489	0.0577288	0.0722083	-0.0165735	0.141157	-0.0735741	0.720672	0.841437	0.000906061	0.951623	0.937018	0.98029	0.763745	0.805654	0.00252441	UP in LRFR
AT1G04490		At1g04490 [Source:UniProtKB/TrEMBL;Acc:Q67XK9]	-0.132855	-0.839313	0.574393	-1.79561	-3.4266	-1.23593	-2.04293	-3.18823	-2.75797	-0.280826	-2.64235	-0.28824	-0.706459	0.707248	-1.63099	0.559681	-1.1453	-0.715041	-2.36152	-0.00741334	0.63475	0.634284	0.450334	0.884885	0.558501	0.761305	0.0467132	0.997365
AT1G04510	PRP19A	Pre-mRNA-processing factor 19 homolog 1 [Source:UniProtKB/Swiss-Prot;Acc:Q94BR4]	5.27818	5.19887	5.40961	5.33109	5.2498	5.19877	5.30852	5.27306	5.21265	5.24846	5.27372	5.51714	-0.0793017	0.131433	-0.0812832	-0.132316	-0.0354578	-0.0958644	0.0252612	0.268676	0.663793	0.423583	0.853955	0.691264	0.922854	0.725478	0.896626	0.0623974
AT1G04513			-1.42751	-2.48123	-1.20142	-1.7614	-1.12442	-1.63532	-1.0703	-1.92719	-1.04025	-1.13892	-1.62554	-0.829555	-1.05372	0.226091	0.636982	0.126081	-0.856894	0.0300441	-0.486612	0.309368	0.329482	0.874719	0.819338	0.975442	0.607684	0.992302	0.674497	0.802039
AT1G04520	CRRSP3	Cysteine-rich repeat secretory protein 3 [Source:UniProtKB/Swiss-Prot;Acc:Q6NM73]	3.86859	3.68477	4.64883	4.12832	3.54742	4.35482	3.90319	3.49117	4.31951	3.71585	3.321	4.6369	-0.183823	0.780234	-0.580897	0.2265	-0.412025	0.416312	-0.394853	0.921047	0.516275	0.00164641	0.0598035	0.67869	0.195293	0.189846	0.102646	0.000234366	UP in LRFR
AT1G04530	TPR4	Putative uncharacterized protein At1g04530 [Source:UniProtKB/TrEMBL;Acc:Q8VZ31]	5.91759	5.41287	5.70208	6.42997	5.92893	6.43057	5.87961	5.62709	6.04154	6.25234	5.66178	6.02472	-0.504727	-0.215514	-0.501042	0.000602621	-0.252519	0.161936	-0.590565	-0.227621	0.00431362	0.247939	0.0177558	1	0.299713	0.571879	0.000865181	0.204599	DOWN in LB
AT1G04550	IAA12	Auxin-responsive protein IAA12 [Source:UniProtKB/Swiss-Prot;Acc:Q38830]	5.42318	4.95933	4.96402	5.35061	4.95997	5.34119	5.18026	4.91084	4.8968	5.6131	5.11883	5.31556	-0.463855	-0.459159	-0.390636	-0.00941955	-0.26942	-0.283462	-0.494268	-0.297547	0.00159239	0.0017569	0.0258905	0.987434	0.138259	0.11483	0.000702582	0.0353428	DOWN in LB & LRFR
AT1G04555		Putative uncharacterized protein [Source:UniProtKB/TrEMBL;Acc:Q1G3F4]	1.8316	2.13817	1.85814	2.05276	2.18336	2.14633	1.75081	1.99078	2.07239	2.21909	1.99108	2.18749	0.306572	0.0265452	0.130604	0.0935722	0.239961	0.321579	-0.228009	-0.0315978	0.425926	0.959959	0.913762	0.942251	0.699409	0.563436	0.552505	0.946631
AT1G04560		AWPM-19-like family protein [Source:UniProtKB/TrEMBL;Acc:O23029]	-0.308417	-0.698669	-0.448692	-0.84642	0.193294	-0.200228	0.617321	-2.05259	-1.35306	-2.69758	-2.01004	-1.03311	-0.390252	-0.140276	1.03971	0.646192	-2.66992	-1.97039	0.687541	1.66447	0.920786	0.974205	0.910515	0.950957	0.525316	0.675779	0.839204	0.578851
AT1G04590		BEST Arabidopsis thaliana protein match is: Pentatricopeptide repeat (PPR) superfamily protein (TAIR:AT4G21190.1); Has 111 Blast hits to 111 proteins in 15 species: Archae - 0; Bacteria - 0; Metazoa - 0; Fungi - 0; Plants - 109; Viruses - 0; Other E /.../tes - 2 (source: NCBI BLink). [Source:TAIR;Acc:AT1G04590]	3.64797	3.62501	3.6021	3.79348	3.78935	3.88396	3.91268	3.73373	3.72639	3.84368	3.75745	3.7634	-0.0229654	-0.045876	-0.00413625	0.090474	-0.178948	-0.186287	-0.0862324	-0.0802791	0.925283	0.842917	0.995862	0.855488	0.479179	0.454082	0.650837	0.676054
AT1G04600	XI-A	Myosin-7 [Source:UniProtKB/Swiss-Prot;Acc:F4I5Q6]	-2.11405	-1.49871	-1.26522	-1.55987	-1.25595	-1.05581	-0.361189	-1.65257	-0.947441	-1.65053	-1.97442	-1.92681	0.615338	0.848827	0.303923	0.504063	-1.29138	-0.586252	-0.323889	-0.276275	0.642665	0.493216	0.940802	0.883418	0.415603	0.787421	0.809715	0.840848
AT1G04610	YUC3	Probable indole-3-pyruvate monooxygenase YUCCA3 [Source:UniProtKB/Swiss-Prot;Acc:O23024]	1.26747	0.0248598	1.90182	-0.979816	-0.0650064	-3.31569	-2.53071	-1.98374	-4.45383	-0.435146	-0.784878	1.50075	-1.24261	0.634351	0.91481	-2.33587	0.546964	-1.92312	-0.349732	1.93589	0.480254	0.75369	0.837825	0.356094	0.878889	0.388226	0.860371	0.218508
AT1G04620	HCAR	7-hydroxymethyl chlorophyll a reductase, chloroplastic [Source:UniProtKB/Swiss-Prot;Acc:Q8GS60]	2.3713	2.26088	1.84307	2.99544	2.86305	2.81865	2.32958	2.69861	2.53667	2.47995	2.91905	2.3043	-0.110415	-0.528226	-0.13239	-0.176794	0.369032	0.207088	0.439101	-0.175653	0.793707	0.0954377	0.899416	0.849642	0.425403	0.721166	0.163326	0.623017
AT1G04630	MEE4	NADH dehydrogenase [ubiquinone] 1 alpha subcomplex subunit 13-A [Source:UniProtKB/Swiss-Prot;Acc:Q8RWA7]	4.45491	4.62325	4.71065	4.55612	4.31515	4.60906	4.40662	4.36175	4.53045	4.63754	4.52424	4.54602	0.168343	0.255749	-0.240972	0.0529407	-0.0448718	0.123827	-0.113297	-0.091519	0.325869	0.111627	0.352191	0.928668	0.908021	0.652353	0.516486	0.610817
AT1G04635	EMB1687	Probable ribonuclease P/MRP protein subunit POP5 [Source:UniProtKB/Swiss-Prot;Acc:Q6AWV1]	0.575951	0.964975	0.420572	0.679434	0.716197	0.901173	0.462595	0.290523	0.578137	0.591866	0.208067	0.468711	0.389024	-0.155379	0.0367629	0.221739	-0.172071	0.115543	-0.383798	-0.123155	0.536534	0.835679	0.986836	0.902553	0.893183	0.932401	0.518396	0.859171
AT1G04640	LIP2	LIP2 [Source:UniProtKB/TrEMBL;Acc:A0A178WI01]	3.87554	3.01226	3.36301	4.37322	3.66426	4.404	3.93283	3.47739	4.11433	4.06715	3.16352	3.42909	-0.863284	-0.512535	-0.708954	0.0307805	-0.455446	0.181501	-0.903624	-0.638055	2.57718e-05	0.00587843	0.00123509	0.967409	0.0387887	0.541078	1.02511e-05	0.000683033	DOWN in LB & LRFR
AT1G04647			-0.0341846	0.136286	0.630292	-0.898657	0.0241218	-0.810086	-0.194874	0.468395	-0.0723622	-0.667446	0.531583	-0.0481081	0.17047	0.664477	0.922779	0.0885715	0.663269	0.122511	1.19903	0.619337	0.860655	0.37588	0.447024	0.974606	0.542613	0.945402	0.0747256	0.3955
AT1G04650		unknown protein; Has 30201 Blast hits to 17322 proteins in 780 species: Archae - 12; Bacteria - 1396; Metazoa - 17338; Fungi - 3422; Plants - 5037; Viruses - 0; Other Eukaryotes - 2996 (source: NCBI BLink). [Source:TAIR;Acc:AT1G04650]	1.50693	0.143109	1.1512	1.88671	1.16016	1.71717	1.82548	0.976006	1.40527	1.32613	0.460975	1.33254	-1.36382	-0.355725	-0.726547	-0.169541	-0.849473	-0.420212	-0.865159	0.00640292	0.00384576	0.513581	0.338033	0.921242	0.154591	0.585762	0.0608008	0.993462	DOWN in LB
AT1G04660		Glycine-rich protein [Source:UniProtKB/TrEMBL;Acc:O23018]	-2.69815	-1.49092	-3.28064	-3.6138	-1.62671	-2.44115	-4.23335	-5.11179	-4.18597	-2.95094	-0.919682	-1.78817	1.20723	-0.582489	1.9871	1.17266	-0.878439	0.047387	2.03126	1.16277	0.490747	0.77426	0.475115	0.760725	0.770141	0.992205	0.189908	0.488172
AT1G04680		Pectate lyase [Source:UniProtKB/TrEMBL;Acc:A0A178W464]	6.97177	7.10999	7.27122	6.52709	6.7526	6.89373	6.65003	6.81283	6.92316	6.83286	7.01157	7.82066	0.138217	0.299453	0.22551	0.366643	0.162802	0.273135	0.178716	0.987809	0.529131	0.118069	0.535086	0.158128	0.604985	0.291881	0.371067	3.39174e-06
AT1G04690	KAB1	Probable voltage-gated potassium channel subunit beta [Source:UniProtKB/Swiss-Prot;Acc:O23016]	6.47033	6.7416	7.2383	6.29098	6.38623	6.35037	6.32632	6.5407	6.62975	6.51363	6.68264	7.08512	0.271271	0.767975	0.0952478	0.0593905	0.214389	0.303434	0.169004	0.571482	0.0161879	1.10905e-07	0.725026	0.863469	0.131383	0.0216521	0.136123	6.07243e-06	UP in LB & LRFR
AT1G04700		PB1 domain-containing protein tyrosine kinase [Source:UniProtKB/TrEMBL;Acc:F4I5S1]	0.667224	0.64266	1.44549	0.482408	0.579872	0.677587	0.379228	0.112506	0.355495	-0.0378761	0.212512	1.18391	-0.0245647	0.778265	0.0974642	0.195179	-0.266722	-0.0237329	0.250388	1.22179	0.982224	0.278388	0.972499	0.938714	0.86067	0.990915	0.758263	0.0649907
AT1G04710	KAT1	PKT4 [Source:UniProtKB/TrEMBL;Acc:A0A178W7T5]	4.33445	3.9827	3.9992	4.52989	4.06358	4.62242	4.57653	4.20574	4.73519	4.70147	4.14272	3.86566	-0.351748	-0.335244	-0.466308	0.0925315	-0.370784	0.158662	-0.558753	-0.835813	0.108195	0.127638	0.0993326	0.897011	0.185497	0.677865	0.00816964	0.000174422
AT1G04730	CTF18	P-loop containing nucleoside triphosphate hydrolases superfamily protein [Source:UniProtKB/TrEMBL;Acc:F4I5S3]	1.34604	1.02366	1.99825	1.14654	1.31952	1.73326	1.59762	1.68355	1.29115	0.995198	0.854759	1.72709	-0.322378	0.652217	0.172983	0.586723	0.0859259	-0.306471	-0.140438	0.731889	0.601031	0.224905	0.92796	0.561853	0.949248	0.755711	0.827847	0.153973
AT1G04750	VAMP721	Putative vesicle-associated membrane protein, synaptobrevin 7B [Source:UniProtKB/TrEMBL;Acc:Q681L9]	6.49567	7.00216	7.15883	6.43854	6.68251	6.48718	6.47518	6.93914	6.89424	6.61738	6.8513	7.21894	0.506493	0.663165	0.243972	0.0486386	0.463953	0.419052	0.233924	0.601562	0.00186846	0.000105316	0.354144	0.936382	0.0125583	0.0259557	0.146312	0.000256445	UP in LB & LRFR
AT1G04760	VAMP726	Putative vesicle-associated membrane protein 726 [Source:UniProtKB/Swiss-Prot;Acc:Q9MAS5]	0.396389	0.734039	0.556117	0.0949045	0.806901	0.472182	0.613907	1.03587	0.72242	0.411017	0.0627197	0.256894	0.33765	0.159728	0.711996	0.377277	0.421967	0.108513	-0.348297	-0.154123	0.693421	0.869126	0.615537	0.853091	0.742731	0.952423	0.656377	0.860224
AT1G04770		Protein SULFUR DEFICIENCY-INDUCED 2 [Source:UniProtKB/Swiss-Prot;Acc:Q8L730]	5.73278	5.19686	5.1524	5.61942	4.82195	5.38688	5.56195	5.01349	5.74936	5.80933	4.66637	4.18832	-0.53592	-0.580378	-0.797473	-0.232542	-0.548459	0.187412	-1.14296	-1.62101	0.23376	0.191592	0.188439	0.856301	0.369919	0.839269	0.006354	0.000218897
AT1G04778		unknown protein; FUNCTIONS IN: molecular_function unknown; INVOLVED IN: biological_process unknown; LOCATED IN: cellular_component unknown; Has 0 Blast hits to 0 proteins in 0 species (source: NCBI BLink). [Source:TAIR;Acc:AT1G04778]	0.64571	-0.211522	-1.03935	0.726857	0.392224	-0.0919584	0.347699	0.585731	0.48129	0.613656	-0.281251	-0.255456	-0.857232	-1.68506	-0.334633	-0.818815	0.238033	0.133592	-0.894907	-0.869112	0.197703	0.00816388	0.863469	0.484887	0.87107	0.934489	0.163615	0.17765	DOWN in LRFR
AT1G04780		Ankyrin repeat family protein [Source:UniProtKB/TrEMBL;Acc:Q8GXW8]	5.64991	5.78645	5.89405	5.51566	5.68539	5.44825	5.72743	5.90134	5.75143	5.43979	5.71357	6.00236	0.136544	0.244136	0.169735	-0.0674067	0.173909	0.0240072	0.273782	0.56257	0.580779	0.267523	0.73474	0.930514	0.619698	0.966179	0.192255	0.00564898
AT1G04790		At1g04790 [Source:UniProtKB/TrEMBL;Acc:Q93XZ6]	4.53627	4.70004	4.43406	4.69157	4.67399	4.55098	4.62755	4.7661	4.74254	4.44516	4.62681	4.61349	0.163766	-0.102212	-0.0175818	-0.140592	0.138554	0.11499	0.181646	0.168324	0.522616	0.715709	0.984736	0.819338	0.738841	0.796998	0.446546	0.485638
AT1G04800		At1g04800 [Source:UniProtKB/TrEMBL;Acc:Q9MAS9]	2.51194	1.71018	1.43997	2.20472	1.58561	1.45893	1.37713	1.25945	1.21019	1.66698	1.32537	0.839136	-0.801767	-1.07197	-0.619104	-0.745785	-0.117684	-0.166938	-0.341615	-0.827846	0.332862	0.174697	0.739432	0.654523	0.954287	0.931313	0.703133	0.296798
AT1G04810	RPN2B	26S proteasome non-ATPase regulatory subunit 1 homolog B [Source:UniProtKB/Swiss-Prot;Acc:Q9MAT0]	6.14086	6.25808	6.11493	6.07957	6.29818	6.20024	6.12714	6.49266	6.02655	6.12089	6.32317	6.10369	0.117222	-0.0259326	0.218616	0.120673	0.365522	-0.100587	0.202278	-0.017206	0.521239	0.910716	0.422464	0.760484	0.0514298	0.733389	0.206027	0.936407
AT1G04820	TUBA4	Tubulin alpha-2 chain [Source:UniProtKB/Swiss-Prot;Acc:B9DGT7]	8.37957	8.56718	9.57709	7.75812	7.91266	7.96	8.06507	8.2397	8.14716	8.15638	8.50943	9.55244	0.187615	1.19752	0.154546	0.201889	0.17463	0.0820909	0.353046	1.39605	0.394347	6.97956e-07	0.757251	0.633404	0.596605	0.852191	0.0712667	3.76709e-08	UP in LRFR
AT1G04830		Ypt/Rab-GAP domain of gyp1p superfamily protein [Source:UniProtKB/TrEMBL;Acc:F4I5T4]	4.38804	4.63719	4.74784	4.431	4.47524	4.36237	4.50747	4.77059	4.47087	4.45379	4.63446	4.6377	0.249144	0.359803	0.0442353	-0.0686349	0.263123	-0.036595	0.180679	0.183919	0.13498	0.0265584	0.942371	0.900051	0.221622	0.929576	0.285683	0.276003	UP in LRFR
AT1G04840	PCMP-H64	Pentatricopeptide repeat-containing protein At1g04840 [Source:UniProtKB/Swiss-Prot;Acc:Q9MAT2]	-0.352023	-0.378533	-0.376561	0.159472	0.307026	0.35175	0.208119	-0.359696	-0.142386	-0.485149	-0.1014	-0.337213	-0.0265102	-0.0245381	0.147554	0.192278	-0.567816	-0.350505	0.383749	0.147937	0.978776	0.980308	0.950353	0.931985	0.557957	0.765017	0.568872	0.846863
AT1G04850		F13M7.16 protein [Source:UniProtKB/TrEMBL;Acc:Q9MAT3]	6.1282	6.27574	6.37507	6.07099	6.18191	6.16647	6.07798	6.17891	6.21411	6.41313	6.17116	6.32356	0.147535	0.246866	0.110914	0.0954739	0.100928	0.136125	-0.241966	-0.0895644	0.221911	0.0311723	0.660205	0.730169	0.597164	0.422752	0.0313975	0.47661	UP in LRFR
AT1G04860	UBP2	Ubiquitinyl hydrolase 1 [Source:UniProtKB/TrEMBL;Acc:A0A178WGQ0]	5.02038	5.04746	5.21379	5.08843	5.0237	5.17973	5.07083	5.13091	5.07374	5.03992	5.02971	5.40873	0.0270874	0.193415	-0.0647286	0.091302	0.0600763	0.00290737	-0.0102143	0.368807	0.908803	0.254231	0.904751	0.847627	0.869853	0.995907	0.963588	0.0182756
AT1G04870	PRMT10	PRMT10 [Source:UniProtKB/TrEMBL;Acc:A0A178WKU5]	4.39884	4.37397	5.08478	4.55968	4.64933	4.61562	4.63516	4.81063	4.76294	4.62829	4.53112	5.07975	-0.0248678	0.685942	0.0896493	0.0559458	0.175473	0.127783	-0.0971688	0.451453	0.914936	5.72153e-05	0.849235	0.923155	0.463691	0.636602	0.585077	0.00375499	UP in LRFR
AT1G04880	HMGB15	High mobility group B protein 15 [Source:UniProtKB/Swiss-Prot;Acc:Q9MAT6]	-1.23695	-1.9544	-1.65732	-0.513355	-1.57157	-0.974831	-0.420621	-2.11912	-0.751014	-0.992797	-1.82325	-0.0672876	-0.71745	-0.42037	-1.05822	-0.461476	-1.6985	-0.330393	-0.830455	0.92551	0.441409	0.687321	0.487618	0.853022	0.0968124	0.859549	0.340352	0.280941
AT1G04900		NADH dehydrogenase ubiquinone complex I, assembly factor-like protein (DUF185) [Source:UniProtKB/TrEMBL;Acc:Q94C90]	2.28641	2.44835	3.09333	2.05721	1.87804	1.55349	2.2522	1.92469	2.07979	2.02054	1.97131	3.19807	0.161946	0.806928	-0.179174	-0.503723	-0.327513	-0.172414	-0.0492229	1.17754	0.702988	0.0155646	0.859784	0.363562	0.539632	0.800489	0.913115	0.000524	UP in LRFR
AT1G04910	OFUT1	Uncharacterized protein At1g04910 [Source:UniProtKB/Swiss-Prot;Acc:Q8W486]	5.07397	5.32511	5.8328	5.05753	5.04	4.8916	4.92241	5.27317	5.15456	4.88989	5.0721	5.67522	0.251139	0.758831	-0.0175302	-0.165929	0.350755	0.232151	0.182202	0.785326	0.162342	5.56854e-05	0.981433	0.666691	0.104616	0.347135	0.317686	2.77596e-05	UP in LRFR
AT1G04920	SPS3	SPS3F [Source:UniProtKB/TrEMBL;Acc:A0A178WKI5]	-0.494242	-0.350649	-0.38344	-0.918136	-1.6725	-0.342727	-0.284655	-0.309077	-2.06302	-1.20406	-2.00749	-0.557993	0.143593	0.110802	-0.754369	0.575409	-0.0244222	-1.77837	-0.803427	0.646065	0.922245	0.941668	0.765141	0.844873	0.994136	0.163179	0.459022	0.563205
AT1G04930		Hydroxyproline-rich glycoprotein family protein [Source:UniProtKB/TrEMBL;Acc:F4I764]	1.84712	1.95936	2.06544	1.85105	1.95462	1.47449	1.81198	1.99104	1.78713	1.6898	1.79813	2.11803	0.112241	0.21832	0.103569	-0.376564	0.179062	-0.0248524	0.10833	0.428235	0.804738	0.584738	0.93528	0.572411	0.790648	0.978578	0.791991	0.208182
AT1G04940	TIC20-I	Protein TIC 20-I, chloroplastic [Source:UniProtKB/Swiss-Prot;Acc:Q8GZ79]	-0.245685	-0.665783	0.0539331	0.0259808	-0.147131	0.283805	-0.527685	-0.0714732	-0.155602	0.0127075	-0.541543	-0.21629	-0.420098	0.299618	-0.173112	0.257824	0.456212	0.372083	-0.55425	-0.228998	0.534159	0.679811	0.937018	0.890882	0.647752	0.731367	0.365417	0.74025
AT1G04945		HIT-type Zinc finger family protein [Source:UniProtKB/TrEMBL;Acc:F4I765]	2.49126	2.04108	2.90962	2.58245	2.22736	2.37204	2.33485	2.30013	2.31549	2.56148	2.1059	3.11615	-0.450178	0.418365	-0.355092	-0.210412	-0.0347229	-0.0193616	-0.455586	0.554665	0.192356	0.231035	0.603434	0.821054	0.96877	0.983342	0.173416	0.0908436
AT1G04950	TAF6	TAFII59 [Source:UniProtKB/TrEMBL;Acc:A0A178W741]	4.49118	4.77385	4.4894	4.67251	4.91816	4.57994	4.67896	5.04533	4.63128	4.68024	4.90547	4.53109	0.282675	-0.00177132	0.245649	-0.092566	0.36637	-0.0476792	0.22523	-0.149146	0.102292	0.994488	0.396997	0.856719	0.0781492	0.909392	0.193594	0.416206
AT1G04960		Protein of unknown function (DUF1664) [Source:TAIR;Acc:AT1G04960]	4.80258	4.97613	4.90623	4.89089	4.77982	4.66196	4.60598	4.75059	4.80934	4.83656	4.93371	4.98521	0.17355	0.103651	-0.111072	-0.228928	0.144617	0.203364	0.0971404	0.148641	0.295655	0.573714	0.785067	0.376934	0.564392	0.355486	0.576903	0.364645
AT1G04970		Putative BPI/LBP family protein At1g04970 [Source:UniProtKB/Swiss-Prot;Acc:Q9MAU5]	5.09133	5.23767	4.5886	5.25521	5.38707	5.19549	5.10848	5.39706	5.13026	5.27703	5.34231	4.62503	0.146345	-0.502725	0.131854	-0.059728	0.288578	0.0217782	0.0652805	-0.652004	0.429206	0.00253861	0.744829	0.92071	0.174649	0.96173	0.740505	0.000138195	DOWN in LRFR
AT1G04980	PDIL2-2	Protein disulfide-isomerase like 2-2 [Source:UniProtKB/Swiss-Prot;Acc:Q9MAU6]	2.82566	2.69671	4.01856	2.55849	2.15087	2.48588	2.23338	2.19082	2.40275	2.88676	2.45876	3.71007	-0.128947	1.1929	-0.40762	-0.0726099	-0.0425545	0.169371	-0.428	0.823312	0.829365	0.00579181	0.671515	0.96715	0.970184	0.862618	0.347828	0.0521824	UP in LRFR
AT1G04985		Putative uncharacterized protein At1g04985 [Source:UniProtKB/TrEMBL;Acc:Q84JL8]	4.52652	4.76408	4.92754	4.72699	4.8742	4.63717	4.58887	4.8203	4.55605	4.76624	4.8209	4.88026	0.237558	0.401022	0.147218	-0.0898149	0.231439	-0.0328163	0.05466	0.114028	0.217171	0.0281531	0.743455	0.875904	0.381838	0.945744	0.811177	0.581298	UP in LRFR
AT1G04990		Zinc finger CCCH domain-containing protein 3 [Source:UniProtKB/Swiss-Prot;Acc:Q94AD9]	3.86818	4.11721	4.44383	3.88217	4.04517	4.05681	3.65484	4.09654	3.99086	3.73168	3.74632	4.11037	0.249034	0.575649	0.162999	0.174645	0.441706	0.336027	0.0146417	0.378684	0.319481	0.012489	0.790706	0.765782	0.127231	0.291453	0.963786	0.0985692	UP in LRFR
AT1G05000		Phosphotyrosine protein phosphatases superfamily protein [Source:UniProtKB/TrEMBL;Acc:F4I780]	2.7333	2.77671	2.4808	2.26032	2.53915	2.16326	2.51336	2.65745	2.55187	1.71102	1.66926	1.10699	0.0434149	-0.252498	0.278836	-0.0970522	0.144085	0.0385116	-0.0417555	-0.604032	0.964639	0.759262	0.891031	0.969986	0.927518	0.982626	0.961742	0.36223
AT1G05010	ACO4	1-aminocyclopropane-1-carboxylate oxidase 4 [Source:UniProtKB/Swiss-Prot;Acc:Q06588]	7.35006	7.55633	8.21471	5.72194	6.33797	6.3212	6.54019	6.84669	7.53751	7.66447	8.04575	8.99513	0.206272	0.864647	0.616027	0.599261	0.3065	0.997326	0.38128	1.33066	0.615781	0.010324	0.206467	0.226987	0.57931	0.0106348	0.276359	0.000145964	UP in LRFR
AT1G05020	AP180	Clathrin coat assembly protein AP180 [Source:UniProtKB/Swiss-Prot;Acc:Q9ZVN6]	-0.766043	-0.0297857	-0.503652	-2.49029	-0.691059	-2.75986	-1.30912	-1.75995	-0.391099	-1.06648	0.035424	-0.137505	0.736257	0.262391	1.79923	-0.269564	-0.450834	0.91802	1.1019	0.928974	0.449175	0.825861	0.117503	0.934644	0.796665	0.488727	0.209688	0.300654
AT1G05030		Probable plastidic glucose transporter 1 [Source:UniProtKB/Swiss-Prot;Acc:Q0WVE9]	3.56625	3.6286	3.3689	3.73012	3.64672	3.78889	3.75091	3.82833	3.73695	3.75018	3.74485	3.53894	0.0623448	-0.197354	-0.0834025	0.0587632	0.0774202	-0.0139607	-0.00532792	-0.211243	0.827365	0.387035	0.904981	0.939756	0.870104	0.98073	0.986563	0.329711
AT1G05055	GTF2H2	GTF2H2 [Source:UniProtKB/TrEMBL;Acc:A0A178W5Z7]	3.66832	3.67633	3.80146	3.63736	3.51131	3.56877	3.47988	3.53335	3.61443	3.64226	3.50996	3.71873	0.00801152	0.133133	-0.126059	-0.0685935	0.0534688	0.134547	-0.132302	0.0764721	0.982466	0.627012	0.851073	0.93599	0.923936	0.755214	0.602977	0.780188
AT1G05060		At1g05060 [Source:UniProtKB/TrEMBL;Acc:Q9ZVP0]	3.45699	3.76041	3.2707	3.87404	3.97397	3.71048	3.72144	3.94433	3.88627	3.74026	3.83363	3.42292	0.303421	-0.186291	0.0999335	-0.16356	0.222894	0.164828	0.0933726	-0.317331	0.211385	0.482023	0.896726	0.790503	0.548147	0.692266	0.735712	0.1754
AT1G05065	CLE20	CLAVATA3/ESR (CLE)-related protein 20 [Source:UniProtKB/Swiss-Prot;Acc:Q3EDI6]	-0.0956176	-1.54326	0.350505	0.0419669	-0.649025	-0.893054	-0.428678	-1.90506	-0.494177	-0.347006	-1.24784	0.885399	-1.44764	0.446123	-0.690992	-0.935021	-1.47638	-0.065499	-0.900832	1.2324	0.170512	0.735518	0.802796	0.685239	0.294703	0.981921	0.411146	0.239589
AT1G05070		At1g05070/T7A14_6 [Source:UniProtKB/TrEMBL;Acc:Q94AB8]	4.31888	4.37521	5.0361	4.52466	4.44939	4.6414	4.14639	4.27187	4.43161	4.49835	4.58959	5.26904	0.0563354	0.717223	-0.0752728	0.116741	0.125483	0.28522	0.0912439	0.770692	0.810829	9.50632e-05	0.893943	0.801937	0.681257	0.20645	0.645282	3.03647e-05	UP in LRFR
AT1G05087		Dentin sialophosphoprotein [Source:UniProtKB/TrEMBL;Acc:A0A1P8AV76]	1.04777	0.905472	1.32394	1.10293	1.3895	1.28771	1.02656	1.27516	1.31343	0.93049	0.47949	1.21141	-0.142301	0.276168	0.286576	0.184788	0.248599	0.286867	-0.451	0.280918	0.840122	0.658692	0.849005	0.919089	0.812097	0.772914	0.403689	0.626116
AT1G05090		dentin sialophosphoprotein-related [Source:TAIR;Acc:AT1G05090]	0.285632	1.10275	0.922182	0.725102	0.480766	-0.260702	0.559806	0.592003	0.428206	0.157658	0.75461	0.25261	0.817119	0.636551	-0.244336	-0.985804	0.0321969	-0.1316	0.596952	0.0949517	0.167032	0.300516	0.898039	0.249178	0.98388	0.927582	0.319134	0.900723
AT1G05100	MAPKKK18	Mitogen-activated protein kinase kinase kinase 18 [Source:UniProtKB/Swiss-Prot;Acc:Q9ZVP5]	-2.15314	-2.42501	0.561367	-1.23919	-2.25192	-0.898509	-0.75355	-2.78213	-0.699625	-1.5379	-2.56359	-0.706927	-0.27187	2.71451	-1.01273	0.340681	-2.02858	0.0539249	-1.02568	0.830977	0.901529	0.0720611	0.802856	0.954162	0.33604	0.990699	0.538321	0.627475
AT1G05120		Helicase protein with RING/U-box domain [Source:TAIR;Acc:AT1G05120]	5.19619	5.25457	4.77788	5.23665	5.23688	5.1141	5.22974	5.40855	5.19577	5.26163	5.24734	4.86778	0.0583815	-0.418305	0.000230611	-0.122543	0.178811	-0.0339672	-0.0142871	-0.393846	0.698378	0.000641686	1	0.626283	0.268252	0.907056	0.930005	0.000985028	DOWN in LRFR
AT1G05140	ARASP2	Probable membrane metalloprotease ARASP2, chloroplastic [Source:UniProtKB/Swiss-Prot;Acc:O23053]	5.82417	5.2707	5.10589	6.0587	5.70046	5.99533	5.86171	5.51544	5.84679	6.0026	5.52506	5.5011	-0.553468	-0.718284	-0.358238	-0.0633634	-0.346263	-0.0149199	-0.477546	-0.501503	6.88816e-06	1.51238e-07	0.00488509	0.840553	0.00530978	0.959041	3.53585e-05	1.85831e-05	DOWN in LB & LRFR
AT1G05150		Uncharacterized TPR repeat-containing protein At1g05150 [Source:UniProtKB/Swiss-Prot;Acc:O23052]	5.73726	5.79905	5.85299	5.38045	5.34924	5.34693	5.50712	5.5313	5.4148	5.62043	5.86092	5.96154	0.0617894	0.115729	-0.0312101	-0.0335239	0.0241772	-0.0923196	0.24049	0.341111	0.752793	0.502981	0.958522	0.955233	0.951744	0.746003	0.105498	0.0196387
AT1G05160	KAO1	Ent-kaurenoic acid oxidase 1 [Source:UniProtKB/Swiss-Prot;Acc:O23051]	3.53719	3.79778	3.12373	3.37513	3.77598	3.39469	3.73603	3.92962	3.71646	3.56434	3.74616	3.47969	0.260588	-0.413461	0.400844	0.0195587	0.19359	-0.0195675	0.18182	-0.0846538	0.283328	0.070788	0.230952	0.983727	0.612762	0.974433	0.462697	0.757924
AT1G05170	B3GALT2	Hexosyltransferase (Fragment) [Source:UniProtKB/TrEMBL;Acc:W8Q3U9]	3.78705	3.61182	4.72826	3.8256	3.51103	4.00799	4.02919	3.70471	4.1563	3.82661	3.32395	4.62452	-0.175229	0.94121	-0.314562	0.182389	-0.324487	0.127106	-0.502661	0.797907	0.514935	0.000130502	0.44525	0.752386	0.315394	0.785176	0.0265198	0.000659259	UP in LRFR
AT1G05180	AXR1	NEDD8-activating enzyme E1 regulatory subunit [Source:UniProtKB/TrEMBL;Acc:A0A178WFT2]	4.73119	4.87939	4.99663	4.85025	4.82315	4.9339	4.90642	4.97632	4.92861	4.67782	4.80741	4.91774	0.148196	0.265435	-0.0271007	0.0836422	0.0699025	0.022189	0.129591	0.239919	0.303302	0.0473412	0.959624	0.82563	0.797033	0.950312	0.360218	0.0687535	UP in LRFR
AT1G05190	RPL6	50S ribosomal protein L6, chloroplastic [Source:UniProtKB/Swiss-Prot;Acc:O23049]	7.8154	7.76662	7.58027	8.11915	7.95525	8.17681	7.69992	7.57254	7.83103	8.00557	7.93459	7.60148	-0.0487792	-0.235133	-0.163894	0.0576573	-0.127377	0.131106	-0.0709725	-0.404085	0.798423	0.100007	0.554848	0.903818	0.581068	0.566571	0.663697	0.00367778
AT1G05200	GLR3.4	Glutamate receptor [Source:UniProtKB/TrEMBL;Acc:Q53YX3]	5.3421	5.36888	4.77616	5.91589	5.76486	5.85453	5.76722	5.69037	5.90033	5.23727	5.28565	4.81638	0.026775	-0.565943	-0.151037	-0.0613659	-0.0768452	0.133109	0.0483809	-0.420888	0.938796	0.0136521	0.812552	0.944138	0.888452	0.768747	0.872104	0.0633058	DOWN in LRFR
AT1G05205		At1g05205 [Source:UniProtKB/TrEMBL;Acc:Q8LG56]	3.73622	3.88292	3.9142	3.88692	3.71726	3.73865	3.83213	3.8236	3.96354	3.8255	3.83818	3.95599	0.146702	0.177987	-0.169657	-0.14827	-0.00853598	0.131413	0.0126813	0.130499	0.544079	0.443122	0.733681	0.78435	0.98853	0.734873	0.964646	0.572881
AT1G05207			-0.565978	-1.48491	-0.945682	-0.81063	-0.349855	-0.812537	-0.973703	-0.715613	-0.931525	-2.77712	-0.716848	-1.02232	-0.918933	-0.379705	0.460776	-0.00190658	0.25809	0.0421779	2.06027	1.7548	0.350815	0.747175	0.867858	1	0.906895	0.987192	0.0195119	0.0472901
AT1G05210		At1g05210 [Source:UniProtKB/TrEMBL;Acc:O23047]	1.32484	1.298	2.61538	0.601363	0.941535	1.40084	0.731149	0.534595	0.879877	1.70224	0.606931	2.28224	-0.026845	1.29053	0.340172	0.799479	-0.196554	0.148728	-1.09531	0.579995	0.975604	0.0164398	0.823937	0.376984	0.875114	0.910942	0.0382826	0.303115	UP in LRFR
AT1G05230	HDG2	AT1G05230 protein [Source:UniProtKB/TrEMBL;Acc:B9DFH8]	4.51647	4.12794	4.45592	4.26415	4.51218	4.48337	4.15281	4.10192	4.1133	4.51748	4.4095	4.8198	-0.388529	-0.0605408	0.248036	0.219225	-0.0508936	-0.039517	-0.107985	0.302317	0.148487	0.872101	0.669517	0.72649	0.939709	0.955285	0.728677	0.262903
AT1G05260	PER3	Peroxidase [Source:UniProtKB/TrEMBL;Acc:Q0WSR2]	6.04747	5.65091	6.56543	6.4051	5.83164	6.5791	6.56416	6.2444	6.97886	6.09784	5.13369	6.24695	-0.396561	0.517959	-0.573457	0.174003	-0.319752	0.414701	-0.964143	0.149112	0.114766	0.035558	0.0694836	0.791266	0.365641	0.199096	0.000162386	0.593411	UP in LRFR
AT1G05270		At1g05270 [Source:UniProtKB/TrEMBL;Acc:Q8GXY6]	4.94585	4.99029	4.96916	5.07219	5.04553	5.22843	4.96077	5.02566	5.14366	5.02447	5.16273	4.99851	0.0444425	0.0233119	-0.0266677	0.156235	0.0648937	0.182898	0.138263	-0.0259599	0.803439	0.903919	0.959564	0.540306	0.81147	0.318059	0.313855	0.879909
AT1G05300	ZIP5	Zinc transporter 5 [Source:UniProtKB/Swiss-Prot;Acc:O23039]	2.22663	2.46906	1.53044	2.41695	3.22388	2.00607	2.94139	3.18404	2.67617	1.47779	0.452702	-0.0252266	0.242432	-0.696188	0.80693	-0.410878	0.242643	-0.265224	-1.02509	-1.50302	0.88762	0.63277	0.801687	0.92606	0.936372	0.929875	0.423195	0.215218
AT1G05310	PME8	Probable pectinesterase 8 [Source:UniProtKB/Swiss-Prot;Acc:O23038]	1.40778	0.257083	-0.26814	-0.788357	-0.0163581	-0.804297	0.364602	0.123894	-0.750641	0.0712486	-0.127214	0.254774	-1.1507	-1.67592	0.771999	-0.0159406	-0.240708	-1.11524	-0.198462	0.183526	0.503089	0.29345	0.864304	0.998773	0.951744	0.669987	0.921807	0.927888
AT1G05320		FUNCTIONS IN: molecular_function unknown; INVOLVED IN: biological_process unknown; LOCATED IN: cellular_component unknown; EXPRESSED IN: fruit, egg cell; CONTAINS InterPro DOMAIN/s: Prefoldin (InterPro:IPR009053); BEST Arabidopsis thaliana protein m /.../s: unknown protein (TAIR:AT2G32240.1); Has 267650 Blast hits to 119772 proteins in 3899 species: Archae - 3706; Bacteria - 62589; Metazoa - 1065…	4.63455	4.716	4.02512	4.83885	4.96953	4.97946	4.99538	5.12819	5.33499	4.88256	4.71291	4.2354	0.0814448	-0.609433	0.130678	0.140602	0.132812	0.339608	-0.169654	-0.647159	0.738094	0.00146452	0.793054	0.769509	0.695449	0.156221	0.398748	0.000661757	DOWN in LRFR
AT1G05340		Cysteine-rich TM module stress tolerance protein [Source:UniProtKB/TrEMBL;Acc:O23035]	2.82464	3.5243	3.05916	3.09141	3.6923	2.79504	2.9339	2.6754	2.46676	3.54066	3.69363	2.7864	0.699659	0.234522	0.600888	-0.296366	-0.258507	-0.46714	0.152965	-0.754257	0.310158	0.784384	0.673942	0.884363	0.85722	0.680337	0.851549	0.251619
AT1G05350		Ubiquitin-like modifier-activating enzyme 5 [Source:UniProtKB/Swiss-Prot;Acc:O23034]	4.76126	4.91828	5.55402	4.56438	4.42873	4.62432	4.64208	4.71747	4.53975	4.66323	4.88173	5.48144	0.157017	0.792757	-0.135646	0.0599373	0.0753933	-0.10233	0.218498	0.818212	0.324731	3.49971e-06	0.682255	0.904042	0.801189	0.701745	0.138216	1.46259e-06	UP in LRFR
AT1G05360	KMS2	Vacuole membrane protein KMS2 [Source:UniProtKB/Swiss-Prot;Acc:F4I8Q7]	4.25743	4.23851	4.26943	4.26811	3.91147	4.1974	4.24656	4.10966	3.99873	4.1011	4.06592	4.06894	-0.0189228	0.0119974	-0.356634	-0.0707062	-0.136906	-0.247835	-0.0351784	-0.0321586	0.944706	0.965681	0.143735	0.908361	0.66213	0.321313	0.880761	0.892036
AT1G05370		Sec14p-like phosphatidylinositol transfer family protein [Source:UniProtKB/TrEMBL;Acc:F4I8Q8]	0.173772	-1.00486	-0.768817	-0.0492483	-0.13629	-1.12972	0.25421	-0.0961835	-0.250174	-0.157536	-0.244735	-0.597716	-1.17863	-0.942589	-0.0870415	-1.08047	-0.350393	-0.504384	-0.0871987	-0.44018	0.0544378	0.131691	0.972617	0.229689	0.771198	0.627917	0.915767	0.514873
AT1G05380		Acyl-CoA N-acyltransferase with RING/FYVE/PHD-type zinc finger protein [Source:UniProtKB/TrEMBL;Acc:Q9ZW00]	5.76373	6.00693	5.90828	5.57769	6.01562	5.80437	5.8597	6.15223	5.75911	5.61554	5.99452	6.00292	0.243201	0.144555	0.437927	0.226681	0.292529	-0.100585	0.378981	0.387382	0.302987	0.581874	0.143154	0.625074	0.347192	0.830103	0.0805135	0.0734093
AT1G05385	PSB27-2	Psb27-H1 [Source:UniProtKB/TrEMBL;Acc:A0A178WJM6]	4.46159	4.06509	4.23379	4.78862	4.25699	4.73839	4.51853	4.24847	4.69172	4.71613	4.26988	4.27069	-0.396501	-0.227805	-0.53163	-0.0502243	-0.270057	0.173194	-0.446251	-0.44544	0.0407473	0.27084	0.0237892	0.946592	0.31867	0.58816	0.0186601	0.0188824	DOWN in LB
AT1G05400		Putative uncharacterized protein [Source:UniProtKB/TrEMBL;Acc:Q5XVL8]	-0.217436	-0.198437	0.239058	0.136021	-0.352361	-0.611437	-0.268456	-0.315614	-0.161061	-0.175485	-0.213963	-1.25295	0.0189999	0.456495	-0.488382	-0.747458	-0.0471587	0.107395	-0.0384778	-1.07746	0.987218	0.62351	0.818905	0.652035	0.982524	0.958104	0.971243	0.159603
AT1G05410		At1g05410/T25N20_5 [Source:UniProtKB/TrEMBL;Acc:Q8VZE5]	3.97009	4.20778	4.19252	4.07745	4.18388	4.05692	4.05592	4.31988	4.13036	4.01029	4.18554	4.06358	0.237692	0.222429	0.106427	-0.020533	0.263959	0.0744374	0.175251	0.0532898	0.155831	0.188946	0.813086	0.975442	0.21899	0.830458	0.301204	0.789641
AT1G05420	ATOFP12	ovate family protein 12 [Source:TAIR;Acc:AT1G05420]	1.49148	2.1858	2.47952	-1.04849	-0.567495	-0.398115	-0.227098	0.629335	-0.518441	0.524026	0.806202	1.62058	0.694316	0.988039	0.480992	0.650372	0.856433	-0.291343	0.282176	1.09655	0.161051	0.0392901	0.641178	0.446461	0.163385	0.751999	0.604804	0.019466	UP in LRFR
AT1G05430		Putative uncharacterized protein [Source:UniProtKB/TrEMBL;Acc:Q8LC42]	4.9386	5.05111	5.08766	4.93546	5.00291	5.15972	4.88052	5.06055	5.28675	5.00753	5.2159	5.37559	0.11251	0.149058	0.0674477	0.224251	0.180032	0.406231	0.208361	0.368059	0.522462	0.368342	0.890858	0.37475	0.41879	0.0210088	0.171615	0.0127094
AT1G05440		C-8 sterol isomerase [Source:UniProtKB/TrEMBL;Acc:Q9ZVZ4]	-0.539383	-0.500141	-1.83369	-0.281458	-0.224764	-0.0170044	0.354794	-0.474662	0.0786221	0.1635	0.404617	-1.81283	0.0392416	-1.2943	0.0566939	0.264453	-0.829455	-0.276172	0.241117	-1.97633	0.979439	0.16999	0.987762	0.938727	0.577829	0.899814	0.835271	0.0266155
AT1G05450		Bifunctional inhibitor/lipid-transfer protein/seed storage 2S albumin superfamily protein [Source:UniProtKB/TrEMBL;Acc:Q1G2Y5]	-2.27649	-1.11446	-1.56355	-1.10327	-1.73607	-1.64535	-2.7714	-4.35746	-0.843302	-2.18746	-2.82723	-3.30733	1.16203	0.71294	-0.6328	-0.54208	-1.58606	1.9281	-0.639766	-1.11987	0.634037	0.790088	0.932706	0.942251	0.643539	0.544682	0.793939	0.622082
AT1G05460	SDE3	Probable RNA helicase SDE3 [Source:UniProtKB/Swiss-Prot;Acc:Q8GYD9]	3.27764	3.20323	3.05039	3.26111	3.36797	3.55502	3.51949	3.55402	3.41687	3.32004	3.30668	3.21511	-0.0744159	-0.227247	0.106859	0.293907	0.0345262	-0.102625	-0.0133642	-0.104927	0.841228	0.447734	0.905488	0.582406	0.962694	0.864559	0.971343	0.740688
AT1G05470	IP5P6	CVP2 [Source:UniProtKB/TrEMBL;Acc:A0A178WIE4]	3.1863	2.89348	2.8592	3.26834	3.24784	3.14207	3.68912	3.30963	2.71553	3.18743	2.95573	2.88995	-0.292826	-0.327101	-0.0204998	-0.126274	-0.379485	-0.973594	-0.231698	-0.297481	0.447389	0.385897	0.98806	0.917516	0.463856	0.0139364	0.542765	0.417938
AT1G05490	CLSY3	SNF2 domain-containing protein CLASSY 3 [Source:UniProtKB/Swiss-Prot;Acc:F4I8S3]	1.03552	0.928119	0.956523	1.26964	0.527837	1.24567	0.998377	0.558123	0.584435	1.56338	1.0902	1.29939	-0.107397	-0.0789939	-0.741805	-0.023973	-0.440255	-0.413942	-0.473177	-0.263995	0.901507	0.928181	0.502396	0.992103	0.672751	0.698945	0.462623	0.704193
AT1G05500	SYT5	Synaptotagmin-5 [Source:UniProtKB/Swiss-Prot;Acc:Q8L706]	5.7499	5.87804	5.80951	5.79148	5.91515	6.00818	5.82636	5.9765	6.05789	5.81041	6.03144	5.9031	0.128143	0.0596161	0.123677	0.216708	0.150139	0.231527	0.221029	0.09269	0.187601	0.59621	0.463258	0.0696562	0.224696	0.0360497	0.0154706	0.347088
AT1G05510	OBAP1A	Oil body-associated protein 1A [Source:UniProtKB/Swiss-Prot;Acc:Q9ZVY7]	-3.73655	-2.86144	-3.33954	-4.09423	-3.73707	-3.18765	-2.58844	-2.70165	-4.05017	-4.01678	-4.26375	-3.14951	0.875111	0.397012	0.357161	0.906582	-0.11321	-1.46172	-0.246972	0.867274	0.793202	0.913249	0.972527	0.919089	0.987523	0.761244	0.941974	0.77378
AT1G05520		At1g05520/T25N20_16 [Source:UniProtKB/TrEMBL;Acc:Q8H0S3]	5.38015	5.46697	5.8622	5.14645	5.20686	5.09702	5.25229	5.53064	5.14702	4.8252	5.25848	5.62135	0.0868195	0.482052	0.0604097	-0.049429	0.278348	-0.105266	0.43328	0.796151	0.824917	0.0935296	0.957528	0.965611	0.537884	0.87234	0.126458	0.00440133
AT1G05557			-0.60392	0.299258	-1.04855	-0.327599	-0.0836642	-1.29292	-0.898653	-1.00852	-1.29414	-1.85172	-0.615583	-1.2553	0.903178	-0.44463	0.243934	-0.965324	-0.109865	-0.395488	1.23614	0.596423	0.324761	0.674739	0.938727	0.566099	0.962757	0.824735	0.145527	0.525016
AT1G05560	UGT1	UDP-glucosyltransferase 75B1 [Source:TAIR;Acc:AT1G05560]	3.62329	4.06015	3.97736	3.38267	3.80788	3.26775	3.54557	3.86127	3.50175	3.91285	3.82744	3.21559	0.436861	0.354074	0.425201	-0.11492	0.315702	-0.0438157	-0.0854024	-0.697256	0.253177	0.371092	0.54624	0.932483	0.598619	0.964766	0.853344	0.048567
AT1G05562		Potential natural antisense gene, locus overlaps with AT1G05560 [Source:TAIR;Acc:AT1G05562]	3.83888	2.44789	2.51603	4.59045	3.82471	4.31967	4.30707	3.26149	4.38234	4.43645	3.07132	2.99865	-1.39099	-1.32286	-0.765732	-0.270773	-1.04558	0.0752765	-1.36513	-1.43779	1.38021e-05	2.62421e-05	0.0274048	0.66898	0.00147502	0.914908	1.26617e-05	6.21608e-06	DOWN in LB & LRFR
AT1G05570	CALS1	Callose synthase 1 [Source:UniProtKB/Swiss-Prot;Acc:Q9AUE0]	6.49808	6.98063	5.2781	6.83194	7.47724	6.70838	7.00326	7.51263	7.12794	6.09387	6.32706	4.90741	0.482551	-1.21998	0.645294	-0.123563	0.509362	0.124672	0.233197	-1.18645	0.308194	0.00557428	0.383807	0.940862	0.437203	0.908021	0.64507	0.00600327	DOWN in LRFR
AT1G05575		Putative uncharacterized protein [Source:UniProtKB/TrEMBL;Acc:Q8LC91]	0.48704	1.6706	0.173849	0.845726	2.13366	0.848494	0.461786	1.47567	1.30346	1.13296	1.35477	-1.76146	1.18356	-0.313192	1.28794	0.0027687	1.01388	0.841678	0.221807	-2.89442	0.10661	0.737849	0.223262	0.999975	0.314201	0.433851	0.804655	0.000118675
AT1G05590	HEXO2	Beta-hexosaminidase 2 [Source:UniProtKB/Swiss-Prot;Acc:Q9SYK0]	4.6687	4.66597	4.69086	4.56667	4.43996	4.70622	4.53973	4.65279	4.58253	4.78115	4.70164	4.88591	-0.00273018	0.0221564	-0.126708	0.139551	0.113058	0.0428026	-0.0795063	0.104759	0.992259	0.935786	0.79363	0.762593	0.745258	0.925868	0.712093	0.614732
AT1G05600		Pentatricopeptide repeat-containing protein At1g05600 [Source:UniProtKB/Swiss-Prot;Acc:Q9SYK1]	3.21536	3.41236	2.5667	3.63064	3.6174	3.59147	3.35808	3.7005	3.37126	3.36117	3.48064	2.45964	0.197007	-0.648657	-0.0132452	-0.0391723	0.342421	0.0131777	0.119471	-0.901535	0.440727	0.00438886	0.98841	0.965986	0.265201	0.983342	0.647646	0.000130762	DOWN in LRFR
AT1G05620	URH2	Probable uridine nucleosidase 2 [Source:UniProtKB/Swiss-Prot;Acc:Q8LAC4]	4.07029	4.32987	4.29459	3.59497	3.84589	3.90144	3.63099	3.73013	3.69648	3.83655	4.02545	4.25631	0.259581	0.224303	0.25092	0.306472	0.0991417	0.0654846	0.188897	0.419762	0.112393	0.178665	0.332798	0.173745	0.746104	0.855758	0.253778	0.00772382
AT1G05630	AT5PTASE13	Endonuclease/exonuclease/phosphatase family protein [Source:TAIR;Acc:AT1G05630]	5.07998	4.93256	5.3428	4.31146	4.188	4.54322	4.24165	4.48941	4.20776	4.61231	4.75819	5.67506	-0.147421	0.262821	-0.12346	0.231756	0.247763	-0.0338837	0.145883	1.06274	0.602833	0.296563	0.862907	0.649513	0.494119	0.95684	0.581215	2.61588e-05
AT1G05640		Ankyrin repeat family protein [Source:UniProtKB/TrEMBL;Acc:Q9SYK5]	2.30905	2.55849	1.63636	2.63887	2.5188	2.90742	2.50795	2.60618	2.2603	2.67146	2.50412	1.5294	0.249437	-0.672695	-0.120067	0.268554	0.0982342	-0.24765	-0.167344	-1.14206	0.461894	0.0236679	0.90606	0.692476	0.890085	0.625636	0.623729	0.000203381	DOWN in LRFR
AT1G05670		Glycosyltransferase (Fragment) [Source:UniProtKB/TrEMBL;Acc:A0A068FPW3]	3.46141	3.12037	2.92875	3.22021	3.28142	3.44633	3.46487	3.32471	3.35722	3.10885	2.93706	3.20153	-0.341039	-0.532654	0.061216	0.226119	-0.140162	-0.107651	-0.171787	0.0926811	0.135634	0.016606	0.941871	0.635598	0.740513	0.817828	0.483184	0.726869	DOWN in LRFR
AT1G05675	UGT74E1	UDP-Glycosyltransferase superfamily protein (Fragment) [Source:UniProtKB/TrEMBL;Acc:A0A1W6AJW6]	-1.16892	-4.36555	-0.923633	-1.70618	-2.47468	-2.58662	-2.41651	-4.46352	-1.75645	-0.964955	-0.651922	-1.26878	-3.19664	0.245282	-0.768493	-0.880441	-2.047	0.660061	0.313034	-0.303829	0.0255991	0.90784	0.86015	0.830156	0.304553	0.829804	0.867181	0.871428	DOWN in LB
AT1G05680	UGT74E2	Glycosyltransferase (Fragment) [Source:UniProtKB/TrEMBL;Acc:A0A0K1SBE8]	5.03487	4.84045	6.12501	4.83482	4.37052	4.94086	4.10945	3.62156	4.02527	5.26588	4.72333	5.51055	-0.194422	1.09013	-0.464304	0.106035	-0.487883	-0.084174	-0.542555	0.244666	0.637086	0.00142796	0.428018	0.933405	0.291245	0.918604	0.103239	0.508759	UP in LRFR
AT1G05690	BT3	BTB/POZ and TAZ domain-containing protein 3 [Source:UniProtKB/Swiss-Prot;Acc:Q9SYL0]	3.92398	3.18676	3.37597	4.43063	3.71463	4.45593	3.94844	3.36854	3.87577	4.51071	3.55288	3.8695	-0.737218	-0.548006	-0.716002	0.0253043	-0.579904	-0.0726722	-0.957831	-0.641205	0.00107795	0.0126193	0.00591167	0.978459	0.0246388	0.88997	4.45582e-05	0.00323628	DOWN in LB & LRFR
AT1G05700		Leucine-rich repeat transmembrane protein kinase protein [Source:TAIR;Acc:AT1G05700]	0.958527	0.348093	-0.153035	0.733701	1.19327	0.278149	1.38851	0.45894	-0.0172534	-1.2776	-2.33331	-1.49466	-0.610434	-1.11156	0.459566	-0.455552	-0.929566	-1.40576	-1.05571	-0.217054	0.766615	0.542032	0.937705	0.937932	0.756459	0.580343	0.542144	0.917337
AT1G05710			3.47166	3.01074	3.49374	3.54442	3.27411	3.50541	2.83364	2.72921	2.44185	2.87974	2.38475	2.70458	-0.460918	0.0220825	-0.270305	-0.0390118	-0.104439	-0.391798	-0.494989	-0.175156	0.227363	0.969301	0.770763	0.979947	0.906222	0.481086	0.17685	0.678397
AT1G05720		Putative uncharacterized protein At1g05720 [Source:UniProtKB/TrEMBL;Acc:Q8GWP6]	4.43003	5.0194	4.76199	4.27505	4.72413	4.45456	4.3643	4.75377	4.49165	4.51015	4.84027	4.59644	0.589376	0.331961	0.44908	0.17951	0.389474	0.12735	0.330118	0.0862826	0.00245469	0.0881109	0.0674466	0.677181	0.102681	0.721354	0.0825587	0.703034	UP in LB
AT1G05730		FAM136A-like protein (DUF842) [Source:UniProtKB/TrEMBL;Acc:Q5BQ23]	-0.238934	-0.520245	0.795971	-0.416421	-0.162112	-1.20627	-1.68461	-1.14771	-0.739624	-1.37545	-0.702449	0.100104	-0.28131	1.03491	0.254309	-0.789853	0.536898	0.944981	0.673006	1.47556	0.800249	0.231872	0.935356	0.662071	0.725582	0.441612	0.450642	0.0679792
AT1G05750	PDE247	Pentatricopeptide repeat-containing protein At1g05750, chloroplastic [Source:UniProtKB/Swiss-Prot;Acc:Q9MA50]	1.70016	1.6682	1.44669	2.04738	1.81118	1.90697	1.81581	1.77215	1.61916	1.87091	1.86617	1.65204	-0.0319588	-0.253461	-0.236198	-0.140413	-0.0436669	-0.196657	-0.00473941	-0.218871	0.960862	0.622649	0.852235	0.929227	0.96898	0.825602	0.994724	0.65339
AT1G05760	RTM1	Mannose-binding lectin superfamily protein [Source:TAIR;Acc:AT1G05760]	-1.16667	-1.07078	-2.10331	-1.89779	-0.888584	-1.76725	-1.48376	-1.82282	-2.68978	-0.718472	-0.0126816	-1.57561	0.0958878	-0.936636	1.0092	0.130543	-0.339056	-1.20602	0.70579	-0.857137	0.966617	0.594617	0.795709	0.983158	0.926941	0.627858	0.678535	0.605711
AT1G05780		Vacuolar ATPase assembly integral membrane protein VMA21 homolog [Source:UniProtKB/TrEMBL;Acc:Q58G56]	2.66789	3.26484	3.27242	2.5205	2.77233	2.41496	2.53296	2.90166	2.70468	2.75667	2.73342	2.95431	0.596944	0.604522	0.251824	-0.105544	0.3687	0.171715	-0.0232501	0.197641	0.021412	0.0198377	0.659869	0.904714	0.308714	0.723019	0.94821	0.490258	UP in LB & LRFR
AT1G05783			-1.19418	-0.40913	-2.08442	-0.649787	-0.389054	-0.593097	-0.747675	-0.0994184	-0.140171	-1.35924	-1.61749	-2.01458	0.785046	-0.890243	0.260733	0.0566896	0.648257	0.607504	-0.25825	-0.65534	0.405129	0.332985	0.935656	0.98725	0.661984	0.688582	0.806107	0.479968
AT1G05785		Got1/Sft2-like vescicle transport protein family [Source:TAIR;Acc:AT1G05785]	2.33142	2.48614	2.39805	2.65782	2.71234	2.45714	2.34264	2.59207	2.59576	2.5875	2.53133	2.47048	0.154729	0.0666384	0.0545165	-0.200687	0.249426	0.253122	-0.0561669	-0.117011	0.612069	0.851408	0.956786	0.74598	0.531799	0.523334	0.862972	0.690596
AT1G05790		lipase class 3 family protein [Source:TAIR;Acc:AT1G05790]	4.91284	5.10647	4.54479	5.2175	5.33885	5.20066	5.23777	5.28488	5.15545	5.17851	5.18806	4.77329	0.193629	-0.368052	0.121353	-0.0168328	0.0471113	-0.0823168	0.00954956	-0.405226	0.384372	0.0697688	0.834315	0.984077	0.926038	0.855243	0.973185	0.0401378
AT1G05805	BHLH128	Transcription factor bHLH128 [Source:UniProtKB/Swiss-Prot;Acc:Q8H102]	5.44134	5.87206	5.21438	5.49261	5.96408	5.34372	5.47786	5.82053	5.5465	5.01874	5.51432	4.97535	0.43072	-0.226961	0.471471	-0.148887	0.342668	0.0686324	0.495583	-0.0433937	0.048651	0.339042	0.100091	0.8005	0.239805	0.895231	0.0202111	0.879462	UP in LB
AT1G05810	ARA	RAB GTPase homolog A5E [Source:TAIR;Acc:AT1G05810]	3.71407	4.24513	3.65777	3.69395	4.06863	3.49281	3.3185	3.72547	3.41856	3.89922	4.56098	4.13709	0.531053	-0.0563064	0.374676	-0.201146	0.406969	0.100052	0.661754	0.237864	0.00736598	0.839091	0.180447	0.635008	0.0970332	0.805745	0.000911536	0.242766	UP in LB
AT1G05820	SPPL5	Signal peptide peptidase-like 5 [Source:UniProtKB/Swiss-Prot;Acc:Q9MA44]	1.73374	1.78665	1.24721	1.85971	1.65359	1.68036	1.35597	1.04841	0.701162	1.61851	1.43157	1.72261	0.0529105	-0.486531	-0.206123	-0.179356	-0.307559	-0.654808	-0.186941	0.104097	0.932699	0.27665	0.8752	0.897589	0.678652	0.24259	0.704476	0.845462
AT1G05830	ATX2	Histone-lysine N-methyltransferase ATX2 [Source:UniProtKB/Swiss-Prot;Acc:P0CB22]	6.12292	6.43804	5.94848	6.2571	6.46453	6.19349	6.05296	6.31251	5.84848	5.97729	6.28126	6.15996	0.315112	-0.174442	0.207432	-0.0636107	0.259549	-0.204485	0.303966	0.18267	0.174187	0.498677	0.679991	0.939856	0.437115	0.575626	0.179496	0.452768
AT1G05835		Uncharacterized protein At1g05835 [Source:UniProtKB/Swiss-Prot;Acc:A8MS78]	3.28363	1.97237	5.95461	2.47266	1.83037	3.02484	2.20203	1.07229	2.92026	2.92913	2.19141	5.72166	-1.31126	2.67098	-0.642283	0.552182	-1.12974	0.718228	-0.737717	2.79253	0.00127938	1.38039e-07	0.305909	0.427879	0.0146421	0.157803	0.059977	4.02588e-08	DOWN in LB & UP in LRFR
AT1G05840		Eukaryotic aspartyl protease family protein [Source:UniProtKB/TrEMBL;Acc:F4IAD5]	4.91674	5.42462	4.3947	5.06825	5.66289	4.88927	5.01499	5.61852	4.75463	4.98884	5.60411	4.48323	0.507887	-0.522037	0.594634	-0.178988	0.603533	-0.260363	0.615277	-0.505606	0.00177963	0.00137272	0.00160178	0.577698	0.00110429	0.21703	0.000191648	0.00154086	UP in LB & DOWN in LRFR
AT1G05850	CTL1	Chitinase-like protein 1 [Source:UniProtKB/Swiss-Prot;Acc:Q9MA41]	9.84246	9.92342	10.0928	9.72015	9.81212	9.88252	9.5753	9.65425	9.79318	9.82604	10.0035	10.2924	0.0809652	0.250363	0.0919757	0.162375	0.078948	0.217885	0.17749	0.466386	0.51285	0.0183181	0.714003	0.35316	0.675672	0.0987461	0.0926888	4.09706e-05	UP in LRFR
AT1G05860		INO80 complex subunit D-like protein [Source:UniProtKB/TrEMBL;Acc:Q9MA40]	3.56328	3.48314	3.503	3.37886	3.21464	3.23198	3.3667	3.29489	3.34143	3.58011	3.3452	3.58915	-0.0801417	-0.0602838	-0.164228	-0.146878	-0.0718139	-0.0252732	-0.234916	0.00903613	0.803363	0.857707	0.793413	0.827733	0.899709	0.968463	0.346818	0.978884
AT1G05870		At1g05870 [Source:UniProtKB/TrEMBL;Acc:Q9MA39]	6.87307	6.85535	7.10613	7.11599	6.71137	7.22643	7.28296	7.11461	7.46042	7.09148	6.68383	6.94163	-0.0177236	0.233062	-0.404618	0.110438	-0.168343	0.177465	-0.407649	-0.149854	0.944063	0.173205	0.0507196	0.80677	0.516289	0.48447	0.011687	0.396007
AT1G05890	ARI5	RING/U-box superfamily protein [Source:UniProtKB/TrEMBL;Acc:F4IAE4]	6.60228	7.10649	6.11969	6.88568	7.40133	6.70096	6.90984	7.50035	6.77585	6.92795	7.38432	6.36216	0.504217	-0.482586	0.515647	-0.184722	0.590513	-0.133981	0.456376	-0.565791	0.00226716	0.00331364	0.0075303	0.571136	0.00167857	0.629736	0.0045179	0.000610867	UP in LB & DOWN in LRFR
AT1G05894		Putative uncharacterized protein [Source:UniProtKB/TrEMBL;Acc:Q9MA36]	-0.878636	-1.164	-1.9356	-0.602143	-1.50019	-0.862406	-0.450699	-1.13529	-1.27294	-1.38925	-1.28876	-1.54226	-0.285369	-1.05696	-0.898051	-0.260262	-0.684592	-0.822239	0.100497	-0.15301	0.850495	0.369095	0.726539	0.950957	0.734795	0.661363	0.945561	0.915767
AT1G05900	NTH2	Endonuclease III homolog [Source:UniProtKB/TrEMBL;Acc:A0A178W393]	4.83237	4.54773	4.50658	5.04042	4.71359	4.98747	4.79638	4.53256	4.82722	5.11566	4.73032	4.80045	-0.284637	-0.325792	-0.32683	-0.0529542	-0.263821	0.0308389	-0.385343	-0.315215	0.0492877	0.0237397	0.0805006	0.919315	0.150718	0.933127	0.0066478	0.0257682	DOWN in LB & LRFR
AT1G05910		ATPase family AAA domain-containing protein At1g05910 [Source:UniProtKB/Swiss-Prot;Acc:F4IAE9]	4.8372	4.63151	5.0614	4.82308	4.76295	4.86584	4.92742	4.63397	4.77713	4.43636	4.49785	5.32144	-0.205692	0.224197	-0.0601297	0.0427567	-0.293445	-0.150281	0.06149	0.885078	0.564475	0.52237	0.960609	0.972649	0.541455	0.808191	0.875931	0.00294693
AT1G05940	CAT9	Cationic amino acid transporter 9, chloroplastic [Source:UniProtKB/Swiss-Prot;Acc:Q9C5D6]	5.25766	5.30981	4.7654	5.49074	5.63345	5.47332	5.50721	5.54724	5.46704	5.37143	5.3955	4.69021	0.0521575	-0.492255	0.142713	-0.0174124	0.0400321	-0.0401759	0.0240639	-0.681222	0.863188	0.0198406	0.804972	0.984468	0.941922	0.941518	0.934003	0.00132836	DOWN in LRFR
AT1G05950		unknown protein; Has 50 Blast hits to 45 proteins in 14 species: Archae - 5; Bacteria - 0; Metazoa - 4; Fungi - 0; Plants - 34; Viruses - 0; Other Eukaryotes - 7 (source: NCBI BLink). [Source:TAIR;Acc:AT1G05950]	4.02474	4.05742	3.54449	4.00526	4.24984	4.27107	4.26605	4.77729	4.07987	4.0872	4.21433	3.25106	0.0326867	-0.480244	0.244586	0.265812	0.51124	-0.186178	0.127131	-0.836135	0.912537	0.0170589	0.529802	0.468193	0.0317468	0.571207	0.576563	8.13241e-05	DOWN in LRFR
AT1G05960		ARM repeat superfamily protein [Source:UniProtKB/TrEMBL;Acc:F4IAF6]	6.63604	6.88089	6.49421	6.56316	6.82545	6.62316	6.38375	6.72097	6.2554	6.43977	6.74744	6.77957	0.244854	-0.141831	0.262292	0.0599998	0.337226	-0.128348	0.307674	0.339802	0.325723	0.610831	0.566024	0.945614	0.284841	0.778982	0.186731	0.140264
AT1G05970		Putative uncharacterized protein At1g05970 [Source:UniProtKB/TrEMBL;Acc:Q9LNE8]	2.25486	2.87928	1.86853	2.42383	2.80163	2.40354	2.80569	2.67709	2.54811	2.78296	2.93894	2.25402	0.624426	-0.386328	0.377803	-0.0202841	-0.128602	-0.257584	0.15598	-0.528942	0.0335762	0.210651	0.486214	0.986756	0.840706	0.599921	0.646132	0.0683865	UP in LB
AT1G06000	UGT89C1	Glycosyltransferase (Fragment) [Source:UniProtKB/TrEMBL;Acc:W8PVE7]	3.53508	1.98795	3.89806	3.63899	2.85333	3.75735	3.94129	2.84766	3.8184	3.65295	2.45919	3.60318	-1.54713	0.36298	-0.785663	0.118361	-1.09363	-0.122892	-1.19376	-0.0497659	3.62889e-06	0.231654	0.0243672	0.902898	0.00101685	0.845312	7.84944e-05	0.896489	DOWN in LB
AT1G06002		Potential natural antisense gene, locus overlaps with AT1G06000 [Source:TAIR;Acc:AT1G06002]	1.50741	1.43329	0.920018	1.59349	2.05529	1.69757	2.14503	2.05337	1.91491	1.64838	1.69064	0.745473	-0.0741221	-0.587396	0.461797	0.104079	-0.0916552	-0.230118	0.0422605	-0.90291	0.891454	0.125375	0.518302	0.94118	0.921706	0.748295	0.934534	0.0139335
AT1G06010		Basic leucine zipper/W2 domain protein [Source:UniProtKB/TrEMBL;Acc:Q84R19]	2.48164	2.46565	2.14138	2.33465	2.17492	2.5154	2.60869	2.62071	2.56103	2.79336	2.42236	2.1639	-0.0159899	-0.340263	-0.159731	0.180749	0.0120161	-0.0476624	-0.370997	-0.629454	0.976405	0.347333	0.878865	0.856719	0.990646	0.957162	0.281882	0.053591
AT1G06040	BBX24	B-box zinc finger protein 24 [Source:UniProtKB/Swiss-Prot;Acc:Q96288]	8.66129	8.32182	8.75275	8.76451	8.37458	8.68469	8.5799	8.17804	8.69862	8.93986	8.56988	8.95619	-0.339472	0.0914543	-0.389932	-0.0798241	-0.40186	0.118722	-0.369982	0.0163323	0.000425537	0.369437	0.000407259	0.715112	0.000233918	0.373411	0.000127001	0.894385	DOWN in LB
AT1G06050		Protein of unknown function (DUF1336) [Source:TAIR;Acc:AT1G06050]	3.00573	2.6861	3.08127	2.96102	2.67715	3.0264	2.65241	2.82478	2.93169	2.99243	2.98867	3.20332	-0.319623	0.0755414	-0.283869	0.0653831	0.172372	0.279275	-0.00375401	0.210894	0.229283	0.8289	0.574358	0.94634	0.709597	0.466635	0.99287	0.440296
AT1G06060		At1g06060 [Source:UniProtKB/TrEMBL;Acc:Q9LNE1]	4.43078	4.84525	4.59032	4.55611	4.81073	4.39785	4.55944	4.78549	4.49277	4.74241	5.08172	4.56732	0.414478	0.159538	0.254615	-0.158265	0.226057	-0.0666669	0.339305	-0.17509	0.0117422	0.380332	0.34102	0.663758	0.327882	0.857283	0.035667	0.309411	UP in LB
AT1G06070		At1g06070 [Source:UniProtKB/TrEMBL;Acc:Q9LNE0]	4.14112	4.31735	4.54415	4.0346	4.0946	3.88319	4.23171	4.19452	4.35351	3.99115	4.00811	4.41073	0.176237	0.403037	0.0599968	-0.151413	-0.0371916	0.121801	0.016965	0.419585	0.492554	0.0737729	0.943597	0.802772	0.949997	0.786787	0.956437	0.0561754
AT1G06080	ADS1	Delta-9 acyl-lipid desaturase 1 [Source:UniProtKB/Swiss-Prot;Acc:O65797]	0.985642	-0.285806	2.32904	0.443806	1.18316	1.02388	1.11695	-0.35756	3.06854	1.02624	0.749219	2.77597	-1.27145	1.34339	0.739357	0.58007	-1.47451	1.9516	-0.277022	1.74973	0.216812	0.188337	0.766979	0.838829	0.268252	0.109234	0.822576	0.0702862
AT1G06090		Delta-9 desaturase-like 1 protein [Source:UniProtKB/Swiss-Prot;Acc:Q9LND9]	-1.60537	-1.33612	-2.4455	-2.51743	-2.45168	-1.23145	-0.240146	-0.505306	-2.82276	-2.8851	-3.07162	-2.86174	0.269243	-0.840128	0.0657469	1.28598	-0.26516	-2.58261	-0.186518	0.0233638	0.921437	0.723379	0.993473	0.793054	0.957187	0.3169	0.941547	0.994213
AT1G06100		Delta-9 desaturase-like 2 protein [Source:UniProtKB/Swiss-Prot;Acc:Q9LND8]	-3.69625	-3.36067	-5.11179	-5.11179	-3.12289	-3.72793	-3.14801	-2.64328	-3.11579	-4.41889	-5.11179	-4.09927	0.335587	-1.41554	1.98891	1.38387	0.504731	0.032217	-0.692899	0.319623	0.926737	0.640136	0.74123	0.851415	0.936122	0.997269	0.823472	0.924196
AT1G06110	SKIP16	F-box protein SKIP16 [Source:UniProtKB/Swiss-Prot;Acc:Q9LND7]	5.50463	5.77534	4.84458	5.77415	6.03265	5.79565	5.8762	6.20112	5.69722	5.911	6.07412	5.11422	0.270711	-0.660049	0.258495	0.0214905	0.324924	-0.178975	0.163113	-0.796785	0.055384	2.30695e-05	0.201638	0.970514	0.0544956	0.378237	0.262171	1.1643e-06	DOWN in LRFR
AT1G06130	GLX2-4	GLX2-4 [Source:UniProtKB/TrEMBL;Acc:A0A178WGQ2]	4.46742	4.66114	4.04392	4.63069	4.71763	4.48825	4.72844	4.83104	4.59933	4.55941	4.60364	4.23187	0.193726	-0.423493	0.0869326	-0.142444	0.102601	-0.129116	0.0442265	-0.327535	0.154638	0.00163572	0.811664	0.600871	0.656256	0.540862	0.785181	0.0113565	DOWN in LRFR
AT1G06140	PCMP-E61	Pentatricopeptide repeat-containing protein At1g06140, mitochondrial [Source:UniProtKB/Swiss-Prot;Acc:Q9LND4]	-1.03656	-0.659401	-0.178235	-0.340654	0.107485	-0.270502	-0.403295	-0.703451	-1.10158	0.0967702	-1.05933	-1.31581	0.377158	0.858323	0.448138	0.0701514	-0.300156	-0.698285	-1.1561	-1.41258	0.608524	0.17289	0.774125	0.978369	0.81177	0.443011	0.0528519	0.0174358
AT1G06143	EMB1444	Pentatricopeptide repeat-containing protein At1g06143 [Source:UniProtKB/Swiss-Prot;Acc:Q56X05]	1.19141	1.57751	1.23889	1.12706	1.09017	1.04566	1.63169	1.62341	1.19692	1.32967	1.32962	1.1741	0.386098	0.0474807	-0.0368876	-0.0813983	-0.00828109	-0.434776	-5.72274e-05	-0.155571	0.338086	0.931715	0.981644	0.956229	0.994825	0.429585	1	0.723751
AT1G06150	EMB1444	basic helix-loop-helix (bHLH) DNA-binding superfamily protein [Source:TAIR;Acc:AT1G06150]	5.2092	5.11421	4.66243	5.11763	5.18838	5.03955	5.23784	5.41933	4.89603	5.2187	5.21655	4.86412	-0.0949927	-0.546772	0.0707512	-0.078078	0.181485	-0.341808	-0.0021515	-0.354583	0.785553	0.0353149	0.942371	0.937018	0.700918	0.356558	0.996066	0.178162	DOWN in LRFR
AT1G06160	ERF094	Ethylene-responsive transcription factor ERF094 [Source:UniProtKB/Swiss-Prot;Acc:Q9LND1]	-1.17662	-0.41116	-1.52395	-1.33836	-0.738909	-1.67636	-1.18914	-0.515775	-0.696735	-1.77535	-1.35318	-3.60624	0.765459	-0.347334	0.599447	-0.338	0.673362	0.492402	0.422167	-1.83089	0.496555	0.792611	0.830156	0.926331	0.706917	0.806088	0.714863	0.0569441
AT1G06180	ATMYB13	Transcription factor MYB13 [Source:UniProtKB/Swiss-Prot;Acc:Q9LNC9]	1.50371	0.962568	1.61669	1.41283	1.5775	2.02165	2.08485	0.956617	1.86264	2.04344	1.54107	2.46023	-0.54114	0.112983	0.16467	0.608822	-1.12823	-0.222211	-0.502369	0.416791	0.365453	0.885965	0.936851	0.579096	0.0935789	0.855762	0.387895	0.486695
AT1G06190		Rho termination factor [Source:TAIR;Acc:AT1G06190]	4.76694	4.68967	4.51181	5.16387	4.93719	5.25027	5.0615	4.92537	5.17783	5.09377	4.90166	4.69454	-0.0772755	-0.255134	-0.22668	0.0863999	-0.136133	0.11632	-0.192111	-0.399223	0.575813	0.0269108	0.15526	0.770441	0.427986	0.524415	0.0939392	0.000647539	DOWN in LRFR
AT1G06200		Peptidase S24/S26A/S26B/S26C family protein [Source:TAIR;Acc:AT1G06200]	5.57686	5.74637	5.52973	5.78669	5.73372	5.822	5.74928	5.85311	5.90442	5.83809	5.63718	5.52241	0.16951	-0.0471276	-0.0529627	0.0353189	0.103828	0.155135	-0.200914	-0.315682	0.292029	0.819831	0.923489	0.952858	0.704292	0.507724	0.186736	0.0315959
AT1G06210	TOL2	TOM1-like protein 2 [Source:UniProtKB/Swiss-Prot;Acc:Q9LNC6]	4.63394	4.5203	4.95193	4.70727	4.59949	4.78207	4.85321	4.77783	5.09112	4.83581	4.68048	5.11658	-0.113639	0.31799	-0.107772	0.0748093	-0.0753834	0.237906	-0.155332	0.280764	0.442829	0.0151357	0.734812	0.84827	0.770786	0.154432	0.250304	0.0288394	UP in LRFR
AT1G06220	CLO	110 kDa U5 small nuclear ribonucleoprotein component CLO [Source:UniProtKB/Swiss-Prot;Acc:Q9LNC5]	6.10299	5.9705	6.35811	6.09398	5.93337	6.0566	6.13276	6.03818	6.04429	5.99397	5.94257	6.49347	-0.132495	0.255118	-0.160609	-0.0373833	-0.0945784	-0.0884666	-0.0513932	0.499508	0.477384	0.125816	0.65134	0.954038	0.768308	0.788426	0.799097	0.00208918
AT1G06230	GTE4	Transcription factor GTE4 [Source:UniProtKB/Swiss-Prot;Acc:Q9LNC4]	6.04843	6.07587	5.8916	5.95415	6.16459	5.93988	6.11785	6.23252	5.97115	5.92853	6.07163	6.14636	0.0274335	-0.15683	0.210447	-0.0142709	0.114672	-0.146699	0.143097	0.217829	0.931195	0.527932	0.649018	0.98725	0.789728	0.706271	0.547479	0.329868
AT1G06240		Putative uncharacterized protein At1g06240 [Source:UniProtKB/TrEMBL;Acc:Q8H109]	3.40157	3.00333	3.31743	3.76388	3.28207	3.71403	3.65237	3.04738	3.54793	3.6943	3.34923	3.13725	-0.398248	-0.0841442	-0.481816	-0.0498568	-0.604991	-0.104446	-0.345077	-0.557053	0.117558	0.804529	0.165265	0.960635	0.041438	0.849497	0.171096	0.0224757
AT1G06265		other RNA [Source:TAIR;Acc:AT1G06265]	2.3751	2.78099	2.1296	2.70273	2.85493	2.51099	2.94045	3.0687	2.30291	2.68116	2.91315	1.69793	0.405898	-0.245492	0.152191	-0.191746	0.128251	-0.63754	0.231989	-0.98323	0.15514	0.430876	0.855482	0.794796	0.827584	0.0552014	0.439824	0.000479379
AT1G06270		Pentatricopeptide repeat-containing protein At1g06270 [Source:UniProtKB/Swiss-Prot;Acc:Q9LNC0]	1.96646	1.87846	2.20339	2.54389	2.02349	2.27374	2.08115	2.28548	1.93285	1.7554	2.07245	1.97501	-0.088	0.236937	-0.520403	-0.27015	0.20433	-0.148301	0.317052	0.219614	0.843077	0.520878	0.288996	0.71933	0.731313	0.824366	0.342673	0.532751
AT1G06290	ACX3	Acyl-coenzyme A oxidase 3, peroxisomal [Source:UniProtKB/Swiss-Prot;Acc:P0CZ23]	6.17496	6.23384	5.77495	6.13372	6.27139	6.0981	6.11339	6.3174	6.14653	6.16653	6.28911	5.99981	0.0588721	-0.400017	0.137674	-0.0356147	0.204012	0.0331426	0.122581	-0.166723	0.751109	0.00486111	0.657325	0.948953	0.297027	0.926009	0.42172	0.252943	DOWN in LRFR
AT1G06340		At1g06340 [Source:UniProtKB/TrEMBL;Acc:Q9LMI5]	1.92553	1.72476	2.60201	0.574366	1.68022	0.693493	0.60227	1.77451	1.63737	1.59908	2.00525	3.01754	-0.200771	0.676484	1.10586	0.119128	1.17224	1.0351	0.406167	1.41846	0.737849	0.156083	0.0592013	0.947083	0.0315647	0.0639813	0.414547	0.00206424
AT1G06350		Delta-9 desaturase-like 4 protein [Source:UniProtKB/Swiss-Prot;Acc:Q9LMI4]	3.0689	3.80244	5.45235	0.615739	0.759147	1.47169	2.16337	2.92488	3.93811	2.31151	2.57574	5.07599	0.733544	2.38345	0.143408	0.855955	0.761506	1.77474	0.264237	2.76448	0.109229	4.53224e-06	0.932706	0.176883	0.195496	0.000677255	0.605662	3.33862e-07	UP in LRFR
AT1G06360		Fatty acid desaturase family protein [Source:TAIR;Acc:AT1G06360]	3.0645	3.59847	5.22665	1.66614	2.03823	2.32641	2.80147	2.48066	2.57963	2.34461	3.05786	4.45452	0.533965	2.16215	0.372092	0.660269	-0.320805	-0.221831	0.713252	2.10991	0.482207	0.00141436	0.852051	0.646392	0.817538	0.888452	0.30346	0.00147944	UP in LRFR
AT1G06380		Ribosomal protein L1p/L10e family [Source:UniProtKB/TrEMBL;Acc:Q9LMI1]	3.14483	2.89704	3.96483	2.93229	2.58368	2.90025	2.63422	2.65213	3.00897	2.9443	2.97757	3.7227	-0.247788	0.820003	-0.348615	-0.032046	0.0179071	0.374746	0.0332679	0.778401	0.406239	0.00245453	0.474885	0.977492	0.981103	0.315612	0.927432	0.00325629	UP in LRFR
AT1G06390	ASK9	SK22 [Source:UniProtKB/TrEMBL;Acc:A0A178WCN5]	6.51473	6.73321	6.79676	6.21011	6.58873	6.27782	6.30684	6.70817	6.38507	6.45714	6.73474	7.00085	0.218476	0.282032	0.378617	0.0677113	0.40133	0.0782315	0.277599	0.543707	0.204954	0.0908929	0.0732746	0.903042	0.0401363	0.821393	0.0887034	0.00101983
AT1G06400	RABA1A	Ras-related protein RABA1a [Source:UniProtKB/Swiss-Prot;Acc:P28185]	5.78512	6.048	5.60547	5.83896	6.03305	5.90651	5.79984	6.00335	5.97368	6.26938	6.03667	5.78832	0.262871	-0.179657	0.19409	0.0675472	0.20351	0.173835	-0.23271	-0.481061	0.152671	0.357428	0.595883	0.914874	0.448411	0.542404	0.200647	0.00610793
AT1G06410	TPS7	TPS7 [Source:UniProtKB/TrEMBL;Acc:A0A178WH64]	7.82776	7.6286	8.30608	7.43946	7.25204	7.54189	7.29521	7.1747	7.32188	7.65431	7.56746	8.48012	-0.199156	0.478317	-0.187421	0.102434	-0.120505	0.0266722	-0.0868492	0.825815	0.136134	0.000416128	0.399448	0.753202	0.570102	0.936372	0.552003	2.12526e-07	UP in LRFR
AT1G06420		DNA ligase-like protein [Source:UniProtKB/TrEMBL;Acc:Q9LMH9]	0.481425	0.202436	-0.161662	-0.858879	0.912956	0.551231	1.30366	0.6597	0.873255	0.260319	1.07274	-0.317091	-0.278989	-0.643087	1.77184	1.41011	-0.643958	-0.430403	0.812422	-0.577409	0.847353	0.605155	0.249671	0.437012	0.741259	0.849431	0.469709	0.623331
AT1G06430	FTSH8	ATP-dependent zinc metalloprotease FTSH 8, chloroplastic [Source:UniProtKB/Swiss-Prot;Acc:Q8W585]	7.17063	6.46589	7.0046	7.69718	7.06245	7.72644	7.33871	6.85253	7.4019	7.76931	7.26624	7.57866	-0.704737	-0.166035	-0.634737	0.0292603	-0.486179	0.0631865	-0.503068	-0.190653	2.30811e-05	0.305476	0.000391006	0.961979	0.00504502	0.848588	0.000897504	0.214742	DOWN in LB
AT1G06440		At1g06440 [Source:UniProtKB/TrEMBL;Acc:Q9SHI9]	-0.119543	-0.250096	-1.29746	0.0134959	-0.0270187	-0.0888627	-0.391728	-0.356344	-0.0451328	-0.0645411	-0.722858	-0.352469	-0.130552	-1.17791	-0.0405145	-0.102359	0.0353839	0.346595	-0.658317	-0.287928	0.936538	0.317995	0.992995	0.982649	0.991647	0.893875	0.593383	0.835596
AT1G06450	CAF1-1	Probable CCR4-associated factor 1 homolog 1 [Source:UniProtKB/Swiss-Prot;Acc:Q9SHJ0]	2.00797	1.77706	1.82637	1.46322	1.93317	1.67867	1.88408	1.91824	1.42209	1.7727	2.27608	2.12653	-0.230908	-0.181601	0.469954	0.215448	0.0341598	-0.461998	0.503381	0.353832	0.636988	0.722199	0.545732	0.857438	0.974648	0.436556	0.215683	0.407149
AT1G06460	ACD32.1	Alpha-crystallin domain 32.1 [Source:UniProtKB/TrEMBL;Acc:Q208N7]	5.69592	4.92508	5.10626	6.21549	5.64306	6.05895	6.2619	5.67754	6.51277	5.65779	4.85015	4.87936	-0.770839	-0.589666	-0.572435	-0.156539	-0.584358	0.250879	-0.807639	-0.778428	8.11743e-05	0.00150193	0.00798064	0.715728	0.00543316	0.326037	3.53158e-05	5.58305e-05	DOWN in LB & LRFR
AT1G06470		Probable sugar phosphate/phosphate translocator At1g06470 [Source:UniProtKB/Swiss-Prot;Acc:Q8H184]	4.44411	4.51802	4.7812	4.4374	4.16075	4.39276	4.36375	4.30678	4.51039	4.23701	4.18889	4.75122	0.0739033	0.337082	-0.276648	-0.0446457	-0.0569677	0.146636	-0.0481235	0.514212	0.701228	0.0258355	0.207057	0.937932	0.870107	0.54612	0.797505	0.000787667	UP in LRFR
AT1G06473			0.0430293	0.527608	-1.33702	0.475463	0.641353	0.213634	0.0321808	0.922447	0.490397	0.140146	0.848815	-0.65086	0.484579	-1.38005	0.16589	-0.261829	0.890266	0.458216	0.708669	-0.791006	0.554414	0.0469196	0.951917	0.914897	0.372157	0.722672	0.331221	0.271093	DOWN in LRFR
AT1G06475		Putative uncharacterized protein [Source:UniProtKB/TrEMBL;Acc:Q6DSU2]	-0.994063	-0.364318	-0.344155	-2.4345	-1.17628	-0.949479	-1.78018	-1.50982	-1.33026	-0.539764	-0.679177	0.256243	0.629745	0.649908	1.25822	1.48502	0.270356	0.449919	-0.139413	0.796006	0.582303	0.567545	0.468126	0.336229	0.908303	0.823373	0.913962	0.4428
AT1G06490	CALS7	Callose synthase 7 [Source:UniProtKB/Swiss-Prot;Acc:Q9SHJ3]	0.826418	-0.748189	0.362162	0.324018	0.418466	0.589435	0.695986	-0.546133	0.331072	-1.73933	0.811128	0.103939	-1.57461	-0.464256	0.0944482	0.265416	-1.24212	-0.364914	2.55046	1.84327	0.22264	0.776518	0.98526	0.956905	0.520288	0.902056	0.0338771	0.133693
AT1G06500		AT1G06500 protein [Source:UniProtKB/TrEMBL;Acc:Q8VY54]	3.78372	3.99712	3.73705	3.98135	3.9585	3.8835	4.06282	4.10742	4.07636	3.85594	4.11677	3.44788	0.213402	-0.0466742	-0.0228548	-0.097854	0.0445926	0.0135403	0.260828	-0.408065	0.234427	0.84526	0.974023	0.845835	0.915386	0.97691	0.124533	0.0141307
AT1G06510		Forkhead-associated domain protein [Source:UniProtKB/TrEMBL;Acc:Q84K72]	3.83652	4.07226	3.82882	4.1243	3.69876	4.0099	3.70321	4.0012	3.94576	3.95612	3.9441	3.85868	0.235734	-0.00770561	-0.425537	-0.114398	0.297984	0.242546	-0.0120264	-0.097446	0.302798	0.982368	0.141479	0.859223	0.315089	0.447785	0.967901	0.695166
AT1G06515		Protein of unknown function (DUF3317) [Source:TAIR;Acc:AT1G06515]	3.63089	4.03887	4.54027	3.56482	3.75628	3.43117	3.37304	3.80765	3.378	3.71767	4.07514	4.34442	0.407984	0.909383	0.191456	-0.13365	0.434612	0.00495711	0.357474	0.626754	0.0225753	8.23031e-06	0.605823	0.771315	0.0416411	0.993177	0.0422726	0.000573351	UP in LB & LRFR
AT1G06520	GPAT1	Glycerol-3-phosphate acyltransferase 1 [Source:UniProtKB/Swiss-Prot;Acc:Q9SHJ5]	-0.559319	-0.330464	-1.62474	-1.23706	-1.87382	-2.14379	-1.48412	-1.0315	-2.07151	-1.69717	-0.144967	-2.31094	0.228855	-1.06542	-0.63676	-0.906731	0.452619	-0.587391	1.5522	-0.613766	0.883843	0.372094	0.841242	0.728967	0.850265	0.788745	0.155326	0.621074
AT1G06530	PMD2	Peroxisomal and mitochondrial division factor 2 [Source:UniProtKB/Swiss-Prot;Acc:Q9SHJ6]	4.61712	4.57346	4.91049	4.73983	4.5254	4.77551	4.74192	4.55298	4.81766	5.08628	4.85306	4.83503	-0.0436635	0.293366	-0.214432	0.0356795	-0.188942	0.075742	-0.233221	-0.251251	0.879791	0.1555	0.604708	0.964449	0.560678	0.868672	0.259508	0.220376
AT1G06550		3-hydroxyisobutyryl-CoA hydrolase-like protein 5 [Source:UniProtKB/Swiss-Prot;Acc:Q9SHJ8]	5.40364	5.21194	5.13142	5.60558	5.25209	5.58109	5.61704	5.37778	5.54329	5.53895	5.19299	4.86356	-0.191698	-0.272215	-0.353486	-0.0244883	-0.239257	-0.0737451	-0.34596	-0.675397	0.192949	0.054487	0.0441333	0.965705	0.194187	0.797155	0.0122956	1.276e-05
AT1G06560		At1g06560 [Source:UniProtKB/TrEMBL;Acc:Q84MA1]	3.52475	3.31813	4.00135	3.37186	3.53384	3.62643	3.37514	3.22095	3.25441	3.56347	3.67166	3.95146	-0.20662	0.476595	0.161977	0.254568	-0.154195	-0.120732	0.108191	0.387993	0.473038	0.0603087	0.818985	0.637784	0.749525	0.819754	0.717277	0.123933
AT1G06570	HPD	4-hydroxyphenylpyruvate dioxygenase [Source:UniProtKB/Swiss-Prot;Acc:P93836]	6.34158	6.50199	6.3346	6.62742	6.88714	6.3122	6.21906	6.32534	5.46858	7.04262	7.34091	7.098	0.160407	-0.00698317	0.259725	-0.315211	0.106287	-0.75048	0.298295	0.0553788	0.690171	0.98881	0.737905	0.648498	0.888458	0.0483317	0.379303	0.895634
AT1G06580		Pentatricopeptide repeat-containing protein At1g06580 [Source:UniProtKB/Swiss-Prot;Acc:Q9SHK2]	2.00929	1.91262	1.80479	1.79606	1.46676	1.93407	1.64966	1.89195	1.96077	2.14019	1.88041	1.71361	-0.0966671	-0.204496	-0.329302	0.138012	0.242292	0.311115	-0.259782	-0.426578	0.849199	0.645037	0.685854	0.913102	0.715869	0.606131	0.513997	0.249637
AT1G06590	APC5	Anaphase-promoting complex subunit 5 [Source:UniProtKB/Swiss-Prot;Acc:Q8H1U4]	3.55809	3.71971	3.53384	3.61228	3.80273	3.6133	3.61843	3.68282	3.47085	3.52881	3.64944	3.57848	0.161626	-0.0242479	0.190453	0.00102731	0.0643842	-0.147588	0.120625	0.0496656	0.582183	0.948689	0.758498	0.999888	0.915386	0.755032	0.672638	0.877229
AT1G06620		1-aminocyclopropane-1-carboxylate oxidase homolog 1 [Source:UniProtKB/Swiss-Prot;Acc:Q84MB3]	2.47692	2.39753	1.70363	2.14778	2.75924	2.25208	2.29374	2.44476	2.54109	1.98313	2.23518	0.866915	-0.0793958	-0.773293	0.611462	0.104297	0.151027	0.24735	0.252053	-1.11621	0.888551	0.0484256	0.332704	0.944138	0.865333	0.738099	0.566018	0.00386943	DOWN in LRFR
AT1G06630		F-box/RNI-like superfamily protein [Source:UniProtKB/TrEMBL;Acc:F4IDP6]	4.31544	4.55649	4.35174	4.38881	4.54364	4.33426	4.37093	4.53927	4.22748	4.53673	4.6095	4.44626	0.24105	0.0363032	0.154829	-0.0545513	0.168347	-0.143443	0.0727632	-0.0904695	0.0846056	0.852806	0.57725	0.908756	0.405661	0.505243	0.647999	0.559348
AT1G06640		1-aminocyclopropane-1-carboxylate oxidase homolog 2 [Source:UniProtKB/Swiss-Prot;Acc:Q9C5K7]	6.29605	5.97866	5.7639	6.15354	6.04903	6.00727	6.1749	5.88415	6.17023	5.77446	5.40807	5.03525	-0.31739	-0.532145	-0.104515	-0.146272	-0.290751	-0.00466815	-0.366392	-0.739209	0.280604	0.0537719	0.914369	0.861683	0.494268	0.996336	0.18988	0.00626407
AT1G06645		2-oxoglutarate (2OG) and Fe(II)-dependent oxygenase superfamily protein [Source:TAIR;Acc:AT1G06645]	3.98216	4.11603	3.2787	4.33479	4.08362	4.18753	4.18415	4.01442	3.94539	3.92971	3.94694	3.31041	0.133864	-0.70346	-0.251173	-0.147266	-0.169733	-0.23876	0.0172362	-0.6193	0.583955	0.000797185	0.517987	0.783708	0.624602	0.431683	0.951199	0.00225757	DOWN in LRFR
AT1G06650		1-aminocyclopropane-1-carboxylate oxidase homolog 3 [Source:UniProtKB/Swiss-Prot;Acc:Q8H1S4]	5.91368	5.3711	5.38746	6.14159	5.78747	6.13159	5.98697	5.41326	6.00754	6.00107	5.39716	5.59506	-0.542579	-0.526213	-0.354121	-0.0100027	-0.573709	0.0205727	-0.603908	-0.406009	0.00147618	0.00196502	0.111438	0.988207	0.00293379	0.964365	0.000401398	0.0132231	DOWN in LB & LRFR
AT1G06660	JASON	Protein JASON [Source:UniProtKB/Swiss-Prot;Acc:F4IDQ5]	-0.178002	-0.850613	-0.383271	-0.101311	0.00714721	0.687399	0.461499	0.364292	-0.189034	-0.253	-0.204663	-0.763774	-0.672611	-0.205269	0.108458	0.78871	-0.0972065	-0.650532	0.0483362	-0.510774	0.418724	0.844054	0.972335	0.609426	0.962609	0.599446	0.962833	0.536763
AT1G06670	NIH	DExH-box ATP-dependent RNA helicase DExH2 [Source:UniProtKB/Swiss-Prot;Acc:F4IDQ6]	5.66243	5.67466	5.75685	5.72016	5.7493	5.68557	5.83377	5.70891	5.60143	5.54394	5.60179	5.97679	0.0122312	0.0944183	0.0291424	-0.0345886	-0.124858	-0.232336	0.0578553	0.432854	0.972249	0.737849	0.974023	0.969527	0.771105	0.488267	0.83462	0.0425087
AT1G06680	PSBP1	Oxygen-evolving enhancer protein 2-1, chloroplastic [Source:UniProtKB/Swiss-Prot;Acc:Q42029]	11.8226	11.8167	11.5872	12.007	12.0085	11.8955	11.7935	11.7777	11.9035	11.7565	11.8587	11.59	-0.00591714	-0.235364	0.00154974	-0.111496	-0.0157436	0.110021	0.102195	-0.166458	0.984739	0.246209	0.999513	0.842982	0.976191	0.770774	0.64333	0.41984
AT1G06690		Uncharacterized oxidoreductase At1g06690, chloroplastic [Source:UniProtKB/Swiss-Prot;Acc:Q94A68]	6.12673	5.37264	5.88686	6.60156	5.67289	6.6596	6.09427	5.46297	6.07101	6.51732	5.70672	6.32812	-0.754092	-0.239876	-0.92867	0.0580387	-0.631303	-0.0232619	-0.810596	-0.1892	2.61606e-06	0.0828819	4.17944e-07	0.899013	0.000103492	0.948729	5.67031e-07	0.170932	DOWN in LB
AT1G06700	PTI11	PTI1-like tyrosine-protein kinase 1 [Source:UniProtKB/Swiss-Prot;Acc:Q8H1G6]	6.78691	7.34476	6.86214	6.94604	7.24078	6.96871	7.05911	7.54441	7.28163	7.15108	7.47611	7.05199	0.557851	0.0752314	0.294736	0.0226684	0.485291	0.222519	0.325027	-0.099098	3.786e-06	0.537552	0.0185179	0.956652	9.0598e-05	0.0803342	0.0017384	0.370386	UP in LB
AT1G06710		Tetratricopeptide repeat (TPR)-like superfamily protein [Source:TAIR;Acc:AT1G06710]	2.87543	2.49604	3.20018	2.97997	2.55572	2.88669	3.07842	2.7254	2.86295	2.80868	2.91043	3.33012	-0.379391	0.324747	-0.424254	-0.0932871	-0.353022	-0.215469	0.10175	0.52144	0.190168	0.273451	0.351699	0.928655	0.378237	0.656256	0.762778	0.056279
AT1G06720		P-loop containing nucleoside triphosphate hydrolases superfamily protein [Source:TAIR;Acc:AT1G06720]	4.30649	4.10515	5.00613	4.09886	4.01486	4.37288	4.20572	3.9629	4.28378	3.99744	3.92533	5.08059	-0.20134	0.699643	-0.0839923	0.274025	-0.242819	0.0780628	-0.0721021	1.08316	0.568794	0.0180784	0.940557	0.682255	0.632532	0.915101	0.849342	0.000353214	UP in LRFR
AT1G06730		At1g06730/F4H5_22 [Source:UniProtKB/TrEMBL;Acc:Q9ASV2]	3.83186	3.80912	3.86324	3.77974	3.59605	3.85282	3.80783	3.79159	3.54763	3.7664	3.76858	4.07707	-0.0227428	0.0313778	-0.183691	0.0730773	-0.0162383	-0.260207	0.0021844	0.310676	0.947744	0.925575	0.740798	0.931588	0.979465	0.442973	0.995365	0.174698
AT1G06737			-1.028	-0.709623	-2.59827	-0.308465	-0.179649	-0.597324	0.138539	0.628647	0.0850846	-1.97409	0.795963	-1.91016	0.31838	-1.57027	0.128816	-0.288859	0.490108	-0.0534545	2.77005	0.0639338	0.871265	0.283471	0.982649	0.958028	0.878028	0.989573	0.0388167	0.973625
AT1G06740		MUG3 [Source:UniProtKB/TrEMBL;Acc:A0A178W5T2]	2.44414	2.13026	1.84799	1.85766	2.53568	2.53059	2.57209	2.51027	2.20889	2.18028	2.20422	1.96947	-0.313886	-0.596155	0.678016	0.672924	-0.0618226	-0.363206	0.0239442	-0.210809	0.404681	0.0808713	0.140209	0.144918	0.944085	0.484498	0.959496	0.580252
AT1G06760		Histone H1.1 [Source:UniProtKB/Swiss-Prot;Acc:P26568]	6.11939	6.15991	5.48508	6.08906	6.53475	6.22079	6.50078	6.44546	6.14286	5.91722	6.24535	5.10055	0.0405148	-0.634315	0.445691	0.131723	-0.0553189	-0.357917	0.328131	-0.816668	0.89024	0.00202178	0.0918679	0.814539	0.912015	0.168971	0.102812	0.000111068	DOWN in LRFR
AT1G06770	DRIP1	E3 ubiquitin protein ligase DRIP1 [Source:UniProtKB/Swiss-Prot;Acc:Q9M9Y4]	3.37751	3.69985	3.43669	3.46036	3.70458	3.48032	3.54533	3.79638	3.54079	3.41546	3.72051	3.36861	0.322339	0.0591778	0.244211	0.0199542	0.251056	-0.00453512	0.305051	-0.046852	0.161452	0.851167	0.591202	0.983158	0.455696	0.995269	0.175972	0.872104
AT1G06780	GAUT6	Hexosyltransferase [Source:UniProtKB/TrEMBL;Acc:F4IDS0]	4.0669	3.97727	4.30536	3.84117	4.01976	3.93048	3.79472	3.86699	4.00219	3.3815	3.6598	4.0202	-0.0896239	0.238464	0.178593	0.0893075	0.0722694	0.207467	0.278302	0.638696	0.790424	0.389337	0.78697	0.922489	0.906032	0.625866	0.284593	0.00921133
AT1G06790		F4H5.12 protein [Source:UniProtKB/TrEMBL;Acc:Q9M9Y6]	2.51802	2.46435	3.03241	2.72297	2.44193	2.33877	2.41855	2.50683	2.54108	2.84146	2.38366	2.80634	-0.0536683	0.514388	-0.281043	-0.384198	0.0882821	0.12253	-0.457808	-0.0351224	0.910586	0.119737	0.711885	0.542935	0.912265	0.868672	0.16086	0.937335
AT1G06800	PLA-I{gamma}1	PLA-I(gamma)1 [Source:UniProtKB/TrEMBL;Acc:A0A178WG46]	4.23238	4.23053	4.06323	4.12015	4.1665	4.02782	4.12203	4.43987	4.32726	4.07201	4.29569	4.36208	-0.00185232	-0.169147	0.0463568	-0.0923329	0.31784	0.205232	0.223689	0.290078	0.995982	0.567545	0.963588	0.917242	0.37488	0.628233	0.401378	0.258688
AT1G06820	CRTISO	Prolycopene isomerase, chloroplastic [Source:UniProtKB/Swiss-Prot;Acc:Q9M9Y8]	5.09929	5.04182	5.0149	5.32567	5.24877	5.47637	5.27875	5.16167	5.20612	5.21855	5.05885	5.22165	-0.0574708	-0.0843852	-0.0768976	0.150695	-0.117081	-0.0726313	-0.1597	0.00310462	0.791507	0.676177	0.880014	0.67654	0.682961	0.833857	0.347928	0.990562
AT1G06830	GRXS11	Monothiol glutaredoxin-S11 [Source:UniProtKB/Swiss-Prot;Acc:Q9M9Y9]	0.629368	-0.453839	-0.969449	0.827242	0.355065	1.139	-0.835235	-0.694316	-2.3566	-0.410577	-1.17546	-2.09522	-1.08321	-1.59882	-0.472176	0.31176	0.14092	-1.52136	-0.76488	-1.68465	0.327525	0.124438	0.884537	0.93599	0.959041	0.273043	0.495661	0.0955729
AT1G06840		Probable LRR receptor-like serine/threonine-protein kinase At1g06840 [Source:UniProtKB/Swiss-Prot;Acc:C0LGD7]	5.29436	5.6369	4.85005	5.05102	5.44627	5.1275	5.13072	5.53768	5.30351	5.07114	5.39229	5.17728	0.342537	-0.444313	0.395243	0.076477	0.406957	0.172792	0.321152	0.106134	0.0627049	0.0148755	0.100244	0.901389	0.0656565	0.559244	0.0753864	0.610406	DOWN in LRFR
AT1G06850	AtbZIP52	AtbZIP transcription factor [Source:UniProtKB/TrEMBL;Acc:Q8VWG0]	3.96668	4.17478	4.11059	3.14584	3.45911	3.27195	3.7238	4.15186	4.4232	3.49568	4.03844	4.10191	0.208099	0.143907	0.31327	0.126116	0.428063	0.699402	0.542767	0.606232	0.49215	0.6605	0.541492	0.880014	0.219157	0.0233978	0.0356486	0.0187286
AT1G06870	TPP2	Probable thylakoidal processing peptidase 2, chloroplastic [Source:UniProtKB/Swiss-Prot;Acc:Q9M9Z2]	4.79846	4.82991	5.04637	4.5922	4.38935	4.65127	4.50694	4.4379	4.54589	4.72193	4.54976	4.95468	0.0314579	0.247918	-0.20285	0.0590632	-0.0690363	0.038947	-0.172169	0.232756	0.886443	0.110024	0.459486	0.912064	0.832852	0.917369	0.276428	0.126898
AT1G06890	UXT3	UDP-xylose transporter 3 [Source:UniProtKB/Swiss-Prot;Acc:Q8RXL8]	5.3842	5.71658	6.05565	5.28537	5.64014	5.33466	5.30187	5.65085	5.39923	5.41213	5.61212	6.09605	0.332379	0.671456	0.354763	0.0492878	0.348976	0.0973543	0.199999	0.683921	0.00310026	7.1636e-07	0.0071435	0.892198	0.00664786	0.600653	0.0687373	3.36615e-07	UP in LB & LRFR
AT1G06900		Nardilysin-like [Source:UniProtKB/Swiss-Prot;Acc:F4HNU6]	5.5237	5.60761	5.38495	5.48154	5.68228	5.46093	5.66538	5.91475	5.58337	5.51	5.7089	5.61839	0.0839061	-0.138754	0.20074	-0.0206083	0.249368	-0.0820151	0.198909	0.108399	0.723679	0.518917	0.596447	0.978982	0.3398	0.837559	0.302448	0.605802
AT1G06910	TRFL7	TRFL7 [Source:UniProtKB/TrEMBL;Acc:A0A178W486]	2.39357	2.48718	2.81176	2.58419	2.41343	2.76776	2.64461	2.60003	2.49258	2.65119	2.48633	2.613	0.0936165	0.418191	-0.170755	0.183575	-0.0445876	-0.152035	-0.164854	-0.0381889	0.801369	0.136348	0.826774	0.806259	0.951356	0.781528	0.595268	0.917569
AT1G06950	TIC110	Protein TIC110, chloroplastic [Source:UniProtKB/Swiss-Prot;Acc:Q8LPR9]	7.12857	7.0059	7.13996	7.32609	7.14328	7.3786	7.29212	7.02638	7.22576	7.18577	7.13808	7.35261	-0.122674	0.0113842	-0.182813	0.0525105	-0.265738	-0.0663608	-0.0476892	0.16684	0.505806	0.96357	0.563362	0.929872	0.20336	0.850319	0.810458	0.317522
AT1G06960		U2 small nuclear ribonucleoprotein B'' 2 [Source:UniProtKB/Swiss-Prot;Acc:Q8H1S6]	4.06138	4.07049	4.2914	4.07579	3.96108	4.07035	4.05835	4.22702	4.00109	4.34285	4.24717	4.02658	0.00911268	0.230027	-0.114707	-0.00543652	0.168676	-0.0572567	-0.095683	-0.316267	0.980233	0.340972	0.865302	0.996051	0.664907	0.916497	0.714943	0.156455
AT1G06980		6,7-dimethyl-8-ribityllumazine synthase [Source:UniProtKB/TrEMBL;Acc:Q9LMJ2]	3.94674	4.39893	4.38576	3.69195	3.58459	3.89302	4.09568	3.92138	4.68839	4.06501	3.86538	4.29513	0.452191	0.43902	-0.107364	0.201066	-0.174297	0.592719	-0.199627	0.230127	0.170095	0.185292	0.928297	0.823567	0.785782	0.139655	0.57822	0.513175
AT1G07000	ATEXO70B2	EXO70B2 [Source:UniProtKB/TrEMBL;Acc:A0A178WCB5]	3.15897	3.29893	3.30779	2.77256	3.08977	3.03009	2.86956	3.2865	3.00369	2.95574	3.09809	3.37189	0.139957	0.148812	0.317217	0.257529	0.416941	0.13413	0.142351	0.416145	0.598922	0.571143	0.3987	0.553643	0.132621	0.751611	0.565325	0.0549105
AT1G07010		Calcineurin-like metallo-phosphoesterase superfamily protein [Source:UniProtKB/TrEMBL;Acc:F4HNW0]	6.2971	4.90164	5.86846	6.74397	5.54035	6.65685	6.48696	5.27664	6.56225	6.72096	5.49216	6.42998	-1.39546	-0.428636	-1.20362	-0.0871272	-1.21032	0.0752886	-1.2288	-0.290972	7.06033e-09	0.0135712	3.12671e-07	0.871758	2.06925e-07	0.842397	3.5819e-08	0.0916602	DOWN in LB & LRFR
AT1G07020		Putative uncharacterized protein [Source:UniProtKB/TrEMBL;Acc:Q8LCS6]	3.15893	3.66048	3.53827	2.86576	3.61288	2.77869	2.80959	3.52504	3.03709	2.93182	3.57696	3.17328	0.501547	0.37934	0.747115	-0.0870683	0.715447	0.227498	0.645143	0.241461	0.0282753	0.10342	0.00580874	0.914369	0.00687068	0.532252	0.00433984	0.314428	UP in LB
AT1G07030		At1g07030 [Source:UniProtKB/TrEMBL;Acc:Q8L6Z2]	4.3604	4.187	4.65698	4.45571	4.2222	4.42515	4.39546	4.4211	4.36477	4.66902	4.53478	4.78869	-0.173398	0.296586	-0.233508	-0.0305577	0.0256396	-0.0306889	-0.134245	0.119672	0.332789	0.074288	0.408953	0.963588	0.953861	0.942588	0.45381	0.510724
AT1G07040		At1g07040 [Source:UniProtKB/TrEMBL;Acc:Q9LMJ7]	4.47926	5.62607	4.39663	4.77868	5.45317	4.61154	4.90747	5.64762	4.77529	4.76407	5.76925	4.25037	1.14681	-0.0826348	0.674489	-0.167148	0.74015	-0.132177	1.00518	-0.513702	4.97831e-05	0.818016	0.0354449	0.819034	0.0144448	0.804541	0.000187274	0.0444122	UP in LB
AT1G07050		CCT motif family protein [Source:TAIR;Acc:AT1G07050]	-1.43544	-4.75548	-3.56999	-1.12398	-4.04626	-1.6038	-1.8343	-4.43889	-1.45076	-1.36305	-5.11179	-1.65387	-3.32004	-2.13455	-2.92228	-0.479816	-2.6046	0.383534	-3.74874	-0.290824	0.0165544	0.133526	0.114829	0.926511	0.136626	0.910918	0.00607448	0.872689	DOWN in LB
AT1G07070	RPL35AA	60S ribosomal protein L35a-1 [Source:UniProtKB/Swiss-Prot;Acc:Q9LMK0]	2.56622	2.43495	3.39903	2.31567	2.6571	2.63799	2.73759	2.42381	2.69433	2.61786	2.69491	3.20038	-0.131265	0.832812	0.341423	0.322315	-0.313785	-0.0432633	0.0770449	0.582522	0.701499	0.00231205	0.496976	0.538354	0.435845	0.952423	0.820543	0.0274365	UP in LRFR
AT1G07080		At1g07080/F10K1_15 [Source:UniProtKB/TrEMBL;Acc:Q93VQ6]	6.091	6.11977	5.85174	6.1747	6.1546	6.28321	5.98044	6.01693	6.09093	6.10346	6.20849	5.81828	0.0287663	-0.239265	-0.0200933	0.108511	0.0364889	0.11049	0.105034	-0.285178	0.843211	0.0205528	0.962199	0.618473	0.880353	0.489128	0.335758	0.00521975	DOWN in LRFR
AT1G07090	LSH6	LSH6 [Source:UniProtKB/TrEMBL;Acc:A0A178WE41]	4.25341	4.44203	4.34119	3.92808	3.98597	3.74594	3.98733	4.46922	4.36933	3.8864	3.90947	3.90419	0.188618	0.0877764	0.05789	-0.182137	0.481887	0.381998	0.0230742	0.0177855	0.559579	0.815353	0.957715	0.807929	0.169903	0.316295	0.951199	0.962823
AT1G07110	FKFBP	FKFBP [Source:UniProtKB/TrEMBL;Acc:A0A178W4F2]	7.54357	7.26296	6.91131	7.84658	7.53103	7.83563	7.5559	7.32005	7.46634	7.89828	7.57888	7.31564	-0.280613	-0.632257	-0.31555	-0.0109543	-0.235847	-0.0895577	-0.319398	-0.582641	0.0880616	0.00021743	0.161559	0.987193	0.292836	0.783699	0.0450509	0.000428409	DOWN in LRFR
AT1G07119		other RNA [Source:TAIR;Acc:AT1G07119]	0.0695819	0.782545	0.392082	0.707476	1.09376	0.741723	0.579923	0.359807	0.0927387	0.891685	0.414874	0.591847	0.712963	0.3225	0.386283	0.0342465	-0.220116	-0.487184	-0.476811	-0.299838	0.203628	0.622255	0.784357	0.987739	0.854184	0.578637	0.406996	0.624983
AT1G07128		Potential natural antisense gene, locus overlaps with AT1G07130 [Source:TAIR;Acc:AT1G07128]	2.8591	2.37074	2.665	3.44938	2.92041	3.17798	2.8333	2.28249	3.05022	3.2585	2.23526	2.47686	-0.488363	-0.194094	-0.528973	-0.271398	-0.550812	0.216919	-1.02324	-0.781643	0.17085	0.647902	0.346124	0.752284	0.228579	0.739352	0.00272558	0.0203021
AT1G07130	STN1	CST complex subunit STN1 [Source:UniProtKB/Swiss-Prot;Acc:Q9LMK5]	1.42164	1.45268	1.4361	2.17797	1.91101	1.75915	1.35952	1.09557	1.23597	1.88369	1.61557	0.887579	0.0310335	0.0144595	-0.266966	-0.418826	-0.263953	-0.123553	-0.268118	-0.99611	0.954974	0.980603	0.773046	0.556486	0.680309	0.884723	0.500555	0.00507294
AT1G07135		At1g07135 [Source:UniProtKB/TrEMBL;Acc:Q9LMK6]	4.4184	5.02058	4.81685	3.87051	4.58997	4.67232	3.82815	3.4963	4.67578	4.44727	4.79813	3.91347	0.602181	0.398451	0.719462	0.801808	-0.331854	0.84763	0.350855	-0.533799	0.717743	0.824917	0.854587	0.829727	0.917405	0.727479	0.832008	0.730806
AT1G07140	RANBP1A	Ran-binding protein 1 homolog a [Source:UniProtKB/Swiss-Prot;Acc:Q9LMK7]	6.46762	6.66202	7.25778	6.29231	6.24892	6.32087	6.14884	6.29918	6.37894	6.43278	6.45752	7.16913	0.194401	0.790159	-0.0433927	0.0285617	0.150332	0.2301	0.0247378	0.736347	0.235839	7.7404e-06	0.94118	0.963588	0.545325	0.278196	0.90478	1.44438e-05	UP in LRFR
AT1G07150	MAPKKK13	F10K1.14 protein [Source:UniProtKB/TrEMBL;Acc:Q9LMK8]	3.89532	3.1014	5.26333	4.25072	3.13847	4.29951	3.89972	2.73672	4.45795	4.46491	3.41786	5.59361	-0.793921	1.36801	-1.11225	0.0487829	-1.163	0.558228	-1.04705	1.1287	0.0457887	0.00080557	0.0203078	0.976629	0.0114519	0.313864	0.00724394	0.00398703	DOWN in LB & UP in LRFR
AT1G07170		PHD finger-like domain-containing protein 5A [Source:UniProtKB/Swiss-Prot;Acc:P0DI19]	3.46599	4.0303	3.47685	3.56166	4.05903	3.63423	3.74534	4.06279	3.86334	4.00404	4.29609	3.46894	0.564307	0.010863	0.497378	0.0725749	0.31745	0.11801	0.292051	-0.5351	0.0297605	0.980019	0.172662	0.94118	0.405133	0.832559	0.279713	0.0359187	UP in LB
AT1G07180	NDA1	Internal alternative NAD(P)H-ubiquinone oxidoreductase A1, mitochondrial [Source:UniProtKB/Swiss-Prot;Acc:Q8GWA1]	5.96398	3.91446	6.33496	6.17021	4.92622	6.12254	5.61348	3.87495	5.77299	6.62287	5.38995	6.96866	-2.04951	0.370984	-1.24399	-0.0476762	-1.73853	0.15951	-1.23292	0.345797	1.77185e-09	0.124767	2.20208e-05	0.959988	7.92003e-08	0.715312	3.87203e-06	0.145801	DOWN in LB
AT1G07200	SMXL6	Protein SMAX1-LIKE 6 [Source:UniProtKB/Swiss-Prot;Acc:Q9LML2]	5.86484	5.77659	4.94497	6.21686	6.44361	6.19479	6.299	6.41778	6.22436	6.24804	6.18609	5.36098	-0.0882502	-0.919868	0.226754	-0.0220692	0.118779	-0.0746455	-0.0619489	-0.887055	0.673442	2.67347e-06	0.446314	0.974111	0.692844	0.836336	0.759679	2.96416e-06	DOWN in LRFR
AT1G07210		F10K1.8 protein [Source:UniProtKB/TrEMBL;Acc:Q9LML3]	4.22813	4.459	5.0185	4.15546	4.27488	4.4497	4.33294	4.3049	4.49674	4.37608	4.36227	5.09957	0.230867	0.790374	0.119421	0.294236	-0.0280409	0.163797	-0.0138134	0.723494	0.162502	1.15656e-05	0.770728	0.200296	0.9469	0.514037	0.950247	2.7151e-05	UP in LRFR
AT1G07220		F10K1.7 protein [Source:UniProtKB/TrEMBL;Acc:Q9LML4]	3.93161	3.67584	4.45381	3.53213	3.47372	3.45752	3.6524	3.39407	3.63799	3.75976	3.71136	4.19091	-0.255769	0.522206	-0.058406	-0.0746037	-0.258325	-0.0144082	-0.048402	0.431152	0.181522	0.00473003	0.933149	0.904751	0.314976	0.977313	0.836337	0.0166429	UP in LRFR
AT1G07230	NPC1	Non-specific phospholipase C1 [Source:UniProtKB/Swiss-Prot;Acc:Q8L7Y9]	5.54219	6.09683	5.38133	5.71455	6.23658	5.62783	5.74707	6.31592	5.77815	5.74316	6.27339	5.49015	0.554639	-0.160866	0.522028	-0.0867179	0.568857	0.0310886	0.53023	-0.253012	0.00176311	0.40847	0.0121026	0.872898	0.00462575	0.946068	0.00222806	0.148747	UP in LB
AT1G07240	UGT71C5	UDP-glycosyltransferase 71C5 [Source:UniProtKB/Swiss-Prot;Acc:Q9FE68]	5.61912	6.07357	4.93219	5.55058	6.03041	5.53293	5.5862	6.24048	5.71545	5.39961	5.75698	4.35654	0.45445	-0.686937	0.479831	-0.0176481	0.654286	0.129255	0.35737	-1.04306	0.00585603	9.49113e-05	0.0148867	0.979947	0.000618418	0.651893	0.026531	2.10338e-07	UP in LB & DOWN in LRFR
AT1G07250	UGT71C4	UDP-glycosyltransferase 71C4 [Source:UniProtKB/Swiss-Prot;Acc:Q9LML6]	5.37053	5.07881	5.49975	5.62767	5.31844	5.54444	5.36183	4.97221	5.35988	5.44935	5.22743	5.5554	-0.291722	0.129224	-0.309236	-0.0832295	-0.389626	-0.0019502	-0.221917	0.106049	0.0515716	0.443649	0.123414	0.853388	0.0265414	0.997269	0.138869	0.522063
AT1G07260	UGT71C3	UDP-glycosyltransferase 71C3 [Source:UniProtKB/Swiss-Prot;Acc:Q9LML7]	2.26214	2.21248	1.89842	1.71193	2.41092	1.42549	2.06714	2.09965	1.89006	1.83178	1.91676	0.831232	-0.0496662	-0.363727	0.698989	-0.286444	0.0325179	-0.17708	0.0849813	-1.00055	0.927428	0.366181	0.175	0.756483	0.973728	0.817767	0.857484	0.00558297
AT1G07270	CDC6B	Cell division control protein 6 homolog B [Source:UniProtKB/Swiss-Prot;Acc:Q8W032]	-1.32756	-2.48123	-1.7615	-1.23429	-1.67748	-1.23564	-0.335821	-1.39054	-2.29633	-2.66908	-2.07723	-1.4968	-1.15367	-0.433944	-0.443191	-0.00135474	-1.05472	-1.9605	0.591846	1.17229	0.45027	0.815587	0.929899	1	0.654401	0.292885	0.710212	0.420742
AT1G07280		At1g07280/F22G5_32 [Source:UniProtKB/TrEMBL;Acc:Q8VZC8]	5.88863	5.12881	5.14335	6.28875	5.71398	6.3017	6.37851	5.7069	6.40953	6.08736	5.5576	5.36842	-0.759817	-0.74528	-0.57477	0.0129514	-0.671605	0.0310233	-0.529756	-0.718942	0.000601108	0.000738685	0.0279938	0.98806	0.00667715	0.95684	0.0117028	0.000882866	DOWN in LB & LRFR
AT1G07290	GONST2	golgi nucleotide sugar transporter 2 [Source:TAIR;Acc:AT1G07290]	1.46872	1.48917	1.56011	1.32777	1.13268	0.955595	1.5737	1.11888	1.18927	1.14143	1.08823	1.50346	0.0204485	0.0913865	-0.195086	-0.372176	-0.454817	-0.384433	-0.0531996	0.362035	0.975929	0.879212	0.883334	0.696423	0.475702	0.570745	0.925436	0.419982
AT1G07300		josephin protein-related [Source:TAIR;Acc:AT1G07300]	1.71208	1.79362	1.29575	1.77529	1.75787	1.99843	1.95381	2.15242	2.30983	1.72564	1.75563	1.17476	0.0815448	-0.416325	-0.0174266	0.223135	0.198608	0.356018	0.02999	-0.550882	0.862091	0.230261	0.989553	0.802439	0.753972	0.480822	0.947037	0.0911009
AT1G07310		Calcium-dependent lipid-binding (CaLB domain) family protein [Source:UniProtKB/TrEMBL;Acc:Q9LNV0]	5.28644	5.45438	5.36723	5.04279	5.4296	5.1592	5.18965	5.39227	5.07775	5.2769	5.55755	5.19424	0.167944	0.0807912	0.386808	0.116405	0.202623	-0.111898	0.280648	-0.0826608	0.354249	0.701173	0.0679871	0.792474	0.403759	0.714917	0.0872922	0.66737
AT1G07313			-0.424143	-1.34456	-1.45957	-1.05508	-0.610904	-0.931151	-1.75072	-0.923135	-1.60553	-0.725307	-2.18151	-1.96629	-0.920415	-1.03542	0.444175	0.123928	0.827582	0.145189	-1.45621	-1.24098	0.477363	0.413675	0.910156	0.979531	0.681055	0.96317	0.208142	0.292951
AT1G07320	RPL4	RPL4 [Source:UniProtKB/TrEMBL;Acc:A0A178WQG5]	8.22028	8.0606	8.04671	8.31066	8.17552	8.47957	8.19698	8.07534	8.29766	8.44519	8.37314	8.19797	-0.159676	-0.173571	-0.135145	0.168909	-0.12164	0.10068	-0.0720508	-0.247226	0.411443	0.362723	0.758434	0.658271	0.699898	0.768747	0.727793	0.158292
AT1G07350	SR45A	Serine/arginine-rich splicing factor SR45a [Source:UniProtKB/Swiss-Prot;Acc:Q84TH4]	5.51694	5.6895	5.80709	5.62875	5.33063	5.76316	5.58861	5.65266	5.72171	6.02372	5.99661	5.80509	0.17256	0.290143	-0.298122	0.134415	0.064048	0.133106	-0.0271145	-0.218636	0.313401	0.0690927	0.183809	0.721025	0.857283	0.619955	0.897563	0.171923
AT1G07360		Zinc finger CCCH domain-containing protein 4 [Source:UniProtKB/Swiss-Prot;Acc:Q9LNV5]	5.25408	5.05234	5.47637	5.10819	4.98975	5.08454	5.02772	4.92457	5.08272	4.99401	5.05678	5.52222	-0.201735	0.222289	-0.118432	-0.0236463	-0.103147	0.0550009	0.0627762	0.528213	0.324084	0.268909	0.824384	0.975855	0.785956	0.904874	0.786375	0.00450166
AT1G07367			0.211768	-0.205717	-0.355099	-0.304494	-0.771408	0.127735	-3.40145	-2.8938	-3.44061	1.65466	-1.45497	-0.041248	-0.417485	-0.566867	-0.466914	0.432229	0.507654	-0.0391572	-3.10963	-1.69591	0.862756	0.805918	0.941523	0.947309	0.90108	0.994695	0.062095	0.342025
AT1G07370	PCNA	Proliferating cellular nuclear antigen 1 [Source:UniProtKB/Swiss-Prot;Acc:Q9M7Q7]	2.21859	1.51849	2.65547	2.10284	2.15317	2.56986	2.70896	2.21267	1.87535	1.76476	1.87048	2.65113	-0.700101	0.436885	0.0503341	0.46702	-0.496292	-0.833605	0.105714	0.886368	0.201091	0.463285	0.982435	0.697649	0.557761	0.231668	0.877688	0.0873021
AT1G07380		Neutral/alkaline non-lysosomal ceramidase [Source:TAIR;Acc:AT1G07380]	3.58393	3.84165	3.13933	3.95641	4.10158	3.69541	4.01065	4.09607	3.79026	3.35597	3.78053	2.90473	0.25772	-0.444606	0.145175	-0.260999	0.0854193	-0.220393	0.424556	-0.451243	0.3935	0.1082	0.861032	0.664532	0.895447	0.637167	0.117919	0.0946471
AT1G07390	AtRLP1	Receptor like protein 1 [Source:UniProtKB/TrEMBL;Acc:F4HQM4]	1.35865	0.610398	1.79959	1.74587	1.35992	1.55142	1.4561	1.34829	1.69567	1.33122	0.389136	1.07167	-0.748253	0.440937	-0.385944	-0.194441	-0.107803	0.239573	-0.942088	-0.25955	0.226424	0.518876	0.812068	0.929699	0.943804	0.855658	0.106554	0.707487
AT1G07400	HSP17.8	17.8 kDa class I heat shock protein [Source:UniProtKB/Swiss-Prot;Acc:Q9LNW0]	-1.65238	-0.960852	0.194088	-0.446964	-1.7112	-0.302547	-0.327709	-0.974494	-0.476321	0.00184407	0.677171	-0.521596	0.691531	1.84647	-1.26424	0.144418	-0.646785	-0.148611	0.675327	-0.52344	0.696506	0.207766	0.69143	0.980898	0.828093	0.968604	0.678937	0.757179
AT1G07410	RABA2B	RABA2b [Source:UniProtKB/TrEMBL;Acc:A0A178WHD5]	0.853991	0.696937	2.33992	0.270086	-0.461346	0.518703	0.101733	0.128666	0.0558183	0.0906828	0.436382	1.68714	-0.157053	1.48593	-0.731432	0.248617	0.0269338	-0.0459142	0.345699	1.59646	0.825832	0.004109	0.407519	0.878536	0.985313	0.973647	0.548206	0.00186376	UP in LRFR
AT1G07420	SMO2-2	Methylsterol monooxygenase 2-2 [Source:UniProtKB/Swiss-Prot;Acc:Q8VWZ8]	5.2029	4.82032	6.99043	4.85715	4.12958	4.92947	4.38706	3.58592	4.58983	4.71844	4.08954	6.62987	-0.382581	1.78753	-0.727568	0.0723218	-0.801133	0.202775	-0.6289	1.91143	0.0424372	4.14626e-10	0.00109621	0.913102	0.000292135	0.484434	0.000923767	1.0893e-10	DOWN in LB & UP in LRFR
AT1G07430	AIP1	Protein phosphatase 2C 3 [Source:UniProtKB/Swiss-Prot;Acc:Q9LNW3]	0.802268	0.533415	1.84703	1.80071	0.461354	1.20852	3.01923	2.28579	2.78693	2.00543	0.827703	1.62035	-0.268853	1.04477	-1.33936	-0.59219	-0.733442	-0.232303	-1.17772	-0.38508	0.842063	0.314972	0.423311	0.829793	0.663845	0.922854	0.232595	0.737634
AT1G07440		Tropinone reductase homolog At1g07440 [Source:UniProtKB/Swiss-Prot;Acc:P0DKI3]	5.36872	4.92821	3.75848	6.04651	5.26821	6.02551	6.10661	5.67955	6.35662	5.94639	4.99328	4.17506	-0.440518	-1.61025	-0.778295	-0.0209933	-0.427064	0.250008	-0.953113	-1.77133	0.0695176	1.42836e-07	0.00625832	0.983722	0.167028	0.50544	0.000139164	1.88813e-08	DOWN in LRFR
AT1G07450		Tropinone reductase homolog At1g07450 [Source:UniProtKB/Swiss-Prot;Acc:Q8RX32]	2.66402	0.573285	2.21137	3.22456	1.8326	3.39119	2.47563	0.621008	2.73401	2.32484	-1.03939	1.99358	-2.09074	-0.452652	-1.39196	0.166632	-1.85462	0.258386	-3.36424	-0.331267	9.21354e-07	0.223014	0.000857802	0.882347	1.81381e-05	0.679969	2.90308e-10	0.378621	DOWN in LB
AT1G07470		At1g07470/F22G5_13 [Source:UniProtKB/TrEMBL;Acc:Q93VP4]	4.43703	4.65413	4.40249	4.56732	4.3943	4.56597	4.47147	4.46367	4.36119	4.50488	4.59162	4.48741	0.2171	-0.0345366	-0.173022	-0.00134918	-0.00780155	-0.110286	0.0867364	-0.0174783	0.209582	0.884876	0.618016	0.999513	0.98703	0.718987	0.649122	0.938766
AT1G07480		Transcription factor IIA, alpha/beta subunit [Source:TAIR;Acc:AT1G07480]	4.59856	4.64311	4.51975	4.92227	4.88672	4.88385	4.7618	4.75943	4.58982	4.85309	4.83085	4.43014	0.0445527	-0.078809	-0.0355474	-0.0384174	-0.00237586	-0.171978	-0.022234	-0.422941	0.796026	0.609716	0.94118	0.936886	0.995906	0.338635	0.895329	0.00095603
AT1G07485		Putative uncharacterized protein At1g07490 [Source:UniProtKB/TrEMBL;Acc:Q67XE6]	0.739156	0.830338	-0.0667716	0.603413	0.190017	0.614616	-0.336388	0.0169396	-0.275252	0.590328	0.211218	0.489866	0.0911821	-0.805927	-0.413396	0.0112028	0.353327	0.0611363	-0.37911	-0.100462	0.924495	0.24127	0.820788	0.997536	0.787694	0.97192	0.608195	0.908199
AT1G07490	RTFL3	RTFL3 [Source:UniProtKB/TrEMBL;Acc:A0A178W1R5]	2.54015	1.78886	1.68728	2.23575	2.23288	2.32542	1.24458	0.926226	1.33311	2.56244	2.04131	2.12992	-0.751288	-0.852871	-0.00286471	0.0896755	-0.318351	0.088535	-0.521129	-0.432515	0.0362167	0.0171864	0.999513	0.949801	0.592697	0.920794	0.148821	0.241324	DOWN in LB & LRFR
AT1G07500	SMR5	Cyclin-dependent protein kinase inhibitor SMR5 [Source:UniProtKB/Swiss-Prot;Acc:Q9LNX4]	0.670027	-0.212526	-0.506714	0.577835	-0.39643	0.757511	0.512843	-0.464137	-0.286558	1.41396	-0.575021	0.956606	-0.882553	-1.17674	-0.974264	0.179677	-0.97698	-0.799401	-1.98898	-0.457351	0.316228	0.161529	0.536379	0.956229	0.415284	0.53757	0.0125602	0.623111
AT1G07510	FTSH10	ATP-dependent zinc metalloprotease FTSH 10, mitochondrial [Source:UniProtKB/Swiss-Prot;Acc:Q8VZI8]	5.76231	5.42613	5.72257	5.78682	5.49917	5.84631	5.6519	5.51308	5.5315	5.80736	5.41117	5.84504	-0.336178	-0.0397451	-0.287648	0.0594911	-0.138822	-0.120406	-0.396189	0.0376808	0.00545838	0.8098	0.0598991	0.874778	0.442476	0.529192	0.00107654	0.80101	DOWN in LB
AT1G07520		GRAS family transcription factor [Source:TAIR;Acc:AT1G07520]	3.14427	3.13533	2.67283	3.28077	3.26487	3.21406	3.0126	3.16284	2.78369	2.6804	3.4261	2.88684	-0.00893884	-0.471438	-0.0158981	-0.0667054	0.150236	-0.22891	0.745701	0.206443	0.98667	0.189863	0.990918	0.962316	0.841454	0.721079	0.0271968	0.597573
AT1G07530	SCL14	AT1G07530 protein [Source:UniProtKB/TrEMBL;Acc:B9DFJ3]	5.25329	5.46495	5.03556	5.51897	5.70154	5.50544	5.55412	5.68997	5.44372	5.61667	5.6091	4.94962	0.211659	-0.21773	0.18257	-0.0135277	0.13586	-0.110397	-0.00756917	-0.667051	0.122773	0.111359	0.445105	0.981467	0.520923	0.629827	0.968037	7.73749e-06
AT1G07570	APK1A	Protein kinase superfamily protein [Source:TAIR;Acc:AT1G07570]	5.3774	5.40882	5.03728	5.27686	5.45534	5.36648	5.26968	5.46426	5.36065	5.73322	5.85418	5.56963	0.0314271	-0.340118	0.178479	0.0896212	0.194581	0.0909689	0.120956	-0.163594	0.889138	0.0286071	0.564777	0.84633	0.388988	0.765688	0.479168	0.316267	DOWN in LRFR
AT1G07590		Pentatricopeptide repeat-containing protein At1g07590, mitochondrial [Source:UniProtKB/Swiss-Prot;Acc:Q940Q2]	5.93355	5.67727	5.67418	6.27332	6.14403	6.45954	5.70874	5.34024	5.94839	6.07906	5.04795	5.02684	-0.256282	-0.259373	-0.12929	0.186213	-0.368495	0.239648	-1.03111	-1.05222	0.745768	0.74219	0.95736	0.935899	0.751681	0.86153	0.0856893	0.078966
AT1G07610	MT1C	Metallothionein-like protein 1C [Source:UniProtKB/Swiss-Prot;Acc:Q38804]	5.43912	4.65088	4.62616	5.74691	5.67969	6.00857	5.32265	4.6582	5.46156	5.0466	4.15074	4.13848	-0.788245	-0.812957	-0.0672155	0.261665	-0.664446	0.138912	-0.895859	-0.908122	0.145548	0.131666	0.975245	0.873355	0.382867	0.914983	0.0858341	0.0813539
AT1G07615	ATOBGM	Probable GTP-binding protein OBGM, mitochondrial [Source:UniProtKB/Swiss-Prot;Acc:F4HSD4]	2.57706	2.68363	3.03146	2.70086	2.41687	2.72718	2.82077	2.53458	2.46399	2.72332	2.78657	3.15134	0.106568	0.454399	-0.28399	0.0263201	-0.286186	-0.356781	0.0632514	0.428019	0.819359	0.198341	0.725768	0.98509	0.61746	0.495197	0.887194	0.215527
AT1G07630	PLL5	PLL5 [Source:UniProtKB/TrEMBL;Acc:A0A178WGF5]	4.23218	4.22408	3.56873	4.29336	4.47281	4.30096	4.55286	4.62029	4.47078	4.21936	4.15005	4.01657	-0.00810938	-0.663457	0.179446	0.00759365	0.0674382	-0.0820768	-0.0693116	-0.202797	0.982466	0.00366537	0.751011	0.994087	0.902056	0.876164	0.805835	0.404114	DOWN in LRFR
AT1G07640	OBP2	Dof-type zinc finger DNA-binding family protein [Source:UniProtKB/TrEMBL;Acc:Q2V4Q1]	3.38589	2.56848	2.96222	2.73307	2.48317	2.13557	2.77647	2.12987	2.592	3.04094	2.81785	3.02628	-0.817414	-0.423667	-0.249903	-0.597503	-0.646602	-0.184467	-0.223097	-0.0146669	0.0336045	0.308157	0.816212	0.338033	0.200358	0.819754	0.611404	0.978977	DOWN in LB
AT1G07645	ATDSI-1VOC	DSI-1VOC [Source:UniProtKB/TrEMBL;Acc:A0A178W443]	-2.82682	-3.44903	-2.6563	-4.79038	-3.6835	-3.5589	-1.84344	-1.39759	-2.53789	-4.58487	-4.78155	-3.92802	-0.622217	0.170521	1.10687	1.23148	0.445846	-0.694457	-0.19668	0.656845	0.842073	0.960273	0.872898	0.854496	0.938262	0.89604	0.948828	0.813296
AT1G07650		Leucine-rich repeat transmembrane protein kinase [Source:UniProtKB/TrEMBL;Acc:F4HSE1]	7.36517	7.59876	6.81195	7.27659	7.33507	7.30256	7.36336	7.64969	7.52835	7.23469	7.229	7.19526	0.233587	-0.553218	0.0584784	0.0259731	0.286334	0.164996	-0.00568697	-0.0394319	0.16581	0.000938802	0.921904	0.969497	0.172961	0.520362	0.980935	0.849989	DOWN in LRFR
AT1G07660		Histone H4 [Source:UniProtKB/TrEMBL;Acc:A0A178VF54]	4.41669	4.64241	4.75523	4.56196	4.72096	4.60455	4.50635	4.69721	4.62506	4.67863	4.81184	4.64871	0.225725	0.338543	0.158998	0.0425903	0.190862	0.118711	0.133206	-0.0299204	0.32106	0.113252	0.765141	0.959624	0.578518	0.774811	0.572827	0.915861
AT1G07670	ECA4	Calcium-transporting ATPase 4, endoplasmic reticulum-type [Source:UniProtKB/Swiss-Prot;Acc:Q9XES1]	5.41661	5.32228	5.78147	5.26895	5.3669	5.33345	5.19007	5.34064	5.20067	5.15726	5.36939	5.6524	-0.0943232	0.36486	0.0979475	0.0645032	0.150571	0.0106	0.212129	0.495147	0.686855	0.0492482	0.862492	0.925393	0.635691	0.983439	0.268505	0.00651517	UP in LRFR
AT1G07690		FUNCTIONS IN: molecular_function unknown; INVOLVED IN: biological_process unknown; LOCATED IN: endomembrane system; EXPRESSED IN: root; CONTAINS InterPro DOMAIN/s: Orthoreovirus membrane fusion p10 (InterPro:IPR009854); BEST Arabidopsis thaliana pro /.../atch is: unknown protein (TAIR:AT1G54950.1); Has 11 Blast hits to 11 proteins in 4 species: Archae - 0; Bacteria - 2; Metazoa - 0; Fungi - 0; Pl…	-1.06461	-2.06755	-2.83732	-3.58594	-2.40776	-2.92092	-2.51291	-2.50945	-3.24652	-4.21408	-2.12811	-2.25208	-1.00293	-1.77271	1.17818	0.665023	0.00345922	-0.733609	2.08597	1.962	0.780817	0.582758	0.894088	0.950188	1	0.912265	0.48022	0.509657
AT1G07700		Thioredoxin superfamily protein [Source:TAIR;Acc:AT1G07700]	6.06567	5.54629	5.83018	6.46109	5.94889	6.52438	6.2317	5.8021	6.31964	6.38967	5.71831	5.90212	-0.519382	-0.235495	-0.512202	0.0632908	-0.429595	0.0879489	-0.671363	-0.487554	2.64194e-05	0.0351929	0.000147157	0.849873	0.00092162	0.651848	4.82022e-07	4.41731e-05	DOWN in LB & LRFR
AT1G07705		NOT2 / NOT3 / NOT5 family [Source:UniProtKB/TrEMBL;Acc:A8MR45]	4.51869	4.40108	4.56346	4.53719	4.40541	4.39583	4.54781	4.37554	4.53827	4.24189	4.32845	4.69957	-0.117608	0.0447689	-0.131775	-0.141355	-0.172269	-0.00954448	0.0865581	0.457678	0.510244	0.834659	0.717612	0.684659	0.460089	0.982524	0.623037	0.00272245
AT1G07707			-2.51123	-3.10322	-4.59909	-0.895726	-1.64458	-1.30329	0.0201863	-1.35495	-0.134679	-3.08118	-3.50515	-2.35927	-0.591988	-2.08786	-0.748855	-0.40756	-1.37513	-0.154865	-0.423962	0.721909	0.75745	0.165289	0.866595	0.94118	0.559244	0.968604	0.816192	0.669062
AT1G07720	KCS3	3-ketoacyl-CoA synthase 3 [Source:TAIR;Acc:AT1G07720]	6.73512	6.47224	7.09826	6.55543	6.22966	6.69596	6.34207	6.10379	6.68494	6.86222	6.34367	7.45944	-0.262881	0.363134	-0.325778	0.140521	-0.238283	0.342865	-0.518549	0.597221	0.280282	0.11781	0.40225	0.829355	0.500914	0.267583	0.0199385	0.00753084
AT1G07728		other RNA [Source:TAIR;Acc:AT1G07728]	3.91864	4.25405	3.83004	3.90469	4.2821	3.89242	3.99139	4.40351	3.91017	3.96668	4.4222	3.86214	0.335411	-0.0886007	0.377418	-0.0122654	0.412117	-0.081216	0.455524	-0.104539	0.0905566	0.724633	0.165975	0.987739	0.0862785	0.851196	0.0172748	0.642806
AT1G07740		Pentatricopeptide repeat-containing protein At1g07740, mitochondrial [Source:UniProtKB/Swiss-Prot;Acc:Q9LQQ1]	0.105216	0.100746	0.127966	0.331787	0.479392	0.608016	0.836969	0.741526	0.68593	-0.120451	-0.129609	0.426494	-0.00447005	0.0227499	0.147606	0.27623	-0.0954428	-0.151038	-0.00915712	0.546946	0.99628	0.982784	0.954038	0.898039	0.95624	0.926243	0.993267	0.434361
AT1G07743			0.923137	1.34204	1.19686	0.875107	0.877327	0.695389	1.29307	1.28526	0.663756	0.412761	1.46804	1.08142	0.4189	0.273721	0.00221956	-0.179718	-0.00780731	-0.629314	1.05528	0.668661	0.494064	0.68345	0.999888	0.928293	0.997223	0.425394	0.0433955	0.219687
AT1G07745	RAD51D	DNA repair protein RAD51 homolog 4 [Source:UniProtKB/Swiss-Prot;Acc:Q9LQQ2]	2.64457	2.74768	2.28411	3.0486	3.2873	3.02416	2.96691	3.24614	2.87078	2.75659	3.07962	2.52876	0.103117	-0.360451	0.238691	-0.0244491	0.279235	-0.0961259	0.323034	-0.227828	0.765213	0.184245	0.685814	0.982649	0.486765	0.873547	0.22704	0.41714
AT1G07750		At1g07750/F24B9_13 [Source:UniProtKB/TrEMBL;Acc:Q9LQQ3]	5.18879	5.35652	5.06909	4.84278	5.09606	4.92525	5.24084	5.39114	5.13619	5.16161	5.44321	4.99028	0.167733	-0.1197	0.253278	0.0824701	0.150298	-0.104653	0.281601	-0.171333	0.34078	0.526078	0.330706	0.868204	0.5671	0.729736	0.0778145	0.31078
AT1G07770	RPS15AA	AT1G07770 protein [Source:UniProtKB/TrEMBL;Acc:B9DI04]	6.5636	6.79274	6.97299	6.61203	6.76251	6.69397	6.8736	6.94193	6.91298	7.02573	7.05874	7.01799	0.229141	0.409396	0.150484	0.0819382	0.0683232	0.0393797	0.0330114	-0.00773912	0.34152	0.0660187	0.80158	0.917358	0.897495	0.946103	0.911774	0.980903
AT1G07780	PAI1	N-(5'-phosphoribosyl)anthranilate isomerase 1, chloroplastic [Source:UniProtKB/Swiss-Prot;Acc:Q42440]	3.30502	3.34763	3.57737	3.25475	3.36653	3.03837	3.40328	3.39516	3.34425	3.29518	3.28441	3.12984	0.0426075	0.272352	0.111787	-0.216373	-0.00811908	-0.0590217	-0.010774	-0.165346	0.898518	0.261283	0.87583	0.669373	0.990795	0.916311	0.973265	0.511646
AT1G07790	HTB1	Histone H2B.1 [Source:UniProtKB/Swiss-Prot;Acc:Q9LQQ4]	4.5071	4.23906	4.38148	4.67941	4.60561	4.56009	4.66477	4.31451	4.39639	4.33558	4.43497	4.13732	-0.268035	-0.125622	-0.0737995	-0.119321	-0.350259	-0.268383	0.0993825	-0.198261	0.271267	0.657354	0.931565	0.863861	0.255078	0.429163	0.712438	0.420539
AT1G07810	ECA1	Calcium-transporting ATPase 1, endoplasmic reticulum-type [Source:UniProtKB/Swiss-Prot;Acc:P92939]	5.5687	5.80787	5.76912	5.46934	5.65634	5.50406	5.56988	5.759	5.54542	5.32763	5.67402	5.76501	0.23917	0.200426	0.186996	0.0347148	0.189124	-0.0244588	0.346389	0.437378	0.315305	0.416119	0.720776	0.969739	0.609443	0.967266	0.114347	0.0428609
AT1G07820		Histone H4 [Source:UniProtKB/TrEMBL;Acc:A0A178VF54]	5.6357	5.84934	5.74604	5.83207	5.96196	5.93814	5.94192	5.85146	5.80196	5.81277	5.71173	5.3384	0.213642	0.11034	0.12989	0.106073	-0.0904581	-0.139961	-0.101038	-0.474371	0.496442	0.758886	0.88038	0.911598	0.889659	0.801167	0.759799	0.0783833
AT1G07823			-1.21746	-1.1781	-1.35998	-0.698097	-1.36514	-0.550229	-0.977771	-0.8834	-0.933224	-1.78178	-1.62817	-2.08179	0.0393696	-0.142516	-0.667038	0.147868	0.0943718	0.0445477	0.153604	-0.300013	0.984484	0.94062	0.861819	0.977894	0.978466	0.990863	0.9286	0.851935
AT1G07830		At1g07830/F24B9_7 [Source:UniProtKB/TrEMBL;Acc:Q94JQ7]	3.12365	3.67521	3.66719	3.32359	3.71434	3.46313	3.61806	3.60532	3.41955	3.59314	3.52328	3.39267	0.551564	0.543545	0.390747	0.139541	-0.0127337	-0.198503	-0.0698609	-0.200471	0.0935342	0.0987467	0.532874	0.897011	0.989546	0.749346	0.868756	0.584286
AT1G07840		AT1G07840 protein [Source:UniProtKB/TrEMBL;Acc:Q93ZQ9]	3.64259	3.50469	3.78864	3.689	3.52176	3.71571	3.75306	3.74516	3.75197	3.76435	3.68253	3.70856	-0.137904	0.146045	-0.167236	0.0267139	-0.00789823	-0.0010879	-0.08182	-0.0557899	0.526557	0.496268	0.694199	0.972537	0.988422	0.99933	0.709706	0.810513
AT1G07870		Protein kinase superfamily protein [Source:UniProtKB/TrEMBL;Acc:F4HSH9]	3.12545	3.07872	2.98689	3.21227	3.40953	3.38029	3.47258	3.38565	3.57169	3.40363	3.30772	3.34625	-0.0467321	-0.138565	0.197258	0.168011	-0.0869301	0.0991119	-0.0959098	-0.0573814	0.876782	0.5791	0.671515	0.742901	0.850405	0.821541	0.694772	0.828149
AT1G07880	MPK13	Mitogen-activated protein kinase 13 [Source:UniProtKB/Swiss-Prot;Acc:Q9LQQ9]	1.51828	1.50623	1.32776	1.32394	1.68108	0.96852	1.72479	1.99407	1.41669	1.38027	1.145	1.21455	-0.0120485	-0.190518	0.357132	-0.355423	0.269278	-0.3081	-0.235265	-0.165719	0.989487	0.815794	0.834645	0.835902	0.83254	0.798933	0.740601	0.825347
AT1G07890	APX1	MEE6 [Source:UniProtKB/TrEMBL;Acc:A0A178W5I1]	8.64142	8.19645	8.52088	8.37799	7.99605	8.62453	8.67577	8.1688	8.71485	8.79715	8.47409	8.77608	-0.444971	-0.120535	-0.381946	0.246537	-0.50697	0.0390781	-0.323063	-0.0210699	0.000891252	0.407656	0.0144443	0.181104	0.000790997	0.901196	0.0114721	0.903893	DOWN in LB
AT1G07902			1.45784	2.31967	0.982168	1.73217	2.18277	1.42957	1.8311	2.06635	1.48192	1.48759	2.32934	1.49707	0.86183	-0.475668	0.450605	-0.302593	0.235253	-0.349179	0.841745	0.00947237	0.0146884	0.19856	0.492878	0.718496	0.720737	0.535532	0.0150771	0.985874	UP in LB
AT1G07910	ATRNL	RNAligase [Source:TAIR;Acc:AT1G07910]	4.42559	4.63131	4.28827	4.55933	4.53218	4.35281	4.60269	4.70028	4.70454	4.25006	4.4065	4.24587	0.205721	-0.137316	-0.0271461	-0.206521	0.0975818	0.101843	0.156441	-0.00419166	0.420222	0.621539	0.977571	0.689917	0.844852	0.835797	0.537222	0.990939
AT1G07920	A1	Elongation factor 1-alpha 4 [Source:UniProtKB/Swiss-Prot;Acc:Q8GTY0]	7.3234	7.32295	7.84792	7.16484	7.09596	7.19172	7.12968	6.98416	7.1327	7.24406	7.29073	7.67172	-0.000455679	0.524513	-0.0688823	0.0268784	-0.145522	0.00301373	0.0466702	0.427658	0.998175	2.66196e-05	0.831908	0.952222	0.370698	0.993572	0.729217	0.000236641	UP in LRFR
AT1G07930	A1	Elongation factor 1-alpha 4 [Source:UniProtKB/Swiss-Prot;Acc:Q8GTY0]	7.95243	7.78935	8.55723	7.70999	7.5981	7.8265	7.89099	7.69786	7.9469	7.9944	7.87571	8.5664	-0.163081	0.6048	-0.111888	0.116504	-0.193136	0.0559055	-0.118688	0.572001	0.321717	0.000166297	0.774192	0.761437	0.377876	0.873689	0.475641	0.000245158	UP in LRFR
AT1G07940	A1	Elongation factor 1-alpha 3 [Source:UniProtKB/Swiss-Prot;Acc:Q0WL56]	7.07154	7.08393	7.57923	7.02626	6.88202	7.08181	6.88049	6.724	6.98648	7.17759	7.07804	7.45726	0.0123898	0.50769	-0.144238	0.0555438	-0.156486	0.105997	-0.0995463	0.279671	0.955613	0.000700853	0.647622	0.913317	0.484308	0.682173	0.539119	0.0502124	UP in LRFR
AT1G07950	MED22B	Surfeit locus protein 5 subunit 22 of Mediator complex [Source:TAIR;Acc:AT1G07950]	3.81153	4.31528	3.82679	3.81256	4.01963	3.80912	3.78586	4.33007	3.99789	4.051	4.24555	3.87856	0.503747	0.0152576	0.20707	-0.00343947	0.544206	0.212032	0.194546	-0.172439	0.00546401	0.956073	0.564867	0.997199	0.00923718	0.430595	0.302674	0.369767	UP in LB
AT1G07960	PDIL5-1	PDIL5-1 [Source:UniProtKB/TrEMBL;Acc:A0A178WDX4]	4.51723	5.04088	4.75857	4.56382	4.6528	4.61695	4.5296	4.7324	4.62311	4.8027	4.64535	4.64687	0.523657	0.24134	0.088984	0.0531352	0.202798	0.0935138	-0.157343	-0.155825	0.0163016	0.305548	0.904271	0.950957	0.567771	0.845299	0.515247	0.519875	UP in LB
AT1G07970		Cytochrome B561, amino-terminal protein [Source:UniProtKB/TrEMBL;Acc:Q9LN10]	3.82998	3.68104	3.89597	3.83236	3.7828	3.79188	3.85791	3.9142	3.71548	3.75734	4.01849	3.96432	-0.148939	0.0659902	-0.0495679	-0.0404828	0.0562904	-0.14243	0.261151	0.206984	0.388904	0.745768	0.932969	0.94634	0.87705	0.576584	0.0913186	0.191963
AT1G07980	NF-YC10	At1g07980 [Source:UniProtKB/TrEMBL;Acc:Q9LN09]	3.71749	4.091	3.7175	3.66576	3.82882	3.55161	3.79331	3.87986	3.65504	3.8204	3.82629	3.90234	0.373512	1.39781e-05	0.163058	-0.114144	0.086554	-0.138262	0.00588605	0.0819341	0.0915954	1	0.770737	0.863861	0.860959	0.737754	0.985746	0.75651
AT1G07985		Expressed protein [Source:UniProtKB/TrEMBL;Acc:Q3EDG6]	2.85555	3.14596	4.01103	2.57095	2.90496	2.34654	2.75437	2.89839	2.83937	4.08438	3.71613	4.61697	0.290405	1.15548	0.334013	-0.224402	0.144025	0.0850049	-0.368247	0.532598	0.72867	0.0786273	0.867014	0.926547	0.930576	0.962654	0.620333	0.451585
AT1G07990		At1g07990/T6D22_5 [Source:UniProtKB/TrEMBL;Acc:Q8L7T5]	5.95904	6.0555	5.82472	5.99693	6.06332	5.94187	6.11277	6.1174	6.00498	5.97737	6.07659	6.00692	0.0964643	-0.134313	0.0663879	-0.0550595	0.00462977	-0.107787	0.0992113	0.0295461	0.636947	0.479998	0.906958	0.929693	0.993076	0.729177	0.598701	0.893301
AT1G08000	GATA10	GATA10 [Source:UniProtKB/TrEMBL;Acc:A0A178WGW3]	3.04848	3.2205	3.5145	2.99649	3.03376	2.78076	3.24488	3.10249	2.98293	2.90954	3.17307	3.31231	0.17202	0.466015	0.037266	-0.215727	-0.142393	-0.261955	0.263528	0.40277	0.599921	0.0903041	0.973665	0.749097	0.796561	0.546924	0.359826	0.139366
AT1G08010	GATA11	GATA transcription factor 11 [Source:UniProtKB/Swiss-Prot;Acc:Q6DBP8]	4.80797	5.00033	5.38492	4.66346	4.40018	4.53337	4.68253	4.72348	4.89102	4.67697	4.74708	5.06949	0.192353	0.576949	-0.263282	-0.130093	0.0409502	0.208489	0.070105	0.392514	0.279564	0.000753477	0.322567	0.755636	0.920908	0.386973	0.722787	0.015871	UP in LRFR
AT1G08030	TPST	Protein-tyrosine sulfotransferase [Source:UniProtKB/Swiss-Prot;Acc:Q3EDG5]	4.77488	4.86592	5.0207	4.66769	4.98443	4.60954	4.75927	4.80513	4.74561	4.55406	4.58183	4.8387	0.0910468	0.245823	0.31674	-0.0581408	0.0458625	-0.0136555	0.0277631	0.284637	0.684934	0.184393	0.225148	0.930355	0.916721	0.977791	0.907405	0.107677
AT1G08040		Putative storage protein [Source:UniProtKB/TrEMBL;Acc:Q93ZR2]	4.85509	4.86207	4.85744	5.04087	4.91318	5.03701	4.90227	4.8673	4.85192	4.89745	4.69242	4.67654	0.00698448	0.00235639	-0.127687	-0.00385299	-0.0349707	-0.0503511	-0.205024	-0.220913	0.977809	0.992052	0.725768	0.995827	0.927674	0.889758	0.183432	0.148107
AT1G08043			-1.02855	-1.55726	-1.71818	-1.13313	-1.7062	-1.51315	-1.20834	-1.54995	-1.37928	-0.807179	-2.9764	-1.91315	-0.528707	-0.689627	-0.573074	-0.380023	-0.341613	-0.170943	-2.16922	-1.10597	0.716893	0.620084	0.870721	0.929117	0.90119	0.955748	0.0528027	0.359701
AT1G08050		T6D22.13 [Source:UniProtKB/TrEMBL;Acc:Q9LN03]	1.6035	1.53652	1.92437	1.57733	2.04384	1.53228	1.10338	1.20852	0.895965	1.1018	1.30111	1.01701	-0.0669815	0.320874	0.466506	-0.0450467	0.105136	-0.207416	0.199303	-0.0847981	0.923109	0.564784	0.646392	0.982435	0.929875	0.838536	0.719992	0.891547
AT1G08060	MOM	ATP-dependent helicase family protein [Source:TAIR;Acc:AT1G08060]	4.5215	4.34372	4.23968	4.48999	4.52005	4.53357	4.6784	4.59754	4.46413	4.23945	4.30439	4.62015	-0.177775	-0.281815	0.0300677	0.0435868	-0.0808518	-0.21427	0.0649362	0.380692	0.667032	0.452314	0.982828	0.974111	0.921799	0.730319	0.881352	0.266566
AT1G08070	PCMP-H12	Pentatricopeptide repeat-containing protein At1g08070, chloroplastic [Source:UniProtKB/Swiss-Prot;Acc:Q9LN01]	-0.458277	-0.791601	-0.637541	-0.132006	0.258642	-0.32943	-0.351642	0.0886598	0.11476	-0.769449	-0.454776	-0.257032	-0.333324	-0.179264	0.390647	-0.197425	0.440302	0.466403	0.314673	0.512417	0.709233	0.857394	0.853388	0.940862	0.740829	0.720604	0.703237	0.508625
AT1G08090	NRT2.1	High-affinity nitrate transporter 2.1 [Source:UniProtKB/Swiss-Prot;Acc:O82811]	-1.20248	-3.52065	-1.28321	-2.01875	-0.973632	-3.55669	-0.619011	-3.17133	-1.19131	-4.01678	-4.25586	-3.63941	-2.31816	-0.0807287	1.04512	-1.53793	-2.55232	-0.572299	-0.239075	0.377373	0.29678	0.981198	0.870132	0.771941	0.397525	0.910532	0.932902	0.890459
AT1G08110		Lactoylglutathione lyase [Source:UniProtKB/TrEMBL;Acc:B9DH52]	6.6382	6.70557	6.29032	6.83247	6.77818	6.75089	6.75731	6.84893	6.80428	6.98139	7.08904	6.47127	0.0673624	-0.347883	-0.0542863	-0.0815734	0.0916195	0.0469721	0.107654	-0.510122	0.612363	0.00177674	0.873718	0.771315	0.62167	0.844493	0.352602	1.82128e-05	DOWN in LRFR
AT1G08125		S-adenosyl-L-methionine-dependent methyltransferases superfamily protein [Source:UniProtKB/TrEMBL;Acc:F4HUD6]	4.15598	4.48258	4.48558	4.15348	4.25267	4.09232	4.23986	4.25222	4.11733	4.27386	4.41124	4.18282	0.326599	0.329603	0.0991909	-0.0611576	0.0123652	-0.122529	0.137381	-0.0910415	0.0266092	0.0252334	0.805547	0.902337	0.975481	0.625941	0.383422	0.585187	UP in LB & LRFR
AT1G08130	LIG1	DNA ligase 1 [Source:UniProtKB/Swiss-Prot;Acc:Q42572]	4.79658	4.75598	4.9589	4.97289	4.71357	4.89421	4.90178	4.82167	4.90001	4.84179	4.66136	4.92434	-0.0406034	0.162322	-0.259318	-0.0786758	-0.0801083	-0.00176737	-0.180425	0.0825546	0.837813	0.286004	0.205729	0.854184	0.775858	0.997492	0.213614	0.609655
AT1G08160		Uncharacterized protein At1g08160 [Source:UniProtKB/Swiss-Prot;Acc:Q8VZ13]	0.71575	-0.243972	-0.768368	-0.184173	0.0447954	-0.279579	-0.560682	-1.27062	-0.879177	-0.261923	0.0301117	0.53517	-0.959722	-1.48412	0.228968	-0.0954065	-0.709939	-0.318495	0.292035	0.797093	0.337682	0.113003	0.949864	0.980735	0.658408	0.88308	0.797267	0.421372
AT1G08180	SMR2	Cyclin-dependent protein kinase inhibitor SMR2 [Source:UniProtKB/Swiss-Prot;Acc:Q9SGE2]	1.87855	2.40017	1.31594	2.86728	2.82631	2.60562	2.86552	3.30974	3.26599	2.85501	2.90542	1.77674	0.521627	-0.562603	-0.0409752	-0.26166	0.444224	0.400475	0.0504068	-1.07828	0.0497021	0.0335877	0.970264	0.650608	0.201437	0.265904	0.885421	0.00010146	UP in LB & DOWN in LRFR
AT1G08190	VPS41	Vacuolar protein sorting-associated protein 41 homolog [Source:UniProtKB/Swiss-Prot;Acc:P93043]	7.18743	6.99564	7.38634	7.1239	6.83225	7.23576	7.03273	6.96986	7.17072	7.02466	6.97382	7.61501	-0.191783	0.198914	-0.291652	0.111858	-0.062869	0.137993	-0.0508421	0.590347	0.165588	0.148251	0.0956468	0.728216	0.823602	0.509505	0.752574	3.70541e-05
AT1G08200	AXS2	UDP-D-apiose/UDP-D-xylose synthase 2 [Source:UniProtKB/Swiss-Prot;Acc:Q9SGE0]	7.92298	7.42279	8.77137	7.66017	7.21322	7.93242	7.59606	7.09254	7.87036	8.09392	7.63657	9.00472	-0.500198	0.848385	-0.446951	0.272249	-0.503522	0.274305	-0.457356	0.910801	0.000140154	9.52632e-08	0.00217644	0.0920392	0.000479367	0.067013	0.000303167	1.87358e-08	DOWN in LB & UP in LRFR
AT1G08210		Eukaryotic aspartyl protease family protein [Source:TAIR;Acc:AT1G08210]	4.26809	4.66427	3.76759	4.50924	4.93696	4.33655	4.65667	5.07989	4.56849	4.57217	4.86708	3.84251	0.396174	-0.500499	0.427717	-0.172695	0.423219	-0.0881758	0.294903	-0.729661	0.0552498	0.0148654	0.121379	0.726784	0.096988	0.845151	0.154845	0.000491209	DOWN in LRFR
AT1G08217			-1.14319	-0.303477	-1.50097	-1.76743	-1.39123	-0.770883	-2.17307	-0.83204	-0.865272	-2.40651	-1.67459	-2.20102	0.839708	-0.357784	0.376204	0.996548	1.34103	1.3078	0.731917	0.20549	0.585947	0.842863	0.938092	0.758807	0.503138	0.51774	0.618509	0.904517
AT1G08220		ATPase complex subunit [Source:UniProtKB/TrEMBL;Acc:Q0WRX7]	1.96979	1.68348	2.42989	1.78102	1.6992	2.05457	1.85823	2.0232	1.88826	1.64496	1.80586	2.27227	-0.286308	0.460096	-0.0818224	0.273548	0.164978	0.0300282	0.160897	0.627311	0.502973	0.239281	0.956192	0.773046	0.836399	0.976588	0.712424	0.0864641
AT1G08230	GAT1	GABA transporter 1 [Source:UniProtKB/Swiss-Prot;Acc:F4HW02]	4.95131	4.84357	4.89908	4.9689	4.7953	4.87327	5.05237	4.91253	4.97439	5.51585	5.28407	5.17463	-0.107748	-0.0522304	-0.173598	-0.0956319	-0.139839	-0.0779813	-0.231785	-0.341225	0.805845	0.912364	0.858587	0.937644	0.841531	0.922776	0.514651	0.310146
AT1G08250	ADT6	Arogenate dehydratase [Source:UniProtKB/TrEMBL;Acc:A0A178W954]	3.84384	3.53695	3.70121	3.9321	3.7087	3.84179	3.83246	3.72486	3.64472	3.55752	3.32524	3.54396	-0.306896	-0.142637	-0.223398	-0.0903025	-0.1076	-0.187737	-0.232276	-0.0135514	0.326523	0.695994	0.758774	0.934644	0.871187	0.727479	0.45961	0.973429
AT1G08260	POL2A	DNA polymerase epsilon catalytic subunit A [Source:UniProtKB/Swiss-Prot;Acc:F4HW04]	4.25766	3.87398	3.97367	4.18299	4.18504	4.2164	4.46262	4.24612	4.06036	3.88831	3.92964	4.25279	-0.38368	-0.283983	0.00204397	0.0334074	-0.21651	-0.402267	0.0413339	0.364487	0.205541	0.372354	0.99953	0.978369	0.671526	0.319838	0.915767	0.218367
AT1G08270		CONTAINS InterPro DOMAIN/s: MIT (InterPro:IPR007330); BEST Arabidopsis thaliana protein match is: AAA-type ATPase family protein (TAIR:AT2G27600.1); Has 35333 Blast hits to 34131 proteins in 2444 species: Archae - 798; Bacteria - 22429; Metazoa - 97 /.../gi - 991; Plants - 531; Viruses - 0; Other Eukaryotes - 9610 (source: NCBI BLink). [Source:TAIR;Acc:AT1G08270]	-0.0736922	0.0239091	-0.191652	0.479471	0.791454	0.358395	0.539389	0.313161	1.11993	0.307009	0.390651	0.163058	0.0976012	-0.11796	0.311983	-0.121075	-0.226228	0.580543	0.0836417	-0.143951	0.911223	0.890868	0.863469	0.959564	0.867556	0.541078	0.916654	0.849664
AT1G08273			-0.147815	-0.301204	-1.06012	0.135982	-0.57674	0.528858	-0.544166	-0.363922	0.0442181	0.118409	-1.17512	-2.28305	-0.153388	-0.912307	-0.712722	0.392876	0.180244	0.588384	-1.29353	-2.40146	0.895985	0.290838	0.701434	0.876489	0.929875	0.680566	0.105907	0.0026281
AT1G08280	GALT29A	Beta-1,6-galactosyltransferase GALT29A [Source:UniProtKB/Swiss-Prot;Acc:Q9SGD2]	3.79981	3.76379	4.4452	3.19262	3.16732	3.5071	3.57245	3.53331	3.69279	3.18485	3.46859	4.36712	-0.0360188	0.645392	-0.0253046	0.314478	-0.0391329	0.120345	0.283742	1.18227	0.902064	0.00149009	0.975442	0.324515	0.939149	0.753885	0.157373	5.63389e-07	UP in LRFR
AT1G08283			-0.887757	0.072197	-0.574105	0.146953	0.215829	0.305162	-0.0940113	-0.0656945	0.400862	-0.439574	-0.602547	-0.153235	0.959954	0.313652	0.0688764	0.158209	0.0283168	0.494873	-0.162973	0.286339	0.124975	0.684771	0.978738	0.94683	0.987319	0.638553	0.834551	0.689401
AT1G08290	WIP3	Zinc finger protein WIP3 [Source:UniProtKB/Swiss-Prot;Acc:Q9SGD1]	-0.133301	-0.581604	-1.36891	-1.63865	-1.78773	-0.909207	-0.885487	-2.08943	-0.588231	-2.34978	-1.00297	-1.21612	-0.448304	-1.23561	-0.149074	0.729446	-1.20395	0.297256	1.34681	1.13366	0.790914	0.369407	0.977598	0.842982	0.549508	0.924752	0.303159	0.397924
AT1G08300	NVL	No vein-like protein [Source:UniProtKB/TrEMBL;Acc:F4HW09]	2.66604	2.73661	3.36041	2.74807	2.5842	2.76896	2.36902	2.27412	2.63616	2.65756	2.88322	3.23963	0.0705775	0.694374	-0.163872	0.020893	-0.0948944	0.267139	0.22566	0.582074	0.837648	0.00501834	0.809031	0.983967	0.86576	0.480155	0.391839	0.0158209	UP in LRFR
AT1G08310		Alpha/beta-Hydrolases superfamily protein [Source:UniProtKB/TrEMBL;Acc:A8MRK8]	-0.637329	0.223752	0.369546	-0.222659	0.134277	-0.456529	-2.07679	-0.986234	-2.45574	-1.89303	-1.32922	-0.584019	0.861081	1.00688	0.356936	-0.233869	1.09055	-0.378956	0.563812	1.30901	0.451071	0.362976	0.923489	0.953815	0.481999	0.870107	0.625662	0.203714
AT1G08315		ARM repeat superfamily protein [Source:UniProtKB/TrEMBL;Acc:Q0WNZ8]	3.09672	3.52796	2.90467	3.1133	3.63627	3.0551	2.96056	3.51626	3.09285	3.22556	3.51031	2.71803	0.431234	-0.192057	0.522965	-0.0582086	0.555698	0.132291	0.284752	-0.507533	0.161255	0.592303	0.23617	0.961596	0.139027	0.837559	0.368795	0.0853504
AT1G08320	TGA9	Transcription factor TGA9 [Source:UniProtKB/Swiss-Prot;Acc:Q93XM6]	3.05735	3.54482	2.6225	3.01924	3.64003	2.82023	2.79639	2.99825	2.4399	2.06727	1.584	0.476749	0.48746	-0.434854	0.620796	-0.19901	0.201861	-0.356486	-0.483271	-1.59053	0.754021	0.784206	0.863634	0.96715	0.948552	0.900475	0.73212	0.185278
AT1G08340	ROPGAP5	Rho GTPase-activating protein 5 [Source:UniProtKB/Swiss-Prot;Acc:Q6NKT5]	1.36257	0.188981	0.515327	1.04153	0.283981	0.948637	0.790313	0.291043	0.145521	0.814629	-0.170834	0.382496	-1.17359	-0.847242	-0.757548	-0.0928914	-0.499271	-0.644792	-0.985463	-0.432133	0.0865472	0.235824	0.577558	0.973613	0.677226	0.553957	0.147023	0.569783
AT1G08350	TMN5	Transmembrane 9 superfamily member [Source:UniProtKB/TrEMBL;Acc:A0A178WGW9]	3.30048	3.69704	3.19541	3.32864	3.37356	3.11606	3.34644	3.55992	3.2194	3.09821	3.36614	3.11063	0.396557	-0.105076	0.0449166	-0.212583	0.21348	-0.127047	0.267933	0.0124244	0.0659623	0.698675	0.958429	0.647275	0.529615	0.760322	0.221564	0.967031
AT1G08360	RPL10AA	60S ribosomal protein L10a-1 [Source:UniProtKB/Swiss-Prot;Acc:Q8VZB9]	7.05054	7.11764	7.56371	7.01798	7.0627	7.12658	7.22357	7.15005	7.26055	7.30125	7.22273	7.68553	0.0670993	0.513166	0.0447279	0.108609	-0.0735176	0.0369789	-0.0785132	0.384289	0.701173	0.000351423	0.931192	0.752284	0.791627	0.913316	0.617709	0.00464524	UP in LRFR
AT1G08370	DCP1	mRNA-decapping enzyme-like protein [Source:UniProtKB/Swiss-Prot;Acc:Q9SJF3]	4.61671	4.7036	4.92712	4.46039	4.57195	4.36231	4.58107	4.55527	4.36528	4.38704	4.65537	4.88929	0.0868838	0.310408	0.111557	-0.0980776	-0.0257997	-0.215796	0.268327	0.502243	0.757468	0.159108	0.863861	0.886217	0.965152	0.521676	0.219366	0.0162042
AT1G08380	PSAO	PSAO [Source:UniProtKB/TrEMBL;Acc:A0A178W5Y5]	11.6032	11.6911	11.4859	11.7786	11.718	11.7423	11.4401	11.4256	11.5351	11.6908	11.6919	11.3308	0.0879521	-0.117267	-0.0606007	-0.0362787	-0.0145315	0.0949845	0.00109002	-0.359989	0.760445	0.667264	0.941237	0.967409	0.981359	0.841581	0.998156	0.0972027
AT1G08390		Putative uncharacterized protein At1g08390 [Source:UniProtKB/TrEMBL;Acc:Q8RX36]	2.46522	2.61237	2.37956	3.00383	2.66575	2.76328	2.69152	2.73638	2.64496	2.5824	2.54012	2.24758	0.147158	-0.0856559	-0.338084	-0.240556	0.0448593	-0.0465625	-0.0422715	-0.334811	0.693355	0.834776	0.564283	0.737905	0.954973	0.953423	0.915579	0.273345
AT1G08400	MAG2L	RINT1-like protein MAG2L [Source:UniProtKB/Swiss-Prot;Acc:Q8GXP1]	2.92523	2.97737	3.16758	3.02139	3.0035	2.7269	2.98166	3.08957	2.92054	2.85955	2.93015	3.00598	0.0521335	0.242344	-0.0178852	-0.294491	0.107908	-0.061126	0.0705965	0.146434	0.877483	0.342446	0.985314	0.501779	0.829076	0.915638	0.80901	0.579452
AT1G08410	LSG1-2	GTPase LSG1-2 [Source:UniProtKB/Swiss-Prot;Acc:Q9SJF1]	3.69827	3.38967	4.10287	3.50571	3.46423	3.75795	3.68408	3.44718	3.67095	3.7214	3.45997	4.31875	-0.308604	0.404596	-0.0414861	0.252241	-0.236899	-0.0131294	-0.261427	0.597356	0.091499	0.0245016	0.954038	0.421143	0.35709	0.979097	0.149516	0.00099757	UP in LRFR
AT1G08420	BSL2	Serine/threonine-protein phosphatase BSL2 [Source:UniProtKB/Swiss-Prot;Acc:Q9SJF0]	6.1352	6.16062	6.36488	6.07053	6.18143	6.0404	6.06645	6.07309	5.98865	5.9714	6.07382	6.48948	0.0254163	0.229673	0.110904	-0.0301282	0.00663868	-0.0777966	0.102425	0.518078	0.909679	0.13959	0.777347	0.960991	0.988297	0.801081	0.545034	0.00071608
AT1G08430	ALMT1	Aluminum-activated malate transporter 1 [Source:UniProtKB/Swiss-Prot;Acc:Q9SJE9]	1.05619	1.35671	1.33295	0.0982054	-0.173729	-0.284411	1.14184	0.67813	0.715139	-0.0442807	-1.68321	-1.09053	0.300518	0.27676	-0.271934	-0.382617	-0.463712	-0.426704	-1.63893	-1.04625	0.778868	0.799083	0.927931	0.880014	0.768747	0.792129	0.0368286	0.19995
AT1G08450	CRT3	Calreticulin-3 [Source:UniProtKB/Swiss-Prot;Acc:O04153]	5.62983	5.84471	5.55977	5.64866	5.72604	5.47328	5.41564	5.74585	5.39153	5.51449	5.75815	5.2849	0.214881	-0.0700578	0.0773737	-0.17538	0.330208	-0.0241119	0.24366	-0.229587	0.119748	0.681072	0.847627	0.479372	0.0398872	0.946068	0.0678032	0.0866343
AT1G08460	HDA8	Histone deacetylase 8 [Source:UniProtKB/Swiss-Prot;Acc:Q94EJ2]	5.11194	5.51333	4.56707	5.32596	5.61959	5.34565	5.35137	5.69844	5.38144	5.35507	5.53875	4.61363	0.40139	-0.544874	0.293631	0.0196896	0.347072	0.0300688	0.183673	-0.741442	0.00517573	0.000277034	0.127867	0.973528	0.0413653	0.934292	0.208716	4.18018e-06	UP in LB & DOWN in LRFR
AT1G08465	YAB2	Putative axial regulator YABBY 2 [Source:UniProtKB/Swiss-Prot;Acc:Q9XFB0]	2.77469	2.1626	2.02452	2.1114	2.94678	2.86914	3.00171	3.18378	2.07078	2.90188	3.50879	2.20637	-0.612093	-0.750173	0.835377	0.757738	0.182068	-0.930931	0.606912	-0.695511	0.563758	0.459423	0.676523	0.720973	0.936605	0.503138	0.542396	0.477389
AT1G08470	SSL3	SSL3 [Source:UniProtKB/TrEMBL;Acc:A0A178WK70]	3.56051	3.66569	3.55459	3.67197	3.58168	3.67679	3.58443	3.54132	3.76422	3.70254	3.53661	3.59329	0.105179	-0.00591721	-0.0902848	0.00482435	-0.043107	0.179788	-0.165932	-0.109247	0.684104	0.985577	0.893186	0.996211	0.934258	0.598636	0.457677	0.643941
AT1G08480	SDH6	Succinate dehydrogenase subunit 6, mitochondrial [Source:UniProtKB/Swiss-Prot;Acc:Q941A6]	5.66735	5.8168	5.83933	5.71076	5.76767	5.71865	5.68454	5.73506	5.84306	5.86111	5.72744	5.58701	0.149449	0.171976	0.0569098	0.00789365	0.0505269	0.158524	-0.133675	-0.274105	0.539081	0.466299	0.941871	0.992798	0.922069	0.663222	0.565909	0.193616
AT1G08490	NFS2	SUFS [Source:UniProtKB/TrEMBL;Acc:A0A178WGK3]	5.16229	4.87283	5.2154	5.32163	5.19304	5.27013	5.0647	4.94744	5.11965	5.12747	4.95126	5.33163	-0.289461	0.0531143	-0.128589	-0.0514979	-0.117261	0.05495	-0.176213	0.204159	0.0448487	0.783689	0.697649	0.922489	0.635537	0.867531	0.233935	0.159904	DOWN in LB
AT1G08500	ENODL18	Early nodulin-like protein 18 [Source:UniProtKB/TrEMBL;Acc:O82083]	2.02005	2.51404	4.10377	0.580024	0.592228	0.867263	0.969233	0.623594	1.96679	1.15222	1.4539	3.77133	0.493991	2.08373	0.0122034	0.287239	-0.345639	0.997561	0.301686	2.61911	0.406428	0.000207469	0.996354	0.859223	0.729494	0.137489	0.620929	8.99729e-06	UP in LRFR
AT1G08510	FATB	Palmitoyl-acyl carrier protein thioesterase, chloroplastic [Source:UniProtKB/Swiss-Prot;Acc:Q9SJE2]	7.38553	7.56895	8.20767	6.93246	6.89149	7.03776	6.64552	6.77901	7.06826	7.2366	7.41522	8.31052	0.183428	0.82214	-0.0409745	0.1053	0.133492	0.422737	0.178619	1.07391	0.217912	1.25686e-06	0.938727	0.771941	0.56109	0.00987675	0.217712	1.18988e-08	UP in LRFR
AT1G08520	CHLD	Mg-protoporphyrin IX chelatase [Source:UniProtKB/TrEMBL;Acc:A0A178W355]	7.88052	7.95933	7.52149	8.05112	8.16839	8.01003	8.04765	8.13492	7.92241	7.99939	8.21113	7.68899	0.0788103	-0.359026	0.117274	-0.0410857	0.0872649	-0.125239	0.211741	-0.310399	0.542065	0.00138825	0.606415	0.91622	0.646514	0.449756	0.0500127	0.00424345	DOWN in LRFR
AT1G08530		Chitinase-like protein [Source:UniProtKB/TrEMBL;Acc:Q0WNC2]	3.08084	3.26549	3.39785	3.07476	2.83775	2.92087	3.10952	3.17431	3.34252	3.04706	2.99423	3.4106	0.184645	0.317011	-0.237013	-0.153885	0.0647814	0.232996	-0.0528265	0.363545	0.533975	0.236613	0.676708	0.832034	0.917369	0.572637	0.872992	0.153902
AT1G08540	SIGB	RNA polymerase sigma factor sigB [Source:UniProtKB/Swiss-Prot;Acc:O22056]	6.37164	5.93272	6.026	6.54454	6.13985	6.51429	6.40787	5.93978	6.39618	6.35613	6.01711	6.14185	-0.438921	-0.345633	-0.40469	-0.0302484	-0.468087	-0.0116919	-0.339018	-0.214275	0.013926	0.0541835	0.0805774	0.96715	0.0258909	0.981791	0.0540201	0.244229	DOWN in LB
AT1G08550	VDE1	NPQ1 [Source:UniProtKB/TrEMBL;Acc:A0A178WLQ5]	5.28551	4.20082	4.50454	5.83571	5.21633	6.02063	5.63462	4.65584	5.84504	5.66786	4.20423	4.89242	-1.08469	-0.780973	-0.619382	0.184927	-0.97878	0.210422	-1.46364	-0.775444	0.000103034	0.00308936	0.0625283	0.790432	0.00120508	0.640898	1.36776e-06	0.00278937	DOWN in LB & LRFR
AT1G08560	KN	SYP111 [Source:UniProtKB/TrEMBL;Acc:A0A178WAC8]	3.31099	2.74736	2.9747	2.75389	3.24076	3.19891	3.77618	3.36345	3.03905	3.19623	3.28988	3.01821	-0.56363	-0.336287	0.486868	0.445022	-0.412725	-0.737127	0.0936423	-0.178021	0.324761	0.597285	0.682255	0.724504	0.653401	0.316933	0.893428	0.783021
AT1G08570	ACHT4	Thioredoxin-like 1-1, chloroplastic [Source:UniProtKB/Swiss-Prot;Acc:O64654]	7.07488	6.19096	7.331	7.79698	6.9016	7.76576	7.42344	6.56723	7.8836	7.8401	6.4189	7.90537	-0.883919	0.256127	-0.895381	-0.0312207	-0.856213	0.46016	-1.4212	0.0652656	2.46167e-05	0.195638	9.73341e-05	0.967593	0.000136863	0.0411237	1.40978e-08	0.77845	DOWN in LB
AT1G08580		At1g08580 [Source:UniProtKB/TrEMBL;Acc:Q9FRS7]	4.16609	4.23019	5.17854	4.17991	4.08652	4.3599	4.18018	3.88348	4.24809	4.33582	3.96213	5.02219	0.0641027	1.01245	-0.093392	0.179989	-0.296705	0.067905	-0.373689	0.686369	0.858679	0.00015944	0.918183	0.788325	0.431015	0.913572	0.141509	0.00586061	UP in LRFR
AT1G08590	PXL1	Leucine-rich repeat receptor-like protein kinase PXL1 [Source:UniProtKB/Swiss-Prot;Acc:Q9FRS6]	2.66982	3.08917	3.29647	1.37126	1.39721	0.780642	2.07765	1.45278	1.68629	1.69727	1.34867	2.35415	0.419355	0.626646	0.025955	-0.590616	-0.624865	-0.391363	-0.348597	0.656881	0.342756	0.130948	0.987739	0.38926	0.251745	0.546823	0.425806	0.102998
AT1G08592		Potential natural antisense gene, locus overlaps with AT1G08590 [Source:TAIR;Acc:AT1G08592]	2.48763	2.17717	2.16484	2.53358	2.49855	2.43432	2.53662	2.81731	2.54241	2.22381	2.55477	2.19549	-0.310456	-0.322792	-0.0350302	-0.0992608	0.280685	0.0057907	0.330959	-0.0283212	0.413237	0.391066	0.980898	0.938092	0.627209	0.996316	0.357163	0.951761
AT1G08600	ATRX	CHR20 [Source:UniProtKB/TrEMBL;Acc:A0A178VZQ9]	5.44717	5.54848	5.36399	5.69546	5.56944	5.71582	5.68745	5.57861	5.56778	5.32309	5.42197	5.38863	0.101309	-0.0831885	-0.126019	0.0203657	-0.108838	-0.119662	0.0988879	0.065542	0.695112	0.756999	0.829272	0.981644	0.791926	0.764324	0.677727	0.794529
AT1G08610		Pentatricopeptide repeat-containing protein At1g08610 [Source:UniProtKB/Swiss-Prot;Acc:Q9FRS4]	2.52991	2.59468	3.3583	2.76621	2.2196	2.81497	2.72151	2.44224	2.72829	2.79148	2.27366	3.11424	0.0647633	0.82839	-0.546611	0.0487529	-0.279272	0.00678197	-0.517826	0.322758	0.867798	0.0026048	0.13979	0.964273	0.512708	0.994009	0.0528667	0.249202	UP in LRFR
AT1G08620	PKDM7D	Transcription factor jumonji (jmj) family protein / zinc finger (C5HC2 type) family protein [Source:TAIR;Acc:AT1G08620]	5.23958	5.0857	5.14341	5.21674	5.14125	5.24427	5.30051	5.30641	5.22242	4.94238	5.01879	5.289	-0.153881	-0.0961684	-0.0754804	0.0275342	0.00589943	-0.0780917	0.0764111	0.346627	0.574697	0.749037	0.929872	0.977492	0.993872	0.885536	0.78655	0.131855
AT1G08630	THA1	Probable low-specificity L-threonine aldolase 1 [Source:UniProtKB/Swiss-Prot;Acc:Q8RXU4]	2.75455	4.71908	2.96599	1.92592	4.02375	1.55402	3.16453	3.04542	2.37755	4.89071	6.1969	4.85744	1.96453	0.211436	2.09783	-0.371897	-0.119113	-0.786981	1.30619	-0.0332772	0.156689	0.915226	0.334116	0.94147	0.973784	0.765002	0.359493	0.987219
AT1G08640	CJD1	Chloroplast J-like domain 1 [Source:UniProtKB/TrEMBL;Acc:Q93WG3]	5.33244	5.29202	5.57765	5.5716	5.27712	5.64934	5.51668	5.42134	5.73045	5.52267	5.36127	5.56055	-0.0404244	0.245212	-0.294481	0.0777438	-0.0953409	0.213769	-0.161401	0.0378788	0.825384	0.065586	0.0870072	0.840525	0.686325	0.221658	0.234451	0.819805
AT1G08650	PPCK1	Phosphoenolpyruvate carboxylase kinase 1 [Source:UniProtKB/Swiss-Prot;Acc:Q9SPK4]	4.58	4.33515	4.23966	4.73025	4.40631	3.78227	5.01023	4.78041	4.5424	4.11485	3.31456	3.64148	-0.244847	-0.340335	-0.323935	-0.947984	-0.22982	-0.467824	-0.800293	-0.473366	0.465691	0.280426	0.589684	0.00658262	0.654961	0.233997	0.00579889	0.106376
AT1G08660	SIA1	Sialyltransferase-like protein 1 [Source:UniProtKB/Swiss-Prot;Acc:Q8VZJ0]	5.18226	5.76081	5.78372	5.14954	5.4287	5.0737	5.11545	5.5005	5.22776	5.07039	5.48647	5.54061	0.57855	0.601456	0.279157	-0.0758373	0.385051	0.112305	0.416082	0.47022	6.85305e-05	4.24566e-05	0.12326	0.851651	0.0139364	0.624309	0.00195211	0.000584457	UP in LB & LRFR
AT1G08670		ENTH/VHS family protein [Source:UniProtKB/TrEMBL;Acc:Q9FRR8]	0.0839612	1.15208	-0.109824	0.893944	1.22336	0.75822	0.911337	1.42949	0.967401	0.209028	0.846826	-1.13375	1.06812	-0.193785	0.32942	-0.135724	0.518151	0.0560636	0.637797	-1.34278	0.172603	0.856973	0.89477	0.964038	0.708284	0.978771	0.435481	0.0716767
AT1G08680	ZIGA4	ARF GAP-like zinc finger-containing protein ZIGA4 [Source:UniProtKB/TrEMBL;Acc:F4HXP0]	5.84517	5.91752	5.47365	5.95785	6.05452	5.92813	6.01729	6.13901	6.10297	5.84804	5.96036	5.6673	0.072352	-0.371521	0.096674	-0.0297189	0.121712	0.0856748	0.112318	-0.180744	0.816342	0.106042	0.898039	0.974111	0.790387	0.86837	0.668804	0.463862
AT1G08700	PS1	Presenilin [Source:UniProtKB/TrEMBL;Acc:Q0V7S4]	5.1293	5.20171	4.84484	5.05716	5.14973	4.98992	5.01403	5.3052	5.13369	5.0137	5.12143	4.86369	0.0724127	-0.284465	0.0925709	-0.0672421	0.291164	0.119655	0.10773	-0.150006	0.583368	0.00973721	0.725757	0.83132	0.024058	0.47871	0.355684	0.178616	DOWN in LRFR
AT1G08710	SKIP24	F-box protein SKIP24 [Source:UniProtKB/Swiss-Prot;Acc:Q9CAZ0]	3.03256	2.94462	3.13275	3.19725	3.30086	3.08879	3.24444	3.32256	3.36637	3.17828	3.35936	2.95352	-0.0879439	0.100195	0.103609	-0.10846	0.0781238	0.121934	0.181087	-0.224759	0.818027	0.788364	0.916172	0.910515	0.90868	0.839269	0.560831	0.456963
AT1G08720	EDR1	Serine/threonine-protein kinase EDR1 [Source:UniProtKB/Swiss-Prot;Acc:Q9FPR3]	4.9446	5.06781	4.57261	5.0231	5.30013	4.94716	5.00849	5.38943	4.96657	4.92921	5.19946	4.62789	0.123212	-0.371985	0.277029	-0.0759362	0.380945	-0.0419202	0.270259	-0.30132	0.585532	0.0488374	0.383807	0.905926	0.103554	0.930158	0.154129	0.108062	DOWN in LRFR
AT1G08750		Peptidase C13 family [Source:UniProtKB/TrEMBL;Acc:Q8GYI6]	3.58128	3.84373	3.91487	3.7241	3.80229	3.64719	3.64809	3.82463	3.81532	3.50504	3.7355	3.95753	0.262447	0.333584	0.0781913	-0.0769085	0.176536	0.167221	0.230464	0.452493	0.18094	0.0802372	0.902337	0.9041	0.564682	0.592842	0.234259	0.014275
AT1G08760		At1g08760 [Source:UniProtKB/TrEMBL;Acc:Q9FRR2]	5.26572	5.37738	5.43831	5.16273	5.21325	5.08265	5.0852	5.12237	5.10545	5.21265	5.343	5.41255	0.111668	0.172596	0.0505168	-0.0800786	0.0371641	0.0202471	0.130354	0.199909	0.488595	0.246395	0.921904	0.84827	0.91473	0.957021	0.384557	0.15755
AT1G08770	PRA1E	PRA1 family protein [Source:UniProtKB/TrEMBL;Acc:A0A178W4Z3]	3.93045	4.12092	4.04354	3.83101	3.96429	3.92183	3.83423	4.10422	4.03572	4.01206	4.21943	4.12947	0.190472	0.113094	0.133284	0.0908171	0.269997	0.201493	0.207366	0.117404	0.27369	0.557467	0.736879	0.853159	0.207226	0.396386	0.213015	0.51493
AT1G08780	AIP3	Probable prefoldin subunit 4 [Source:UniProtKB/Swiss-Prot;Acc:Q9M4B5]	3.86813	4.03249	4.32345	3.97698	3.88326	4.06196	3.87359	3.87706	4.05299	4.13958	4.13598	4.49874	0.164351	0.455321	-0.0937259	0.0849772	0.00346651	0.179397	-0.0035936	0.359158	0.469126	0.0218825	0.882826	0.898496	0.996124	0.583825	0.991195	0.0674919	UP in LRFR
AT1G08800	MYOB1	Myosin-binding protein 1 [Source:UniProtKB/Swiss-Prot;Acc:F4HXQ7]	5.55825	5.51981	5.04916	5.82091	5.84017	5.86192	5.68821	5.90928	5.79425	5.60492	5.42027	5.23856	-0.0384361	-0.509084	0.0192588	0.0410066	0.221067	0.106034	-0.184652	-0.366359	0.903414	0.0178269	0.983158	0.962803	0.5133	0.813081	0.427786	0.0860734	DOWN in LRFR
AT1G08810	MYB60	MYB60 [Source:UniProtKB/TrEMBL;Acc:A0A178WD25]	2.82153	2.89933	1.52674	3.54683	3.59426	3.42482	3.1837	3.1856	3.32364	3.38099	2.94786	2.25368	0.0777971	-1.29479	0.0474319	-0.122014	0.00189621	0.139934	-0.433124	-1.12731	0.879601	0.000457232	0.974083	0.927383	0.999509	0.862525	0.236368	0.00153533	DOWN in LRFR
AT1G08820	PVA22	VAP27-2 [Source:UniProtKB/TrEMBL;Acc:A0A178WBB7]	5.55914	5.73097	5.39788	5.28271	5.80301	5.40017	5.59753	5.93652	5.49503	5.66019	5.87919	5.6121	0.171825	-0.161267	0.520292	0.117459	0.338991	-0.1025	0.218999	-0.0480958	0.125791	0.154387	9.39099e-05	0.604954	0.00752241	0.565919	0.0421053	0.710531
AT1G08830	CSD1	Superoxide dismutase [Cu-Zn] 1 [Source:UniProtKB/Swiss-Prot;Acc:P24704]	6.95982	7.94408	7.61688	7.21198	6.86911	7.36358	6.69096	7.00759	7.30026	7.94088	7.72075	7.61115	0.984265	0.657063	-0.342878	0.151594	0.316622	0.609297	-0.220125	-0.329726	0.101635	0.302655	0.844418	0.947306	0.791261	0.510929	0.75876	0.626624
AT1G08840	emb2411	DNA replication helicase, putative [Source:TAIR;Acc:AT1G08840]	3.21991	2.641	2.62401	3.2049	2.90825	3.41816	3.29217	3.18845	3.13097	2.77689	2.65864	3.23545	-0.578915	-0.595902	-0.296656	0.213259	-0.103715	-0.161195	-0.118252	0.458557	0.133379	0.12119	0.752574	0.849642	0.911208	0.845193	0.799956	0.235829
AT1G08845		Ribosomal L18p/L5e family protein [Source:UniProtKB/TrEMBL;Acc:F4HXR7]	2.01304	2.03192	2.40897	2.10648	2.06211	2.17515	1.91643	1.89335	2.27072	2.39791	1.76987	2.50079	0.0188803	0.395933	-0.0443724	0.0686729	-0.023073	0.354292	-0.628042	0.102873	0.972396	0.271658	0.974111	0.959564	0.980488	0.499096	0.0587062	0.806637
AT1G08847			-1.65105	-1.76025	-1.74151	-0.748214	-1.31409	-0.83584	-1.0447	-1.67335	-1.90418	-1.13431	-2.05249	-2.59347	-0.109194	-0.0904548	-0.565877	-0.0876259	-0.628642	-0.859474	-0.918183	-1.45916	0.944472	0.95394	0.8553	0.983967	0.749346	0.622151	0.404883	0.158626
AT1G08857			1.06085	1.10014	1.08785	0.725277	1.00558	0.558613	1.13718	1.01146	0.455169	0.811177	0.861499	1.4149	0.0392951	0.0270013	0.2803	-0.166664	-0.125719	-0.682011	0.0503213	0.603723	0.964443	0.976505	0.872774	0.937705	0.929875	0.40881	0.948078	0.303909
AT1G08880	HTA5	Histone H2A [Source:UniProtKB/TrEMBL;Acc:A0A178W8H7]	5.92333	6.06555	6.16141	6.07703	6.28313	6.0661	6.08405	6.18031	6.09447	5.94792	5.8784	5.9621	0.142214	0.238073	0.206099	-0.0109294	0.0962525	0.0104154	-0.0695126	0.0141808	0.369317	0.104035	0.402772	0.985391	0.719053	0.979176	0.679079	0.942735
AT1G08890	SUGTL4	Sugar transporter ERD6-like 1 [Source:UniProtKB/Swiss-Prot;Acc:Q9SCW7]	4.91971	5.69507	6.03101	4.75789	5.4069	4.76135	4.99307	5.51636	5.09443	4.78584	5.23322	5.55197	0.775356	1.11129	0.649005	0.00346143	0.523292	0.101358	0.447383	0.766137	0.00587093	0.000179526	0.0713653	0.99827	0.139594	0.877024	0.109499	0.00559548	UP in LB & LRFR
AT1G08900	SUGTL3	Sugar transporter ERD6-like 2 [Source:UniProtKB/Swiss-Prot;Acc:Q4F7G0]	4.62819	5.16056	3.53058	4.76522	5.19751	4.70488	4.75339	5.30674	4.73917	4.69055	5.31239	3.59973	0.532378	-1.09761	0.432286	-0.0603444	0.553355	-0.0142181	0.621835	-1.09082	0.0101554	4.53853e-06	0.119259	0.938582	0.0224853	0.980442	0.00252046	3.37354e-06	UP in LB & DOWN in LRFR
AT1G08910		zinc ion binding;zinc ion binding [Source:TAIR;Acc:AT1G08910]	5.6653	5.64973	4.9812	6.00806	5.91778	5.87962	6.08147	6.06505	5.75012	5.62198	5.71537	5.21288	-0.0155688	-0.684105	-0.090274	-0.128438	-0.0164124	-0.33135	0.0933889	-0.409106	0.977781	0.0432892	0.944138	0.914448	0.986527	0.539778	0.827331	0.239452	DOWN in LRFR
AT1G08920	ESL1	ERD (early response to dehydration) six-like 1 [Source:TAIR;Acc:AT1G08920]	6.09855	6.08532	5.19117	6.67265	6.57573	6.52431	6.52333	6.43335	6.58859	6.5336	5.98305	4.89467	-0.0132294	-0.907376	-0.0969159	-0.148332	-0.0899796	0.0652573	-0.550552	-1.63893	0.972828	0.000289135	0.904821	0.828622	0.869854	0.912212	0.0186689	5.97292e-08	DOWN in LRFR
AT1G08930	ERD6	ERD6 [Source:UniProtKB/TrEMBL;Acc:A0A178W9Q9]	7.26535	7.5287	6.75246	6.98047	7.34366	7.05747	6.39149	7.23685	6.76506	6.95171	7.43732	7.11939	0.263348	-0.512892	0.363191	0.0769964	0.845367	0.373573	0.485604	0.167672	0.440786	0.0949531	0.535471	0.947895	0.016391	0.397738	0.106844	0.628809
AT1G08940		Phosphoglycerate mutase-like protein AT74H [Source:UniProtKB/Swiss-Prot;Acc:O04035]	4.10099	4.49234	3.52415	4.16763	4.40264	4.04398	4.13202	4.42882	4.18224	4.2878	4.34552	3.65119	0.391343	-0.576847	0.235002	-0.12365	0.296799	0.0502204	0.0577186	-0.636603	0.0850501	0.0101155	0.618519	0.855298	0.353241	0.929875	0.84048	0.00407577	DOWN in LRFR
AT1G08960	CCX5	CCX5 [Source:UniProtKB/TrEMBL;Acc:A0A178W3U3]	3.80963	3.90316	4.06828	3.69276	3.60665	3.62816	3.56419	3.61691	3.54805	3.50279	3.73481	4.06307	0.0935352	0.258651	-0.0861097	-0.064595	0.0527229	-0.0161439	0.232021	0.56028	0.783675	0.351063	0.927939	0.94784	0.935433	0.982041	0.392731	0.0240851
AT1G08970	NFYC9	Nuclear transcription factor Y subunit C-9 [Source:UniProtKB/Swiss-Prot;Acc:Q8L4B2]	5.2485	5.28082	5.46755	5.37425	5.46996	5.32293	5.39435	5.23797	5.48214	5.64065	5.55252	5.67125	0.0323212	0.219054	0.095703	-0.0513264	-0.156382	0.087789	-0.088126	0.0305999	0.833199	0.0471482	0.711324	0.883689	0.30772	0.644861	0.463645	0.82625	UP in LRFR
AT1G08973			0.636493	0.156209	0.324331	0.499646	0.220408	0.430362	0.780344	0.320358	1.16469	0.649819	0.834754	0.6944	-0.480284	-0.312162	-0.279237	-0.0692839	-0.459985	0.384342	0.184935	0.0445817	0.481592	0.676495	0.883334	0.978175	0.658611	0.731764	0.802565	0.957056
AT1G08980	AMI1	Amidase 1 [Source:UniProtKB/Swiss-Prot;Acc:Q9FR37]	4.75971	5.29502	4.08951	5.04371	5.5347	5.05888	5.26166	5.70807	5.52146	5.15652	5.42288	4.17891	0.53531	-0.670207	0.490989	0.0151663	0.446412	0.259807	0.266352	-0.977614	0.0005628	4.19677e-05	0.00563007	0.981292	0.0101316	0.182472	0.072167	1.3661e-07	UP in LB & DOWN in LRFR
AT1G08990	GUX5	Putative UDP-glucuronate:xylan alpha-glucuronosyltransferase 5 [Source:UniProtKB/Swiss-Prot;Acc:F4HZC3]	0.951127	0.65709	0.956909	0.730966	1.27437	0.92459	1.09549	0.0701731	1.21725	0.302426	-2.16327	-1.53595	-0.294037	0.00578147	0.543401	0.193624	-1.02532	0.121756	-2.4657	-1.83837	0.913511	0.998673	0.937859	0.980496	0.779617	0.981378	0.18607	0.342988
AT1G09000	ANP1	Mitogen-activated protein kinase kinase kinase ANP1 [Source:UniProtKB/Swiss-Prot;Acc:O22040]	1.78155	1.70628	1.82026	1.84495	1.83516	1.82768	1.66684	1.80171	1.44583	1.09439	1.23278	1.35476	-0.0752698	0.038712	-0.00979424	-0.0172724	0.134877	-0.221001	0.138391	0.260372	0.887606	0.944992	0.995248	0.990918	0.873981	0.755601	0.75579	0.523199
AT1G09010	EBM	Mannosylglycoprotein endo-beta-mannosidase [Source:UniProtKB/Swiss-Prot;Acc:Q75W54]	6.63382	6.65741	5.91529	7.00665	6.94685	6.90634	6.99109	6.96705	6.91031	6.5118	6.61379	6.05122	0.0235851	-0.71853	-0.0598017	-0.100304	-0.0240375	-0.0807761	0.101988	-0.460579	0.93651	0.000435664	0.936209	0.868314	0.964636	0.854311	0.653885	0.0166813	DOWN in LRFR
AT1G09020	SNF4	Sucrose nonfermenting 4-like protein [Source:UniProtKB/Swiss-Prot;Acc:Q944A6]	5.58843	5.40961	5.78096	5.57498	5.37472	5.49987	5.46311	5.36249	5.50598	5.443	5.40439	5.89594	-0.178821	0.192533	-0.200257	-0.0751075	-0.100625	0.0428714	-0.0386119	0.452936	0.250149	0.210062	0.440555	0.867346	0.707879	0.904623	0.836008	0.00191951
AT1G09023			2.72018	2.71798	1.91695	3.14279	2.88893	3.03065	3.03801	2.71462	3.03345	2.74861	2.7912	1.7115	-0.00220377	-0.803231	-0.253861	-0.112142	-0.323393	-0.00456126	0.0425935	-1.03711	0.996643	0.0203844	0.778267	0.931588	0.566913	0.997269	0.928547	0.00262979	DOWN in LRFR
AT1G09027			2.78135	3.27575	2.8123	3.41169	3.1478	2.91478	3.35507	3.28014	3.14469	3.56128	3.45452	2.99122	0.4944	0.0309503	-0.263895	-0.49691	-0.0749315	-0.21038	-0.106765	-0.570057	0.197589	0.956104	0.785145	0.447536	0.936605	0.771522	0.816685	0.119939
AT1G09040		unknown protein; FUNCTIONS IN: molecular_function unknown; INVOLVED IN: biological_process unknown; LOCATED IN: membrane; EXPRESSED IN: leaf; BEST Arabidopsis thaliana protein match is: unknown protein (TAIR:AT1G09050.1); Has 614 Blast hits to 567 p /.../s in 104 species: Archae - 2; Bacteria - 12; Metazoa - 344; Fungi - 31; Plants - 81; Viruses - 0; Other Eukaryotes - 144 (source: NCBI BLink). […	2.52258	2.70027	2.51232	2.60203	2.82485	2.6928	2.92906	2.86489	2.91308	2.65857	2.49278	2.41984	0.177687	-0.0102627	0.222823	0.0907663	-0.0641712	-0.01598	-0.16579	-0.238731	0.575539	0.981478	0.726626	0.927581	0.922854	0.983018	0.580252	0.401814
AT1G09050		Arginine-glutamic acid dipeptide repeat protein [Source:UniProtKB/TrEMBL;Acc:Q8RX35]	2.6093	2.57073	2.75784	2.71616	2.6488	2.91914	2.7988	3.32751	3.1408	2.95397	2.59541	2.73294	-0.0385675	0.14854	-0.0673651	0.202976	0.528711	0.341998	-0.358556	-0.221025	0.920741	0.646674	0.947306	0.759254	0.105004	0.362259	0.177365	0.437071
AT1G09060		JmjC domain protein JMJ24 [Source:UniProtKB/TrEMBL;Acc:F4HZD1]	5.79863	5.84065	5.72643	5.83224	5.81228	5.84795	5.8	5.77983	5.81912	5.79882	5.84965	5.87845	0.0420242	-0.0721966	-0.0199568	0.0157068	-0.0201746	0.0191209	0.050833	0.0796318	0.840428	0.702641	0.974023	0.980496	0.960115	0.963028	0.7804	0.642561
AT1G09070	SRC2	Protein SRC2 homolog [Source:UniProtKB/Swiss-Prot;Acc:O04023]	6.79607	6.735	7.09371	6.52221	6.48836	6.78705	6.48308	6.34471	6.85071	7.10001	7.09644	6.85304	-0.0610642	0.297649	-0.0338486	0.264837	-0.138375	0.367632	-0.00357141	-0.246968	0.941472	0.661627	0.987771	0.877617	0.91794	0.716349	0.997219	0.700797
AT1G09083			-0.741139	-0.211287	-1.10809	-0.867258	-0.792133	-1.35002	-0.154304	-0.928837	-1.35573	-2.27532	-0.880251	0.0627136	0.529852	-0.366954	0.0751252	-0.482763	-0.774533	-1.20142	1.39507	2.33803	0.73089	0.824454	0.987739	0.905261	0.729489	0.524749	0.25806	0.0461573
AT1G09090	RBOHB	Respiratory burst oxidase homolog protein B [Source:UniProtKB/Swiss-Prot;Acc:Q9SBI0]	0.261531	1.09604	0.20327	0.667282	0.754174	-0.0558752	1.23166	1.00828	1.11164	-0.428388	-0.827529	-2.02095	0.834508	-0.0582612	0.0868916	-0.723157	-0.223385	-0.120026	-0.399141	-1.59256	0.425477	0.968496	0.982649	0.758676	0.923846	0.963028	0.717879	0.0843356
AT1G09100	RPT5B	26S proteasome regulatory subunit 6A homolog B [Source:UniProtKB/Swiss-Prot;Acc:O04019]	4.77371	4.88284	5.01974	4.73174	4.88063	4.81846	4.33126	4.69844	4.44222	4.53322	4.79464	4.65247	0.109128	0.246028	0.148888	0.0867233	0.367175	0.11096	0.261426	0.119248	0.60017	0.167925	0.714003	0.870721	0.0820576	0.732308	0.12978	0.534013
AT1G09130		ATP-dependent Clp protease proteolytic subunit [Source:UniProtKB/TrEMBL;Acc:F4HZE0]	6.69212	6.65783	6.63682	6.93194	6.84539	6.93269	6.72557	6.69123	6.67705	6.70961	6.7821	6.62318	-0.0342835	-0.055293	-0.0865567	0.000747888	-0.0343399	-0.0485273	0.072493	-0.0864281	0.810477	0.672292	0.73168	0.99953	0.890108	0.826767	0.532396	0.446171
AT1G09140	SR30	Serine/arginine-rich splicing factor SR30 [Source:UniProtKB/Swiss-Prot;Acc:Q9XFR5]	6.89899	7.17266	6.81799	7.24246	7.0597	7.05561	7.05025	7.10468	6.97902	7.25143	7.31651	6.8423	0.273671	-0.0809949	-0.182754	-0.186848	0.054436	-0.0712268	0.0650855	-0.409123	0.140753	0.728207	0.637567	0.625528	0.900696	0.862463	0.76767	0.0208251
AT1G09150		Pseudouridine synthase and archaeosine transglycosylase (PUA) domain-containing protein [Source:UniProtKB/TrEMBL;Acc:Q8L7N2]	4.77045	5.02605	4.85273	4.77656	4.87083	4.64243	4.81016	4.95089	4.72384	4.82888	4.97747	4.84094	0.255606	0.0822809	0.0942656	-0.134136	0.140727	-0.0863234	0.148594	0.0120632	0.0352007	0.569485	0.758676	0.586318	0.438629	0.693088	0.233725	0.942155	UP in LB
AT1G09155	PP2B15	F-box protein PP2-B15 [Source:UniProtKB/Swiss-Prot;Acc:O80494]	-3.50331	-3.47908	-2.94412	-2.38891	-2.77653	-3.11776	-3.0609	-2.44207	-1.68025	-4.074	-4.06882	-4.47271	0.0242218	0.559189	-0.38762	-0.728856	0.618825	1.38065	0.00517539	-0.398713	0.993701	0.843211	0.962316	0.921226	0.898155	0.708586	0.999806	0.879909
AT1G09160		Probable protein phosphatase 2C 5 [Source:UniProtKB/Swiss-Prot;Acc:O80492]	5.21499	5.1721	5.86943	4.65024	4.66691	4.76283	4.65649	4.63705	4.7462	5.03373	5.21913	6.00413	-0.0428928	0.654433	0.016669	0.112597	-0.0194452	0.0897141	0.1854	0.970403	0.867973	0.000467904	0.982673	0.826479	0.968095	0.809723	0.328008	2.42443e-06	UP in LRFR
AT1G09170		P-loop nucleoside triphosphate hydrolases superfamily protein with CH (Calponin Homology) domain [Source:TAIR;Acc:AT1G09170]	-2.12571	-2.55771	-2.06089	-1.10446	-1.74083	-1.82206	-1.09013	-3.10177	-2.1306	-3.74171	-4.26375	-3.5347	-0.432005	0.0648239	-0.636367	-0.717602	-2.01164	-1.04047	-0.522041	0.207013	0.858214	0.981619	0.915566	0.900051	0.424446	0.749346	0.805011	0.928995
AT1G09180	ATSAR1	Putative GTP-binding protein, SAR1B [Source:UniProtKB/TrEMBL;Acc:O80489]	-0.405345	-0.796962	-0.21073	-0.0699052	-1.28071	-0.464969	0.0275232	-0.885938	0.0854129	0.110308	-1.28684	-0.121392	-0.391618	0.194615	-1.2108	-0.395064	-0.913461	0.0578897	-1.39715	-0.231701	0.648796	0.842122	0.243461	0.849642	0.357361	0.975731	0.0407576	0.786406
AT1G09190	PCMP-E70	Pentatricopeptide repeat-containing protein At1g09190 [Source:UniProtKB/Swiss-Prot;Acc:O80488]	0.526247	0.360968	0.615732	0.77218	0.163252	0.797126	0.761191	0.470884	0.999328	0.722812	0.558732	0.783608	-0.165278	0.0894855	-0.608928	0.0249459	-0.290307	0.238137	-0.164079	0.060796	0.848956	0.921481	0.648179	0.992103	0.82239	0.864492	0.833752	0.942206
AT1G09195		FUNCTIONS IN: molecular_function unknown; INVOLVED IN: biological_process unknown; LOCATED IN: mitochondrion; CONTAINS InterPro DOMAIN/s: Metal-dependent phosphohydrolase, HD subdomain (InterPro:IPR006674), Ppx/GppA phosphatase (InterPro:IPR003695); /.../0201 Blast hits to 17322 proteins in 780 species: Archae - 12; Bacteria - 1396; Metazoa - 17338; Fungi - 3422; Plants - 5037; Viruses - 0; Other…	3.30398	3.67019	3.1589	3.28417	3.78891	3.4244	3.38217	3.64106	3.32695	3.5364	3.68471	3.30465	0.366209	-0.145082	0.504736	0.140229	0.258888	-0.0552213	0.148312	-0.231742	0.0935274	0.571968	0.0664633	0.814468	0.414622	0.91729	0.536053	0.302655
AT1G09200	HTR1	Histone H3 [Source:UniProtKB/TrEMBL;Acc:A0A178WG20]	4.37982	4.00045	4.3537	4.22988	4.58317	4.55972	4.70778	3.89853	4.1257	3.95743	4.32088	4.02106	-0.379361	-0.0261133	0.353284	0.329842	-0.809247	-0.582076	0.363456	0.0636314	0.427065	0.968966	0.730797	0.758676	0.129531	0.329	0.428535	0.911595
AT1G09210	CRT2	Calreticulin-2 [Source:UniProtKB/Swiss-Prot;Acc:Q38858]	5.68303	5.69525	6.63165	5.63666	5.60907	5.65273	5.77395	5.64801	5.74266	5.63192	5.61571	6.36146	0.0122119	0.948614	-0.027586	0.016074	-0.125942	-0.0312966	-0.0162137	0.729539	0.962481	1.63439e-06	0.967453	0.982294	0.667348	0.942194	0.943388	4.09706e-05	UP in LRFR
AT1G09220	PCMP-E25	Pentatricopeptide repeat-containing protein At1g09220, mitochondrial [Source:UniProtKB/Swiss-Prot;Acc:Q680Z7]	-1.31968	-1.53604	-0.234583	-0.481914	-0.0830433	-0.122953	-0.045164	-0.49628	-0.769517	-0.878155	-0.663908	-0.452664	-0.216357	1.0851	0.39887	0.358961	-0.451116	-0.724353	0.214247	0.425491	0.867633	0.2613	0.893452	0.908541	0.810295	0.644092	0.854358	0.688622
AT1G09230	SNRNP65	U11/U12 small nuclear ribonucleoprotein 65 kDa protein [Source:UniProtKB/Swiss-Prot;Acc:Q8RWV8]	3.71785	4.16209	3.52817	4.01811	4.14104	3.89554	4.12653	4.00784	3.97245	3.66971	3.92423	3.6153	0.444243	-0.189679	0.122923	-0.122574	-0.118688	-0.154081	0.254525	-0.0544022	0.0141194	0.336984	0.802796	0.804229	0.726044	0.616059	0.164554	0.810314	UP in LB
AT1G09250	BHLH149	Transcription factor bHLH149 [Source:UniProtKB/Swiss-Prot;Acc:O80482]	6.52468	6.58575	8.06534	5.33373	4.92919	5.7152	5.05202	4.99835	6.0772	6.3025	6.19975	8.12619	0.0610645	1.54066	-0.404542	0.381469	-0.0536752	1.02517	-0.10275	1.82369	0.879574	2.62149e-06	0.394492	0.441578	0.940932	0.00147502	0.762002	1.32808e-07	UP in LRFR
AT1G09257			1.48625	0.452772	1.14734	2.43113	0.789113	1.85503	2.09659	1.04961	1.81447	2.21208	0.132923	0.363345	-1.03348	-0.338906	-1.64202	-0.576105	-1.04698	-0.282125	-2.07915	-1.84873	0.080698	0.637962	0.0201257	0.65141	0.162619	0.818099	0.000476949	0.00156922
AT1G09270	IMPA4	Importin subunit alpha-4 [Source:UniProtKB/Swiss-Prot;Acc:O80480]	6.26343	6.19692	7.3802	5.85913	5.88748	5.9764	5.85966	5.9008	5.96521	5.92538	6.0902	7.37159	-0.0665104	1.11678	0.0283499	0.117276	0.0411481	0.105558	0.164822	1.44621	0.701173	5.25319e-09	0.958525	0.715556	0.900417	0.657791	0.239934	6.36976e-11	UP in LRFR
AT1G09280	STR6	Rhodanese-like domain-containing protein 6 [Source:UniProtKB/Swiss-Prot;Acc:Q94AC1]	4.53542	4.97659	4.44684	4.73116	5.14029	4.62245	4.75803	5.27349	4.69681	4.8238	5.23675	4.65359	0.441171	-0.0885785	0.409137	-0.108707	0.515456	-0.0612172	0.412957	-0.170204	0.0294989	0.736608	0.138525	0.860139	0.031346	0.900455	0.0380651	0.439671	UP in LB
AT1G09290		Putative uncharacterized protein At1g09290 (Fragment) [Source:UniProtKB/TrEMBL;Acc:Q7XBQ8]	3.1431	3.29463	3.57216	3.24342	3.31828	3.37874	3.30891	3.23035	3.46343	3.50152	3.33087	3.89744	0.151535	0.42906	0.0748591	0.135316	-0.0785542	0.154528	-0.170651	0.395918	0.645161	0.114463	0.941126	0.869284	0.903532	0.768662	0.569369	0.139107
AT1G09300	ICP55	Intermediate cleaving peptidase 55, mitochondrial [Source:UniProtKB/Swiss-Prot;Acc:F4HZG9]	2.27912	2.34876	2.95437	2.73724	2.11833	2.7171	2.2943	1.77626	2.25526	2.35764	2.02034	2.87194	0.0696397	0.675256	-0.618912	-0.0201416	-0.518038	-0.0390441	-0.337299	0.514292	0.904828	0.0915446	0.330706	0.990047	0.357431	0.970069	0.42907	0.201428
AT1G09310		Putative uncharacterized protein [Source:UniProtKB/TrEMBL;Acc:Q9ZPZ4]	10.4431	10.0898	10.2966	10.2547	9.88766	10.4959	10.3678	10.1015	10.8642	10.6384	10.1661	10.3963	-0.353274	-0.14652	-0.367046	0.241216	-0.266301	0.496443	-0.472324	-0.242113	0.18833	0.644745	0.405866	0.676448	0.508643	0.123931	0.0627697	0.378046
AT1G09320		Agenet domain-containing protein [Source:UniProtKB/TrEMBL;Acc:Q500V5]	3.11079	3.21053	3.04235	3.3732	3.48649	3.47774	3.22178	3.49077	3.29993	3.30373	3.31412	3.26795	0.0997414	-0.0684369	0.113286	0.10454	0.268988	0.0781542	0.0103896	-0.0357778	0.729782	0.825743	0.870132	0.883689	0.41551	0.882086	0.973839	0.904713
AT1G09330	ECH	Golgi apparatus membrane protein-like protein ECHIDNA [Source:UniProtKB/Swiss-Prot;Acc:Q8LEK2]	4.93154	5.23921	5.6767	4.71937	4.86394	4.84326	4.74087	4.82595	4.94476	4.7926	4.96877	5.70067	0.307664	0.745152	0.14457	0.123887	0.0850814	0.20389	0.17617	0.908072	0.0357814	8.01371e-06	0.650889	0.724282	0.768351	0.320071	0.242862	2.96801e-07	UP in LB & LRFR
AT1G09340	CRB	chloroplast RNA binding [Source:TAIR;Acc:AT1G09340]	9.75571	8.71179	9.52122	9.9499	9.08238	10.0022	9.59051	8.61336	9.75501	9.92846	9.07124	9.70796	-1.04392	-0.234489	-0.867523	0.0522997	-0.977156	0.164495	-0.857223	-0.220502	3.24196e-07	0.168066	2.11809e-05	0.932779	2.89608e-06	0.527478	3.82378e-06	0.186272	DOWN in LB
AT1G09350	GOLS3	Hexosyltransferase (Fragment) [Source:UniProtKB/TrEMBL;Acc:W8PVD7]	1.09398	0.630183	1.9113	0.262417	0.514791	0.75907	-0.78666	-0.621588	-1.37759	-0.52532	-3.57287	-0.383043	-0.463801	0.817319	0.252375	0.496653	0.165072	-0.590933	-3.04755	0.142277	0.744737	0.520878	0.953851	0.887848	0.955285	0.788775	0.0046608	0.924019
AT1G09380		WAT1-related protein At1g09380 [Source:UniProtKB/Swiss-Prot;Acc:Q8GXB4]	-0.519271	-1.06162	-2.41688	-3.68271	-0.833399	-0.407829	-2.68762	-1.14075	-1.3505	-3.24448	-0.597788	-1.15594	-0.542353	-1.8976	2.84931	3.27488	1.54687	1.33712	2.64669	2.08854	0.871097	0.475066	0.52159	0.414428	0.720432	0.770634	0.27233	0.402218
AT1G09390		GDSL esterase/lipase At1g09390 [Source:UniProtKB/Swiss-Prot;Acc:O80522]	4.63382	4.69408	3.35876	4.77098	5.06767	4.77193	4.97077	5.10717	5.09161	4.60007	4.87719	3.98465	0.0602541	-1.27506	0.296691	0.000948603	0.136401	0.120846	0.27712	-0.615426	0.859702	4.19361e-06	0.512416	0.999924	0.772938	0.805983	0.262808	0.00880245	DOWN in LRFR
AT1G09410	PCMP-H18	Pentatricopeptide repeat-containing protein At1g09410 [Source:UniProtKB/Swiss-Prot;Acc:Q56XI1]	-0.0508511	-0.685718	0.0388078	0.298499	0.260778	0.45049	0.431334	0.518896	-0.258734	-0.107227	-0.249147	-0.510292	-0.634867	0.0896589	-0.0377216	0.15199	0.0875622	-0.690068	-0.14192	-0.403065	0.310711	0.916936	0.987443	0.94544	0.955345	0.420638	0.84823	0.531838
AT1G09415	NIMIN-3	Protein NIM1-INTERACTING 3 [Source:UniProtKB/Swiss-Prot;Acc:Q9FNZ4]	3.18743	3.71349	2.67127	3.97558	3.77368	3.85845	3.52578	3.77625	3.87719	3.53874	3.50712	2.78625	0.52606	-0.516164	-0.201901	-0.11713	0.250466	0.351409	-0.0316227	-0.752494	0.0314454	0.0348577	0.73394	0.880014	0.514783	0.300299	0.924551	0.00203477	UP in LB & DOWN in LRFR
AT1G09420	G6PD4	Glucose-6-phosphate 1-dehydrogenase [Source:UniProtKB/TrEMBL;Acc:F4I0Y8]	4.24849	4.57949	3.65741	4.40697	4.5958	4.37664	4.53818	4.71874	4.15191	4.52984	4.75192	3.72138	0.330999	-0.591082	0.188822	-0.030332	0.180554	-0.386275	0.222079	-0.808455	0.0969262	0.00288939	0.663313	0.970264	0.572919	0.114708	0.276017	8.7561e-05	DOWN in LRFR
AT1G09421		other RNA [Source:TAIR;Acc:AT1G09421]	-0.361455	-0.48519	-2.35164	-0.623013	-1.3219	0.0708957	-0.76978	-0.682948	-0.600497	-0.525011	-0.836732	-1.93086	-0.123736	-1.99019	-0.698889	0.693908	0.086832	0.169283	-0.311721	-1.40585	0.919802	0.0167134	0.727326	0.730169	0.968933	0.937133	0.757397	0.0888741	DOWN in LRFR
AT1G09430	ACLA-3	ATP-citrate synthase alpha chain protein 3 [Source:UniProtKB/Swiss-Prot;Acc:O80526]	5.67037	6.13359	5.16051	5.66481	6.18595	5.58564	5.94045	6.37328	5.859	5.77813	6.35909	5.21712	0.463226	-0.509855	0.52114	-0.0791687	0.432824	-0.0814552	0.580959	-0.561014	0.00858062	0.00403819	0.0133268	0.889993	0.0384322	0.828093	0.00103791	0.00145763	UP in LB & DOWN in LRFR
AT1G09440		Protein kinase superfamily protein [Source:UniProtKB/TrEMBL;Acc:F4I0Z0]	2.2318	2.10341	1.015	1.91328	1.96763	1.87711	1.62437	2.20237	1.63567	2.13917	1.98596	1.36656	-0.128399	-1.2168	0.054352	-0.036165	0.578007	0.0113064	-0.153215	-0.772615	0.84482	0.00905265	0.978032	0.985103	0.394458	0.994191	0.789308	0.0949007	DOWN in LRFR
AT1G09450	HASPIN	Serine/threonine-protein kinase haspin homolog [Source:UniProtKB/Swiss-Prot;Acc:O80528]	0.623701	0.402309	0.441496	0.966869	1.57038	1.41812	1.29307	0.991373	0.147938	0.722908	0.993481	0.606429	-0.221393	-0.182206	0.603508	0.451246	-0.301702	-1.14514	0.270573	-0.116479	0.808342	0.846438	0.69143	0.804145	0.833576	0.188456	0.734386	0.895513
AT1G09460		Carbohydrate-binding X8 domain superfamily protein [Source:UniProtKB/TrEMBL;Acc:F4I0Z2]	3.99838	4.424	3.87647	2.86067	3.72627	1.76534	3.04183	3.28591	2.55138	3.39742	4.23026	3.81731	0.425616	-0.121911	0.865605	-1.09533	0.244082	-0.490452	0.832838	0.419886	0.277268	0.807556	0.0634631	0.0123074	0.720004	0.345573	0.0202404	0.268565
AT1G09467			-1.00989	-0.534866	-1.0888	-0.386341	-0.266309	-0.292103	-0.250055	0.0909899	-0.841751	-0.928189	-0.855028	-0.727797	0.475026	-0.0789074	0.120032	0.0942372	0.341045	-0.591695	0.0731615	0.200392	0.468384	0.926315	0.958522	0.967696	0.760586	0.511228	0.92574	0.775611
AT1G09470	NEAP3	Nuclear envelope-associated protein 3 [Source:UniProtKB/Swiss-Prot;Acc:Q4PT37]	0.0538577	0.358881	0.653469	0.831036	1.47731	1.15337	1.65789	1.02795	2.09933	0.737191	0.874036	0.836583	0.305024	0.599611	0.64627	0.322333	-0.629945	0.441432	0.136845	0.0993922	0.756508	0.4831	0.713054	0.896718	0.618722	0.761296	0.889849	0.922074
AT1G09480		NAD(P)-binding Rossmann-fold superfamily protein [Source:UniProtKB/TrEMBL;Acc:F4I0Z5]	2.4802	2.25339	2.67473	2.53223	2.12568	2.37062	2.11804	2.23031	2.57086	2.7923	2.07111	3.45415	-0.22681	0.194524	-0.40655	-0.16161	0.112273	0.452821	-0.721196	0.661844	0.52584	0.59827	0.46066	0.862688	0.873981	0.279573	0.0159809	0.027152
AT1G09490		At1g09490/F14J9_15 [Source:UniProtKB/TrEMBL;Acc:O80532]	5.12642	4.96133	5.60545	5.26806	4.94992	5.40623	5.18987	5.04446	5.63282	5.22087	4.74649	5.34829	-0.165089	0.479025	-0.318143	0.13817	-0.145405	0.442951	-0.474384	0.127422	0.338483	0.00276619	0.139933	0.709223	0.573568	0.016189	0.0025547	0.460839	UP in LRFR
AT1G09500		At1g09500/F14J9_16 [Source:UniProtKB/TrEMBL;Acc:O80533]	-0.700679	-1.98619	-0.707915	-1.2647	-1.4204	-0.6221	-1.33289	-2.07345	-0.0241463	-2.94431	-2.09799	-1.95648	-1.28551	-0.00723569	-0.155693	0.642604	-0.740562	1.30874	0.846317	0.987829	0.355544	0.997003	0.976781	0.870132	0.766483	0.511095	0.552415	0.478925
AT1G09520		At1g09520/F14J9_18 [Source:UniProtKB/TrEMBL;Acc:O80535]	3.32177	3.53966	3.74051	3.47393	3.84295	3.57109	3.71155	3.95858	3.74551	3.67165	3.95587	3.62093	0.217894	0.418744	0.369017	0.0971558	0.247033	0.0339559	0.284224	-0.0507181	0.371774	0.060506	0.27895	0.893943	0.463438	0.954787	0.209541	0.859556
AT1G09530	PIF3	Transcription factor PIF3 [Source:UniProtKB/Swiss-Prot;Acc:O80536]	5.72008	5.79844	5.88932	5.93332	5.90367	5.80452	6.37339	6.43628	7.07895	6.18887	6.0542	6.16332	0.0783616	0.169237	-0.0296456	-0.128798	0.062895	0.705566	-0.134668	-0.0255453	0.697116	0.326274	0.963588	0.740798	0.861042	0.000169029	0.433103	0.904197
AT1G09533			0.297482	0.163816	0.275495	0.352796	-0.308951	0.362494	-0.066132	0.424207	0.731825	0.497535	0.151352	0.296097	-0.133666	-0.0219871	-0.661747	0.00969854	0.490339	0.797957	-0.346182	-0.201438	0.874281	0.981814	0.572385	0.997536	0.621488	0.332446	0.60291	0.778599
AT1G09540	MYB61	MYB61 [Source:UniProtKB/TrEMBL;Acc:A0A178WLE4]	0.820564	1.25396	0.348948	0.378735	0.740504	-0.625585	1.57614	1.56007	1.96628	0.541754	-1.46126	-0.471866	0.433396	-0.471616	0.361768	-1.00432	-0.0160675	0.390148	-2.00301	-1.01362	0.708853	0.680838	0.907645	0.586573	0.996017	0.844852	0.024524	0.284439
AT1G09560	GLP4	Germin-like protein subfamily 2 member 1 [Source:UniProtKB/Swiss-Prot;Acc:P94014]	6.16057	5.7907	6.08158	5.896	6.02129	5.62173	5.45233	5.25776	5.56417	5.14817	4.81118	5.29812	-0.369867	-0.0789902	0.125289	-0.274277	-0.194573	0.111836	-0.336993	0.149946	0.519316	0.913466	0.947895	0.853388	0.861754	0.928617	0.539713	0.806932
AT1G09570	PHYA	phytochrome A [Source:TAIR;Acc:AT1G09570]	8.25234	8.6366	8.54517	7.48531	8.02243	7.5905	7.6723	8.19476	7.91012	7.94327	8.62479	8.82788	0.384253	0.292825	0.537119	0.105189	0.522464	0.237824	0.681517	0.884614	0.013503	0.0618957	0.00345742	0.804384	0.00359778	0.259161	4.19864e-05	1.11758e-06	UP in LB
AT1G09575		Calcium uniporter protein 6, mitochondrial [Source:UniProtKB/Swiss-Prot;Acc:F4I111]	3.65767	4.04832	4.46275	2.57477	3.00241	2.54752	2.3536	2.94014	2.45078	3.23802	3.85649	4.53	0.390655	0.805087	0.427643	-0.027256	0.586536	0.0971715	0.618468	1.29198	0.149454	0.00251703	0.299746	0.980819	0.0654041	0.873309	0.0163331	9.10048e-06	UP in LRFR
AT1G09580		Transmembrane emp24 domain-containing protein p24delta3 [Source:UniProtKB/Swiss-Prot;Acc:Q6IDL4]	2.8211	3.23217	3.3672	2.86895	2.86774	2.98038	2.81665	2.93178	2.96131	2.75061	2.80875	3.0746	0.411065	0.546092	-0.00121752	0.111429	0.115129	0.144661	0.0581355	0.32399	0.0884371	0.0214685	0.99985	0.883453	0.817519	0.751999	0.848452	0.179313	UP in LRFR
AT1G09590	RPL21A	60S ribosomal protein L21-1 [Source:UniProtKB/Swiss-Prot;Acc:Q43291]	6.57327	6.48017	7.41925	6.22842	6.18623	6.36933	6.51526	6.27576	6.57135	6.53983	6.42827	7.3343	-0.0930966	0.845981	-0.0421994	0.14091	-0.239501	0.0560902	-0.111562	0.794464	0.631517	3.93467e-06	0.944138	0.698219	0.264202	0.879338	0.525252	6.66691e-06	UP in LRFR
AT1G09600		Probable serine/threonine-protein kinase At1g09600 [Source:UniProtKB/Swiss-Prot;Acc:F4I114]	0.31721	-0.289409	-0.013993	0.074773	-0.0564587	0.729384	0.517691	-0.757303	-0.414567	0.274731	-0.502881	-0.178465	-0.60662	-0.331203	-0.131232	0.654611	-1.27499	-0.932258	-0.777612	-0.453196	0.469544	0.726428	0.964411	0.69899	0.181784	0.379994	0.312494	0.585436
AT1G09610	GXM1	GXM3 [Source:UniProtKB/TrEMBL;Acc:A0A178W7U8]	0.150445	-0.610866	-0.0433798	-0.233391	-1.13615	-0.43887	-0.215938	-0.961756	-0.651587	-2.28233	-1.10774	-1.0237	-0.761312	-0.193825	-0.902756	-0.205479	-0.745817	-0.435648	1.17459	1.25863	0.626365	0.918473	0.790432	0.968876	0.765623	0.885159	0.389113	0.35155
AT1G09620		Leucine--tRNA ligase, cytoplasmic [Source:UniProtKB/Swiss-Prot;Acc:F4I116]	6.90024	6.91658	7.06191	6.74575	6.98323	6.86381	6.9949	7.12138	6.89571	6.82256	7.08618	7.22278	0.0163403	0.161672	0.237481	0.11806	0.126484	-0.0991893	0.263617	0.400223	0.948809	0.377088	0.402781	0.788325	0.664738	0.757912	0.110869	0.0138296
AT1G09630	RABA2A	Ras-related protein RABA2a [Source:UniProtKB/Swiss-Prot;Acc:O04486]	3.99091	4.28935	4.7706	3.86502	4.03871	3.92924	3.77142	4.04943	3.93999	3.91231	4.19435	4.79503	0.298446	0.779691	0.173687	0.064221	0.278016	0.168574	0.282043	0.882714	0.116671	9.3152e-05	0.678628	0.926949	0.27461	0.581851	0.131037	1.49935e-05	UP in LRFR
AT1G09640		Probable elongation factor 1-gamma 1 [Source:UniProtKB/Swiss-Prot;Acc:O04487]	7.24629	7.34706	7.71207	7.11384	7.26805	7.16409	7.31043	7.46998	7.29503	7.31544	7.60547	7.76505	0.100776	0.465778	0.154211	0.0502544	0.159552	-0.0153952	0.290033	0.449613	0.426861	0.000108928	0.440686	0.89116	0.309802	0.959867	0.00879618	0.000129512	UP in LRFR
AT1G09645		At1g09645 [Source:UniProtKB/TrEMBL;Acc:Q6GKX8]	4.36352	4.80559	4.47441	4.28697	4.68798	4.51842	4.26167	4.73539	4.58171	4.60201	4.78137	4.87102	0.442072	0.110895	0.401018	0.23145	0.473718	0.32004	0.179359	0.269014	0.0199709	0.636048	0.114639	0.52776	0.0357063	0.19978	0.377309	0.161396	UP in LB
AT1G09650		F-box/LRR-repeat/kelch-repeat protein At1g09650 [Source:UniProtKB/Swiss-Prot;Acc:O04488]	-1.27271	-0.757485	-0.646269	0.111018	0.00525112	-0.804903	-0.373345	0.298128	-0.580136	0.309496	-0.536103	-0.64866	0.515229	0.626444	-0.105767	-0.915921	0.671473	-0.206791	-0.845599	-0.958156	0.629794	0.540702	0.977057	0.617362	0.660013	0.924752	0.360254	0.291377
AT1G09660		KH domain-containing protein At1g09660/At1g09670 [Source:UniProtKB/Swiss-Prot;Acc:Q8GWR3]	5.04113	5.29939	5.32505	4.95759	4.9257	4.91561	4.81613	4.94442	4.93445	4.98904	5.30386	5.06459	0.25826	0.283919	-0.0318882	-0.0419799	0.128285	0.118313	0.314825	0.0755553	0.0571224	0.0354627	0.952751	0.93528	0.557091	0.599921	0.0172748	0.625412	UP in LRFR
AT1G09680		Putative pentatricopeptide repeat-containing protein At1g09680 [Source:UniProtKB/Swiss-Prot;Acc:O04491]	-0.103229	-1.34747	-0.313829	-0.904696	0.385496	-0.082833	0.177399	0.0466821	0.25862	-0.730268	0.0714729	-0.473204	-1.24424	-0.2106	1.29019	0.821863	-0.130717	0.0812206	0.801741	0.257065	0.149911	0.860291	0.346124	0.654553	0.953861	0.970712	0.369077	0.805654
AT1G09690	RPL21A	60S ribosomal protein L21-1 [Source:UniProtKB/Swiss-Prot;Acc:Q43291]	7.61509	7.55931	8.27826	7.34539	7.47362	7.51208	7.57897	7.51073	7.63759	7.58981	7.6741	8.29118	-0.0557806	0.66317	0.128231	0.166689	-0.0682347	0.0586197	0.0842901	0.701366	0.790952	7.59337e-05	0.734437	0.604954	0.840219	0.869854	0.638238	2.90408e-05	UP in LRFR
AT1G09700	DRB1	Double-stranded RNA-binding protein 1 [Source:UniProtKB/Swiss-Prot;Acc:O04492]	3.19492	3.26179	3.99551	3.40258	3.22872	3.31342	3.54435	3.22786	3.36264	3.28869	3.33898	3.85257	0.0668732	0.800595	-0.173859	-0.0891613	-0.316491	-0.181714	0.0502923	0.563882	0.778323	3.81212e-05	0.655276	0.871401	0.165281	0.515405	0.822576	0.00151533	UP in LRFR
AT1G09710		Homeodomain-like superfamily protein [Source:UniProtKB/TrEMBL;Acc:F4I129]	3.2328	3.57198	2.65187	3.3858	3.5975	3.43487	3.42277	3.69396	3.32246	3.22899	3.62048	2.86358	0.339182	-0.580926	0.2117	0.049072	0.271185	-0.100315	0.391489	-0.365415	0.162676	0.0132939	0.692515	0.958522	0.441149	0.845706	0.093138	0.119492	DOWN in LRFR
AT1G09730		Cysteine proteinases superfamily protein [Source:UniProtKB/TrEMBL;Acc:F4I133]	5.20444	5.33292	5.1212	5.39569	5.41243	5.23061	5.23319	5.5061	5.22467	5.28209	5.36993	5.222	0.128477	-0.0832423	0.0167448	-0.165076	0.272906	-0.00851993	0.0878433	-0.060091	0.404779	0.622321	0.977177	0.539221	0.113149	0.982626	0.572622	0.712923
AT1G09740		Adenine nucleotide alpha hydrolases-like superfamily protein [Source:UniProtKB/TrEMBL;Acc:Q84TF6]	5.44707	5.51566	4.94762	5.57989	5.82603	5.56521	5.47413	5.65847	5.56467	5.14706	5.20178	4.33454	0.0685851	-0.499454	0.246137	-0.0146858	0.184335	0.0905398	0.0547212	-0.812517	0.905918	0.228744	0.825722	0.992988	0.824346	0.927674	0.917687	0.0351256
AT1G09750	AED3	Aspartyl protease AED3 [Source:UniProtKB/Swiss-Prot;Acc:O04496]	5.40442	5.8615	5.77048	4.59063	5.08312	4.858	5.55011	5.42494	5.17871	4.74099	5.62243	5.29312	0.457075	0.366053	0.492489	0.267373	-0.12517	-0.371393	0.881436	0.552126	0.0926777	0.190655	0.201494	0.645144	0.825512	0.322171	0.00107084	0.0357307
AT1G09760	U2A'	U2 small nuclear ribonucleoprotein A' [Source:UniProtKB/Swiss-Prot;Acc:P43333]	5.04745	5.04338	5.29305	5.15756	5.28735	5.19202	5.17448	5.36185	5.27099	5.23963	5.17709	5.37236	-0.00406415	0.245604	0.129793	0.0344672	0.187372	0.0965083	-0.0625458	0.132727	0.984789	0.0662112	0.655249	0.946314	0.310885	0.683111	0.686892	0.343448
AT1G09770	CDC5	Cell division cycle 5-like protein [Source:UniProtKB/Swiss-Prot;Acc:P92948]	6.8454	7.01555	6.77185	6.64655	7.08522	6.72404	7.05685	7.31493	6.9009	6.80331	7.09301	6.96153	0.170152	-0.0735461	0.438679	0.0774978	0.258086	-0.15595	0.289697	0.158219	0.252588	0.675426	0.00819453	0.85452	0.145252	0.463472	0.0347986	0.276262
AT1G09780	PGM1	IPGAM1 [Source:UniProtKB/TrEMBL;Acc:A0A178W6V9]	6.72897	6.59742	7.16827	6.67631	6.44181	6.82346	6.74857	6.69324	6.72117	6.56481	6.47955	6.96808	-0.131548	0.439305	-0.234494	0.147156	-0.0553307	-0.0273992	-0.0852588	0.403271	0.319862	0.000510183	0.168669	0.531997	0.832609	0.929765	0.529661	0.00101568	UP in LRFR
AT1G09794		Cox19 family protein (CHCH motif) [Source:UniProtKB/TrEMBL;Acc:F4I2K8]	1.00568	1.01901	1.24802	1.32866	1.02537	1.39157	1.03184	1.31722	1.62256	1.65907	0.869085	1.00939	0.0133295	0.242345	-0.303286	0.0629058	0.285372	0.590715	-0.789989	-0.649689	0.984602	0.645559	0.788562	0.972071	0.719021	0.322991	0.0603681	0.12864
AT1G09795	HISN1B	ATP phosphoribosyltransferase 2, chloroplastic [Source:UniProtKB/Swiss-Prot;Acc:Q8GSJ1]	4.9409	5.13449	4.95915	5.11064	5.24499	5.1266	5.19651	5.3453	5.34477	4.85895	5.0002	4.88267	0.193594	0.0182529	0.134349	0.0159616	0.148789	0.148268	0.141251	0.0237168	0.332294	0.94838	0.777697	0.983722	0.63701	0.638777	0.483881	0.924551
AT1G09800		tRNA pseudouridine synthase [Source:UniProtKB/TrEMBL;Acc:F4I2L0]	1.82734	2.06675	2.28253	1.90498	1.58518	1.94934	2.15875	1.69636	2.08465	2.1514	1.89709	2.50881	0.239411	0.455191	-0.319802	0.0443634	-0.462391	-0.0741046	-0.254311	0.357406	0.627137	0.292114	0.749097	0.979416	0.443895	0.943709	0.575167	0.408516
AT1G09810	ECT11	Evolutionarily conserved C-terminal region 11 [Source:UniProtKB/TrEMBL;Acc:Q56XH8]	2.88177	2.90267	3.15547	2.88929	2.70437	2.80398	2.82763	2.75633	2.93338	2.69553	2.93488	3.03377	0.0209062	0.273706	-0.184925	-0.0853181	-0.0712982	0.105759	0.239347	0.338245	0.954842	0.292189	0.762971	0.923952	0.903532	0.84079	0.349921	0.166304
AT1G09812		Multidrug resistance protein [Source:UniProtKB/TrEMBL;Acc:Q5Q0I0]	0.321107	-0.92938	-0.116683	-0.386681	0.433249	0.742638	-0.145244	0.202806	0.471813	0.465067	0.485753	0.503264	-1.25049	-0.43779	0.81993	1.12932	0.34805	0.617057	0.020686	0.0381969	0.206662	0.717741	0.712126	0.538682	0.873751	0.726877	0.989065	0.977569
AT1G09815	POLD4	POLD4 [Source:UniProtKB/TrEMBL;Acc:A0A178WHS7]	4.50628	4.71442	4.76521	4.49879	4.61907	4.5702	4.60066	4.53576	4.62442	4.82596	4.78321	4.80599	0.208137	0.258932	0.120279	0.0714106	-0.0649015	0.0237591	-0.042746	-0.0199742	0.443634	0.32106	0.872121	0.937686	0.91286	0.970172	0.893373	0.952012
AT1G09820		Pentatricopeptide repeat-containing protein At1g09820 [Source:UniProtKB/Swiss-Prot;Acc:O04504]	2.80306	2.45044	2.43541	3.02144	2.54717	2.9646	2.90826	2.74109	2.90478	2.93599	2.63638	2.87694	-0.35262	-0.367653	-0.474268	-0.0568385	-0.167163	-0.00347782	-0.299613	-0.0590491	0.239079	0.216378	0.273663	0.960341	0.761762	0.997521	0.311625	0.872973
AT1G09830	PUR2	Phosphoribosylamine--glycine ligase, chloroplastic [Source:UniProtKB/Swiss-Prot;Acc:P52420]	4.65073	4.43178	5.09818	4.51815	4.46258	4.58545	4.59079	4.50444	4.76236	4.56448	4.50475	5.07093	-0.218953	0.447455	-0.0555694	0.0673	-0.0863432	0.17157	-0.0597212	0.50646	0.187797	0.00517276	0.925393	0.900051	0.788731	0.484434	0.756895	0.00149445	UP in LRFR
AT1G09840	ASK10	Shaggy-related protein kinase kappa [Source:UniProtKB/Swiss-Prot;Acc:Q39019]	5.48405	5.38585	5.44291	5.53015	5.27067	5.2907	5.4875	5.31734	5.3507	5.26433	5.26408	5.52862	-0.0982032	-0.0411435	-0.259477	-0.239446	-0.170163	-0.136805	-0.00025632	0.264284	0.607892	0.854427	0.289545	0.357829	0.48364	0.60538	1	0.0913955
AT1G09850	XBCP3	At1g09850 [Source:UniProtKB/TrEMBL;Acc:Q0WVJ5]	4.5447	4.4984	4.55866	4.62805	4.34442	4.76582	4.69394	4.48078	4.96045	4.66996	4.19937	4.49797	-0.0462963	0.0139613	-0.283626	0.13777	-0.213154	0.266513	-0.470587	-0.171987	0.844504	0.956758	0.266034	0.735313	0.378831	0.233658	0.00447969	0.329781
AT1G09863			2.14425	2.79677	2.13978	2.18743	2.53527	2.18296	2.43486	2.66861	2.02713	1.54378	2.44667	1.84963	0.652528	-0.00446307	0.347836	-0.00447574	0.23375	-0.40773	0.902887	0.30585	0.0976856	0.993957	0.694556	0.998449	0.754654	0.498546	0.0174066	0.47119
AT1G09870		At1g09870/F21M12_26 [Source:UniProtKB/TrEMBL;Acc:Q941B2]	4.91668	5.05181	5.18599	4.96867	5.02708	4.97472	4.9102	5.06619	4.97974	4.95717	4.92669	5.12748	0.135137	0.269315	0.0584154	0.00604986	0.155989	0.0695399	-0.0304761	0.170308	0.333776	0.0359478	0.887848	0.990918	0.408575	0.7888	0.853465	0.192622	UP in LRFR
AT1G09890		Rhamnogalacturonate lyase family protein [Source:TAIR;Acc:AT1G09890]	0.3404	-0.566779	-0.661298	-0.0409076	-1.34942	0.0618651	-0.108349	-0.0453935	-0.794268	0.0111117	-1.10219	-0.549578	-0.907179	-1.0017	-1.30851	0.102773	0.0629557	-0.685918	-1.1133	-0.56069	0.462522	0.40852	0.532294	0.98256	0.983391	0.738367	0.329384	0.655295
AT1G09900		Pentatricopeptide repeat-containing protein At1g09900 [Source:UniProtKB/Swiss-Prot;Acc:Q3EDF8]	3.81584	3.6293	3.83093	4.16019	3.74068	4.39026	4.22484	3.72827	4.11397	4.08953	3.74706	4.00341	-0.186542	0.0150953	-0.419513	0.230066	-0.496567	-0.110861	-0.342471	-0.0861181	0.480133	0.966698	0.209392	0.645144	0.0779527	0.819019	0.139138	0.757872
AT1G09910		Rhamnogalacturonate lyase family protein [Source:UniProtKB/TrEMBL;Acc:F4I2M8]	4.3464	4.81067	3.58533	4.76404	5.07579	4.48894	4.94526	5.32888	4.75094	4.48785	4.97258	3.70837	0.464267	-0.761074	0.311748	-0.275101	0.38362	-0.194324	0.48473	-0.779487	0.0639583	0.00251799	0.504473	0.585633	0.251854	0.654589	0.0472538	0.0017067	DOWN in LRFR
AT1G09913			-0.239136	0.220816	-0.200909	-0.787851	-0.404714	-0.258909	-2.0004	-0.165626	-0.380458	-0.340282	-0.279352	-1.02096	0.459953	0.0382275	0.383137	0.528942	1.83477	1.61994	0.0609299	-0.680681	0.706956	0.980724	0.907476	0.8553	0.128105	0.197301	0.963786	0.522817
AT1G09920		Expressed protein [Source:UniProtKB/TrEMBL;Acc:Q8L7A5]	4.83718	4.84878	4.99771	5.20813	5.01706	5.1928	4.88827	4.95569	5.32151	5.14871	4.89948	4.99254	0.0115966	0.160527	-0.191072	-0.0153295	0.0674252	0.433244	-0.249227	-0.15617	0.966428	0.413209	0.595087	0.983708	0.865892	0.0371726	0.158525	0.406996
AT1G09932		Phosphoglycerate mutase family protein [Source:UniProtKB/TrEMBL;Acc:Q8GWG7]	-0.0351241	-1.32859	-0.778475	-0.707948	-1.08872	-0.762678	-0.443779	-0.36934	-0.0669056	-0.673674	-1.32979	-0.80985	-1.29347	-0.743351	-0.380774	-0.05473	0.0744388	0.376873	-0.656113	-0.136176	0.214893	0.52079	0.913102	0.988914	0.978541	0.868171	0.555694	0.919196
AT1G09940	HEMA2	Glutamyl-tRNA reductase 2, chloroplastic [Source:UniProtKB/Swiss-Prot;Acc:P49294]	4.42364	4.34391	3.9798	4.64963	4.69385	4.80657	4.64221	4.63797	4.65112	4.62563	4.53406	4.21469	-0.0797236	-0.443839	0.0442249	0.156939	-0.00424291	0.0089138	-0.0915688	-0.410941	0.725438	0.0117479	0.949512	0.699169	0.994268	0.985836	0.653663	0.0172783	DOWN in LRFR
AT1G09950	RAS1	At1g09950 [Source:UniProtKB/TrEMBL;Acc:O04515]	-1.60471	-3.85274	-0.190638	-2.33162	-4.07532	-2.49789	-1.75061	-3.33218	-2.73771	-1.05008	-2.6436	-1.40706	-2.24802	1.41407	-1.74369	-0.166266	-1.58157	-0.987099	-1.59352	-0.356981	0.120594	0.363422	0.519895	0.977965	0.462811	0.702174	0.279423	0.84401
AT1G09960	SUC4	Sucrose transport protein SUC4 [Source:UniProtKB/Swiss-Prot;Acc:Q9FE59]	3.07168	3.05073	2.939	2.63545	3.03629	2.59706	3.04058	3.06414	2.70987	3.12351	2.84499	2.68555	-0.0209498	-0.132682	0.40085	-0.0383893	0.0235637	-0.330706	-0.278514	-0.437953	0.954238	0.654867	0.275222	0.969091	0.970231	0.324353	0.260633	0.0636971
AT1G09970	LRR XI-23	Leucine-rich receptor-like protein kinase family protein [Source:UniProtKB/TrEMBL;Acc:F4I2N7]	7.80348	7.60085	7.93078	7.57838	7.73161	7.50959	7.33193	7.39042	7.31703	7.39472	7.15057	7.61678	-0.202624	0.127297	0.153238	-0.0687905	0.0584969	-0.0148962	-0.244148	0.22206	0.581227	0.752023	0.872123	0.95528	0.941245	0.986527	0.466278	0.512893
AT1G09980		Putative serine esterase family protein [Source:UniProtKB/TrEMBL;Acc:Q8RXV4]	5.41837	5.36952	5.71813	5.15758	5.22179	5.107	5.22571	5.25991	5.24106	5.12934	5.26806	5.84863	-0.0488555	0.299755	0.0642036	-0.0505773	0.0341928	0.0153502	0.13872	0.719289	0.811152	0.0448601	0.897011	0.92796	0.928143	0.969154	0.383938	1.17032e-05	UP in LRFR
AT1G09995		At1g09995 [Source:UniProtKB/TrEMBL;Acc:Q29QC1]	2.18229	2.79205	2.70257	1.89101	2.21147	1.88407	1.6215	2.21292	1.76007	2.13948	2.09422	2.62607	0.609758	0.520279	0.320457	-0.00693948	0.591415	0.138571	-0.0452549	0.486594	0.036225	0.0772812	0.589041	0.996196	0.101944	0.821393	0.90792	0.0921921	UP in LB
AT1G10000		Ribonuclease H-like superfamily protein [Source:UniProtKB/TrEMBL;Acc:F4I2P2]	0.448756	-0.350664	-1.95105	-0.429155	-0.577343	-0.939326	-0.279864	-0.413294	0.203742	-1.62725	-0.0651322	-0.971436	-0.79942	-2.39981	-0.148188	-0.510171	-0.133431	0.483606	1.56212	0.655812	0.439839	0.00887151	0.968778	0.853522	0.956813	0.795283	0.0853292	0.518331	DOWN in LRFR
AT1G10020		At1g10020 [Source:UniProtKB/TrEMBL;Acc:O80593]	5.71844	5.71779	6.10162	4.25719	4.69723	4.59608	3.59577	3.77046	3.74032	5.25626	5.8821	6.37334	-0.000647997	0.383183	0.440039	0.33889	0.17469	0.144555	0.625837	1.11707	0.998901	0.110308	0.190023	0.399465	0.675888	0.748733	0.00689456	1.47566e-05
AT1G10030	ERG28	Ergosterol biosynthetic protein 28 [Source:UniProtKB/Swiss-Prot;Acc:O80594]	3.59433	3.81596	4.18113	3.37975	3.48029	3.49021	3.30646	3.31317	3.48057	3.59011	3.60821	4.17348	0.221632	0.586797	0.100543	0.110461	0.00670589	0.174109	0.0181008	0.583374	0.3683	0.00886647	0.890394	0.87519	0.992361	0.656256	0.953522	0.00802554	UP in LRFR
AT1G10040		Alpha/beta-Hydrolases superfamily protein [Source:UniProtKB/TrEMBL;Acc:Q08A69]	1.59906	2.05663	1.89325	1.02672	1.40616	1.27402	1.48742	1.68528	1.98793	1.32805	1.88062	1.98548	0.457571	0.294191	0.37944	0.247293	0.197861	0.500508	0.552575	0.657435	0.292533	0.535458	0.676063	0.83132	0.814443	0.396794	0.17773	0.102289
AT1G10050		glycosyl hydrolase family 10 protein / carbohydrate-binding domain-containing protein [Source:TAIR;Acc:AT1G10050]	3.79455	3.9858	3.97671	3.81764	3.86214	3.92816	3.68934	3.78907	3.8816	3.67303	3.65548	3.56537	0.191255	0.182167	0.0444935	0.110517	0.0997306	0.192268	-0.0175518	-0.10766	0.421998	0.448094	0.958522	0.86426	0.823728	0.580777	0.952156	0.661744
AT1G10060	ATBCAT-1	branched-chain amino acid transaminase 1 [Source:TAIR;Acc:AT1G10060]	0.688874	-0.324858	0.595879	0.542969	-0.0710305	0.594427	0.525756	0.184874	1.422	-0.0565283	0.275647	1.13608	-1.01373	-0.0929944	-0.613999	0.0514583	-0.340882	0.89624	0.332175	1.19261	0.208914	0.936047	0.747179	0.987265	0.838296	0.435368	0.715101	0.120812
AT1G10070	BCAT2	Branched-chain-amino-acid aminotransferase 2, chloroplastic [Source:UniProtKB/Swiss-Prot;Acc:Q9M439]	4.52494	7.26102	3.62401	4.34416	6.89411	3.88055	5.1871	6.86048	4.36693	5.9289	8.00132	4.35508	2.73608	-0.900928	2.54995	-0.463609	1.67338	-0.820162	2.07242	-1.57382	0.000166297	0.210834	0.00163982	0.804365	0.0402167	0.418458	0.00239042	0.0191826	UP in LB
AT1G10090		Hyperosmolality-gated Ca2+ permeable channel 2.2 [Source:UniProtKB/TrEMBL;Acc:A0A097NUS5]	5.26746	5.44096	5.20186	5.53523	5.79661	5.72578	5.75766	5.80443	5.97773	5.25592	5.08154	5.0535	0.173496	-0.0656002	0.261382	0.190555	0.0467722	0.220068	-0.174384	-0.202421	0.352259	0.772412	0.348989	0.579398	0.911738	0.36888	0.331138	0.249307
AT1G10095		Protein prenylyltransferase superfamily protein [Source:UniProtKB/TrEMBL;Acc:O80601]	2.56518	2.46361	2.46205	2.5354	2.82439	2.31617	2.5755	2.62486	2.75451	2.4225	2.62815	2.32423	-0.101571	-0.103124	0.288987	-0.219235	0.0493559	0.17901	0.205649	-0.0982713	0.824384	0.821575	0.708658	0.809628	0.955826	0.788719	0.581569	0.811775
AT1G10110		F-box protein At1g10110 [Source:UniProtKB/Swiss-Prot;Acc:O80603]	-0.550069	0.244747	-0.776562	0.0814098	-0.65782	-0.38921	-0.236446	0.0568033	-0.514644	-0.4478	-0.525776	-1.52178	0.794815	-0.226493	-0.73923	-0.47062	0.293249	-0.278198	-0.0779764	-1.07398	0.395818	0.849096	0.707305	0.853022	0.882415	0.88997	0.946464	0.212134
AT1G10120	BHLH74	Transcription factor bHLH74 [Source:UniProtKB/Swiss-Prot;Acc:Q6NKN9]	4.07947	4.13722	4.1564	3.81874	3.81487	3.95211	3.76923	3.89191	3.86357	3.92373	4.1959	4.10236	0.0577512	0.0769301	-0.00387084	0.133371	0.122682	0.0943343	0.272171	0.178636	0.833614	0.769023	0.997107	0.804129	0.74422	0.81991	0.172802	0.398034
AT1G10130	ECA3	Calcium-transporting ATPase 3, endoplasmic reticulum-type [Source:UniProtKB/Swiss-Prot;Acc:Q9SY55]	5.97365	6.25083	6.20411	5.80356	5.98668	5.77442	5.94356	6.08362	5.92603	5.82165	6.11198	6.41054	0.277181	0.230466	0.183114	-0.0291376	0.140064	-0.0175335	0.290329	0.58889	0.0772743	0.149341	0.547452	0.963588	0.582841	0.967152	0.0574288	0.000227643
AT1G10140		At1g10140 [Source:UniProtKB/TrEMBL;Acc:Q9SY56]	3.38813	4.03134	3.6844	3.54951	3.99386	2.98257	3.74031	3.9806	4.21114	3.75677	3.80087	3.69373	0.643208	0.296271	0.444347	-0.566942	0.240298	0.470839	0.0440957	-0.0630433	0.0118969	0.2795	0.245552	0.0898529	0.563537	0.146656	0.896916	0.84737	UP in LB
AT1G10150	PP2A10	Protein PHLOEM PROTEIN 2-LIKE A10 [Source:UniProtKB/Swiss-Prot;Acc:Q9SY57]	5.32413	5.34454	5.16696	5.50418	5.41574	5.47879	5.35505	5.37655	5.60845	5.79011	5.53941	5.45943	0.0204061	-0.157173	-0.0884405	-0.0253912	0.0215055	0.253404	-0.250701	-0.330685	0.912377	0.236914	0.79198	0.959829	0.948462	0.104694	0.0420646	0.00738869
AT1G10170	ATNFXL1	NF-X-like 1 [Source:TAIR;Acc:AT1G10170]	5.70912	5.76848	5.45057	5.58939	5.89949	5.63742	5.75758	5.95067	5.61926	5.63914	5.93309	5.57264	0.0593609	-0.258542	0.3101	0.0480305	0.193085	-0.138325	0.29395	-0.0665023	0.815372	0.177441	0.271771	0.946105	0.501469	0.670632	0.109561	0.767268
AT1G10180	EXO84C	Exocyst complex component EXO84C [Source:UniProtKB/Swiss-Prot;Acc:Q9SY60]	4.9782	4.7571	5.00937	4.87578	4.79804	4.84712	4.88245	4.99447	4.89919	4.73706	4.93166	5.17569	-0.221096	0.0311713	-0.0777445	-0.0286671	0.112025	0.0167398	0.194601	0.438637	0.205893	0.89867	0.883689	0.966593	0.717069	0.969628	0.258725	0.00743598
AT1G10200	WLIM1	WLIM1 [Source:UniProtKB/TrEMBL;Acc:A0A178W4R1]	6.87965	7.39795	6.86257	6.87761	7.04322	6.81751	6.93963	7.29979	7.0746	6.86759	7.06817	6.6878	0.518302	-0.01708	0.165614	-0.0600979	0.360162	0.134964	0.200571	-0.179796	5.59787e-06	0.907164	0.278007	0.833084	0.00167587	0.334964	0.0394931	0.0663853	UP in LB
AT1G10210	MPK1	MPK1 [Source:UniProtKB/TrEMBL;Acc:A0A178W6I4]	3.31822	3.63858	2.99382	3.53588	4.21816	3.46973	3.52756	4.21885	3.58448	3.32715	3.86109	2.56007	0.320358	-0.324405	0.682274	-0.0661526	0.691286	0.0569144	0.533931	-0.76708	0.0948951	0.0904103	0.00220478	0.925188	0.00153561	0.900625	0.00421808	0.000104163
AT1G10220		BEST Arabidopsis thaliana protein match is: ZCF37 (TAIR:AT1G59590.1); Has 43 Blast hits to 43 proteins in 15 species: Archae - 0; Bacteria - 2; Metazoa - 7; Fungi - 0; Plants - 27; Viruses - 0; Other Eukaryotes - 7 (source: NCBI BLink). [Source:TAIR;Acc:AT1G10220]	-2.49258	-1.1226	-1.07652	-1.10151	-1.01643	-1.65884	-2.56168	-0.87962	-1.41719	-1.94638	-1.16139	-0.681087	1.36998	1.41607	0.0850794	-0.557337	1.68206	1.14449	0.784986	1.26529	0.201537	0.184826	0.984246	0.856719	0.213264	0.461812	0.486299	0.229028
AT1G10230	ASK18	SKP1-like protein 18 [Source:UniProtKB/Swiss-Prot;Acc:Q9SY65]	2.04651	1.91902	2.34679	2.08931	1.89306	1.90449	2.00551	1.68487	2.12408	2.08908	2.21933	2.48237	-0.127487	0.300285	-0.196246	-0.184813	-0.32064	0.118569	0.130245	0.393288	0.757219	0.38587	0.824658	0.839587	0.513695	0.86837	0.726497	0.219309
AT1G10240	FRS11	Protein FAR1-RELATED SEQUENCE 11 [Source:UniProtKB/Swiss-Prot;Acc:Q9SY66]	3.65994	3.73472	3.58257	3.43634	3.58399	3.59072	3.44668	3.58139	3.57516	3.49478	3.7099	3.6052	0.0747835	-0.0773725	0.147646	0.15438	0.134705	0.128476	0.215115	0.110422	0.77805	0.769262	0.772025	0.758434	0.713056	0.730719	0.299455	0.627475
AT1G10270	GRP23	Pentatricopeptide repeat-containing protein At1g10270 [Source:UniProtKB/Swiss-Prot;Acc:Q9SY69]	3.06806	2.7867	3.71855	2.81916	2.2673	2.96073	2.66125	2.59026	2.86176	2.32002	2.4196	3.81702	-0.281359	0.650489	-0.551864	0.141569	-0.0709916	0.200509	0.0995812	1.497	0.450805	0.0489338	0.274295	0.897252	0.932401	0.751681	0.808558	2.5849e-05	UP in LRFR
AT1G10280		At1g10280 [Source:UniProtKB/TrEMBL;Acc:Q9SY70]	2.55787	2.21025	2.69833	2.35734	2.23883	2.63366	2.60336	2.45055	2.69069	2.28319	2.07653	2.50794	-0.347628	0.140456	-0.118512	0.276325	-0.152803	0.087338	-0.206661	0.224746	0.247214	0.695576	0.901389	0.656331	0.789728	0.897858	0.509138	0.467821
AT1G10290	DRP2A	DRP2A [Source:UniProtKB/TrEMBL;Acc:A0A178WBB3]	6.36335	6.3913	7.00104	6.02259	6.15906	6.12206	6.17753	6.34384	6.10531	6.01441	6.31331	6.98698	0.0279529	0.637689	0.136471	0.0994708	0.16631	-0.0722277	0.298895	0.972572	0.905574	0.000162076	0.718496	0.826976	0.504168	0.833168	0.0571546	3.81349e-07	UP in LRFR
AT1G10310		NADPH-dependent pterin aldehyde reductase [Source:UniProtKB/Swiss-Prot;Acc:Q9SY73]	4.18248	4.0881	4.02017	4.47045	4.29219	4.30152	4.35676	4.1631	4.20122	4.22512	4.15522	4.11162	-0.0943883	-0.162314	-0.17826	-0.168927	-0.193664	-0.155539	-0.0698942	-0.113495	0.64615	0.376741	0.604824	0.6357	0.436338	0.565739	0.724195	0.541786
AT1G10320		Zinc finger CCCH domain-containing protein 5 [Source:UniProtKB/Swiss-Prot;Acc:Q9SY74]	3.80898	3.79706	3.51646	3.893	3.69841	3.67487	3.95217	3.87699	3.67965	3.70896	3.55295	3.58883	-0.0119186	-0.292522	-0.194588	-0.218132	-0.0751757	-0.272516	-0.15601	-0.120131	0.978721	0.312935	0.781469	0.739432	0.909213	0.51815	0.60959	0.703654
AT1G10330	PCMP-E71	Putative pentatricopeptide repeat-containing protein At1g10330 [Source:UniProtKB/Swiss-Prot;Acc:Q9SY75]	1.21923	1.54977	0.864459	1.46685	1.29991	0.783169	1.2151	0.874424	1.14614	0.844205	1.48336	1.25484	0.330532	-0.354775	-0.166945	-0.683682	-0.34068	-0.0689681	0.639151	0.410637	0.425864	0.385431	0.889057	0.195772	0.571207	0.942489	0.080369	0.285402
AT1G10350		DNAJ heat shock family protein [Source:UniProtKB/TrEMBL;Acc:Q9SY77]	3.83585	3.60703	3.99452	3.92903	3.78792	3.90845	4.04194	3.88895	4.06729	3.68308	3.80899	3.83965	-0.228823	0.158674	-0.141119	-0.0205807	-0.152995	0.0253479	0.125904	0.156562	0.329304	0.529673	0.813406	0.982435	0.694011	0.965933	0.608427	0.511769
AT1G10360	GSTU18	Glutathione S-transferase U18 [Source:UniProtKB/Swiss-Prot;Acc:Q9FUS9]	5.69962	4.93984	5.3667	5.90438	5.3824	5.98987	5.87369	5.12389	6.17643	5.86876	5.19648	5.46495	-0.759779	-0.332914	-0.521983	0.0854898	-0.7498	0.302743	-0.672276	-0.403809	0.000462726	0.118798	0.0451407	0.904034	0.00186817	0.294989	0.00132877	0.0493215	DOWN in LB
AT1G10370	GSTU17	Glutathione S-transferase U17 [Source:UniProtKB/Swiss-Prot;Acc:Q9FUS8]	3.58667	1.21613	3.90425	4.37798	2.41453	4.72952	3.87693	1.44134	4.25841	4.44358	2.35582	4.38226	-2.37054	0.317579	-1.96344	0.351549	-2.4356	0.38148	-2.08777	-0.0613252	1.8512e-09	0.278812	1.85581e-07	0.487284	2.66557e-09	0.319475	1.1242e-08	0.862973	DOWN in LB
AT1G10380		At1g10380/F14N23_32 [Source:UniProtKB/TrEMBL;Acc:Q93ZB0]	2.2864	1.60173	1.90946	1.7523	1.8442	1.52234	1.50285	0.897763	0.741351	1.31967	1.38509	1.56455	-0.68467	-0.376936	0.0919068	-0.229953	-0.605085	-0.761497	0.065421	0.244876	0.216578	0.54329	0.965611	0.89477	0.44453	0.296332	0.927618	0.691577
AT1G10390	NUP98A	Nuclear pore complex protein NUP98A [Source:UniProtKB/Swiss-Prot;Acc:Q8RY25]	6.28466	6.35771	6.27636	6.26354	6.33771	6.23803	6.28775	6.26275	6.04884	6.1045	6.28262	6.2865	0.0730514	-0.0082982	0.0741706	-0.0255117	-0.0250045	-0.23891	0.178115	0.181996	0.806338	0.981648	0.927931	0.978032	0.966632	0.475087	0.453815	0.442541
AT1G10410		At1g10410/F14N23_31 [Source:UniProtKB/TrEMBL;Acc:Q8LPT2]	5.86192	5.61784	6.68419	5.77155	5.61457	5.77196	5.81764	5.6754	5.98203	5.58552	5.27556	6.04639	-0.244084	0.822266	-0.156977	0.00041347	-0.142237	0.164394	-0.309954	0.460872	0.106598	2.54525e-06	0.613599	1	0.552263	0.468114	0.0335122	0.00188373	UP in LRFR
AT1G10417		Encodes protein with unknown function whose expression is repressed by inoculation with Agrobacterium tumerifaciens. [Source:TAIR;Acc:AT1G10417]	1.05995	1.44958	0.353811	1.71064	1.67658	1.37957	2.1186	2.11098	1.94402	0.41642	1.27856	0.765058	0.389638	-0.706135	-0.0340638	-0.331075	-0.00762645	-0.174589	0.862144	0.348638	0.537256	0.210983	0.987739	0.830156	0.997223	0.89193	0.107373	0.564063
AT1G10430	PP2A2	Serine/threonine-protein phosphatase PP2A-2 catalytic subunit [Source:UniProtKB/Swiss-Prot;Acc:Q07098]	4.81135	5.01435	5.39601	4.77142	4.81233	4.8898	4.74758	4.93977	4.85623	4.90212	4.88115	5.14334	0.202995	0.584658	0.0409083	0.118379	0.192186	0.10865	-0.0209689	0.241214	0.242773	0.000568082	0.949864	0.784151	0.431527	0.721696	0.925394	0.143205	UP in LRFR
AT1G10450	SNL6	Paired amphipathic helix protein Sin3-like 6 [Source:UniProtKB/Swiss-Prot;Acc:Q9XIK6]	4.93221	5.17286	4.91324	4.95687	5.25988	5.14838	5.31132	5.42902	5.12018	4.91727	5.04028	4.97903	0.240654	-0.0189671	0.30301	0.191506	0.117699	-0.191139	0.123008	0.0617542	0.192949	0.944204	0.255149	0.599539	0.720737	0.482514	0.532271	0.775439
AT1G10470	ARR4	Two-component response regulator ARR4 [Source:UniProtKB/Swiss-Prot;Acc:O82798]	5.12805	5.40458	3.58872	5.59915	5.85763	5.54271	5.73628	5.84599	6.04004	4.91668	5.30884	2.71903	0.276533	-1.53933	0.258485	-0.0564381	0.109716	0.303767	0.392155	-2.19765	0.617812	0.000965264	0.849318	0.976347	0.92297	0.718987	0.42416	1.11807e-05	DOWN in LRFR
AT1G10480	ZFP5	Zinc finger protein 5 [Source:UniProtKB/Swiss-Prot;Acc:Q39264]	1.25861	1.49887	0.471552	1.09294	1.35678	1.13413	1.81131	1.80276	2.41179	0.470607	0.372475	-0.894329	0.240261	-0.787053	0.263838	0.0411891	-0.00855146	0.600477	-0.0981321	-1.36494	0.842063	0.412435	0.935916	0.990918	0.998168	0.700034	0.933573	0.110384
AT1G10490		RNA cytidine acetyltransferase 1 [Source:UniProtKB/Swiss-Prot;Acc:Q9XIK4]	3.80246	3.43982	4.44175	3.93165	3.74406	4.10495	4.1408	3.87243	4.15057	4.0044	3.52275	4.50984	-0.362638	0.639298	-0.187587	0.173299	-0.268367	0.00977064	-0.481655	0.505436	0.148251	0.00873675	0.760656	0.788325	0.470802	0.988915	0.0440057	0.0344006	UP in LRFR
AT1G10500	ISCA	AT1G10500 protein [Source:UniProtKB/TrEMBL;Acc:B9DF88]	5.78043	5.83363	5.86765	6.04888	5.86533	6.08967	5.86726	5.96108	6.16249	6.19037	5.83264	5.96677	0.053199	0.0872218	-0.183557	0.040791	0.093826	0.295236	-0.357729	-0.223608	0.764486	0.5881	0.439521	0.936202	0.699718	0.0696138	0.0066478	0.0926857
AT1G10510	emb2004	Putative uncharacterized protein At1g10510 [Source:UniProtKB/TrEMBL;Acc:Q93ZV8]	5.56913	5.48064	5.56204	5.58046	5.38917	5.68517	5.46538	5.46011	5.56632	5.53185	5.5631	5.68861	-0.0884849	-0.00709162	-0.191297	0.104703	-0.00527095	0.10094	0.0312502	0.15676	0.622135	0.976404	0.475894	0.787601	0.99072	0.707879	0.870632	0.30729
AT1G10520	POLL	DNA polymerase lambda [Source:UniProtKB/Swiss-Prot;Acc:Q9FNY4]	1.50888	1.62828	1.18137	1.53533	1.98878	1.44614	1.56076	1.5282	1.22691	1.33212	1.49763	0.442184	0.1194	-0.327504	0.453453	-0.0891928	-0.0325644	-0.333852	0.165508	-0.889939	0.785126	0.359252	0.425335	0.942251	0.969774	0.514324	0.661393	0.00559025
AT1G10522	PRIN2	Protein PLASTID REDOX INSENSITIVE 2 [Source:UniProtKB/Swiss-Prot;Acc:Q9XIK0]	2.7606	2.70569	3.13449	2.93724	2.48673	3.33179	2.65181	2.45432	2.68779	2.75009	2.58913	2.85237	-0.0549122	0.373892	-0.450513	0.394545	-0.197491	0.0359742	-0.160963	0.102279	0.882644	0.160356	0.239569	0.349845	0.662246	0.958556	0.58016	0.740505
AT1G10540	NAT8	Nucleobase-ascorbate transporter 8 [Source:UniProtKB/Swiss-Prot;Acc:Q8VZQ5]	-0.595193	-2.66794	-1.48458	-2.21641	-0.588934	-1.13681	-0.30481	-0.903314	-0.439171	-1.73142	-0.944212	-1.81722	-2.07275	-0.889384	1.62747	1.0796	-0.598504	-0.134361	0.787204	-0.0857992	0.119262	0.566338	0.506599	0.732206	0.829991	0.969121	0.59366	0.962404
AT1G10550	XTH33	Probable xyloglucan endotransglucosylase/hydrolase protein 33 [Source:UniProtKB/Swiss-Prot;Acc:Q8LC45]	2.82249	3.52356	4.81993	0.169842	-0.809694	0.479515	-3.21336	-3.51985	-1.63402	0.449184	1.91278	3.75571	0.701068	1.99744	-0.979536	0.309673	-0.306483	1.57934	1.46359	3.30653	0.67012	0.139446	0.771941	0.952866	0.926602	0.41551	0.285253	0.0104455
AT1G10560	PUB18	U-box domain-containing protein 18 [Source:UniProtKB/Swiss-Prot;Acc:Q9XIJ5]	-0.482935	-2.17333	1.22364	-1.68911	-1.4534	-1.15433	-0.283867	-0.912116	0.634314	-0.544415	-0.418823	0.613618	-1.6904	1.70657	0.23571	0.534781	-0.628249	0.918181	0.125592	1.15803	0.177414	0.172547	0.961596	0.891937	0.797933	0.664907	0.939801	0.366431
AT1G10570	ULP1C	Ubiquitin-like-specific protease 1C [Source:UniProtKB/Swiss-Prot;Acc:Q8RWN0]	4.83962	5.08132	4.80318	4.90066	5.0918	4.96528	4.9909	5.09863	4.84291	4.72188	5.0775	4.84822	0.241706	-0.03644	0.191144	0.064624	0.107739	-0.147986	0.355626	0.126346	0.220924	0.893635	0.633163	0.926944	0.771105	0.649885	0.0540037	0.54733
AT1G10580		At1g10580 [Source:UniProtKB/TrEMBL;Acc:A4FVN8]	5.21734	5.14212	5.36841	4.97635	4.99069	5.09076	5.14499	5.1583	5.07934	5.15338	5.22621	5.33872	-0.0752179	0.151067	0.0143402	0.114406	0.0133107	-0.0656433	0.0728321	0.18534	0.671816	0.326862	0.981292	0.742498	0.97192	0.827846	0.657491	0.19995
AT1G10590		Nucleic acid-binding, OB-fold-like protein [Source:UniProtKB/TrEMBL;Acc:Q9XIJ0]	6.16598	6.54438	6.81905	6.12579	6.29402	6.1888	6.14978	6.4495	6.29563	6.4198	6.68893	6.71333	0.378406	0.653067	0.168225	0.063007	0.299726	0.145847	0.269129	0.293524	0.0105774	4.9285e-05	0.570354	0.898807	0.103417	0.536644	0.0654577	0.0435594	UP in LB & LRFR
AT1G10600	AMSH2	AMSH2 [Source:UniProtKB/TrEMBL;Acc:A0A178W3T5]	4.14867	4.41839	3.03561	4.53947	4.63255	4.27653	4.60486	4.71472	4.5892	4.25089	4.40653	3.165	0.269717	-1.11306	0.0930731	-0.262943	0.109862	-0.015653	0.155637	-1.08589	0.154939	6.79387e-07	0.869954	0.403178	0.757912	0.975029	0.434361	6.03178e-07	DOWN in LRFR
AT1G10610	BHLH90	Transcription factor bHLH90 [Source:UniProtKB/Swiss-Prot;Acc:Q0WNR2]	3.39134	3.69176	2.77909	3.62331	3.75989	3.63188	3.75235	3.99178	3.53559	3.82927	3.8426	2.83616	0.300421	-0.612246	0.136577	0.00856489	0.239435	-0.216758	0.0133309	-0.99311	0.226424	0.00933665	0.844343	0.993258	0.51815	0.572526	0.96793	6.60816e-05	DOWN in LRFR
AT1G10630	ATARFA1F	ADP-ribosylation factor A1F [Source:UniProtKB/TrEMBL;Acc:Q6ID97]	5.80638	5.97757	6.83307	5.41736	5.494	5.63613	5.55044	5.58894	5.65695	5.76631	5.82963	6.69455	0.171189	1.0267	0.0766432	0.218778	0.0385036	0.106513	0.063319	0.928242	0.283316	9.06915e-08	0.866831	0.384687	0.916496	0.690673	0.720027	2.72661e-07	UP in LRFR
AT1G10640		Pectin lyase-like superfamily protein [Source:UniProtKB/TrEMBL;Acc:F4I5U6]	4.30587	2.75949	4.6142	3.8848	3.0098	4.09974	4.40367	2.48494	3.55327	3.85085	2.93016	3.97516	-1.54638	0.308334	-0.875001	0.214942	-1.91872	-0.8504	-0.920693	0.124304	8.36532e-05	0.458838	0.0595299	0.841257	1.89856e-05	0.0527147	0.0104042	0.781832	DOWN in LB
AT1G10650		Putative S-ribonuclease binding protein SBP1 [Source:UniProtKB/TrEMBL;Acc:Q84JF9]	4.77773	4.33874	4.73481	5.17865	4.45276	5.22352	5.03452	4.36621	5.24247	5.22314	4.41438	5.23798	-0.438982	-0.0429123	-0.725882	0.0448719	-0.668303	0.207954	-0.808757	0.0148408	0.0190068	0.874161	0.0010761	0.951917	0.00201467	0.466827	5.03663e-05	0.954506	DOWN in LB
AT1G10657		Putative uncharacterized protein [Source:UniProtKB/TrEMBL;Acc:Q0WR17]	3.92926	3.13015	2.96614	4.67028	4.1135	4.54377	4.33518	3.4187	4.01023	4.24568	2.96022	3.36386	-0.799113	-0.963119	-0.556783	-0.126512	-0.916478	-0.32495	-1.28546	-0.881818	0.0045821	0.000835346	0.147132	0.889387	0.00457187	0.438186	2.28379e-05	0.00163935	DOWN in LB & LRFR
AT1G10660		AT1G10660 protein [Source:UniProtKB/TrEMBL;Acc:Q8H101]	5.29197	5.62969	4.43711	5.78279	5.83562	5.65021	5.76164	5.93853	5.74944	5.83964	5.79296	4.86096	0.337726	-0.854857	0.0528346	-0.132575	0.176883	-0.0122054	-0.046687	-0.978686	0.0935274	6.5848e-05	0.944232	0.807827	0.589733	0.98263	0.854982	8.60014e-06	DOWN in LRFR
AT1G10670	ACLA-1	ATP-citrate lyase A-1 [Source:UniProtKB/TrEMBL;Acc:F4I5V8]	7.78054	7.8759	8.28978	7.57799	7.60896	7.676	7.54607	7.63854	7.70582	7.7936	7.8758	8.37567	0.0953617	0.509235	0.0309691	0.0980097	0.0924707	0.159758	0.0821985	0.582062	0.515473	0.000142426	0.950437	0.75837	0.679475	0.380011	0.561732	2.07688e-05	UP in LRFR
AT1G10682		other RNA [Source:TAIR;Acc:AT1G10682]	7.44757	7.93581	6.91557	7.44206	7.85419	7.19891	7.84807	8.19629	8.39659	7.648	7.61183	6.92875	0.48824	-0.531992	0.412127	-0.24315	0.348223	0.548521	-0.0361715	-0.719256	0.01341	0.00721177	0.119775	0.519932	0.172162	0.0172526	0.89022	0.000368594	UP in LB & DOWN in LRFR
AT1G10690	SMR8	Cyclin-dependent protein kinase inhibitor SMR8 [Source:UniProtKB/Swiss-Prot;Acc:Q9SAD3]	0.180462	-0.707132	-1.14516	0.166479	0.320125	-2.71184	0.482167	0.678022	-1.0121	-0.503361	-0.978619	-1.27198	-0.887594	-1.32562	0.153645	-2.87832	0.195854	-1.49426	-0.475258	-0.768617	0.500895	0.277299	0.974023	0.0423969	0.948413	0.358909	0.726426	0.54733
AT1G10700	PRS3	Ribose-phosphate pyrophosphokinase 3, chloroplastic [Source:UniProtKB/Swiss-Prot;Acc:Q93Z66]	3.71498	3.95282	3.54523	3.98602	4.05379	4.04922	4.03565	4.2749	4.14511	3.73646	3.83967	3.34136	0.237843	-0.169748	0.067773	0.0632018	0.239254	0.109463	0.10321	-0.395098	0.219438	0.40929	0.918559	0.927256	0.364118	0.759907	0.624513	0.0284577
AT1G10720		BSD domain-containing protein [Source:UniProtKB/TrEMBL;Acc:Q9SAD0]	4.99187	5.22617	5.08123	4.87557	5.02904	4.83092	4.74952	5.16095	4.97397	4.96823	5.12822	5.10722	0.234292	0.0893547	0.15347	-0.044652	0.411434	0.224457	0.159998	0.138995	0.0861526	0.579856	0.568548	0.929699	0.00831829	0.204834	0.249027	0.326473
AT1G10730	AP1M1	AP-1 complex subunit mu-1 [Source:UniProtKB/Swiss-Prot;Acc:Q9SAC9]	3.68979	4.0531	3.67745	3.64562	3.8091	3.80605	3.6151	4.08045	3.73637	3.53363	3.98279	3.56365	0.363304	-0.0123375	0.163476	0.160425	0.465343	0.121265	0.449161	0.030018	0.0155473	0.957393	0.596573	0.606495	0.0073978	0.64005	0.00263386	0.879149	UP in LB
AT1G10740		Alpha/beta-Hydrolases superfamily protein [Source:UniProtKB/TrEMBL;Acc:Q9SAC8]	6.35391	5.99122	7.1367	6.27141	5.79971	6.1939	6.05028	5.43333	5.97218	6.54781	6.42832	7.35323	-0.362691	0.782782	-0.471705	-0.0775151	-0.616946	-0.0780967	-0.119489	0.805426	0.0330654	3.00803e-05	0.0222344	0.887848	0.00169509	0.830539	0.528012	1.53177e-05	DOWN in LB & UP in LRFR
AT1G10750		Carboxyl-terminal peptidase, putative (DUF239) [Source:UniProtKB/TrEMBL;Acc:Q84JS7]	2.01677	1.16465	1.63881	2.03683	1.93018	1.12717	2.16595	1.7677	1.30353	1.91687	1.43628	1.3125	-0.852119	-0.377966	-0.106651	-0.909664	-0.398253	-0.862417	-0.480595	-0.604373	0.0617683	0.463832	0.952866	0.14038	0.597644	0.129869	0.310856	0.1896
AT1G10760	GWD1	Alpha-glucan water dikinase 1, chloroplastic [Source:UniProtKB/Swiss-Prot;Acc:Q9SAC6]	7.23593	6.64746	6.6122	7.71033	7.3498	7.89163	7.90324	7.31358	8.04075	6.81849	6.17309	6.32388	-0.588463	-0.623724	-0.360535	0.181297	-0.589654	0.137515	-0.645394	-0.494609	0.00897714	0.00572462	0.312283	0.742901	0.0257648	0.749952	0.00373789	0.0247846	DOWN in LB & LRFR
AT1G10770		At1g10770 [Source:UniProtKB/TrEMBL;Acc:Q9SAC5]	-2.13494	-2.76314	-3.80095	-0.939112	-2.08369	-0.960011	-0.425847	-2.67647	-0.51664	-3.5544	-5.11179	-2.51959	-0.628201	-1.66601	-1.14457	-0.0208983	-2.25062	-0.0907938	-1.55739	1.03481	0.764021	0.332476	0.782531	0.998065	0.305607	0.983439	0.351865	0.559764
AT1G10780		F-box/RNI-like superfamily protein [Source:TAIR;Acc:AT1G10780]	1.21232	1.0812	1.2662	1.07194	1.11801	1.45217	1.7214	0.894359	0.823814	0.944738	0.646694	0.889483	-0.131117	0.0538841	0.0460649	0.380226	-0.827043	-0.897587	-0.298044	-0.055255	0.896813	0.95979	0.987286	0.855488	0.418483	0.365389	0.716104	0.953938
AT1G10790		F20B24.21 [Source:UniProtKB/TrEMBL;Acc:Q9S701]	-0.390119	0.259436	0.0179536	-0.753566	-0.448063	-1.13194	-0.711753	-0.6162	-0.538711	-1.80097	-1.80296	-0.720503	0.649555	0.408073	0.305502	-0.378376	0.0955528	0.173041	-0.00199266	1.08047	0.631517	0.782589	0.94139	0.927377	0.974408	0.95366	1	0.355235
AT1G10800		F20B24.22 [Source:UniProtKB/TrEMBL;Acc:Q9SGX2]	-0.615507	-1.39918	-1.82539	-1.50052	-1.56246	-1.82606	-1.51495	-1.73405	-2.1559	-2.51368	-1.65282	-1.43371	-0.783674	-1.20989	-0.0619423	-0.325546	-0.219104	-0.640949	0.860866	1.07997	0.634859	0.421613	0.990918	0.951143	0.951226	0.8202	0.568342	0.460839
AT1G10820		Protein of unknown function (DUF3755) [Source:TAIR;Acc:AT1G10820]	4.55088	4.46283	4.50666	4.70264	4.50801	4.62503	4.64575	4.63542	4.49334	4.62326	4.57654	4.39344	-0.0880537	-0.0442243	-0.194628	-0.0776114	-0.0103293	-0.152417	-0.0467226	-0.229824	0.610145	0.822231	0.44003	0.856483	0.979097	0.486619	0.789531	0.104195
AT1G10830	Z-ISO	15-cis-zeta-carotene isomerase, chloroplastic [Source:UniProtKB/Swiss-Prot;Acc:Q9SAC0]	4.39544	4.44276	4.23708	4.71343	4.54724	4.61254	4.41772	4.35007	4.69107	4.55415	4.33824	4.22261	0.0473153	-0.158368	-0.166195	-0.100887	-0.0676568	0.273345	-0.215909	-0.331539	0.832323	0.369176	0.624247	0.824229	0.847548	0.191885	0.184788	0.035011
AT1G10840	TIF3H1	Eukaryotic translation initiation factor 3 subunit H [Source:UniProtKB/Swiss-Prot;Acc:Q9C5Z2]	6.16432	6.28283	6.39561	6.1914	6.3415	6.19056	6.22106	6.46154	6.15859	6.30005	6.42777	6.50076	0.118517	0.231296	0.150104	-0.000843287	0.240481	-0.0624667	0.127713	0.200702	0.333637	0.0400635	0.459282	0.99953	0.0813035	0.782151	0.274756	0.0711177	UP in LRFR
AT1G10850		Leucine-rich repeat protein kinase family protein [Source:UniProtKB/TrEMBL;Acc:Q940B9]	5.9098	5.16743	6.40077	5.65973	4.80601	5.78954	5.48577	4.85277	5.79429	5.89851	5.38256	6.44821	-0.742371	0.49097	-0.853722	0.129814	-0.633007	0.308522	-0.51595	0.549701	0.000108507	0.00639114	9.06246e-05	0.783708	0.00224138	0.18805	0.00369187	0.00212557	DOWN in LB & UP in LRFR
AT1G10865		Cytochrome C oxidase assembly factor [Source:UniProtKB/TrEMBL;Acc:Q8GWM1]	3.34833	3.47378	3.3012	3.47642	3.50004	3.55632	3.12339	3.3278	3.33465	3.55141	3.65931	3.47044	0.125448	-0.0471348	0.0236233	0.0798974	0.204417	0.211264	0.107903	-0.0809658	0.717751	0.906219	0.983722	0.937932	0.668413	0.655102	0.739499	0.810944
AT1G10870	AGD4	ARF-GAP domain 4 [Source:TAIR;Acc:AT1G10870]	5.66507	5.75088	6.266	5.59697	5.5324	5.60894	5.51809	5.54736	5.63416	5.4754	5.69224	6.2325	0.085815	0.600929	-0.0645684	0.0119685	0.0292634	0.116065	0.21684	0.757098	0.57103	2.06366e-05	0.869057	0.982649	0.927655	0.576266	0.084769	5.27875e-07	UP in LRFR
AT1G10890		unknown protein; FUNCTIONS IN: molecular_function unknown; INVOLVED IN: biological_process unknown; LOCATED IN: chloroplast; EXPRESSED IN: petal, flower, leaf; EXPRESSED DURING: LP.04 four leaves visible, 4 anthesis, petal differentiation and expans /.../age; BEST Arabidopsis thaliana protein match is: unknown protein (TAIR:AT5G13340.1); Has 11769 Blast hits to 8435 proteins in 698 species: Archa…	5.19837	5.53369	4.99416	5.47171	5.57663	5.33779	5.26048	5.47366	5.18229	5.35118	5.41832	4.87989	0.335321	-0.204208	0.10492	-0.133919	0.21318	-0.0781877	0.0671347	-0.471294	0.071461	0.304041	0.849123	0.78074	0.439866	0.846722	0.764578	0.00917446
AT1G10900	PIP5K7	Phosphatidylinositol 4-phosphate 5-kinase 7 [Source:UniProtKB/Swiss-Prot;Acc:Q9SUI2]	4.84559	4.27558	4.38167	4.96746	4.7355	4.85668	4.71292	4.45172	4.42074	4.80664	4.32462	4.8871	-0.570013	-0.463923	-0.231966	-0.11078	-0.261205	-0.292181	-0.482022	0.0804664	0.0061993	0.0252402	0.579854	0.861215	0.385249	0.314221	0.0178226	0.74774	DOWN in LB & LRFR
AT1G10910		Pentatricopeptide repeat-containing protein At1g10910, chloroplastic [Source:UniProtKB/Swiss-Prot;Acc:Q0WVV0]	5.16063	5.18242	4.52789	5.45877	5.45799	5.4255	5.23055	5.4415	5.303	5.33209	5.37864	4.98763	0.0217926	-0.632739	-0.000778258	-0.0332706	0.210952	0.0724533	0.0465492	-0.344458	0.91922	5.76825e-05	0.999822	0.954038	0.293651	0.809542	0.795542	0.0155223	DOWN in LRFR
AT1G10920	LOV1	Putative inactive disease susceptibility protein LOV1 [Source:UniProtKB/Swiss-Prot;Acc:O04093]	3.5404	3.1205	2.87753	3.86651	3.51965	3.90823	3.8368	3.62748	3.69752	3.52758	2.96995	2.80859	-0.4199	-0.66287	-0.346866	0.0417222	-0.209328	-0.139285	-0.557629	-0.718988	0.158008	0.0210549	0.53398	0.972527	0.683557	0.817579	0.0488026	0.0109373	DOWN in LRFR
AT1G10930	RECQL4A	ATP-dependent DNA helicase Q-like 4A [Source:UniProtKB/Swiss-Prot;Acc:Q8L840]	4.28733	3.96131	4.07901	4.34486	4.17024	4.32544	4.56756	4.14085	4.33386	3.9248	3.77219	4.02807	-0.326015	-0.20832	-0.174621	-0.0194212	-0.426707	-0.233702	-0.152602	0.103272	0.228242	0.477618	0.80165	0.985391	0.205422	0.577829	0.600385	0.736343
AT1G10940	ASK1	Protein kinase superfamily protein [Source:UniProtKB/TrEMBL;Acc:F4I7B6]	6.21495	6.23273	6.52749	6.26364	6.1856	6.28952	6.25041	6.24643	6.44667	6.29966	6.09496	6.47009	0.0177825	0.31254	-0.0780389	0.0258808	-0.0039765	0.19626	-0.204705	0.170432	0.92717	0.0165693	0.836984	0.96101	0.992302	0.270097	0.116626	0.201252	UP in LRFR
AT1G10950	TMN1	Transmembrane 9 superfamily member 1 [Source:UniProtKB/Swiss-Prot;Acc:Q940G0]	7.10249	7.29481	7.71171	6.87386	7.11099	6.86307	6.95129	7.26341	6.96845	6.98775	7.37217	7.77168	0.192321	0.609222	0.23713	-0.010784	0.312125	0.0171643	0.384416	0.783926	0.116659	8.2266e-06	0.151451	0.983132	0.027159	0.957439	0.00139581	1.34027e-07	UP in LRFR
AT1G10960	FD1	Ferredoxin-1, chloroplastic [Source:UniProtKB/Swiss-Prot;Acc:O04090]	7.21022	5.99037	7.06775	7.64272	6.56918	7.63243	7.14764	6.10556	7.30611	7.62467	6.72912	7.58085	-1.21985	-0.142468	-1.07354	-0.0102879	-1.04208	0.158468	-0.895556	-0.0438221	1.6123e-09	0.350897	6.54436e-08	0.986012	6.34588e-08	0.45205	1.76116e-07	0.800176	DOWN in LB
AT1G10970	ZIP4	Zinc transporter 4, chloroplastic [Source:UniProtKB/Swiss-Prot;Acc:O04089]	2.1233	1.88206	1.67058	2.26971	2.20008	1.83175	2.59402	2.45533	2.1388	1.8468	2.23298	1.6414	-0.241237	-0.452721	-0.0696299	-0.437959	-0.138692	-0.455224	0.386187	-0.205393	0.621277	0.291469	0.965611	0.591216	0.883034	0.449709	0.362242	0.657074
AT1G10990		unknown protein; Has 4 Blast hits to 4 proteins in 1 species: Archae - 0; Bacteria - 0; Metazoa - 0; Fungi - 0; Plants - 4; Viruses - 0; Other Eukaryotes - 0 (source: NCBI BLink). [Source:TAIR;Acc:AT1G10990]	1.26751	1.06204	2.20716	0.00744298	0.0717202	0.588539	0.0328184	-0.804121	-0.602429	0.193997	0.327394	2.02482	-0.205474	0.939649	0.0642772	0.581096	-0.836939	-0.635247	0.133397	1.83082	0.776155	0.0869631	0.977602	0.603884	0.251137	0.431057	0.84737	0.000818576
AT1G11000	MLO4	MLO-like protein 4 [Source:UniProtKB/Swiss-Prot;Acc:O23693]	5.55438	5.85293	6.84478	4.74408	5.21303	4.94058	4.40596	5.0443	4.87278	5.0227	5.64892	6.87674	0.298554	1.29041	0.468948	0.196502	0.63834	0.466827	0.626223	1.85404	0.337139	3.67325e-05	0.290203	0.797253	0.0644942	0.215773	0.0250873	1.43794e-07	UP in LRFR
AT1G11020		Putative uncharacterized protein At1g11020 [Source:UniProtKB/TrEMBL;Acc:Q8GYT4]	4.05907	4.30765	4.13329	4.13005	4.32603	3.99347	4.09987	4.34541	4.14511	4.15204	4.20866	4.14337	0.248576	0.0742234	0.195974	-0.136584	0.245544	0.04524	0.0566193	-0.00866791	0.0955456	0.689652	0.458522	0.679192	0.203076	0.897988	0.749291	0.966289
AT1G11050		Probable receptor-like protein kinase At1g11050 [Source:UniProtKB/Swiss-Prot;Acc:O04086]	4.02818	3.86488	3.52957	4.09228	4.05956	3.96515	3.76784	4.00199	3.88616	3.89761	3.88899	3.30732	-0.163299	-0.498607	-0.0327192	-0.127131	0.234155	0.118326	-0.00861709	-0.59029	0.728154	0.18983	0.983132	0.925341	0.733225	0.891896	0.987888	0.103409
AT1G11060		WAPL (Wings apart-like protein regulation of heterochromatin) protein [Source:UniProtKB/TrEMBL;Acc:F4I7C7]	4.09152	4.24234	4.26683	4.14035	4.24144	4.31174	4.37535	4.38253	4.19924	4.21925	4.1444	4.33878	0.150824	0.175309	0.101085	0.171387	0.00717214	-0.176117	-0.0748538	0.11953	0.44042	0.35491	0.842684	0.649287	0.988575	0.517881	0.714729	0.535194
AT1G11070		BEST Arabidopsis thaliana protein match is: Hydroxyproline-rich glycoprotein family protein (TAIR:AT1G61080.1); Has 579 Blast hits to 567 proteins in 152 species: Archae - 0; Bacteria - 68; Metazoa - 159; Fungi - 113; Plants - 172; Viruses - 0; Othe /.../ryotes - 67 (source: NCBI BLink). [Source:TAIR;Acc:AT1G11070]	-0.777122	-0.248363	-1.1923	-0.6546	0.457235	-0.815928	-0.265984	0.496528	-0.195485	-2.21306	-0.623644	-0.96737	0.528759	-0.41518	1.11183	-0.161328	0.762511	0.0704981	1.58942	1.24569	0.693614	0.767914	0.617748	0.97077	0.687987	0.981359	0.13473	0.254551
AT1G11080	scpl31	Carboxypeptidase [Source:UniProtKB/TrEMBL;Acc:F4I7C9]	1.26344	1.412	-0.17597	0.268761	0.753577	0.176787	1.95225	2.21398	1.05124	0.15178	0.445002	-1.5476	0.148563	-1.43941	0.484816	-0.0919746	0.261731	-0.901014	0.293221	-1.69938	0.877678	0.0310615	0.781786	0.973528	0.86328	0.341164	0.710136	0.00956731	DOWN in LRFR
AT1G11090		Alpha/beta-Hydrolases superfamily protein [Source:UniProtKB/TrEMBL;Acc:O04083]	3.80947	3.4494	3.94345	3.8418	3.39093	3.88655	3.64945	3.63976	3.84882	3.68762	3.22446	3.71247	-0.360075	0.133977	-0.450874	0.0447496	-0.00969083	0.199369	-0.463158	0.0248557	0.0754617	0.576253	0.0835354	0.95567	0.986527	0.531619	0.0183196	0.927688
AT1G11100		Putative uncharacterized protein At1g11100 (Fragment) [Source:UniProtKB/TrEMBL;Acc:C0SUU4]	0.939466	0.708109	0.405335	0.221888	1.11818	-0.0794756	0.636526	-0.652969	0.373625	0.118079	-1.89791	-0.0388162	-0.231357	-0.534131	0.896294	-0.301364	-1.28949	-0.262901	-2.01599	-0.156895	0.868958	0.660601	0.685749	0.935724	0.355191	0.913316	0.0355985	0.904292
AT1G11120		unknown protein; BEST Arabidopsis thaliana protein match is: unknown protein (TAIR:AT1G09812.1); Has 270 Blast hits to 255 proteins in 62 species: Archae - 0; Bacteria - 2; Metazoa - 93; Fungi - 14; Plants - 126; Viruses - 0; Other Eukaryotes - 35 ( /.../: NCBI BLink). [Source:TAIR;Acc:AT1G11120]	2.57554	2.92113	4.56422	0.735811	1.16764	0.57755	0.985061	1.14434	0.418232	1.46311	2.07461	3.87083	0.34559	1.98868	0.431825	-0.158261	0.159275	-0.566829	0.611499	2.40771	0.48577	2.93388e-05	0.643939	0.919377	0.873686	0.357683	0.160471	1.46259e-06	UP in LRFR
AT1G11125		unknown protein; BEST Arabidopsis thaliana protein match is: unknown protein (TAIR:AT1G61170.1). [Source:TAIR;Acc:AT1G11125]	0.757065	0.535433	2.03459	-1.29036	-0.731348	0.0946287	0.372497	-0.0454652	-2.26639	-0.634668	0.50319	0.75552	-0.221632	1.27753	0.559015	1.38499	-0.417962	-2.63889	1.13786	1.39019	0.840449	0.110035	0.788219	0.232466	0.792348	0.00351476	0.149567	0.072934
AT1G11130	SUB	Leucine-rich repeat receptor-like protein kinase (Fragment) [Source:UniProtKB/TrEMBL;Acc:C0LGE3]	3.65035	3.06115	3.75245	3.1368	3.45486	3.28741	3.7737	3.30132	3.11231	3.35296	3.07875	3.42641	-0.589196	0.102105	0.318066	0.150617	-0.472381	-0.661389	-0.274214	0.0734445	0.0324262	0.782472	0.560842	0.856301	0.189012	0.0442201	0.346818	0.834472	DOWN in LB
AT1G11160		Katanin p80 WD40 repeat-containing subunit B1 homolog [Source:UniProtKB/TrEMBL;Acc:F4I7E1]	0.393975	-0.330567	0.680066	0.232666	0.351059	0.960717	0.748893	0.491236	-0.219775	-0.764552	0.181065	0.41726	-0.724542	0.286091	0.118393	0.728051	-0.257657	-0.968668	0.945617	1.18181	0.17707	0.654912	0.954038	0.414428	0.809342	0.136808	0.0633748	0.0195008
AT1G11170		At1g11170/T28P6_16 [Source:UniProtKB/TrEMBL;Acc:Q8S9J5]	0.26151	0.210388	0.0564997	0.653848	0.353955	0.784181	0.767142	1.28424	0.863261	-0.417111	0.0560309	-0.0445168	-0.0511216	-0.20501	-0.299892	0.130334	0.517094	0.0961183	0.473142	0.372594	0.958062	0.813386	0.881655	0.958969	0.633194	0.954973	0.497873	0.604578
AT1G11175		other RNA [Source:TAIR;Acc:AT1G11175]	3.10661	4.33423	2.42815	3.85066	4.95971	3.86346	4.35078	5.12517	3.90692	4.06595	4.68731	2.43977	1.22763	-0.67846	1.10906	0.0127995	0.774393	-0.443858	0.621362	-1.62617	0.000158052	0.0265584	0.00216407	0.991927	0.0323128	0.295108	0.0387963	3.023e-06	UP in LB & DOWN in LRFR
AT1G11180		Secretory carrier membrane protein (SCAMP) family protein [Source:TAIR;Acc:AT1G11180]	4.45958	4.72397	3.18368	4.69561	4.88179	4.67615	4.64916	4.83715	4.70171	4.46346	4.74492	3.41754	0.264391	-1.2759	0.186183	-0.0194533	0.187984	0.0525462	0.281461	-1.04592	0.32281	6.24501e-06	0.766703	0.984808	0.663991	0.933227	0.270587	6.09002e-05	DOWN in LRFR
AT1G11190	ENDO1	ENDO1 [Source:UniProtKB/TrEMBL;Acc:A0A178WKD4]	0.931614	0.280758	-0.505022	0.0587057	0.0191642	0.424964	-0.0917258	0.428576	0.233458	-0.141784	0.237923	0.300805	-0.650856	-1.43664	-0.0395415	0.366258	0.520302	0.325184	0.379708	0.44259	0.61833	0.19959	0.993063	0.92753	0.816259	0.899814	0.771525	0.728752
AT1G11200		Protein of unknown function (DUF300) [Source:TAIR;Acc:AT1G11200]	3.52982	3.57072	3.75271	3.22276	3.3585	3.43535	3.18634	3.44783	3.41077	3.44306	3.61726	3.72103	0.0408995	0.222897	0.135738	0.212589	0.261486	0.224426	0.174193	0.277965	0.875548	0.245365	0.769502	0.550094	0.296332	0.394458	0.364948	0.124616
AT1G11210		At1g11210 [Source:UniProtKB/TrEMBL;Acc:Q9SXA7]	-0.0188962	-0.0450294	0.683596	-0.492997	0.702181	-0.0528083	-0.0406245	0.0930604	0.898207	-0.16301	-1.18492	-0.729496	-0.0261332	0.702492	1.19518	0.440189	0.133685	0.938831	-1.02191	-0.566485	0.983315	0.409724	0.331127	0.845329	0.9469	0.399086	0.187067	0.500977
AT1G11220		Cotton fiber, putative (DUF761) [Source:UniProtKB/TrEMBL;Acc:Q9SXA8]	-0.0278308	-0.768535	-1.05778	-0.351468	0.491987	0.0102799	0.322027	0.42979	-0.272695	0.0490667	0.459847	-0.462757	-0.740704	-1.02994	0.843456	0.361748	0.107762	-0.594723	0.410781	-0.511824	0.484636	0.300635	0.68698	0.910515	0.966021	0.732615	0.705879	0.628954
AT1G11240		Putative uncharacterized protein [Source:UniProtKB/TrEMBL;Acc:Q8W494]	3.72469	3.89785	4.32314	3.66151	3.84103	3.77284	3.97931	3.78454	3.74114	3.93402	3.93996	4.24741	0.173162	0.598452	0.179522	0.111333	-0.194768	-0.238165	0.00594152	0.31339	0.621351	0.0368063	0.825703	0.911798	0.712723	0.625819	0.989748	0.294544	UP in LRFR
AT1G11260	STP1	STP1 [Source:UniProtKB/TrEMBL;Acc:A0A178WJ63]	5.80714	7.59485	5.08304	4.93626	7.01957	4.2398	5.15925	6.26021	4.31864	6.62692	8.23019	6.28379	1.78771	-0.724101	2.08331	-0.696466	1.10096	-0.840615	1.60328	-0.343123	0.000891252	0.18457	0.000792099	0.460485	0.0873834	0.226859	0.00211158	0.559626	UP in LB
AT1G11270		F-box protein At1g11270 [Source:UniProtKB/Swiss-Prot;Acc:Q7X7A9]	1.99078	2.36563	0.902478	1.86413	2.15826	1.80717	2.23211	2.4773	1.946	1.41881	2.18697	1.04265	0.374845	-1.08831	0.294134	-0.0569586	0.245195	-0.286103	0.768163	-0.376154	0.264061	0.000786282	0.677215	0.964038	0.655714	0.579358	0.0128	0.24586	DOWN in LRFR
AT1G11280		S-locus lectin protein kinase family protein [Source:TAIR;Acc:AT1G11280]	5.84198	5.96285	6.17276	5.68843	5.66793	5.80036	5.71779	5.73998	5.80389	5.84175	5.75862	6.186	0.120867	0.330781	-0.0204936	0.111936	0.0221876	0.0860936	-0.083131	0.344255	0.329482	0.00396646	0.964038	0.653237	0.939709	0.667951	0.50953	0.00239042	UP in LRFR
AT1G11290	PCMP-H40	CRR22 [Source:UniProtKB/TrEMBL;Acc:A0A178WFR8]	1.84324	0.845553	1.11893	1.51152	1.77797	2.39181	2.15238	1.60399	2.13189	1.91998	1.72963	1.57378	-0.997688	-0.724306	0.266451	0.880283	-0.548388	-0.0204892	-0.190345	-0.346204	0.00503183	0.040879	0.768176	0.0466746	0.249634	0.983426	0.641012	0.35638	DOWN in LB & LRFR
AT1G11300		G-type lectin S-receptor-like serine/threonine-protein kinase At1g11300 [Source:UniProtKB/Swiss-Prot;Acc:Q9SXB4]	2.27694	2.19851	1.52106	2.42369	2.19972	2.41998	3.15882	2.94708	2.77518	2.3012	2.13712	1.73481	-0.0784341	-0.755881	-0.223962	-0.00370562	-0.211737	-0.383634	-0.164084	-0.566395	0.869858	0.0232239	0.806157	0.998609	0.73738	0.443906	0.673087	0.0868245	DOWN in LRFR
AT1G11303		G-type lectin S-receptor-like serine/threonine-protein kinase At1g11303 [Source:UniProtKB/Swiss-Prot;Acc:Q9SXB5]	2.83011	2.96619	2.44547	2.61429	3.12593	3.06593	2.90688	3.06245	3.06232	2.90323	3.14881	2.87034	0.136081	-0.384636	0.511633	0.451641	0.155565	0.155435	0.245573	-0.0328899	0.706391	0.194267	0.21587	0.318373	0.785693	0.785782	0.422475	0.932693
AT1G11310	MLO2	MLO-like protein [Source:UniProtKB/TrEMBL;Acc:A0A178WQL2]	6.48254	6.51094	5.59113	6.71403	6.69876	6.72435	6.78638	6.95662	6.88098	6.59654	6.6422	5.90384	0.0283974	-0.891408	-0.0152705	0.0103175	0.170241	0.0945993	0.045659	-0.692697	0.930853	0.000131266	0.986748	0.990918	0.656256	0.843258	0.87311	0.00156836	DOWN in LRFR
AT1G11320		GDSL esterase/lipase [Source:UniProtKB/TrEMBL;Acc:Q9SXB7]	1.94731	1.83432	2.47856	1.86148	2.06665	1.88813	1.8862	2.03355	2.01664	2.09622	1.89917	2.5144	-0.112991	0.531247	0.20517	0.0266496	0.147351	0.130444	-0.197049	0.418175	0.796724	0.106089	0.821775	0.984387	0.831423	0.857871	0.590174	0.205126
AT1G11330		G-type lectin S-receptor-like serine/threonine-protein kinase At1g11330 [Source:UniProtKB/Swiss-Prot;Acc:Q9SXB8]	4.6846	4.3062	3.77575	4.69921	4.75054	4.85444	4.29452	4.7042	4.63824	4.08934	4.25908	4.31601	-0.378394	-0.908845	0.0513282	0.15523	0.409681	0.343726	0.169736	0.226669	0.0356805	8.8914e-06	0.939856	0.715112	0.0592195	0.129141	0.377352	0.219305	DOWN in LB & LRFR
AT1G11350	SD113	G-type lectin S-receptor-like serine/threonine-protein kinase SD1-13 [Source:UniProtKB/Swiss-Prot;Acc:Q9LPZ9]	5.57329	5.64593	4.49724	5.51754	5.76585	5.7388	5.30376	5.663	5.45806	5.48781	5.83642	5.29714	0.0726336	-1.07605	0.248316	0.221267	0.359235	0.154297	0.348614	-0.190666	0.659725	6.06112e-09	0.189064	0.278173	0.0204766	0.436422	0.00749095	0.153517	DOWN in LRFR
AT1G11360		AT1G11360 protein [Source:UniProtKB/TrEMBL;Acc:C0Z2J1]	5.51796	5.94435	5.60359	5.41858	5.80746	5.43846	5.4359	5.94136	5.53664	5.88311	6.14957	5.77567	0.426397	0.0856377	0.388875	0.0198847	0.505458	0.100741	0.266464	-0.107439	0.015777	0.703374	0.0926682	0.978756	0.0139364	0.773256	0.133083	0.591922	UP in LB
AT1G11380		At1g11380 [Source:UniProtKB/TrEMBL;Acc:Q8LFV5]	4.08343	4.50994	3.84959	4.00175	4.12464	3.67615	3.44265	3.58154	3.32638	3.98857	4.21282	4.15314	0.426513	-0.233837	0.122894	-0.325603	0.138885	-0.116276	0.224242	0.164568	0.0581594	0.337847	0.855605	0.391277	0.745205	0.799001	0.342976	0.506343
AT1G11390		Protein kinase superfamily protein [Source:UniProtKB/TrEMBL;Acc:F4I8V6]	4.08565	3.83296	4.51391	3.92043	3.88164	3.72315	3.93141	3.76658	3.73132	4.11199	3.82257	4.5387	-0.252694	0.428262	-0.0387866	-0.19728	-0.164834	-0.200095	-0.289418	0.426712	0.221997	0.0290124	0.961144	0.640921	0.620952	0.517518	0.142572	0.0266098	UP in LRFR
AT1G11400	PYM	PYM [Source:UniProtKB/TrEMBL;Acc:A0A178W3L1]	4.72892	5.07701	5.06528	4.77156	4.96638	4.63469	4.51944	4.82744	4.45274	4.99439	5.12858	5.1828	0.348088	0.336363	0.194822	-0.136868	0.307998	-0.0666998	0.134189	0.188407	0.0180571	0.0223377	0.466637	0.680643	0.0905087	0.833576	0.395639	0.211615	UP in LB & LRFR
AT1G11410		S-locus lectin protein kinase family protein [Source:TAIR;Acc:AT1G11410]	5.90201	5.72998	5.85481	5.77476	5.71854	5.96764	5.66137	5.69029	5.84929	6.08917	5.89328	6.27977	-0.172034	-0.0472016	-0.0562152	0.192885	0.0289225	0.187929	-0.195889	0.190607	0.488401	0.879677	0.946174	0.697649	0.96102	0.603575	0.397587	0.412526
AT1G11420	DUF2	DUF724 domain-containing protein 2 [Source:UniProtKB/Swiss-Prot;Acc:F4I8W1]	1.79716	1.33438	1.34225	1.65345	1.51118	1.22177	2.14592	2.18581	1.30275	1.41728	1.3678	0.80475	-0.462781	-0.454906	-0.142268	-0.431676	0.0398903	-0.843168	-0.0494809	-0.612526	0.452432	0.462116	0.945614	0.7496	0.97896	0.248876	0.947058	0.277966
AT1G11430	MORF9	Multiple organellar RNA editing factor 9, chloroplastic [Source:UniProtKB/Swiss-Prot;Acc:Q9LPZ1]	5.67794	5.66073	5.61323	5.76464	5.70164	5.88182	5.80729	5.63247	5.86407	5.86353	5.77879	5.64387	-0.0172128	-0.0647144	-0.0630004	0.117185	-0.174815	0.0567841	-0.0847425	-0.219664	0.914634	0.627065	0.844614	0.601273	0.225604	0.797459	0.477619	0.0394744
AT1G11440		At1g11440 [Source:UniProtKB/TrEMBL;Acc:Q9LPZ0]	3.35807	3.56049	3.45398	3.34928	3.26949	3.34828	3.4234	3.46407	3.57194	3.43349	3.30611	3.29874	0.202422	0.0959147	-0.0797915	-0.000996368	0.0406707	0.148539	-0.127386	-0.134751	0.369391	0.714474	0.91163	0.999888	0.938786	0.684744	0.582372	0.558203
AT1G11450		WAT1-related protein [Source:UniProtKB/TrEMBL;Acc:A0A178WNM5]	3.02204	2.62929	1.98628	2.93438	2.69402	2.27045	2.85315	2.08984	2.52031	2.61722	1.40183	1.64877	-0.39275	-1.03575	-0.240356	-0.663931	-0.763304	-0.332832	-1.21539	-0.968447	0.538724	0.0582699	0.892369	0.524725	0.315292	0.749443	0.0224813	0.0713852
AT1G11460		WAT1-related protein At1g11460 [Source:UniProtKB/Swiss-Prot;Acc:F4I8W6]	-0.280046	-0.160938	-1.01883	-0.999301	-1.78653	-1.13348	-1.38168	-2.41858	-1.23885	-3.11377	-2.8337	-2.45942	0.119109	-0.738787	-0.787227	-0.134176	-1.03689	0.142836	0.280071	0.654352	0.939907	0.545771	0.765141	0.974744	0.529303	0.959338	0.832083	0.576352
AT1G11475	NRPB10	NRPE10 [Source:UniProtKB/TrEMBL;Acc:A0A178WP73]	4.45272	4.84795	5.21251	4.65739	4.99444	4.89661	4.52827	4.58535	5.05388	4.82886	4.69015	5.23272	0.395233	0.75979	0.337053	0.239227	0.0570719	0.525607	-0.138719	0.403853	0.0648831	0.0005489	0.321175	0.574778	0.913359	0.0368682	0.561142	0.0533112	UP in LRFR
AT1G11480		At1g11480/T23J18_15 [Source:UniProtKB/TrEMBL;Acc:Q94C21]	6.21479	6.53747	6.14484	6.23747	6.60562	6.21664	6.35699	6.69513	6.20275	6.25501	6.54181	6.22183	0.322676	-0.0699507	0.368157	-0.0208248	0.33814	-0.154241	0.286794	-0.0331818	0.0393973	0.728833	0.0654641	0.974083	0.0768627	0.536553	0.0632373	0.871228	UP in LB
AT1G11530	CXXS1	Thioredoxin-like protein CXXS1 [Source:UniProtKB/Swiss-Prot;Acc:Q8LDI5]	5.17874	5.56368	5.16374	5.78803	5.76328	5.76194	5.31987	5.61071	5.88915	5.85369	5.55173	5.46638	0.384943	-0.015002	-0.0247538	-0.0260968	0.290848	0.569282	-0.301962	-0.387312	0.21721	0.975354	0.98409	0.983547	0.539632	0.126239	0.333643	0.200548
AT1G11545	XTH8	Xyloglucan endotransglucosylase/hydrolase [Source:UniProtKB/TrEMBL;Acc:A0A178W0W2]	6.36606	6.84357	8.20345	4.43176	4.11379	4.9962	3.03396	3.16422	4.21052	5.25879	5.80961	7.76456	0.477511	1.83739	-0.317971	0.564439	0.130257	1.17656	0.550819	2.50576	0.243714	1.93461e-05	0.734604	0.388256	0.88687	0.00845434	0.157208	1.46462e-07	UP in LRFR
AT1G11580	ATPMEPCRA	methylesterase PCR A [Source:TAIR;Acc:AT1G11580]	5.68381	5.54356	4.78521	6.00013	5.77832	5.46485	5.60464	5.37882	5.09346	5.29039	5.06745	4.76201	-0.140257	-0.898601	-0.221809	-0.535277	-0.225818	-0.511178	-0.222944	-0.528379	0.665002	0.000769328	0.718758	0.12534	0.602897	0.114101	0.426429	0.0378826	DOWN in LRFR
AT1G11592		other RNA [Source:TAIR;Acc:AT1G11592]	3.01142	3.43593	2.67943	3.09343	3.55994	2.88661	3.13356	3.53083	2.81088	2.93921	3.32314	2.55297	0.424516	-0.331985	0.466511	-0.206824	0.39727	-0.322678	0.383929	-0.386238	0.0764072	0.177852	0.153319	0.709296	0.201473	0.334033	0.103428	0.101148
AT1G11600	CYP77B1	Cytochrome P450 like protein [Source:UniProtKB/TrEMBL;Acc:Q9SAB7]	2.91002	2.19579	1.9291	2.62071	2.97827	2.87977	3.19381	2.06742	0.539663	2.77711	2.90926	1.30773	-0.714239	-0.980919	0.357557	0.259054	-1.1264	-2.65415	0.132156	-1.46938	0.509396	0.333862	0.913102	0.94118	0.41203	0.0143526	0.916349	0.114125
AT1G11630		Pentatricopeptide repeat-containing protein At1g11630, mitochondrial [Source:UniProtKB/Swiss-Prot;Acc:Q9SAB4]	2.9669	3.15278	3.29959	2.71178	3.10935	2.7018	2.94017	3.15208	3.16417	3.0978	2.98575	3.3946	0.185877	0.332693	0.39757	-0.00998466	0.211905	0.223999	-0.112048	0.296803	0.580486	0.266688	0.410991	0.993473	0.668232	0.644144	0.738932	0.312563
AT1G11650	RBP45B	RBP45B [Source:UniProtKB/TrEMBL;Acc:A0A178WLD6]	7.63061	7.72499	7.63496	7.83536	7.81213	7.82636	7.59587	7.64576	7.67791	7.73555	7.73767	7.73656	0.0943712	0.00434528	-0.0232305	-0.00900751	0.0498852	0.0820423	0.00211958	0.0010104	0.391598	0.979052	0.953323	0.982864	0.807105	0.627899	0.989436	0.995006
AT1G11660	HSP70-16	Heat shock 70 kDa protein 16 [Source:UniProtKB/Swiss-Prot;Acc:Q9SAB1]	5.10345	5.16581	5.36067	5.04565	4.99454	5.11844	5.14261	5.17369	5.15931	4.74981	4.79084	5.29652	0.0623681	0.257222	-0.0511141	0.0727834	0.0310805	0.016701	0.041032	0.546716	0.787008	0.145264	0.937644	0.899545	0.945085	0.970712	0.852048	0.00145994
AT1G11670	DTX36	Protein DETOXIFICATION 36 [Source:UniProtKB/Swiss-Prot;Acc:Q9SAB0]	2.84399	2.89207	2.38102	2.43144	3.12427	2.57751	2.57964	1.93977	2.60417	1.48415	1.27625	1.31883	0.0480798	-0.462972	0.692829	0.14607	-0.639862	0.0245328	-0.207895	-0.165313	0.966031	0.594887	0.664457	0.959829	0.593061	0.991317	0.818831	0.859435
AT1G11680	CYP51G1	Sterol 14-demethylase [Source:UniProtKB/Swiss-Prot;Acc:Q9SAA9]	6.76137	6.87011	6.61034	6.69955	6.83262	6.82315	6.88516	6.99224	6.93597	6.72659	6.91397	6.69036	0.108737	-0.151036	0.133067	0.123597	0.107085	0.0508151	0.187372	-0.0362394	0.487708	0.304409	0.656641	0.690672	0.652353	0.871886	0.174789	0.834927
AT1G11700		At1g11700 [Source:UniProtKB/TrEMBL;Acc:Q9SAA7]	5.50693	5.06484	4.39244	6.02277	5.43809	5.94855	6.3665	6.0697	6.43795	6.09139	5.2942	3.90702	-0.442088	-1.11448	-0.584685	-0.0742234	-0.296804	0.0714463	-0.797191	-2.18436	0.168394	0.000517459	0.182796	0.951811	0.551549	0.927518	0.00876376	3.69033e-08	DOWN in LRFR
AT1G11710		Pentatricopeptide repeat-containing protein At1g11710, mitochondrial [Source:UniProtKB/Swiss-Prot;Acc:Q9SAA6]	1.8881	1.90701	1.53011	2.17746	2.01023	2.20649	2.42581	2.31593	2.31901	2.15056	1.75693	1.59478	0.0189071	-0.357994	-0.167236	0.0290273	-0.109879	-0.1068	-0.393639	-0.555786	0.975604	0.396217	0.893098	0.985301	0.905847	0.908846	0.323367	0.145138
AT1G11720	ATSS3	SS3 [Source:UniProtKB/TrEMBL;Acc:A0A178W4M9]	5.8481	5.46279	5.02065	6.23068	6.00793	6.30874	6.28578	6.06378	6.11654	6.10749	5.82748	5.331	-0.385312	-0.827453	-0.222752	0.0780658	-0.221995	-0.169233	-0.280006	-0.776485	0.043552	5.99443e-05	0.55378	0.903921	0.43572	0.592622	0.144049	0.000100576	DOWN in LB & LRFR
AT1G11730	B3GALT1	Hexosyltransferase (Fragment) [Source:UniProtKB/TrEMBL;Acc:W8Q7D4]	1.04729	1.0478	0.322798	1.01704	0.537286	0.660538	1.05108	0.863902	0.872525	0.977756	0.801495	0.323771	0.000510671	-0.724492	-0.479755	-0.356503	-0.187177	-0.178554	-0.176262	-0.653985	0.999873	0.26343	0.752284	0.841479	0.898019	0.904299	0.817428	0.303247
AT1G11740		Ankyrin repeat family protein [Source:UniProtKB/TrEMBL;Acc:F4IAG4]	0.891181	1.86652	3.47118	-2.23151	-2.14365	-1.23092	-2.93724	-2.74467	-1.88852	-1.29736	0.266337	3.18665	0.975342	2.58	0.0878652	1.00059	0.192568	1.04872	1.56369	4.484	0.443122	0.0216327	0.98509	0.699968	0.948462	0.566874	0.169499	0.000131262	UP in LRFR
AT1G11750	CLPP6	ATP-dependent Clp protease proteolytic subunit [Source:UniProtKB/TrEMBL;Acc:F4IAG5]	6.15624	6.2115	6.24911	6.33023	6.27767	6.262	6.05043	6.17605	6.12722	6.24088	6.35348	6.1513	0.055263	0.0928763	-0.0525604	-0.0682373	0.125615	0.0767868	0.112597	-0.0895816	0.638125	0.377428	0.8553	0.786701	0.356111	0.640956	0.252567	0.378852
AT1G11755	LEW1	Putative uncharacterized protein At1g11760 [Source:UniProtKB/TrEMBL;Acc:Q8H0V2]	3.07114	3.15432	2.94474	3.22337	3.11383	3.02958	2.88094	3.28344	3.07946	3.23651	2.89811	3.06909	0.0831845	-0.126399	-0.109544	-0.193794	0.402496	0.19852	-0.338404	-0.167426	0.787602	0.657155	0.880122	0.724292	0.174649	0.606131	0.141997	0.509323
AT1G11760	MED32	MED32 [Source:UniProtKB/TrEMBL;Acc:A0A178WG85]	2.87245	3.01978	2.76052	3.07311	3.09855	2.94429	3.03448	3.18536	2.9065	3.02915	3.1148	2.87572	0.147339	-0.111928	0.0254427	-0.128819	0.150872	-0.127982	0.0856511	-0.153429	0.61722	0.717751	0.980537	0.861215	0.742731	0.794385	0.77171	0.573145
AT1G11780		Alpha-ketoglutarate-dependent dioxygenase alkB [Source:UniProtKB/Swiss-Prot;Acc:Q9SA98]	3.37852	3.3877	3.7173	3.44189	3.13959	3.13828	3.51492	3.47705	3.36314	3.31895	3.12277	3.58006	0.00917446	0.338775	-0.3023	-0.303612	-0.0378638	-0.151779	-0.196174	0.26111	0.980603	0.150842	0.466468	0.463153	0.950544	0.721354	0.427786	0.271134
AT1G11790	ADT1	Arogenate dehydratase [Source:UniProtKB/TrEMBL;Acc:A0A178W336]	3.77221	2.9662	4.28009	3.73553	3.20002	3.81915	3.48744	2.92614	3.46164	3.40938	3.30487	4.22157	-0.80601	0.507873	-0.535511	0.0836144	-0.561301	-0.0257921	-0.104507	0.812184	0.00121854	0.0369294	0.0924592	0.927256	0.0550384	0.968668	0.717273	0.000931375	DOWN in LB & UP in LRFR
AT1G11800		At1g11800/F25C20_3 [Source:UniProtKB/TrEMBL;Acc:Q9SA95]	3.55699	3.73821	3.81354	3.58872	3.51195	3.83512	3.60902	3.63592	3.70346	3.71337	3.62263	3.83277	0.181216	0.256548	-0.0767736	0.246395	0.0269006	0.0944374	-0.09074	0.119399	0.413102	0.21765	0.911885	0.509522	0.960001	0.82052	0.695532	0.594305
AT1G11820		Glucan endo-1,3-beta-glucosidase 1 [Source:UniProtKB/Swiss-Prot;Acc:O65399]	5.74107	5.60085	5.9479	5.54035	5.35756	5.61616	5.33956	5.29104	5.21126	5.77455	5.80698	6.38366	-0.140221	0.206828	-0.182787	0.0758128	-0.0485139	-0.128296	0.0324311	0.609113	0.436433	0.218358	0.565622	0.881639	0.899814	0.641477	0.876988	0.000215402
AT1G11840	ATGLX1		8.14581	7.53171	7.72307	8.37006	7.89562	8.54864	8.40695	7.98391	8.51985	8.28077	7.33824	7.35376	-0.614105	-0.422741	-0.474443	0.178574	-0.423035	0.112905	-0.942531	-0.927006	0.000890254	0.0184621	0.0314421	0.647527	0.0491703	0.741026	3.61317e-06	4.56958e-06	DOWN in LB & LRFR
AT1G11850		F12F1.31 protein [Source:UniProtKB/TrEMBL;Acc:O65397]	0.531871	0.2838	-1.01934	-0.693264	-0.58565	-1.22124	-1.64906	-1.28983	-1.46813	-0.620295	0.0393911	-0.038705	-0.248071	-1.55121	0.107614	-0.527977	0.359236	0.180933	0.659686	0.58159	0.876237	0.175746	0.982008	0.880014	0.891804	0.951023	0.598385	0.64805
AT1G11860		Glycine cleavage T-protein family [Source:TAIR;Acc:AT1G11860]	9.86654	8.9428	9.42013	10.2133	9.49968	10.3022	9.9127	9.13795	10.0589	10.1488	9.48753	9.79805	-0.923748	-0.446412	-0.713643	0.0888794	-0.774751	0.14625	-0.661302	-0.350774	2.64747e-06	0.00780043	0.000356962	0.862169	0.000102735	0.601837	0.00014571	0.0327628	DOWN in LB & LRFR
AT1G11870	OVA7	Serine--tRNA ligase, chloroplastic/mitochondrial [Source:UniProtKB/Swiss-Prot;Acc:Q8RWT8]	4.17385	4.08673	4.18016	4.43619	3.93633	4.35162	4.18776	4.20074	4.19785	4.05802	4.24353	4.18705	-0.0871172	0.00630577	-0.499857	-0.0845746	0.0129737	0.0100866	0.185511	0.12903	0.700866	0.982732	0.0203788	0.881655	0.979097	0.983794	0.322018	0.51341
AT1G11880		GPI mannosyltransferase 2 [Source:UniProtKB/TrEMBL;Acc:Q6NKT6]	2.31145	2.51695	2.46247	2.50345	2.43975	2.5958	2.5608	2.32699	2.48179	2.51716	2.32591	2.61171	0.2055	0.151029	-0.0636969	0.0923466	-0.233815	-0.0790097	-0.191252	0.0945524	0.527838	0.663495	0.954038	0.929672	0.620431	0.908062	0.537548	0.781693
AT1G11890	SEC22	SEC22 [Source:UniProtKB/TrEMBL;Acc:A0A178WBU4]	4.88628	4.85969	5.74707	4.61689	4.41439	4.70965	4.45961	4.51985	4.59453	4.74591	4.55768	5.75658	-0.0265988	0.860788	-0.202496	0.0927611	0.0602401	0.13492	-0.188231	1.01067	0.900314	8.89978e-07	0.421143	0.819338	0.850768	0.566571	0.202537	4.35809e-08	UP in LRFR
AT1G11900		Pentatricopeptide repeat-containing protein At1g11900 [Source:UniProtKB/Swiss-Prot;Acc:Q5BIV3]	1.49693	2.00308	1.66748	2.00213	1.94052	1.92801	1.83576	2.1493	1.76512	2.06817	1.77688	1.83747	0.506152	0.170545	-0.06161	-0.0741242	0.313541	-0.0706393	-0.29129	-0.230701	0.220749	0.737849	0.969776	0.963522	0.643825	0.945402	0.501806	0.605615
AT1G11905		B-cell receptor-associated protein 31-like protein [Source:UniProtKB/TrEMBL;Acc:Q8L702]	4.02635	4.32395	4.64238	3.93867	4.06084	3.83608	3.88308	3.96745	3.92317	4.22316	4.28214	4.79874	0.297596	0.61603	0.122169	-0.102589	0.0843726	0.0400906	0.0589757	0.575582	0.233596	0.00916993	0.865722	0.895734	0.87846	0.948888	0.845134	0.0129331	UP in LRFR
AT1G11910	APA1	aspartic proteinase A1 [Source:TAIR;Acc:AT1G11910]	8.82556	9.00211	8.30805	9.18229	9.30394	9.20278	9.02576	9.24522	8.96483	9.00339	9.01128	8.2654	0.176547	-0.517517	0.121645	0.0204869	0.219462	-0.0609333	0.00788529	-0.737989	0.303641	0.00145237	0.763285	0.975012	0.325645	0.8668	0.971998	1.98303e-05	DOWN in LRFR
AT1G11930		At1g11930/F12F1_20 [Source:UniProtKB/TrEMBL;Acc:Q944L8]	5.9748	5.96503	5.51805	6.2094	6.00845	6.24468	6.06817	6.05499	6.05999	6.18702	6.0555	5.48884	-0.00977354	-0.456747	-0.200951	0.0352842	-0.0131719	-0.00817315	-0.131519	-0.698177	0.965035	0.00165761	0.413887	0.950104	0.972522	0.983439	0.387723	9.36009e-06	DOWN in LRFR
AT1G11940		Core-2/I-branching beta-1,6-N-acetylglucosaminyltransferase family protein [Source:UniProtKB/TrEMBL;Acc:Q8GYH0]	2.59967	2.80274	3.01832	2.50339	2.538	2.71554	2.68398	2.4419	2.41082	2.44452	2.5906	2.82145	0.20307	0.418649	0.0346111	0.21215	-0.242079	-0.27316	0.146086	0.376934	0.531154	0.141157	0.975897	0.76247	0.600807	0.535671	0.647918	0.179212
AT1G11950		Putative uncharacterized protein At1g11950 (Fragment) [Source:UniProtKB/TrEMBL;Acc:C0SUU8]	3.4229	3.28728	3.10889	3.67436	3.66722	3.97027	3.73643	3.74389	4.10922	3.97141	3.73693	3.80959	-0.135618	-0.314009	-0.00713484	0.295911	0.00746521	0.372797	-0.234483	-0.161822	0.649327	0.215797	0.994877	0.52134	0.992245	0.251182	0.3596	0.549385
AT1G11960		Hyperosmolality-gated Ca2+ permeable channel 1.3 [Source:UniProtKB/TrEMBL;Acc:A0A097NUP7]	2.98224	3.06954	3.4853	2.58925	2.80102	2.7554	2.8774	3.06525	3.37983	3.09412	3.0157	3.47904	0.0872951	0.503056	0.211762	0.166144	0.187851	0.502424	-0.0784247	0.384916	0.824323	0.0796304	0.771295	0.842082	0.722215	0.168853	0.827288	0.181067
AT1G12000	PFP-BETA1	Pyrophosphate--fructose 6-phosphate 1-phosphotransferase subunit beta 1 [Source:UniProtKB/Swiss-Prot;Acc:Q8W4M5]	5.8378	5.87493	6.44932	5.40756	5.42617	5.66964	5.6992	5.46918	5.48043	5.64887	5.83853	6.42381	0.0371356	0.611526	0.0186052	0.262077	-0.230016	-0.218767	0.18966	0.774933	0.899999	0.00269626	0.982673	0.476829	0.448318	0.479215	0.377486	0.000195406	UP in LRFR
AT1G12010		1-aminocyclopropane-1-carboxylate oxidase 3 [Source:UniProtKB/Swiss-Prot;Acc:O65378]	-0.139601	0.612315	-1.01034	-0.140508	0.58397	-0.352489	-0.266592	0.713632	0.32145	-0.963555	0.296805	-1.40274	0.751916	-0.870734	0.724478	-0.211981	0.980224	0.588042	1.26036	-0.439185	0.393928	0.310062	0.68698	0.944138	0.397738	0.676098	0.111077	0.629558
AT1G12020		F12F1.11 [Source:UniProtKB/TrEMBL;Acc:O65377]	2.13117	2.4405	1.29794	2.75719	2.49141	2.48625	2.48384	2.65937	2.55207	2.68501	2.12333	1.03433	0.309327	-0.833228	-0.26578	-0.27094	0.175533	0.0682337	-0.561684	-1.65068	0.361753	0.00714498	0.716127	0.708089	0.774229	0.930811	0.0656123	2.77022e-06	DOWN in LRFR
AT1G12030		At1g12030 [Source:UniProtKB/TrEMBL;Acc:O65376]	-1.10199	-2.25045	-2.08488	-1.51887	-3.10929	-2.80561	-2.92667	-1.77204	-2.2391	-1.33954	-4.05799	-2.45666	-1.14846	-0.982887	-1.59042	-1.28674	1.15463	0.687568	-2.71845	-1.11712	0.711944	0.759453	0.813653	0.862653	0.821787	0.908395	0.282965	0.695173
AT1G12050	FAH	Fumarylacetoacetase [Source:UniProtKB/Swiss-Prot;Acc:Q8RW90]	5.10005	5.29442	4.8617	5.17183	5.25678	5.20136	5.18175	5.45537	5.40121	4.92665	5.08775	4.36237	0.194368	-0.238353	0.0849486	0.0295314	0.273621	0.219461	0.161106	-0.564275	0.295768	0.185969	0.875666	0.966912	0.235539	0.379207	0.382692	0.0011495
AT1G12060	BAG5	BAG5 [Source:UniProtKB/TrEMBL;Acc:A0A178WFD4]	0.926219	1.0842	1.29835	0.693769	0.772431	1.00616	1.32678	1.37393	1.62064	1.41862	0.900109	0.626837	0.157978	0.372136	0.0786618	0.312388	0.0471468	0.293859	-0.518515	-0.791787	0.786399	0.448262	0.964007	0.784962	0.968007	0.713592	0.245454	0.0641223
AT1G12064		Putative uncharacterized protein [Source:UniProtKB/TrEMBL;Acc:Q1G3V1]	-1.74611	-2.72487	-3.30733	-1.1146	-1.35732	-0.651284	-1.45011	-1.83308	-2.58066	-1.45058	-1.87352	-3.00389	-0.978765	-1.56122	-0.242713	0.46332	-0.382962	-1.13055	-0.422935	-1.55331	0.586367	0.339049	0.968778	0.93563	0.917369	0.668565	0.823246	0.324013
AT1G12070		At1g12070 [Source:UniProtKB/TrEMBL;Acc:O65371]	0.896437	0.775438	0.812429	0.365633	0.232669	0.381778	0.00224466	0.0569741	-0.167389	1.01999	1.07632	1.42121	-0.120999	-0.084008	-0.132964	0.0161447	0.0547294	-0.169634	0.0563291	0.401216	0.889669	0.925092	0.956229	0.995189	0.972885	0.908657	0.945738	0.551639
AT1G12080		At1g12080 [Source:UniProtKB/TrEMBL;Acc:O65370]	4.31889	4.71598	4.69915	2.667	3.03917	2.15055	2.6216	2.882	2.48765	3.83884	3.89214	4.22677	0.397091	0.380262	0.372168	-0.516454	0.260395	-0.13395	0.0533075	0.387931	0.391284	0.416119	0.698113	0.514093	0.742939	0.893183	0.925519	0.384183
AT1G12090	ELP	ELP [Source:UniProtKB/TrEMBL;Acc:A0A178W1A4]	9.34939	9.05171	10.2536	8.64211	8.09631	8.69233	8.71176	7.99588	9.06423	8.91674	8.43094	9.83919	-0.297685	0.904228	-0.545798	0.0502172	-0.715878	0.352462	-0.485798	0.922452	0.185107	8.97359e-05	0.0413623	0.953733	0.00394169	0.215711	0.0212936	5.51698e-05	UP in LRFR
AT1G12110	NPF6.3	NRT1.1 [Source:UniProtKB/TrEMBL;Acc:A0A178W8F7]	6.9644	6.86999	7.40067	6.26858	6.44524	6.24321	6.70363	6.54907	6.62426	6.43531	6.41983	7.17269	-0.094409	0.436273	0.176657	-0.0253684	-0.154559	-0.0793707	-0.0154783	0.737375	0.789807	0.101942	0.805395	0.982294	0.763306	0.90017	0.966289	0.00442466
AT1G12120		Putative uncharacterized protein At1g12120 [Source:UniProtKB/TrEMBL;Acc:Q9FWW2]	6.34994	6.56547	6.54716	6.39683	6.41763	6.4524	6.32357	6.41303	6.4795	6.3443	6.26893	6.5943	0.215526	0.197212	0.0208069	0.0555744	0.08946	0.155932	-0.0753759	0.249997	0.0732819	0.103606	0.965611	0.883689	0.670241	0.359454	0.574886	0.032376
AT1G12130		Flavin-containing monooxygenase FMO GS-OX-like 6 [Source:UniProtKB/Swiss-Prot;Acc:Q9FWW3]	-3.30891	-2.8094	-4.59909	-3.41691	-3.94956	-5.11179	-2.7378	-2.90798	-3.15266	-3.96055	-4.58759	-3.06268	0.499507	-1.29019	-0.532655	-1.69489	-0.170186	-0.41487	-0.627041	0.897874	0.858417	0.584717	0.942719	0.715112	0.974408	0.933973	0.796742	0.697495
AT1G12140	FMOGS-OX5	Flavin-containing monooxygenase FMO GS-OX5 [Source:UniProtKB/Swiss-Prot;Acc:A8MRX0]	4.58654	4.1818	4.45623	4.49807	4.36929	4.62097	4.49989	4.2054	4.55792	4.31955	4.09092	4.28988	-0.404737	-0.130311	-0.12878	0.122908	-0.294487	0.0580275	-0.228631	-0.0296714	0.0535318	0.606592	0.829732	0.840525	0.312152	0.910211	0.293573	0.916174
AT1G12160		Flavin-containing monooxygenase FMO GS-OX-like 1 [Source:UniProtKB/Swiss-Prot;Acc:Q9FWW6]	0.75381	0.888991	-0.11724	0.95297	0.818869	-0.318539	0.655126	0.376733	-0.00520797	-0.140044	-0.589814	-0.841767	0.135182	-0.87105	-0.134101	-1.27151	-0.278393	-0.660334	-0.449771	-0.701723	0.885383	0.199162	0.958839	0.15566	0.844797	0.51767	0.533313	0.299987
AT1G12200		Flavin-containing monooxygenase [Source:UniProtKB/TrEMBL;Acc:A0A178W1K3]	5.21926	4.96148	4.17462	5.35223	5.06492	4.44514	5.54471	5.13321	4.98176	5.56463	5.14091	3.79409	-0.257789	-1.04464	-0.287308	-0.907087	-0.411496	-0.562946	-0.423722	-1.77054	0.527115	0.00301299	0.734279	0.0346456	0.426698	0.223054	0.237117	5.69077e-06	DOWN in LRFR
AT1G12210	RFL1	Disease resistance protein RFL1 [Source:UniProtKB/Swiss-Prot;Acc:Q8L3R3]	1.04514	1.60821	1.39783	1.35375	1.72302	1.28273	1.76903	1.72999	1.5303	1.2184	1.00576	0.599534	0.563072	0.352692	0.369271	-0.07102	-0.0390429	-0.23873	-0.212646	-0.61887	0.327525	0.57746	0.792827	0.974023	0.978836	0.833953	0.736996	0.257479
AT1G12220	RPS5	Disease resistance protein [Source:UniProtKB/TrEMBL;Acc:Q56YM8]	4.2909	4.35141	3.36259	4.35637	4.77183	4.2072	4.30179	4.68413	4.23905	4.18587	4.16006	3.71633	0.0605037	-0.928311	0.415454	-0.149175	0.382339	-0.0627426	-0.0258177	-0.469544	0.897337	0.00403575	0.479753	0.883977	0.41975	0.939613	0.953652	0.145157	DOWN in LRFR
AT1G12230		Aldolase superfamily protein [Source:UniProtKB/TrEMBL;Acc:F4IC59]	6.57541	6.97802	6.15873	6.70043	7.00742	6.63675	6.68307	6.94474	6.61426	6.70273	7.16819	6.30703	0.402605	-0.416683	0.306993	-0.0636731	0.261672	-0.0688097	0.465462	-0.395699	0.000247917	0.0001681	0.0142356	0.831908	0.034386	0.724163	3.37924e-05	0.000236253	UP in LB & DOWN in LRFR
AT1G12240	BFRUCT4	Acid beta-fructofuranosidase 4, vacuolar [Source:UniProtKB/Swiss-Prot;Acc:Q39041]	7.93301	7.91848	8.19105	8.01255	7.90946	8.01401	8.18197	7.55718	8.54666	8.38919	8.24249	8.54588	-0.0145278	0.258042	-0.103096	0.00145336	-0.624791	0.364692	-0.1467	0.156693	0.943593	0.0554756	0.761437	0.998749	9.2531e-05	0.0198975	0.294271	0.258243
AT1G12244		Polynucleotidyl transferase, ribonuclease H-like superfamily protein [Source:UniProtKB/TrEMBL;Acc:F4IC62]	2.53281	2.4608	2.29039	3.08125	2.75465	3.05028	2.61794	2.54978	2.67789	3.27099	2.76469	2.47714	-0.0720104	-0.242428	-0.326607	-0.0309787	-0.0681552	0.0599515	-0.506298	-0.79385	0.875921	0.514037	0.631206	0.982233	0.933203	0.942328	0.111625	0.0112552
AT1G12250	TL20.3	Thylakoid lumenal protein TL20.3, chloroplastic [Source:UniProtKB/Swiss-Prot;Acc:Q8H1Q1]	5.96622	5.50665	5.65902	6.23157	5.77942	6.17029	5.81755	5.40211	5.9612	6.39516	5.93946	6.22439	-0.459569	-0.3072	-0.452143	-0.0612722	-0.415443	0.143651	-0.455697	-0.170775	0.000872952	0.0219048	0.00443204	0.887641	0.00743203	0.488203	0.000788693	0.213918	DOWN in LB & LRFR
AT1G12260	NAC007	NAC domain-containing protein 7 [Source:UniProtKB/Swiss-Prot;Acc:Q9FWX2]	0.703724	-0.136673	0.276376	0.248861	0.195213	0.396899	0.659006	0.121248	-0.222591	-0.158627	0.017248	-0.679095	-0.840397	-0.427348	-0.0536478	0.148038	-0.537758	-0.881597	0.175875	-0.520467	0.216025	0.58096	0.984246	0.954038	0.625013	0.332393	0.83036	0.460595
AT1G12270	HOP1	Hop1 [Source:UniProtKB/TrEMBL;Acc:A0A178WM19]	5.49284	5.46907	5.70887	5.43025	5.46322	5.36538	5.42151	5.37846	5.39107	5.51793	5.54055	5.78469	-0.0237768	0.216031	0.0329682	-0.0648688	-0.043052	-0.0304398	0.0226174	0.266755	0.889669	0.0700028	0.94118	0.855605	0.875365	0.916849	0.884665	0.0211315
AT1G12280		Probable disease resistance protein At1g12280 [Source:UniProtKB/Swiss-Prot;Acc:P60838]	3.85719	3.49906	3.4483	3.92702	3.43139	3.85365	4.03393	3.92087	4.04514	3.78263	3.44268	3.3642	-0.358124	-0.408886	-0.495623	-0.0733676	-0.113062	0.0112111	-0.339943	-0.418427	0.0505083	0.0247287	0.0255735	0.906196	0.745539	0.98263	0.058658	0.0192307	DOWN in LRFR
AT1G12290		Probable disease resistance protein At1g12290 [Source:UniProtKB/Swiss-Prot;Acc:P60839]	2.86102	2.99905	2.57193	2.91288	2.97161	2.83032	3.07911	3.25219	2.86055	2.49549	2.62008	2.36983	0.138026	-0.28909	0.0587341	-0.0825601	0.173076	-0.218567	0.124597	-0.125654	0.752745	0.442504	0.965119	0.950082	0.799001	0.72534	0.757521	0.755405
AT1G12300		Pentatricopeptide repeat-containing protein At1g12300, mitochondrial [Source:UniProtKB/Swiss-Prot;Acc:Q0WKV3]	2.29236	2.13709	1.95838	2.242	2.34647	2.36462	2.51066	2.45424	2.40138	2.36569	2.62533	2.23338	-0.15527	-0.33398	0.10447	0.122622	-0.0564179	-0.109277	0.259639	-0.132316	0.701962	0.336966	0.930355	0.913102	0.94634	0.885019	0.455607	0.727821
AT1G12310	CML13	Probable calcium-binding protein CML13 [Source:UniProtKB/Swiss-Prot;Acc:Q94AZ4]	5.98804	6.20855	6.21067	5.76987	5.86806	5.79215	5.97584	6.02703	6.0369	6.11857	6.13573	6.18491	0.220503	0.222631	0.0981876	0.0222747	0.0511902	0.0610597	0.017157	0.0663358	0.174988	0.170095	0.82491	0.972671	0.891138	0.863677	0.93656	0.72112
AT1G12320		Ankyrin repeat/KH domain protein (DUF1442) [Source:UniProtKB/TrEMBL;Acc:Q9LNB3]	2.3385	1.92115	1.87849	2.29639	1.56174	1.78263	2.53201	1.51753	2.8588	2.11807	1.77734	1.88242	-0.417353	-0.460013	-0.734654	-0.513763	-1.01448	0.326786	-0.340727	-0.235653	0.451148	0.398072	0.366303	0.617394	0.0931367	0.719053	0.531167	0.679603
AT1G12330		Cyclin-dependent kinase-like protein [Source:UniProtKB/TrEMBL;Acc:Q9LNB2]	4.65925	4.59374	4.6932	4.52427	4.5733	4.7531	4.65991	4.57527	4.55093	4.63339	4.85544	5.23722	-0.0655061	0.0339471	0.0490271	0.228827	-0.0846418	-0.108988	0.222044	0.603822	0.818663	0.911465	0.952465	0.585902	0.855357	0.795895	0.304717	0.00321794
AT1G12350	PPCS1	Phosphopantothenate--cysteine ligase 1 [Source:UniProtKB/Swiss-Prot;Acc:Q8GXR5]	4.29769	4.61262	4.2607	4.52014	4.54199	4.53418	4.4348	4.61143	4.57799	4.68258	4.56629	4.36823	0.314931	-0.0369963	0.0218567	0.0140475	0.176634	0.143195	-0.116295	-0.314354	0.085772	0.88762	0.977383	0.985103	0.541803	0.647778	0.567446	0.0789066
AT1G12360	KEU	SNARE-interacting protein KEULE [Source:UniProtKB/Swiss-Prot;Acc:Q9C5X3]	6.16503	6.47287	6.20793	6.04171	6.43708	6.01337	6.1499	6.45803	6.0379	6.09957	6.48195	6.31721	0.307842	0.0428987	0.395374	-0.0283407	0.308129	-0.112	0.382372	0.217634	0.0360061	0.833996	0.0272389	0.962316	0.0882899	0.664362	0.00803748	0.140179	UP in LB
AT1G12370	PHR1	Deoxyribodipyrimidine photo-lyase [Source:UniProtKB/Swiss-Prot;Acc:Q9SB00]	3.22456	1.94785	3.54724	3.41696	2.55167	3.61941	3.08916	1.94564	2.98618	3.11284	2.45468	3.72482	-1.2767	0.322687	-0.865283	0.202458	-1.14353	-0.102982	-0.658155	0.61198	1.45298e-05	0.246305	0.00530507	0.760168	0.000220159	0.862767	0.0105582	0.0171716	DOWN in LB
AT1G12380		unknown protein; BEST Arabidopsis thaliana protein match is: unknown protein (TAIR:AT1G62870.1); Has 173 Blast hits to 170 proteins in 34 species: Archae - 0; Bacteria - 4; Metazoa - 25; Fungi - 8; Plants - 123; Viruses - 7; Other Eukaryotes - 6 (so /.../NCBI BLink). [Source:TAIR;Acc:AT1G12380]	1.92394	1.45936	1.45462	1.88371	1.78797	1.64221	2.45855	1.84304	2.17009	1.76668	1.74866	0.520114	-0.464576	-0.469318	-0.0957429	-0.241507	-0.61551	-0.288454	-0.0180222	-1.24657	0.433225	0.427513	0.963816	0.886228	0.432137	0.785693	0.981309	0.0154706
AT1G12390		Protein cornichon homolog 4 [Source:UniProtKB/Swiss-Prot;Acc:Q84W04]	3.74184	3.97438	3.84839	3.85609	3.99778	3.84165	3.73957	3.94777	3.74346	4.00945	4.01596	3.79345	0.232542	0.106558	0.141689	-0.0144476	0.208199	0.00388205	0.00651094	-0.216001	0.191108	0.605615	0.731019	0.983967	0.404515	0.994795	0.978892	0.215251
AT1G12400		Nucleotide excision repair, TFIIH, subunit TTDA [Source:TAIR;Acc:AT1G12400]	1.74876	1.79366	1.29307	1.99876	1.79731	1.83508	1.74009	1.65975	1.97778	1.842	1.35095	1.05798	0.0448969	-0.455695	-0.201453	-0.163674	-0.080339	0.237694	-0.491049	-0.784011	0.956637	0.455048	0.915566	0.936202	0.955826	0.838747	0.393541	0.147134
AT1G12410	CLPR2	ATP-dependent Clp protease proteolytic subunit-related protein 2, chloroplastic [Source:UniProtKB/Swiss-Prot;Acc:Q9XJ36]	6.70876	6.68022	6.67754	6.85808	6.8263	6.93119	6.67658	6.74607	6.69429	6.89555	6.83036	6.67919	-0.0285349	-0.0312146	-0.031782	0.0731069	0.0694904	0.0177113	-0.0651939	-0.216362	0.846	0.82917	0.936202	0.792474	0.719966	0.948839	0.579654	0.0343347
AT1G12420	ACR8	ACT domain-containing protein ACR8 [Source:UniProtKB/Swiss-Prot;Acc:Q9LNA5]	1.19437	1.16798	1.96387	1.75573	1.1398	1.62113	1.48632	0.682874	1.60803	1.45008	1.21242	1.23966	-0.0263934	0.769495	-0.61593	-0.134595	-0.803447	0.121707	-0.23766	-0.210422	0.978806	0.221311	0.626624	0.955012	0.342842	0.936845	0.73995	0.773192
AT1G12430	ARK3	Kinesin-like protein [Source:UniProtKB/TrEMBL;Acc:F4IC87]	4.54074	4.26799	3.96565	4.58794	4.74364	4.53506	5.06237	5.0482	4.94358	4.78083	4.77804	4.15433	-0.272745	-0.575085	0.155699	-0.0528857	-0.0141671	-0.118787	-0.00279142	-0.626508	0.24305	0.00911411	0.790706	0.951722	0.981921	0.790196	0.994213	0.00401365	DOWN in LRFR
AT1G12440	SAP1	Zinc finger A20 and AN1 domain-containing stress-associated protein 1 [Source:UniProtKB/Swiss-Prot;Acc:Q6NNI8]	6.95838	7.45293	6.58053	6.92635	7.36736	6.91416	6.73589	7.19687	6.73391	7.37071	7.92191	7.11237	0.494553	-0.377851	0.441005	-0.01219	0.460979	-0.00197879	0.551197	-0.258341	0.00031901	0.00428275	0.00456208	0.982673	0.00234804	0.997223	7.07447e-05	0.0452999	UP in LB & DOWN in LRFR
AT1G12450		At1g12450 [Source:UniProtKB/TrEMBL;Acc:Q6NQK3]	3.16246	3.40322	3.00823	3.3849	3.17114	3.08318	2.9084	3.03201	2.74712	3.21328	3.57277	3.33905	0.240756	-0.154238	-0.213757	-0.301726	0.123606	-0.161283	0.359495	0.125774	0.376717	0.606088	0.713563	0.524113	0.808191	0.726816	0.147827	0.660358
AT1G12460		Probable LRR receptor-like serine/threonine-protein kinase At1g12460 [Source:UniProtKB/Swiss-Prot;Acc:C0LGE4]	4.46129	4.17018	5.20108	3.4517	2.8637	4.04937	3.14216	2.83688	3.22179	3.81666	4.13879	5.66716	-0.291109	0.73979	-0.588001	0.597672	-0.305283	0.0796273	0.32213	1.8505	0.298354	0.00467833	0.0811202	0.0739396	0.430784	0.898923	0.227695	3.29079e-08	UP in LRFR
AT1G12470		Zinc ion binding protein [Source:UniProtKB/TrEMBL;Acc:F4IDS7]	5.72029	5.78913	5.87909	5.66682	5.63651	5.78977	5.68777	5.70692	5.62503	5.51501	5.71509	5.98435	0.068838	0.158802	-0.0303112	0.12295	0.0191538	-0.0627378	0.200084	0.469342	0.744397	0.372434	0.963588	0.765037	0.965584	0.864559	0.228129	0.00336572
AT1G12500		Probable sugar phosphate/phosphate translocator At1g12500 [Source:UniProtKB/Swiss-Prot;Acc:Q9LDH3]	6.3266	6.18357	6.47753	6.15719	5.67787	6.06492	5.84245	5.60868	6.14619	6.13452	5.97906	6.38697	-0.143026	0.150933	-0.479322	-0.0922688	-0.233769	0.303745	-0.155458	0.25245	0.431521	0.401702	0.0130268	0.847768	0.29501	0.135301	0.364692	0.117206
AT1G12520	CCS	Copper chaperone for superoxide dismutase, chloroplastic/cytosolic [Source:UniProtKB/Swiss-Prot;Acc:Q9LD47]	6.69234	7.37343	6.63289	7.196	6.78879	7.09172	6.79258	6.91066	6.91322	7.36085	7.38016	6.66058	0.681091	-0.059458	-0.407212	-0.104277	0.118079	0.120644	0.0193091	-0.700274	0.124159	0.926317	0.675272	0.951613	0.912308	0.909917	0.974651	0.104285
AT1G12530		Putative uncharacterized protein [Source:UniProtKB/TrEMBL;Acc:Q5Q0H6]	3.62699	3.12061	3.0575	3.48388	3.55009	3.80362	3.51181	3.60707	3.79242	3.77064	3.24444	3.01034	-0.506377	-0.569492	0.066205	0.319741	0.0952658	0.280617	-0.526204	-0.7603	0.0386621	0.0197522	0.942782	0.474031	0.864018	0.445863	0.0282748	0.00185817	DOWN in LB & LRFR
AT1G12550	HPR3	Glyoxylate/hydroxypyruvate reductase HPR3 [Source:UniProtKB/Swiss-Prot;Acc:Q9LE33]	1.11467	1.16919	0.190219	0.848909	0.666879	0.66058	1.2284	0.9124	1.29479	0.94849	1.03324	0.405253	0.0545138	-0.924453	-0.182031	-0.188329	-0.315996	0.0663905	0.0847454	-0.543237	0.94433	0.0732819	0.922967	0.91844	0.74606	0.962757	0.900994	0.309776
AT1G12570		At1g12570 [Source:UniProtKB/TrEMBL;Acc:Q66GI5]	-2.2911	-2.86993	0.25062	-0.799978	-3.39652	-2.41404	-2.69783	-3.79062	-2.11571	-3.27905	-3.63254	1.50744	-0.578826	2.54172	-2.59654	-1.61406	-1.09278	0.582124	-0.353493	4.78649	0.777644	0.103474	0.265968	0.617141	0.692528	0.86837	0.85884	0.00179141
AT1G12580	PEPKR1	PEPKR1 [Source:UniProtKB/TrEMBL;Acc:A0A178WE53]	6.30402	6.07819	6.53622	5.87717	5.95143	6.06913	5.93646	6.03534	5.82624	6.30415	6.34635	6.77854	-0.22583	0.232204	0.074269	0.191967	0.0988771	-0.110228	0.0421986	0.474383	0.0541305	0.0472688	0.821241	0.289678	0.617726	0.560684	0.766809	0.000103561	UP in LRFR
AT1G12610	DREB1F	Dehydration-responsive element-binding protein 1F [Source:UniProtKB/Swiss-Prot;Acc:Q9LN86]	-3.79039	-3.35774	-2.71153	-3.77307	-4.57679	-2.11275	-5.11179	-3.9547	-2.4432	-3.63025	-1.92533	-2.89659	0.432651	1.07885	-0.803724	1.66031	1.15709	2.66859	1.70493	0.73366	0.894058	0.704308	0.921904	0.772472	0.799708	0.419088	0.488247	0.789641
AT1G12620		Pentatricopeptide repeat-containing protein At1g12620 [Source:UniProtKB/Swiss-Prot;Acc:Q9ASZ8]	3.03016	3.03311	2.98295	2.77223	3.05502	2.96406	2.97245	2.77901	2.75502	2.71824	3.09142	2.94036	0.00294368	-0.0472152	0.282791	0.191831	-0.193441	-0.217428	0.373175	0.222122	0.993506	0.889042	0.530111	0.735129	0.626866	0.566961	0.108427	0.371653
AT1G12630	ERF027	Ethylene-responsive transcription factor ERF027 [Source:UniProtKB/Swiss-Prot;Acc:Q38Q39]	0.54186	0.182677	-1.24554	0.65595	0.248969	0.101464	0.742316	0.686919	0.19338	0.0748278	0.392471	-0.762553	-0.359183	-1.7874	-0.406982	-0.554486	-0.0553978	-0.548937	0.317643	-0.837381	0.676307	0.00911413	0.838175	0.74123	0.976636	0.642324	0.692161	0.23427	DOWN in LRFR
AT1G12640	LPLAT1	Lysophospholipid acyltransferase 1 [Source:UniProtKB/Swiss-Prot;Acc:F4IDU4]	4.84886	4.8685	4.84392	4.7528	4.80165	4.76474	4.61777	4.89738	4.70145	4.59472	4.91511	4.95272	0.0196396	-0.00494207	0.0488533	0.0119376	0.279616	0.0836819	0.320393	0.358002	0.954526	0.988828	0.956905	0.989553	0.395738	0.872722	0.159188	0.111455
AT1G12650		At1g12650/T12C24_1 [Source:UniProtKB/TrEMBL;Acc:Q8W1E4]	3.50057	3.17266	4.08923	3.3494	3.36802	3.4969	3.35291	3.58319	3.45173	3.72951	3.43976	3.86682	-0.327913	0.588662	0.0186151	0.147499	0.230279	0.0988162	-0.289751	0.137309	0.18722	0.01341	0.98509	0.829044	0.546904	0.852009	0.237117	0.61381	UP in LRFR
AT1G12680	PEPKR2	Serine/threonine-protein kinase PEPKR2 [Source:UniProtKB/Swiss-Prot;Acc:Q8W490]	4.97106	5.08192	4.82452	5.16685	5.18281	5.11737	5.00442	5.18857	5.12876	5.11619	5.19371	5.01585	0.110859	-0.146548	0.0159582	-0.0494832	0.184147	0.12434	0.077523	-0.100333	0.502736	0.348159	0.978982	0.926314	0.369919	0.603211	0.637189	0.52776
AT1G12700		ATP binding;nucleic acid binding;helicases [Source:TAIR;Acc:AT1G12700]	2.67898	2.61943	2.1947	2.78527	2.6441	2.58008	2.4735	2.66651	2.5561	2.50004	2.5887	2.51003	-0.0595512	-0.484275	-0.141166	-0.205183	0.193004	0.0825971	0.0886645	0.00999174	0.87274	0.0622444	0.856041	0.748956	0.671722	0.89331	0.778897	0.978588
AT1G12710	AtPP2-A12	phloem protein 2-A12 [Source:TAIR;Acc:AT1G12710]	2.56004	2.90997	3.49518	2.27677	2.57304	2.26908	2.33538	2.21102	2.32516	2.31455	2.21559	3.34599	0.349932	0.935147	0.296273	-0.00768876	-0.12436	-0.0102213	-0.0989663	1.03144	0.274685	0.00211434	0.650203	0.995622	0.851619	0.99127	0.788455	0.000676549	UP in LRFR
AT1G12730		GPI transamidase subunit PIG-U [Source:UniProtKB/TrEMBL;Acc:Q94K70]	2.80086	2.45927	2.12387	2.75781	2.63764	2.42227	2.70043	2.73878	2.4444	2.44386	2.45144	2.03633	-0.341597	-0.676992	-0.120161	-0.335532	0.0383422	-0.256032	0.00758144	-0.407533	0.219885	0.0104669	0.888174	0.496048	0.95684	0.545965	0.984826	0.123532	DOWN in LRFR
AT1G12740	CYP87A2	Cytochrome P450, family 87, subfamily A, polypeptide 2 [Source:UniProtKB/TrEMBL;Acc:Q9LN73]	0.858315	0.294002	-0.69736	0.709639	1.36845	0.512691	-1.31184	-0.275342	-0.594054	-1.50409	-3.51888	-0.570462	-0.564313	-1.55568	0.658811	-0.196949	1.0365	0.717786	-2.01479	0.933623	0.641273	0.121306	0.806347	0.960501	0.496471	0.681439	0.0366274	0.372276
AT1G12750	RBL6	RHOMBOID-like protein 6, mitochondrial [Source:UniProtKB/Swiss-Prot;Acc:Q8VZ48]	5.87514	5.88928	5.02517	6.09484	5.98163	6.05053	5.82483	6.02287	5.69597	5.9033	5.85484	5.02645	0.0141416	-0.849972	-0.113205	-0.0443014	0.198047	-0.12886	-0.0484607	-0.876853	0.962624	5.06827e-05	0.841971	0.954038	0.513926	0.719966	0.844559	2.62771e-05	DOWN in LRFR
AT1G12760		E3 ubiquitin-protein ligase At1g12760 [Source:UniProtKB/Swiss-Prot;Acc:Q9LN71]	6.16312	6.40739	6.10121	6.21249	6.47847	6.3035	6.09085	6.42007	6.16304	6.26125	6.36637	6.18737	0.244265	-0.061912	0.265977	0.0910087	0.329219	0.072186	0.105116	-0.0738825	0.0620043	0.708853	0.129419	0.792827	0.0317707	0.781528	0.458456	0.619498
AT1G12770	RH47	DEAD-box ATP-dependent RNA helicase 47, mitochondrial [Source:UniProtKB/Swiss-Prot;Acc:Q8W4E1]	4.22439	3.95628	3.98889	4.58238	4.44388	4.76195	4.6757	4.52072	4.47864	4.35642	4.39123	4.09192	-0.268111	-0.235503	-0.138501	0.179572	-0.154979	-0.197056	0.0348129	-0.264495	0.128014	0.189988	0.743413	0.620781	0.584043	0.44687	0.877628	0.124656
AT1G12775		Pentatricopeptide repeat-containing protein At1g12775, mitochondrial [Source:UniProtKB/Swiss-Prot;Acc:Q9LPX2]	2.09249	2.17216	1.63227	1.83561	1.9457	2.16211	1.72577	1.6868	2.0863	1.95845	1.70742	2.04268	0.0796709	-0.460224	0.110093	0.326502	-0.0389747	0.360529	-0.251028	0.084226	0.847662	0.125723	0.915566	0.582406	0.961665	0.401692	0.429528	0.819947
AT1G12780	UGE1	Bifunctional UDP-glucose 4-epimerase and UDP-xylose 4-epimerase 1 [Source:UniProtKB/Swiss-Prot;Acc:Q42605]	6.7223	7.88553	5.25724	6.99234	8.08962	6.65907	7.16206	8.20034	6.99303	7.6442	8.47364	5.96361	1.16322	-1.46506	1.09728	-0.333268	1.03828	-0.169036	0.829438	-1.68059	8.97476e-05	4.68233e-06	0.000833302	0.534898	0.00120508	0.751162	0.00259731	4.13126e-07	UP in LB & DOWN in LRFR
AT1G12790	PTD	Protein PARTING DANCERS [Source:UniProtKB/Swiss-Prot;Acc:F4IDW9]	2.2554	2.82473	1.58257	2.4411	3.13294	2.14806	2.42516	3.34659	2.30768	2.27559	3.14161	1.64925	0.569331	-0.672832	0.691844	-0.293042	0.921424	-0.117481	0.866026	-0.626339	0.124291	0.0654763	0.174107	0.74142	0.0310706	0.892091	0.0146633	0.0807454
AT1G12800		Nucleic acid-binding, OB-fold-like protein [Source:UniProtKB/TrEMBL;Acc:Q94AJ9]	7.58603	7.14204	7.39856	7.94143	7.53405	8.01164	7.65923	7.18535	7.58493	7.62854	7.31039	7.60615	-0.443992	-0.187465	-0.407384	0.0702072	-0.473879	-0.0742932	-0.31815	-0.0223859	0.0162033	0.354625	0.092102	0.914572	0.0297171	0.858851	0.0824074	0.929569	DOWN in LB
AT1G12810		Proline-rich family protein [Source:UniProtKB/TrEMBL;Acc:F4IDX2]	4.27689	4.70196	3.94143	4.26266	4.55013	4.18047	4.30544	4.53727	4.33414	4.56121	4.65066	3.93347	0.425074	-0.335455	0.28747	-0.082184	0.231826	0.0286955	0.0894546	-0.627736	0.020688	0.0712145	0.334197	0.891031	0.384696	0.953861	0.67733	0.000750279	UP in LB
AT1G12820	AFB3	Protein AUXIN SIGNALING F-BOX 3 [Source:UniProtKB/Swiss-Prot;Acc:Q9LPW7]	6.22537	6.13208	6.01575	6.31593	6.28534	6.37646	6.30779	6.21089	6.32401	6.27247	6.36116	6.12961	-0.0932886	-0.209626	-0.0305924	0.0605345	-0.0969006	0.0162243	0.0886975	-0.142853	0.54199	0.114016	0.952866	0.883977	0.673651	0.963902	0.541656	0.291979
AT1G12830		F13K23.8 protein [Source:UniProtKB/TrEMBL;Acc:Q9LPW6]	3.4448	3.42123	3.78145	3.59584	3.55276	3.51926	3.58225	3.24906	3.71703	3.58747	3.63212	3.77786	-0.0235678	0.33665	-0.0430745	-0.0765748	-0.333185	0.134779	0.044651	0.190383	0.932065	0.0709498	0.953613	0.902337	0.157869	0.681918	0.850221	0.32694
AT1G12840	VHA-C	V-type proton ATPase subunit C [Source:UniProtKB/TrEMBL;Acc:A0A178WM16]	7.05174	6.98478	7.43197	6.92653	6.74239	7.06075	6.89973	6.94198	7.08824	7.05934	6.97113	7.5164	-0.0669562	0.380233	-0.184148	0.134219	0.0422517	0.188512	-0.0882067	0.457067	0.665491	0.00247395	0.376579	0.59948	0.885258	0.261914	0.521451	0.000317028	UP in LRFR
AT1G12845		At1g12845 [Source:UniProtKB/TrEMBL;Acc:Q0IGM1]	-0.590032	-0.731523	1.89793	-1.76264	-1.60608	-1.07292	-1.37819	-0.884343	-0.621883	-2.02463	-0.420972	0.0586382	-0.141491	2.48796	0.15656	0.689724	0.493849	0.75631	1.60366	2.08327	0.918105	0.0073587	0.96715	0.771941	0.792348	0.63441	0.0806037	0.0217069	UP in LRFR
AT1G12850		At1g12850/F13K23_8 [Source:UniProtKB/TrEMBL;Acc:Q94BZ6]	5.18382	5.33264	5.9947	4.90364	4.92793	4.99854	4.92465	4.96972	5.01303	5.06174	5.23116	5.88665	0.148824	0.810883	0.0242836	0.0948963	0.0450772	0.0883857	0.169416	0.824908	0.367931	3.5622e-06	0.968876	0.823929	0.901196	0.763735	0.277949	1.85203e-06	UP in LRFR
AT1G12860	SCRM2	Transcription factor SCREAM2 [Source:UniProtKB/Swiss-Prot;Acc:Q9LPW3]	4.34891	3.72453	4.80249	4.19061	3.97383	4.26353	4.09429	3.5127	3.98224	4.51032	4.07617	4.88414	-0.624381	0.453574	-0.216777	0.0729213	-0.581592	-0.11205	-0.434141	0.373825	0.024058	0.108165	0.756483	0.94544	0.0883874	0.857714	0.116768	0.184326	DOWN in LB
AT1G12880	NUDT12	NUDT12 [Source:UniProtKB/TrEMBL;Acc:A0A178WEE5]	1.21292	0.96284	1.1711	1.89585	1.31365	1.91087	1.3587	0.550399	1.58659	1.77622	0.796618	1.38691	-0.250083	-0.0418231	-0.582208	0.0150139	-0.808306	0.227889	-0.979601	-0.389307	0.726759	0.961273	0.618634	0.995189	0.292292	0.854806	0.0745711	0.528765
AT1G12900	GAPA-2	glyceraldehyde 3-phosphate dehydrogenase A subunit 2 [Source:TAIR;Acc:AT1G12900]	10.2942	9.68848	10.1025	10.4481	10.0081	10.522	10.1581	9.62448	10.3715	10.5165	10.013	10.5056	-0.60576	-0.191705	-0.439935	0.0738824	-0.533637	0.213403	-0.50357	-0.0109152	0.000416001	0.277308	0.0290579	0.890786	0.00505597	0.367414	0.00217612	0.962285	DOWN in LB
AT1G12910	LWD1	WD repeat-containing protein LWD1 [Source:UniProtKB/Swiss-Prot;Acc:Q9LPV9]	4.61199	4.96295	4.68558	4.76452	5.05771	4.76355	4.66187	5.10406	4.64465	4.88226	5.29478	4.78817	0.350956	0.0735848	0.293191	-0.000966023	0.442197	-0.0172114	0.41252	-0.0940939	0.0394104	0.739449	0.251895	0.999696	0.0273382	0.96948	0.0134346	0.630077	UP in LB
AT1G12920	ERF1-2	Eukaryotic peptide chain release factor subunit 1-2 [Source:UniProtKB/Swiss-Prot;Acc:Q9LPV8]	6.21672	6.24687	6.85953	6.1543	6.07534	6.13681	6.25305	6.35908	6.31177	6.34209	6.25795	6.84911	0.0301514	0.642807	-0.0789575	-0.0174853	0.106021	0.0587195	-0.0841424	0.507017	0.891826	8.77036e-05	0.866053	0.978589	0.703949	0.86614	0.631697	0.000986532	UP in LRFR
AT1G12930		ARM repeat superfamily protein [Source:UniProtKB/TrEMBL;Acc:F4HNZ9]	4.82158	4.93254	4.64957	4.94265	4.91455	4.73149	4.93608	5.22228	4.86041	4.80693	4.96955	4.63444	0.110958	-0.172016	-0.0281052	-0.211159	0.2862	-0.0756728	0.162623	-0.172488	0.694647	0.505683	0.97563	0.670916	0.372734	0.885844	0.509657	0.481298
AT1G12950	DTX31	Protein DETOXIFICATION [Source:UniProtKB/TrEMBL;Acc:A0A178WCP4]	2.5351	2.49467	2.80286	1.67084	2.14854	1.64453	0.127325	0.574329	-0.451717	1.6892	1.71434	2.01047	-0.0404325	0.267758	0.477705	-0.0263073	0.447003	-0.579042	0.0251496	0.321278	0.9563	0.653302	0.647924	0.989094	0.567771	0.414757	0.970196	0.551419
AT1G12970	PIRL3	Plant intracellular Ras-group-related LRR protein 3 [Source:UniProtKB/Swiss-Prot;Acc:Q8W4Q3]	3.19522	3.75391	3.2006	3.589	3.91813	3.59849	3.47985	3.94354	3.70588	3.53435	3.83645	3.34486	0.558691	0.00537887	0.329133	0.00949085	0.463689	0.226025	0.302107	-0.189483	0.00729087	0.986675	0.322892	0.990924	0.065381	0.478882	0.14872	0.394713	UP in LB
AT1G12990		Beta-1,4-N-acetylglucosaminyltransferase family protein [Source:UniProtKB/TrEMBL;Acc:F4HP06]	5.3195	5.33295	5.89643	4.48821	3.98455	4.58604	4.36488	4.1075	4.5929	4.71173	4.90655	5.68724	0.0134464	0.576926	-0.503656	0.0978358	-0.257378	0.228023	0.19482	0.975503	0.96357	0.00244205	0.0280182	0.86426	0.329175	0.40881	0.323549	4.10785e-06	UP in LRFR
AT1G13000		Putative uncharacterized protein At1g13000 [Source:UniProtKB/TrEMBL;Acc:Q8VYF6]	4.80457	5.14919	5.14739	4.74884	4.9047	4.65681	4.56739	4.9925	4.61586	4.55823	4.90562	4.99462	0.344617	0.342818	0.155856	-0.0920281	0.425107	0.0484689	0.347396	0.436394	0.0191604	0.0197961	0.613003	0.826665	0.0130219	0.890144	0.0161077	0.00284385	UP in LB & LRFR
AT1G13020	EIF4B2	eIF4B2 [Source:UniProtKB/TrEMBL;Acc:A0A178W345]	4.95546	4.64364	5.23043	4.83318	4.60372	4.8309	4.77436	4.73976	4.71574	4.86434	4.76842	5.27213	-0.311815	0.274974	-0.22946	-0.00228795	-0.0345982	-0.0586171	-0.0959213	0.407793	0.0440791	0.0787698	0.376901	0.997754	0.929875	0.868428	0.583162	0.00729747	DOWN in LB
AT1G13030	COIL	Coilin [Source:UniProtKB/Swiss-Prot;Acc:Q8RWK8]	2.33208	2.25353	3.30419	2.5371	2.13727	2.21276	2.49329	1.83744	2.13792	2.56577	2.00871	3.09309	-0.0785554	0.972104	-0.399832	-0.324345	-0.655851	-0.355371	-0.557055	0.527322	0.847753	0.00107811	0.433239	0.578956	0.0607655	0.40241	0.0507445	0.065298	UP in LRFR
AT1G13040		Pentatricopeptide repeat-containing protein At1g13040, mitochondrial [Source:UniProtKB/Swiss-Prot;Acc:Q9SAD9]	1.49695	1.8382	2.00386	1.57559	1.62693	1.3588	1.41882	1.34619	1.69442	1.24815	1.30283	2.02297	0.341247	0.506904	0.0513393	-0.216793	-0.072627	0.275604	0.0546798	0.774824	0.498095	0.277588	0.977912	0.873705	0.95019	0.738933	0.926919	0.0723342
AT1G13050		F3F19.7 [Source:UniProtKB/TrEMBL;Acc:Q9SAE0]	1.57566	0.938494	1.71561	0.51661	0.982722	0.492474	0.964905	0.863782	0.816786	0.653995	1.14	1.18701	-0.637161	0.139952	0.466112	-0.0241361	-0.101123	-0.148119	0.486001	0.533018	0.151191	0.812883	0.59948	0.988901	0.925874	0.883998	0.277332	0.227892
AT1G13060	PBE1	20S proteasome beta subunit E1 [Source:UniProtKB/TrEMBL;Acc:F4HP14]	6.28366	6.58276	6.68732	6.25401	6.34045	6.4481	6.1458	6.27175	6.31225	6.46646	6.52125	6.51832	0.299103	0.403662	0.0864361	0.194088	0.125953	0.166454	0.0547894	0.0518579	0.0238289	0.00263187	0.814468	0.387457	0.557091	0.386274	0.729005	0.744822	UP in LB & LRFR
AT1G13080	CYP71B2	Cytochrome P450 71B2 [Source:UniProtKB/Swiss-Prot;Acc:O65788]	6.40103	6.10095	4.85566	7.10021	7.03622	7.01598	7.14718	6.7839	6.96719	6.98407	6.77928	5.56569	-0.30008	-1.54537	-0.0639862	-0.084227	-0.363279	-0.179994	-0.204787	-1.41838	0.0320542	2.97624e-11	0.887391	0.835133	0.0275755	0.371977	0.146084	1.11573e-10	DOWN in LB & LRFR
AT1G13090	CYP71B28	Cytochrome P450 71B28 [Source:UniProtKB/Swiss-Prot;Acc:Q9SAE3]	5.21605	5.18238	4.49511	5.65156	5.47126	5.72405	5.63213	5.39094	5.77257	5.3772	5.02976	4.54559	-0.0336664	-0.720942	-0.180296	0.0724945	-0.241191	0.140432	-0.347441	-0.831613	0.912221	0.000714523	0.709398	0.924733	0.43423	0.712551	0.0900705	0.00011592	DOWN in LRFR
AT1G13100	CYP71B29	Cytochrome P450 71B29 [Source:UniProtKB/Swiss-Prot;Acc:Q9SAE4]	3.94428	4.11475	2.5816	4.31193	4.54837	4.25334	3.98605	4.31124	4.23028	3.91795	3.94313	2.93385	0.170468	-1.36267	0.236436	-0.058593	0.325193	0.244232	0.0251821	-0.984098	0.594029	6.90905e-06	0.698201	0.956229	0.401893	0.572267	0.944996	0.000294016	DOWN in LRFR
AT1G13110	CYP71B7	CYP71B7 [Source:UniProtKB/TrEMBL;Acc:A0A178WGC6]	6.45243	6.81249	4.98716	6.61721	7.11225	6.65588	6.35886	6.97904	6.45157	6.09736	6.45105	5.19871	0.360069	-1.46527	0.495035	0.0386623	0.620182	0.0927158	0.353686	-0.898653	0.153586	8.00537e-07	0.136377	0.969735	0.031684	0.868452	0.150924	0.000329901	DOWN in LRFR
AT1G13120	GLE1	Protein GLE1 [Source:UniProtKB/Swiss-Prot;Acc:Q0WPZ7]	4.39457	4.37623	4.64946	4.34305	4.25939	4.25881	4.02882	4.07562	3.94794	4.2479	4.0775	4.64411	-0.0183361	0.254895	-0.0836579	-0.0842435	0.0468026	-0.0808823	-0.170397	0.396215	0.94882	0.19046	0.890533	0.889254	0.918843	0.841944	0.393349	0.0302621
AT1G13130		At1g13130 [Source:UniProtKB/TrEMBL;Acc:Q66GP7]	-2.58961	-3.718	-3.89065	-3.43357	-3.63531	-4.09189	-4.37884	-1.64654	-2.94038	-4.00637	-3.51672	-5.11179	-1.1284	-1.30104	-0.201742	-0.658317	2.73229	1.43846	0.489649	-1.10542	0.653287	0.594916	0.981644	0.931354	0.341778	0.694149	0.850435	0.63533
AT1G13143			-0.743785	-0.328613	-2.63564	-1.30107	-0.915987	-1.04495	-1.03348	-0.415018	-1.30538	-1.6116	-0.552816	-1.62811	0.415172	-1.89186	0.385083	0.256115	0.618461	-0.271902	1.05879	-0.0165071	0.785659	0.101559	0.92796	0.955012	0.787696	0.92391	0.382869	0.99291
AT1G13160		ARM repeat superfamily protein [Source:UniProtKB/TrEMBL;Acc:Q0WVH7]	3.85622	3.49268	4.36921	3.67778	3.70038	3.84412	3.87099	3.82816	3.83111	3.62122	3.58578	4.54803	-0.363547	0.512986	0.0225984	0.166338	-0.0428318	-0.0398855	-0.0354458	0.926807	0.136226	0.030869	0.982543	0.792827	0.945401	0.949586	0.912036	0.000169466	UP in LRFR
AT1G13170	ORP1D	OSBP(Oxysterol binding protein)-related protein 1D [Source:UniProtKB/TrEMBL;Acc:F4HP28]	5.04289	5.25027	5.4906	4.77663	4.72186	4.71737	5.00192	5.2105	4.94395	4.7634	4.99923	5.53444	0.207382	0.447707	-0.0547731	-0.0592591	0.208575	-0.0579731	0.235829	0.771037	0.201537	0.004147	0.923938	0.913317	0.342842	0.871187	0.129003	7.73749e-06	UP in LRFR
AT1G13180	ARP3	Actin-related protein 3 [Source:UniProtKB/Swiss-Prot;Acc:Q9SAF1]	3.43872	3.69417	4.04624	3.27292	3.71074	3.5092	3.47364	3.64232	3.65005	3.39009	3.75673	3.84731	0.255442	0.607514	0.437818	0.236276	0.168685	0.176416	0.366636	0.457223	0.191221	0.00147448	0.0674466	0.499846	0.583825	0.561324	0.0461492	0.0127138	UP in LRFR
AT1G13190		F3F19.21 protein [Source:UniProtKB/TrEMBL;Acc:Q9SAF2]	4.82868	4.73287	4.75327	4.70659	4.77303	4.75881	4.6791	4.91509	4.79558	4.82246	5.02416	5.1902	-0.0958105	-0.0754108	0.0664389	0.0522174	0.235993	0.116483	0.201699	0.367734	0.54533	0.65003	0.874445	0.911798	0.174632	0.605846	0.134909	0.00552955
AT1G13195		At1g13195 [Source:UniProtKB/TrEMBL;Acc:Q9SAF3]	3.1204	3.34451	3.12726	3.48712	3.45218	3.39538	3.14391	3.29297	3.47759	3.50416	3.62332	3.26744	0.224115	0.00685908	-0.0349431	-0.0917382	0.149052	0.333671	0.119157	-0.23672	0.400571	0.985707	0.972335	0.913102	0.743498	0.318349	0.668119	0.349853
AT1G13210	ALA11	Probable phospholipid-transporting ATPase 11 [Source:UniProtKB/Swiss-Prot;Acc:Q9SAF5]	5.05692	5.30165	4.74328	4.38797	5.13453	4.49206	4.52266	5.33078	4.67357	4.24076	4.96153	4.698	0.244729	-0.313637	0.74656	0.104087	0.808116	0.150903	0.720765	0.45724	0.348817	0.211024	0.00848631	0.895134	0.00331805	0.73883	0.00241792	0.0517356
AT1G13220	LINC2	nuclear matrix constituent protein-related [Source:TAIR;Acc:AT1G13220]	4.60312	4.64063	4.51025	4.76569	4.75863	4.86758	4.76917	4.8184	4.68489	4.71147	4.66208	4.65178	0.0375079	-0.0928734	-0.0070581	0.101887	0.049229	-0.0842753	-0.0493849	-0.0596822	0.877678	0.6574	0.991927	0.833807	0.905014	0.808825	0.815494	0.772146
AT1G13245	RTFL17	At1g13245 [Source:UniProtKB/TrEMBL;Acc:Q9SAF8]	7.23413	7.11698	7.41747	6.82764	6.81464	6.91677	6.37307	6.82556	6.50533	7.56677	7.30074	7.58944	-0.117149	0.183342	-0.0129998	0.0891289	0.452482	0.132261	-0.266029	0.0226733	0.709423	0.524579	0.989567	0.921538	0.147772	0.790849	0.301584	0.946745
AT1G13250	GATL3	Probable galacturonosyltransferase-like 3 [Source:UniProtKB/Swiss-Prot;Acc:Q0V7R1]	5.10426	4.78315	4.69533	4.757	4.76249	4.8301	4.73937	4.6648	4.78527	5.07714	5.03763	5.0301	-0.321112	-0.408926	0.00548847	0.0730988	-0.0745719	0.0459049	-0.0395069	-0.0470405	0.101828	0.0340326	0.994971	0.914894	0.86535	0.924752	0.876044	0.848888	DOWN in LRFR
AT1G13260	RAV1	AP2/ERF and B3 domain-containing transcription factor RAV1 [Source:UniProtKB/Swiss-Prot;Acc:Q9ZWM9]	6.01724	6.42722	5.73223	6.06907	6.55679	6.07671	5.82594	5.9083	6.37656	6.22138	6.42256	6.20541	0.40998	-0.285008	0.487717	0.00764509	0.0823641	0.550622	0.201173	-0.0159787	0.471729	0.643093	0.655629	0.997676	0.950741	0.469457	0.736052	0.982642
AT1G13270	MAP1B	Methionine aminopeptidase 1B, chloroplastic [Source:UniProtKB/Swiss-Prot;Acc:Q9FV52]	2.38079	2.76477	2.17779	2.68457	3.0689	2.79017	3.05274	2.94683	2.5575	2.30215	2.83239	1.90239	0.383979	-0.203001	0.384328	0.105598	-0.105909	-0.495246	0.530234	-0.399761	0.220724	0.566972	0.482728	0.923304	0.878996	0.205977	0.0713581	0.186409
AT1G13280	AOC4	Allene oxide cyclase 4, chloroplastic [Source:UniProtKB/Swiss-Prot;Acc:Q93ZC5]	4.2743	4.55975	4.35683	4.0383	4.15633	3.95716	4.50002	4.79209	4.89272	4.55434	4.37812	4.39267	0.285451	0.0825283	0.118028	-0.0811377	0.292075	0.392702	-0.176212	-0.16167	0.222206	0.781445	0.861837	0.91954	0.356363	0.169231	0.467981	0.510234
AT1G13300	HRS1	Transcription factor HRS1 [Source:UniProtKB/Swiss-Prot;Acc:Q9FX67]	0.674835	0.354041	-1.0876	0.171512	1.2984	-0.209951	0.200634	0.223958	0.277367	-2.10842	-2.15738	-2.03838	-0.320794	-1.76244	1.12689	-0.381463	0.0233246	0.0767338	-0.0489563	0.0700434	0.889691	0.305526	0.790706	0.951917	0.997223	0.986649	0.983387	0.975099
AT1G13320	PP2AA3	Serine/threonine-protein phosphatase 2A 65 kDa regulatory subunit A gamma isoform [Source:UniProtKB/Swiss-Prot;Acc:Q38951]	5.95744	5.91453	6.06042	5.89305	5.89201	5.93148	5.80922	5.96193	5.86103	5.96298	5.94013	6.1234	-0.0429129	0.102976	-0.00104322	0.0384229	0.152707	0.0518047	-0.0228487	0.160423	0.775887	0.416119	0.999178	0.927931	0.339717	0.830599	0.877628	0.159197
AT1G13330	HOP2	Homologous-pairing protein 2 homolog [Source:UniProtKB/Swiss-Prot;Acc:Q9FX64]	1.05161	1.34052	0.720336	1.37804	1.20223	1.57608	1.40173	1.39198	1.52382	1.73849	1.1024	0.597057	0.288913	-0.331275	-0.175812	0.198042	-0.00975763	0.12209	-0.63609	-1.14143	0.603033	0.539006	0.913102	0.896726	0.994849	0.914302	0.170613	0.0112303
AT1G13340		Putative uncharacterized protein At1g13340 [Source:UniProtKB/TrEMBL;Acc:Q9FX63]	0.0621076	0.865411	0.720244	-0.422995	0.38277	0.283862	0.0128132	-1.5006	-0.0395541	0.167907	-0.725742	-0.44451	0.803303	0.658136	0.805766	0.706857	-1.51341	-0.0523672	-0.893649	-0.612417	0.66564	0.732191	0.8581	0.881511	0.51815	0.990932	0.596669	0.730303
AT1G13350		Protein kinase superfamily protein [Source:TAIR;Acc:AT1G13350]	5.34935	5.55793	5.23046	5.62287	5.6468	5.47248	5.57464	5.64717	5.4494	5.39591	5.5516	5.46327	0.208584	-0.118885	0.0239318	-0.150384	0.0725318	-0.125238	0.155688	0.0673541	0.245031	0.552012	0.972766	0.699986	0.84502	0.676469	0.389388	0.739773
AT1G13360		Putative uncharacterized protein At1g13360 [Source:UniProtKB/TrEMBL;Acc:Q9FX61]	6.68257	6.5128	6.76845	7.07125	6.8498	7.2413	6.95334	6.5627	7.31152	7.23571	6.47265	6.84693	-0.169768	0.0858827	-0.221449	0.170044	-0.390649	0.358177	-0.763058	-0.388776	0.421917	0.722962	0.549837	0.691946	0.0932117	0.130413	0.000106735	0.0353793
AT1G13380		Expressed protein [Source:UniProtKB/TrEMBL;Acc:Q9FX59]	4.201	4.47143	4.16949	4.32612	4.64354	4.16915	3.99067	4.29645	3.93274	4.42939	4.55255	4.25858	0.270423	-0.0315101	0.317424	-0.156969	0.305779	-0.0579276	0.123158	-0.170815	0.192577	0.914523	0.315012	0.751945	0.253409	0.905177	0.583551	0.426304
AT1G13390		At1g13390 [Source:UniProtKB/TrEMBL;Acc:Q9FX58]	4.85421	4.93844	4.81682	5.05239	4.84345	4.95389	4.6933	4.84884	4.89092	4.86101	4.70244	4.88907	0.0842299	-0.0373934	-0.208938	-0.0985019	0.155543	0.197621	-0.158567	0.0280673	0.668337	0.868273	0.462763	0.825898	0.534901	0.386164	0.339675	0.893226
AT1G13410		Putative uncharacterized protein At1g13410 [Source:UniProtKB/TrEMBL;Acc:Q0WVP2]	0.321147	-0.00269236	0.355458	-0.41362	0.137775	0.354737	0.45338	0.257864	0.610481	-0.0761599	0.0814759	0.367633	-0.32384	0.0343104	0.551396	0.768357	-0.195516	0.157101	0.157636	0.443793	0.621635	0.967654	0.627601	0.402499	0.875365	0.904623	0.814639	0.447214
AT1G13420	SOT8	Cytosolic sulfotransferase 8 [Source:UniProtKB/Swiss-Prot;Acc:Q9FX56]	-3.75117	-3.27061	-3.93118	-4.79038	-4.59852	-3.77028	-2.55004	-3.68797	-4.27245	-5.11179	-5.11179	-5.11179	0.480552	-0.180009	0.191859	1.02009	-1.13793	-1.72241	4.44089e-15	4.44089e-15	0.838841	0.94433	0.978602	0.833393	0.715569	0.516459	1	1
AT1G13430	STO9	Cytosolic sulfotransferase 9 [Source:UniProtKB/Swiss-Prot;Acc:Q9FX55]	3.79156	3.5071	3.34242	4.02022	4.07433	3.92163	3.8482	4.66244	5.23052	4.01147	3.62818	3.34913	-0.284457	-0.449139	0.0541132	-0.09859	0.814242	1.38232	-0.383294	-0.66234	0.348984	0.11279	0.961979	0.92328	0.0114775	3.96659e-05	0.17288	0.0149183
AT1G13440	GAPC2	Glyceraldehyde-3-phosphate dehydrogenase GAPC2, cytosolic [Source:UniProtKB/Swiss-Prot;Acc:Q9FX54]	9.90912	8.99726	9.81092	10.1732	9.3567	10.4136	10.2761	9.56666	10.4945	10.1276	9.24709	10.01	-0.911855	-0.0981923	-0.816527	0.240357	-0.709451	0.218377	-0.880481	-0.117589	2.30227e-07	0.55364	5.28421e-06	0.254884	3.12296e-05	0.246083	2.41353e-07	0.439681	DOWN in LB
AT1G13448		other RNA [Source:TAIR;Acc:AT1G13448]	1.30149	1.78261	0.783111	1.98913	2.24944	1.70577	2.74763	3.00968	2.96353	1.63251	1.47936	0.654545	0.481118	-0.518378	0.260315	-0.283354	0.262052	0.215898	-0.153142	-0.977961	0.277366	0.236696	0.824446	0.799768	0.738267	0.797773	0.760653	0.0158636
AT1G13450	GT-1	Trihelix transcription factor GT-1 [Source:UniProtKB/Swiss-Prot;Acc:Q9FX53]	5.02116	5.52749	4.98914	5.17614	5.53546	5.17548	5.00112	5.44256	4.93417	5.22722	5.44998	4.96513	0.506329	-0.0320265	0.359322	-0.000654671	0.441439	-0.0669511	0.222753	-0.262096	0.000406213	0.871438	0.0338695	0.999888	0.00544131	0.815956	0.103576	0.0528455	UP in LB
AT1G13460	B'THETA	Serine/threonine protein phosphatase 2A 57 kDa regulatory subunit B' theta isoform [Source:UniProtKB/Swiss-Prot;Acc:Q8LF36]	4.55426	4.37242	4.57056	4.60553	4.46398	4.83116	4.56537	4.47861	4.92942	4.48233	4.43267	4.85407	-0.181841	0.0163002	-0.141546	0.225634	-0.0867563	0.364051	-0.0496609	0.371738	0.34758	0.952057	0.746566	0.493095	0.814091	0.0973708	0.824821	0.032376
AT1G13510		Putative uncharacterized protein At1g13510 [Source:UniProtKB/TrEMBL;Acc:Q8VZN5]	-1.58141	-1.22389	-1.44191	-1.28241	-0.141623	-0.467167	-1.10957	-1.71062	-1.37095	-2.99526	-2.64755	-2.3256	0.357521	0.139497	1.14078	0.815238	-0.601049	-0.261379	0.347712	0.669661	0.879038	0.95527	0.792474	0.871554	0.873309	0.952332	0.870023	0.730027
AT1G13520		At1g13520 [Source:UniProtKB/TrEMBL;Acc:Q6NNH1]	-0.850421	-1.72977	-0.390955	-1.49481	-1.13901	-1.51202	-2.32311	-2.27419	-1.52032	-2.31989	-2.39991	-2.49589	-0.879347	0.459466	0.355798	-0.0172079	0.0489158	0.802783	-0.0800213	-0.175996	0.696022	0.855762	0.960501	0.998929	0.99319	0.83356	0.974485	0.942185
AT1G13530		Protein of unknown function (DUF1262) [Source:TAIR;Acc:AT1G13530]	-1.60882	0.526256	-2.2314	-1.87296	0.927665	-1.69862	-0.329315	0.172146	-1.57031	-0.546355	1.7961	-2.8346	2.13507	-0.622585	2.80063	0.174345	0.50146	-1.241	2.34246	-2.28825	0.0614186	0.658529	0.0485074	0.970326	0.838593	0.475075	0.0351666	0.039684
AT1G13560	AAPT1	ATAAPT1 [Source:UniProtKB/TrEMBL;Acc:A0A178WA43]	6.40907	6.08924	6.69954	6.35407	6.18614	6.45766	6.28359	6.13084	6.27407	6.49924	6.23694	6.76036	-0.319835	0.290467	-0.167928	0.103594	-0.152755	-0.00952241	-0.262296	0.261125	0.00151415	0.00357288	0.262056	0.618473	0.251137	0.970962	0.00695923	0.00720649	DOWN in LB & UP in LRFR
AT1G13570		F-box/FBD/LRR-repeat protein At1g13570 [Source:UniProtKB/Swiss-Prot;Acc:Q9FZ70]	3.91218	4.31503	3.36033	4.05237	4.33873	4.05322	4.16782	4.55145	3.83672	4.10823	4.53765	3.74481	0.402852	-0.551853	0.286363	0.000847151	0.383639	-0.33109	0.429421	-0.36342	0.0169374	0.00139744	0.265115	0.99985	0.0596907	0.116929	0.00965541	0.0282512	UP in LB & DOWN in LRFR
AT1G13580	LAG13	LOH3 [Source:UniProtKB/TrEMBL;Acc:A0A178WFM1]	3.54419	3.58334	3.88035	3.42013	3.35099	3.60356	3.25764	3.0511	3.50277	3.30987	3.48241	3.91254	0.0391452	0.336161	-0.0691364	0.183431	-0.206537	0.245128	0.172537	0.602668	0.892024	0.0957862	0.925643	0.682893	0.505544	0.398398	0.421227	0.00230645
AT1G13590	PSK1	Phytosulfokines 1 [Source:UniProtKB/Swiss-Prot;Acc:Q9LMY9]	-0.626349	-2.67255	-2.65909	-1.44691	-0.530421	-1.65783	-1.18428	-0.867822	-2.15339	-2.12341	-0.88478	-1.16629	-2.0462	-2.03274	0.916487	-0.210924	0.316457	-0.969111	1.23863	0.957122	0.187745	0.191065	0.830156	0.972679	0.933439	0.728371	0.443956	0.56762
AT1G13600	AtbZIP58	BZIP58 [Source:UniProtKB/TrEMBL;Acc:A0A178WP44]	1.49323	0.321012	-0.891598	1.72012	0.888045	1.44757	2.85857	1.73548	1.60528	2.73056	1.36958	0.508329	-1.17222	-2.38483	-0.83207	-0.272549	-1.12309	-1.25329	-1.36098	-2.22223	0.0808998	0.000525102	0.504393	0.903664	0.195953	0.133833	0.0366149	0.000900543	DOWN in LRFR
AT1G13610		Alpha/beta-Hydrolases superfamily protein [Source:UniProtKB/TrEMBL;Acc:Q9FZ68]	3.46431	1.26591	0.566203	4.38552	2.97933	4.10763	3.21684	1.43211	3.64293	4.29162	2.02008	2.91329	-2.19839	-2.8981	-1.40619	-0.277891	-1.78474	0.426083	-2.27155	-1.37833	7.85025e-06	1.37658e-07	0.0058902	0.818742	0.000403576	0.535645	3.41097e-06	0.00143145	DOWN in LB & LRFR
AT1G13630		Tetratricopeptide repeat (TPR)-like superfamily protein [Source:TAIR;Acc:AT1G13630]	2.06622	1.96469	2.27236	2.0131	1.85756	1.9884	1.63043	1.85455	1.99199	1.79929	2.00987	2.39827	-0.101533	0.20614	-0.155536	-0.0246981	0.224121	0.361565	0.210588	0.598981	0.863938	0.694976	0.91556	0.988207	0.789402	0.602584	0.661356	0.151268
AT1G13635		DNA glycosylase superfamily protein [Source:UniProtKB/TrEMBL;Acc:F4HSJ2]	0.395391	-0.238769	-0.441721	-0.410483	-1.94961	-0.178945	-0.0968164	-0.439697	-1.28015	-1.3496	-3.54507	-1.26415	-0.63416	-0.837112	-1.53913	0.231538	-0.34288	-1.18333	-2.19547	0.085452	0.580168	0.438387	0.309061	0.951331	0.878046	0.396952	0.0191491	0.948264
AT1G13640	PI4KG6	Phosphatidylinositol 4-kinase gamma 6 [Source:UniProtKB/Swiss-Prot;Acc:Q8W4R8]	6.36796	6.41079	5.81234	6.37933	6.55538	6.39819	6.28816	6.54074	6.33863	6.66975	6.83747	6.36492	0.0428336	-0.555619	0.176046	0.018852	0.252577	0.0504636	0.167726	-0.304829	0.855519	0.00104119	0.607456	0.978602	0.258223	0.899084	0.335278	0.0611679	DOWN in LRFR
AT1G13650		At1g13650 [Source:UniProtKB/TrEMBL;Acc:A2RVL9]	0.923501	0.0826573	-2.49028	1.78157	1.65399	1.32197	1.28863	0.37075	0.255066	-0.0396824	0.289891	-1.19927	-0.840843	-3.41378	-0.127578	-0.459605	-0.91788	-1.03356	0.329573	-1.15959	0.436301	0.000568455	0.974083	0.88	0.551157	0.482716	0.778714	0.23894	DOWN in LRFR
AT1G13670		At1g13670 [Source:UniProtKB/TrEMBL;Acc:Q9LMY0]	4.8467	3.75607	5.7221	4.05819	2.9726	4.12279	2.64827	1.49782	3.29622	5.25532	4.14433	6.29309	-1.09064	0.875399	-1.08558	0.0645993	-1.15045	0.64795	-1.11099	1.03777	3.70423e-05	0.000477211	0.000190225	0.943965	7.33694e-05	0.0217532	2.19334e-05	5.23934e-05	DOWN in LB & UP in LRFR
AT1G13690	ATE1	ATE1 [Source:UniProtKB/TrEMBL;Acc:A0A178WKP3]	3.76898	4.02934	4.07899	3.77731	3.73341	3.79248	3.94966	3.98989	3.8951	3.9689	3.99584	3.82441	0.260352	0.310007	-0.0439004	0.0151652	0.0402326	-0.0545582	0.0269424	-0.144486	0.255206	0.163819	0.959564	0.986748	0.942489	0.91794	0.926954	0.548721
AT1G13700	PGL1	Probable 6-phosphogluconolactonase 1 [Source:UniProtKB/Swiss-Prot;Acc:Q9LMX8]	5.21122	5.64511	4.49535	5.17201	5.46299	4.83351	5.07545	5.47024	4.93402	5.19847	5.73202	4.76873	0.433885	-0.715876	0.290977	-0.338495	0.394782	-0.141432	0.53355	-0.429743	0.020202	0.000268097	0.336922	0.214573	0.0863958	0.668019	0.00394405	0.0191376	UP in LB & DOWN in LRFR
AT1G13710	CYP78A5	Cytochrome P450 78A5 [Source:UniProtKB/Swiss-Prot;Acc:Q9LMX7]	3.64603	2.74031	1.70571	3.03206	3.25247	3.81102	4.3174	3.7638	1.76927	3.86773	4.25384	1.4634	-0.905715	-1.94032	0.22041	0.778958	-0.553606	-2.54813	0.386104	-2.40433	0.363707	0.0325678	0.951166	0.717375	0.75141	0.0160134	0.720153	0.00710633	DOWN in LRFR
AT1G13730		At1g13730 [Source:UniProtKB/TrEMBL;Acc:Q9LMX6]	4.69487	4.05169	5.48166	4.71594	4.04882	4.86326	4.85594	4.12698	4.87193	4.70019	4.20787	5.43186	-0.643181	0.786786	-0.667118	0.14732	-0.728961	0.0159875	-0.492322	0.731663	0.000248054	2.19908e-05	0.000764186	0.705018	0.000217869	0.971279	0.00295937	4.15913e-05	DOWN in LB & UP in LRFR
AT1G13740	AFP2	AFP2 [Source:UniProtKB/TrEMBL;Acc:A0A178WBB1]	3.81375	3.7559	3.25146	3.75779	3.62688	3.82599	4.14018	4.33462	4.34393	3.77204	3.55309	3.20055	-0.0578513	-0.562289	-0.130905	0.0682023	0.194441	0.203743	-0.218955	-0.571491	0.874355	0.0262074	0.866053	0.943441	0.661984	0.641156	0.423882	0.0212656	DOWN in LRFR
AT1G13750	PAP1	Probable inactive purple acid phosphatase 1 [Source:UniProtKB/Swiss-Prot;Acc:Q9LMX4]	2.77284	3.20037	2.78215	2.4335	2.69862	2.34671	2.53322	3.1202	2.42477	1.8241	2.29554	1.61556	0.427528	0.00930903	0.265112	-0.0867971	0.586986	-0.108446	0.471434	-0.208539	0.187259	0.985113	0.71947	0.94118	0.133789	0.882087	0.130048	0.549123
AT1G13770	RUS3	RUS3 [Source:UniProtKB/TrEMBL;Acc:A0A178WJD5]	4.07472	4.38981	4.17748	4.35798	4.38256	4.28397	4.25329	4.4038	4.29823	4.20042	4.40503	4.34526	0.315088	0.102762	0.0245819	-0.0740126	0.150502	0.0449391	0.20461	0.144846	0.0813811	0.640684	0.973551	0.902337	0.619884	0.918536	0.269212	0.457192
AT1G13780		F-box/FBD/LRR-repeat protein At1g13780 [Source:UniProtKB/Swiss-Prot;Acc:Q56XS8]	2.71837	2.92142	2.67769	3.03403	3.06818	3.06304	2.78482	2.94525	2.98217	3.06812	2.91798	2.67517	0.203051	-0.0406825	0.0341515	0.0290145	0.160435	0.197356	-0.150131	-0.392948	0.569049	0.927308	0.978602	0.982235	0.791123	0.723594	0.666005	0.19779
AT1G13790	FDM4	Factor of DNA methylation 4 [Source:UniProtKB/Swiss-Prot;Acc:Q9LMH6]	1.36104	1.58242	1.97839	0.824866	0.522218	1.46419	1.4895	1.26946	1.39817	1.00478	1.24141	1.68877	0.221383	0.617352	-0.302647	0.639328	-0.220035	-0.091328	0.236631	0.683991	0.756991	0.289305	0.853159	0.548342	0.857089	0.94932	0.712093	0.218207
AT1G13800		Putative pentatricopeptide repeat-containing protein At1g13800 [Source:UniProtKB/Swiss-Prot;Acc:Q9LMH5]	0.221326	-0.353399	0.898882	-0.124494	-0.422182	-0.0119766	-0.237079	-0.0734416	0.119135	-0.244309	-0.576977	1.29225	-0.574725	0.677557	-0.297688	0.112517	0.163637	0.356214	-0.332668	1.53656	0.433225	0.339049	0.88719	0.966014	0.918525	0.785945	0.658999	0.0158444
AT1G13810		Putative uncharacterized protein [Source:UniProtKB/TrEMBL;Acc:Q5XVK9]	2.51908	2.08534	3.32922	2.70082	2.00262	2.83453	2.5199	2.26401	2.78769	2.48527	2.14865	3.55394	-0.433745	0.810139	-0.698197	0.133706	-0.255888	0.267783	-0.336619	1.06867	0.226704	0.0169719	0.128028	0.909863	0.669402	0.651106	0.349741	0.0016617	UP in LRFR
AT1G13820		Alpha/beta-Hydrolases superfamily protein [Source:UniProtKB/TrEMBL;Acc:Q6NL07]	5.82937	5.37944	5.60132	6.24828	5.82014	6.28706	5.80695	5.45093	5.97581	6.11519	5.61212	5.81146	-0.449933	-0.228059	-0.428141	0.038775	-0.356026	0.168855	-0.503065	-0.30373	8.06326e-05	0.0316275	0.000678923	0.919748	0.0036191	0.233435	1.49935e-05	0.00383298	DOWN in LB & LRFR
AT1G13830		Carbohydrate-binding X8 domain superfamily protein [Source:TAIR;Acc:AT1G13830]	0.205029	-0.82977	-0.349671	0.0960857	0.0415294	-0.398767	0.644797	-0.0651803	-0.0546553	-2.34867	-1.87195	-2.11746	-1.0348	-0.5547	-0.0545563	-0.494853	-0.709977	-0.699452	0.47672	0.231212	0.431763	0.709726	0.990918	0.899674	0.751999	0.757204	0.73269	0.880057
AT1G13860	QUL1	Probable methyltransferase PMT4 [Source:UniProtKB/Swiss-Prot;Acc:Q8GYW9]	4.62789	4.73919	4.61035	4.47676	4.52016	4.5512	4.56352	4.61859	4.51329	4.52023	4.62368	4.50452	0.111299	-0.0175427	0.0433963	0.0744411	0.0550648	-0.0502345	0.103447	-0.0157076	0.575781	0.944934	0.94588	0.890882	0.889903	0.900402	0.582069	0.945334
AT1G13870	KTI12	Protein KTI12 homolog [Source:UniProtKB/Swiss-Prot;Acc:Q9LMH0]	3.75767	3.85798	4.04469	3.77506	3.51609	3.82912	3.6888	3.51145	3.66971	3.77464	3.80417	4.09523	0.100307	0.287021	-0.258974	0.0540589	-0.17735	-0.0190906	0.0295304	0.320596	0.636345	0.101483	0.366303	0.934644	0.511566	0.967399	0.897566	0.0590502
AT1G13880		ELM2 domain-containing protein [Source:TAIR;Acc:AT1G13880]	5.33289	5.53823	5.48162	5.46163	5.41574	5.42048	5.32935	5.39918	5.33473	5.28031	5.47053	5.55297	0.20534	0.148734	-0.0458841	-0.0411436	0.0698384	0.00538401	0.190222	0.272663	0.161349	0.335381	0.931502	0.938727	0.812886	0.989874	0.186702	0.0504549
AT1G13900	PAP2	Probable inactive purple acid phosphatase 2 [Source:UniProtKB/Swiss-Prot;Acc:Q9LMG7]	5.24903	5.4063	5.44164	5.10925	5.19543	5.15608	5.08375	5.29262	5.10651	4.96083	5.31725	5.18166	0.15727	0.192609	0.0861817	0.0468259	0.208872	0.022763	0.356417	0.220824	0.241665	0.139008	0.801937	0.918032	0.210835	0.945586	0.00439095	0.0781252
AT1G13910		Leucine-rich repeat (LRR) family protein [Source:UniProtKB/TrEMBL;Acc:Q8GYK0]	2.66413	3.01599	2.60114	2.97154	2.89424	2.71395	2.9564	3.01238	2.90084	3.064	2.64137	2.57337	0.351851	-0.0629955	-0.0772965	-0.257589	0.0559781	-0.0555619	-0.422634	-0.490633	0.193543	0.864749	0.937644	0.647047	0.932315	0.93284	0.100695	0.0542243
AT1G13920		Remorin family protein [Source:TAIR;Acc:AT1G13920]	-0.102504	-1.11961	-1.5657	-0.229014	-0.685565	-1.29233	-0.578898	-1.02395	0.140808	-0.265649	0.00130238	-0.695856	-1.01711	-1.4632	-0.456551	-1.06332	-0.445056	0.719706	0.266952	-0.430207	0.292321	0.110131	0.869265	0.545746	0.811651	0.642903	0.812273	0.682202
AT1G13930		At1g13930/F16A14.27 [Source:UniProtKB/TrEMBL;Acc:Q9XI93]	10.0051	9.38999	9.75612	10.3757	9.74	10.4139	10.5687	9.59807	11.0661	10.2669	9.1385	9.41502	-0.615089	-0.24896	-0.635739	0.0382061	-0.970668	0.497373	-1.12843	-0.851906	0.00416358	0.274623	0.0126249	0.964281	0.000125591	0.051539	3.11743e-06	0.000125924	DOWN in LB
AT1G13940		F16A14.15 [Source:UniProtKB/TrEMBL;Acc:Q9LMG4]	4.83483	4.78108	4.72889	4.93059	5.00197	4.94402	5.1202	5.07265	5.15685	4.66929	4.75879	4.79233	-0.0537524	-0.105947	0.0713832	0.0134304	-0.047555	0.0366443	0.0895019	0.123038	0.827365	0.626365	0.906196	0.985391	0.913863	0.93592	0.663986	0.533644
AT1G13950	ELF5A-1	Eukaryotic translation initiation factor 5A [Source:UniProtKB/TrEMBL;Acc:A0A178WBN7]	1.09685	1.29021	1.41508	1.28377	1.02732	0.871346	1.18789	1.08494	1.28606	-0.0198648	-0.17092	0.487231	0.193365	0.318233	-0.256446	-0.412423	-0.102941	0.0981774	-0.151055	0.507096	0.815665	0.673065	0.898708	0.798931	0.948462	0.95124	0.844334	0.436696
AT1G13960	WRKY4	Probable WRKY transcription factor 4 [Source:UniProtKB/Swiss-Prot;Acc:Q9XI90]	5.07506	5.12449	5.04633	4.98797	5.3414	4.96663	4.96645	5.30632	5.09933	5.03875	5.29811	5.05281	0.0494326	-0.0287243	0.353438	-0.021341	0.339869	0.132879	0.259363	0.0140605	0.841485	0.91203	0.140327	0.977117	0.123215	0.668186	0.14244	0.953938
AT1G13970		Beta-hexosaminidase (DUF1336) [Source:UniProtKB/TrEMBL;Acc:Q9XI89]	2.14175	1.65539	2.02388	1.31165	1.70048	2.1208	1.8763	1.54592	1.76346	1.30486	0.936573	1.67953	-0.486356	-0.117866	0.388826	0.809151	-0.330377	-0.112841	-0.368291	0.374663	0.0987198	0.757955	0.455758	0.0210542	0.449737	0.86396	0.214312	0.205845
AT1G13980	GN	ARF guanine-nucleotide exchange factor GNOM [Source:UniProtKB/Swiss-Prot;Acc:Q42510]	6.10666	6.42672	6.20806	5.93802	6.41379	6.10339	6.27403	6.62277	6.21231	6.12328	6.51128	6.51399	0.320061	0.101403	0.475766	0.16537	0.348747	-0.061718	0.388002	0.390705	0.0652721	0.631564	0.022703	0.664457	0.103228	0.878046	0.0213661	0.0205234
AT1G13990		unknown protein; FUNCTIONS IN: molecular_function unknown; INVOLVED IN: biological_process unknown; LOCATED IN: chloroplast; EXPRESSED IN: 23 plant structures; EXPRESSED DURING: 13 growth stages; CONTAINS InterPro DOMAIN/s: Protein of unknown functi /.../3110 (InterPro:IPR021503); Has 25 Blast hits to 25 proteins in 8 species: Archae - 0; Bacteria - 0; Metazoa - 0; Fungi - 0; Plants - 25; Viruses…	4.60134	4.93105	4.6809	4.92963	5.02229	4.66156	5.03519	5.17467	5.16556	5.03211	4.84715	4.35415	0.329705	0.0795615	0.0926664	-0.26807	0.139479	0.130365	-0.18496	-0.67796	0.224104	0.823532	0.921904	0.621251	0.788719	0.805075	0.516291	0.00734348
AT1G14000	VIK	At1g14000 [Source:UniProtKB/TrEMBL;Acc:Q9XI87]	6.10716	5.8227	6.37235	6.14764	6.01877	6.15237	6.00983	5.86091	6.15231	6.23074	5.97511	6.60215	-0.284458	0.265193	-0.128876	0.00472388	-0.148915	0.142479	-0.255626	0.371416	0.0121193	0.0192176	0.570663	0.991927	0.357812	0.386274	0.0214243	0.00112653	DOWN in LB & UP in LRFR
AT1G14010		Transmembrane emp24 domain-containing protein p24delta7 [Source:UniProtKB/Swiss-Prot;Acc:Q8GYG1]	4.21531	4.38802	4.68208	3.89086	3.99069	4.02164	3.80441	4.12524	3.90776	3.93996	4.07184	4.36576	0.172711	0.466771	0.099828	0.130784	0.320825	0.103344	0.131879	0.425803	0.439503	0.0180573	0.870367	0.8107	0.220565	0.797459	0.552056	0.028069	UP in LRFR
AT1G14020	OFUT3	O-fucosyltransferase 3 [Source:UniProtKB/Swiss-Prot;Acc:Q6NQ51]	4.25519	4.38142	4.55015	4.16115	4.1437	4.08989	4.18821	4.12643	4.0043	4.10238	4.23405	4.57119	0.126231	0.294962	-0.0174589	-0.0712658	-0.0617801	-0.183903	0.13167	0.468805	0.555525	0.109508	0.982294	0.909681	0.885159	0.51836	0.51067	0.00833346
AT1G14030	LSMT-L	[Fructose-bisphosphate aldolase]-lysine N-methyltransferase, chloroplastic [Source:UniProtKB/Swiss-Prot;Acc:Q9XI84]	5.17128	5.29519	4.40436	5.66978	5.56729	5.7362	5.52323	5.65519	5.55319	5.49665	5.38031	4.70446	0.123906	-0.766924	-0.102495	0.0664168	0.131966	0.0299603	-0.116346	-0.792189	0.464246	6.56255e-06	0.796725	0.891031	0.592402	0.937772	0.475502	2.82509e-06	DOWN in LRFR
AT1G14040	PHO1;H3	Phosphate transporter PHO1 homolog 3 [Source:UniProtKB/Swiss-Prot;Acc:Q6R8G7]	3.1211	3.06944	3.11279	3.01809	3.38691	2.96007	3.20833	3.58675	3.16367	2.67928	2.3226	2.25156	-0.0516569	-0.00831269	0.368821	-0.058021	0.378424	-0.0446514	-0.356685	-0.427721	0.961199	0.993701	0.859343	0.984	0.783378	0.981791	0.652801	0.580368
AT1G14060		F7A19.14 protein [Source:UniProtKB/TrEMBL;Acc:Q9XI82]	2.0367	1.49951	3.26862	1.59759	1.7111	1.92521	1.68884	1.28417	2.06943	1.74236	1.55383	3.09436	-0.537189	1.23193	0.113514	0.327624	-0.404675	0.380586	-0.188534	1.35201	0.250912	0.00534279	0.947083	0.771941	0.573481	0.606919	0.718186	0.00205866	UP in LRFR
AT1G14120		2-oxoglutarate (2OG) and Fe(II)-dependent oxygenase superfamily protein [Source:UniProtKB/TrEMBL;Acc:Q9XI76]	4.72002	4.19693	4.65163	4.39842	4.18168	4.17242	4.28169	3.67479	4.43356	4.04058	3.9499	3.15721	-0.523092	-0.0683897	-0.216738	-0.225997	-0.606901	0.151869	-0.0906753	-0.88337	0.555837	0.952223	0.938727	0.936904	0.638471	0.937474	0.929647	0.253969
AT1G14130		2-oxoglutarate (2OG) and Fe(II)-dependent oxygenase superfamily protein [Source:UniProtKB/TrEMBL;Acc:Q9XI75]	4.26921	4.13187	4.12095	4.13554	4.13565	3.82116	3.98904	3.90632	4.096	4.05408	3.97014	3.48608	-0.137341	-0.148255	0.000114452	-0.31438	-0.0827188	0.106958	-0.0839378	-0.568001	0.648532	0.618002	1	0.482935	0.885844	0.839861	0.778556	0.0172748
AT1G14140	PUMP3	Mitochondrial uncoupling protein 3 [Source:UniProtKB/Swiss-Prot;Acc:Q9XI74]	3.61904	3.57545	3.77419	3.48795	3.56114	3.4841	3.30465	3.55083	3.40339	3.5693	3.67296	3.79149	-0.0435893	0.155155	0.0731904	-0.00385276	0.246185	0.0987351	0.103656	0.222189	0.893921	0.560949	0.931032	0.997536	0.474774	0.839796	0.693775	0.350462
AT1G14150	PNSL2	Photosynthetic NDH subunit of lumenal location 2, chloroplastic [Source:UniProtKB/Swiss-Prot;Acc:Q9XI73]	5.84616	4.69392	4.27093	6.37313	5.5095	6.30174	5.97568	4.98199	6.19006	6.38598	5.26918	5.10189	-1.15224	-1.57523	-0.863625	-0.071387	-0.993694	0.214385	-1.1168	-1.28408	4.27673e-06	3.749e-08	0.00077423	0.929872	0.000112699	0.534055	4.54745e-06	5.72272e-07	DOWN in LB & LRFR
AT1G14160		CASP-like protein 1A1 [Source:UniProtKB/Swiss-Prot;Acc:Q9XI72]	1.62528	1.83211	1.56786	2.22687	2.02076	1.83193	2.0473	1.95912	1.99807	0.926118	0.24077	-0.2225	0.20683	-0.0574263	-0.206106	-0.394933	-0.0881823	-0.0492303	-0.685349	-1.14862	0.862582	0.965035	0.950353	0.882661	0.96877	0.983327	0.452168	0.175241
AT1G14170		F7A19.25 protein [Source:UniProtKB/TrEMBL;Acc:Q9XI71]	3.32472	3.66557	4.12084	3.00689	3.4678	3.39137	3.3425	3.81816	3.57962	3.01593	3.20613	3.95461	0.340853	0.796122	0.460907	0.384478	0.475653	0.237115	0.190194	0.938676	0.166898	0.00110334	0.164183	0.305315	0.108341	0.53092	0.464662	0.00014739	UP in LRFR
AT1G14180		Putative mandelonitrile lyase [Source:UniProtKB/TrEMBL;Acc:Q8GXX6]	2.48495	2.25387	2.56438	2.32186	2.30499	2.71802	2.58211	2.47411	2.18785	1.99246	2.6173	2.92105	-0.231083	0.0794283	-0.0168619	0.396163	-0.107998	-0.394255	0.62484	0.928593	0.527146	0.858308	0.989433	0.49626	0.883324	0.383341	0.0416803	0.00275241
AT1G14185		At1g14180/F7A19_27 [Source:UniProtKB/TrEMBL;Acc:Q9XI69]	3.89122	3.59085	3.31209	3.3554	3.76186	3.46222	2.70954	2.79578	2.32783	3.59679	3.67719	3.75937	-0.300377	-0.579131	0.406462	0.106823	0.0862452	-0.38171	0.080405	0.16258	0.223405	0.013271	0.245389	0.887613	0.87375	0.217241	0.779125	0.53267	DOWN in LRFR
AT1G14190		Glucose-methanol-choline (GMC) oxidoreductase family protein [Source:TAIR;Acc:AT1G14190]	3.33472	2.78586	2.68903	2.89414	2.71224	2.67944	2.91252	2.57376	1.93614	3.19588	2.59409	2.98754	-0.548866	-0.645689	-0.181901	-0.214696	-0.338765	-0.976381	-0.60179	-0.208343	0.122578	0.0655899	0.863861	0.829706	0.542903	0.0159554	0.0805194	0.597646
AT1G14200		At1g14200 [Source:UniProtKB/TrEMBL;Acc:Q9XI67]	3.70406	3.96519	3.42886	4.1445	4.03648	4.78056	3.71916	3.72807	4.52581	4.9143	4.71743	3.18728	0.261131	-0.275202	-0.108021	0.636061	0.00890601	0.806648	-0.196871	-1.72702	0.782538	0.768969	0.970514	0.692379	0.997395	0.447244	0.825532	0.0124975
AT1G14205		Ribosomal L18p/L5e family protein [Source:TAIR;Acc:AT1G14205]	0.657323	1.57162	-0.66362	0.853827	1.47244	0.461075	0.985418	1.12858	0.290376	1.19826	1.4683	-0.0129193	0.914293	-1.32094	0.618617	-0.392753	0.143163	-0.695042	0.270039	-1.21118	0.0728447	0.00891309	0.521831	0.758289	0.908062	0.326138	0.642726	0.0142941	DOWN in LRFR
AT1G14210		Ribonuclease T2 family protein [Source:UniProtKB/TrEMBL;Acc:F4HUG9]	5.08182	5.21981	4.97589	4.87874	5.00696	4.52984	4.55081	4.80701	4.56603	4.70418	4.60168	5.05655	0.137989	-0.105932	0.128221	-0.348898	0.256203	0.0152252	-0.102499	0.352369	0.505288	0.62881	0.785917	0.158695	0.300994	0.975029	0.615809	0.0446674
AT1G14230	APY4	Probable apyrase 4 [Source:UniProtKB/Swiss-Prot;Acc:Q8H1D8]	4.64746	4.90589	4.64551	4.68082	4.94424	4.57922	4.60575	4.94732	4.68832	4.6153	4.72108	4.66328	0.258427	-0.00195908	0.263421	-0.101602	0.341563	0.0825608	0.105781	0.0479832	0.170558	0.994396	0.394492	0.853022	0.136275	0.832559	0.610022	0.836008
AT1G14240	APY3	Probable apyrase 3 [Source:UniProtKB/Swiss-Prot;Acc:Q9XI62]	1.98349	1.98268	1.60021	2.2766	2.25212	1.83043	1.88536	0.739168	1.58601	0.950562	-0.206317	-0.688473	-0.000813522	-0.38328	-0.0244879	-0.446173	-1.14619	-0.299347	-1.15688	-1.63904	0.999882	0.803029	0.996485	0.908569	0.518519	0.914517	0.329711	0.148624
AT1G14250	APY5	Probable apyrase 5 [Source:UniProtKB/Swiss-Prot;Acc:Q6NQA8]	-0.576539	-3.36331	-3.1933	-1.21162	-0.729367	0.0166983	-0.507428	-4.45524	-0.970181	-1.1272	-1.53574	-2.34904	-2.78677	-2.61676	0.48225	1.22832	-3.94781	-0.462753	-0.40854	-1.22184	0.0641316	0.0837366	0.931685	0.734752	0.0242857	0.897473	0.82938	0.452695
AT1G14260		At1g14260 [Source:UniProtKB/TrEMBL;Acc:Q4PS45]	-0.0760276	0.0154515	-0.669716	0.468902	-0.0680913	0.353037	0.896328	0.182441	0.340052	0.0197571	0.309718	-0.938612	0.0914791	-0.593689	-0.536994	-0.115865	-0.713888	-0.556276	0.289961	-0.958369	0.920273	0.386605	0.712243	0.963588	0.441898	0.58512	0.689023	0.121497
AT1G14270		CAAX amino terminal protease family protein [Source:UniProtKB/TrEMBL;Acc:F4HUI0]	5.38065	5.1999	5.26938	5.76691	5.42728	5.74031	5.48666	5.12685	5.5953	5.41654	5.34323	5.32906	-0.180756	-0.111278	-0.339638	-0.0266033	-0.359818	0.108639	-0.0733143	-0.0874783	0.388231	0.631564	0.218993	0.972894	0.129843	0.770889	0.74719	0.692638
AT1G14280	PKS2	Protein PHYTOCHROME KINASE SUBSTRATE 2 [Source:UniProtKB/Swiss-Prot;Acc:Q9M9T4]	6.79372	7.08449	7.25147	6.32807	6.36403	6.38948	6.0089	6.2742	6.44813	6.77345	7.14285	7.31244	0.290763	0.457749	0.0359637	0.0614094	0.265296	0.439229	0.3694	0.538991	0.100956	0.00872244	0.958969	0.924203	0.261649	0.0329373	0.0307101	0.00193619	UP in LRFR
AT1G14290	SBH2	SBH2 [Source:UniProtKB/TrEMBL;Acc:A0A178WPE2]	5.70548	6.11644	6.03516	5.32337	5.3562	5.24393	4.96186	5.34282	5.06287	5.50724	6.02969	6.14532	0.410957	0.32968	0.0328314	-0.0794329	0.380959	0.101011	0.522448	0.638071	0.0476039	0.118798	0.969712	0.913102	0.146276	0.814986	0.0101036	0.00198289	UP in LB
AT1G14300		ARM repeat superfamily protein [Source:UniProtKB/TrEMBL;Acc:F4HUI7]	2.9308	3.27766	3.80686	2.96517	3.01954	2.79125	3.0672	3.02532	3.12061	3.33169	3.47524	3.90041	0.346861	0.876064	0.0543778	-0.173919	-0.0418747	0.0534109	0.143553	0.568724	0.22264	0.00147448	0.960129	0.818672	0.954287	0.938997	0.645039	0.0316717	UP in LRFR
[truncated: 18,375 more rows]

## Sheet: Cotyledon_data
			Mean expression (in log2)												Relative expression (compared to WL in log2)								Adjusted P value (Benjamini Hochberg correction)												Mean expression (in log2)												Relative expression (compared to WL)
[truncated: 19,014 more rows]
