# Supplementary material for: A combination of plasma membrane sterol biosynthesis and autophagy is required for shade-induced hypocotyl elongation
Source: Nat Commun. 2022 Oct 10;13:5659. doi: 10.1038/s41467-022-33384-9 (PMC9550796; doi:10.1038/s41467-022-33384-9)
Supplement: Supplementary file 4 — Supplementary Data 2 [file 41467_2022_33384_MOESM4_ESM.xlsx]

## Sheet: Overview
Supplementary Data. Ince et al. (submitted)
Supplementary Table 2: GO Term enrichment tables for genes upregulated or downregulated in Col-0 hypocotyls and cotyledons at the indicated light conditions
LB: Low Blue
LRFR: Low Red to Far Red ratio
Hyp: Hypocotyl
Cot: Cotyledon
UP: Upregulated
DOWN: Downregulated
Included Sheets:	Description
Hyp_Up_LB_Specific	Enriched GO terms in genes that are upregulated only in LB in Col-0 hypocotyls
Hyp_Up_LRFR_Specific	Enriched GO terms in genes that are upregulated only in LRFR in Col-0 hypocotyls
Hyp_Up_Shared	Enriched GO terms in genes that are upregulated in both LB & LRFR in Col-0 hypocotyls
Cot_Up_LB_Specific	Enriched GO terms in genes that are upregulated only in LB in Col-0 cotyledons
Cot_Up_LRFR_Specific	Enriched GO terms in genes that are upregulated only in LRFR in Col-0 cotyledons
Cot_Up_Shared	Enriched GO terms in genes that are upregulated in both LB & LRFR in Col-0 cotyledons
Hyp_Down_LB_Specific	Enriched GO terms in genes that are Downregulated only in LB in Col-0 hypocotyls
Hyp_Down_LRFR_Specific	Enriched GO terms in genes that are Downregulated only in LRFR in Col-0 hypocotyls
Hyp_Down_Shared	Enriched GO terms in genes that are Downregulated in both LB & LRFR in Col-0 hypocotyls
Cot_Down_LB_Specific	Enriched GO terms in genes that are Downregulated only in LB in Col-0 cotyledons
Cot_Down_LRFR_Specific	Enriched GO terms in genes that are Downregulated only in LRFR in Col-0 cotyledons
Cot_Down_Shared	Enriched GO terms in genes that are Downregulated in both LB & LRFR in Col-0 cotyledons

## Sheet: Hyp_Up_LB_specific
Enrichment FDR	Genes in list	Total genes	Functional Category	Genes
3.44716e-07	139	1888	Catabolic process	AT1G02300 AT1G02305 AT1G02640 AT1G03230 AT1G05840 AT1G05890 AT1G07230 AT1G12780 AT1G14400 AT1G15920 AT1G20620 AT1G21400 AT1G27840 AT1G27980 AT1G28260 AT1G35580 AT1G48430 AT1G49050 AT1G54210 AT1G63180 AT1G63800 AT1G77480 AT1G80630 AT2G02760 AT2G05840 AT2G14170 AT2G14720 AT2G15580 AT2G28100 AT2G31510 AT2G35780 AT3G01850 AT3G02040 AT3G02340 AT3G06500 AT3G06580 AT3G11240 AT3G13450 AT3G17000 AT3G19400…
3.44716e-07	80	886	Organonitrogen compound catabolic process	AT1G02300 AT1G02305 AT1G03230 AT1G05840 AT1G05890 AT1G14400 AT1G21400 AT1G27840 AT1G27980 AT1G49050 AT1G63800 AT1G77480 AT1G80630 AT2G02760 AT2G05840 AT2G14170 AT2G14720 AT2G15580 AT2G31510 AT2G35780 AT3G02340 AT3G11240 AT3G13450 AT3G17000 AT3G19400 AT3G43960 AT3G52500 AT3G53970 AT3G60130 AT3G63000 AT4G02740 AT4G03510 AT4G17040 AT4G19670 AT4G27040 AT4G28270 AT4G33490 AT4G34030 AT4G39090 AT5G05080…
8.57736e-07	124	1661	Organic substance catabolic process	AT1G02300 AT1G02305 AT1G02640 AT1G03230 AT1G05840 AT1G05890 AT1G07230 AT1G12780 AT1G14400 AT1G15920 AT1G21400 AT1G27840 AT1G27980 AT1G28260 AT1G35580 AT1G48430 AT1G49050 AT1G63180 AT1G63800 AT1G77480 AT1G80630 AT2G02760 AT2G05840 AT2G14170 AT2G14720 AT2G15580 AT2G28100 AT2G31510 AT2G35780 AT3G01850 AT3G02040 AT3G02340 AT3G06500 AT3G06580 AT3G11240 AT3G13450 AT3G17000 AT3G19400 AT3G22960 AT3G43960…
2.02471e-06	10	21	Branched-chain amino acid catabolic process	AT1G21400 AT2G14170 AT3G13450 AT4G34030 AT1G03090 AT3G45300 AT1G71170 AT5G65940 AT2G43400 AT5G43430
5.62927e-06	114	1550	Cellular catabolic process	AT1G02300 AT1G02305 AT1G05890 AT1G07230 AT1G14400 AT1G15920 AT1G20620 AT1G21400 AT1G27840 AT1G27980 AT1G28260 AT1G35580 AT1G48430 AT1G54210 AT1G63800 AT1G80630 AT2G02760 AT2G05840 AT2G14170 AT2G14720 AT2G15580 AT2G31510 AT2G35780 AT3G02040 AT3G02340 AT3G06500 AT3G11240 AT3G13450 AT3G17000 AT3G19400 AT3G22960 AT3G43960 AT3G53970 AT3G60130 AT3G60510 AT3G63000 AT4G02740 AT4G03510 AT4G06676 AT4G17040…
3.33592e-05	58	647	Protein catabolic process	AT1G02300 AT1G02305 AT1G03230 AT1G05840 AT1G05890 AT1G14400 AT1G27840 AT1G49050 AT1G63800 AT1G77480 AT1G80630 AT2G02760 AT2G05840 AT2G14720 AT2G15580 AT2G31510 AT2G35780 AT3G02340 AT3G11240 AT3G17000 AT3G19400 AT3G43960 AT3G52500 AT3G53970 AT3G63000 AT4G02740 AT4G03510 AT4G17040 AT4G19670 AT4G27040 AT4G28270 AT4G33490 AT4G39090 AT5G05080 AT5G05750 AT5G19120 AT5G20620 AT5G23210 AT5G24820 AT5G27920…
3.33592e-05	31	250	Small molecule catabolic process	AT1G12780 AT1G21400 AT1G48430 AT1G63180 AT2G14170 AT3G01850 AT3G06580 AT3G13450 AT3G60510 AT4G29010 AT4G34030 AT5G08100 AT5G27520 AT5G54080 AT5G65940 AT1G03090 AT3G45300 AT3G51840 AT4G33150 AT1G53280 AT1G71170 AT2G31350 AT2G43430 AT3G10850 AT5G58220 AT2G42790 AT3G58750 AT2G43400 AT3G07560 AT5G43430 AT3G47340
3.59747e-05	12	43	Response to absence of light	AT1G21400 AT2G37678 AT2G43400 AT3G06850 AT3G13450 AT3G48390 AT4G02380 AT4G24230 AT4G24800 AT5G18170 AT5G63190 AT3G47340
0.000191349	12	50	Branched-chain amino acid metabolic process	AT1G21400 AT2G14170 AT2G31810 AT3G13450 AT4G34030 AT1G03090 AT3G45300 AT1G10070 AT1G71170 AT5G65940 AT2G43400 AT5G43430
0.000359859	22	163	Response to light intensity	AT2G43010 AT1G22790 AT2G33390 AT1G21400 AT2G06850 AT2G37678 AT2G41430 AT2G43400 AT3G06850 AT3G13450 AT3G48390 AT3G51910 AT4G02380 AT4G24230 AT4G24800 AT5G18100 AT5G18170 AT5G63190 AT1G09570 AT2G26300 AT5G60750 AT3G47340
0.000398407	5	7	Leucine catabolic process	AT4G34030 AT1G03090 AT3G45300 AT2G43400 AT5G43430
0.000398407	30	273	Response to extracellular stimulus	AT1G62040 AT2G05630 AT2G45170 AT3G13450 AT4G04620 AT4G16520 AT4G21980 AT2G43790 AT1G20620 AT1G21400 AT2G27190 AT3G06850 AT3G47340 AT3G48390 AT4G02380 AT4G24800 AT4G37870 AT5G12200 AT5G21170 AT5G26880 AT5G49450 AT5G63190 AT3G17000 AT1G01140 AT1G30270 AT1G43700 AT2G43350 AT3G06110 AT5G16470 AT5G58220
0.00039952	62	780	Protein ubiquitination	AT1G05890 AT1G14400 AT1G16890 AT1G27840 AT1G78870 AT2G02760 AT2G31510 AT2G36060 AT3G13430 AT3G60300 AT4G19670 AT4G26400 AT5G20620 AT5G40250 AT5G56340 AT3G05200 AT4G27880 AT5G18650 AT5G64920 AT1G02860 AT1G45976 AT1G63800 AT1G64230 AT1G75950 AT1G80630 AT2G01735 AT2G04240 AT2G14720 AT2G15580 AT2G17450 AT2G18670 AT2G21950 AT2G28840 AT2G33340 AT3G02340 AT3G06380 AT3G09030 AT3G16740 AT3G17000 AT3G48360…
0.000403828	4	4	Cellular response to sucrose starvation	AT1G21400 AT3G06850 AT3G13450 AT3G47340
0.000423017	16	97	Vacuolar transport	AT1G26670 AT1G36980 AT1G73030 AT2G14720 AT2G36900 AT3G11530 AT3G28710 AT4G27040 AT5G39510 AT2G45980 AT3G62080 AT5G04850 AT3G19770 AT5G46860 AT3G47810 AT5G45130
0.000694619	79	1104	Proteolysis	AT1G02300 AT1G02305 AT1G03230 AT1G05840 AT1G05890 AT1G14400 AT1G27840 AT1G49050 AT1G63690 AT1G63800 AT1G77480 AT1G80210 AT1G80630 AT2G02760 AT2G05840 AT2G14720 AT2G15580 AT2G30440 AT2G31510 AT2G35780 AT2G36305 AT3G02340 AT3G11240 AT3G17000 AT3G19400 AT3G43960 AT3G52500 AT3G53970 AT3G63000 AT4G02740 AT4G03510 AT4G04200 AT4G17040 AT4G17510 AT4G19670 AT4G27040 AT4G28270 AT4G33490 AT4G39090 AT5G05080…
0.000694619	21	163	Organic acid catabolic process	AT1G21400 AT2G14170 AT3G13450 AT3G60510 AT4G29010 AT4G34030 AT5G08100 AT5G27520 AT5G54080 AT5G65940 AT1G03090 AT3G45300 AT3G51840 AT4G33150 AT1G71170 AT2G42790 AT3G58750 AT2G43400 AT3G07560 AT5G43430 AT3G47340
0.000694619	21	163	Carboxylic acid catabolic process	AT1G21400 AT2G14170 AT3G13450 AT3G60510 AT4G29010 AT4G34030 AT5G08100 AT5G27520 AT5G54080 AT5G65940 AT1G03090 AT3G45300 AT3G51840 AT4G33150 AT1G71170 AT2G42790 AT3G58750 AT2G43400 AT3G07560 AT5G43430 AT3G47340
0.000694619	47	548	Proteolysis involved in cellular protein catabolic process	AT1G02300 AT1G02305 AT1G05890 AT1G14400 AT1G27840 AT1G63800 AT1G80630 AT2G02760 AT2G05840 AT2G14720 AT2G15580 AT2G31510 AT2G35780 AT3G02340 AT3G11240 AT3G17000 AT3G19400 AT3G43960 AT3G53970 AT3G63000 AT4G02740 AT4G03510 AT4G17040 AT4G19670 AT4G27040 AT4G28270 AT4G39090 AT5G05080 AT5G05750 AT5G20620 AT5G23210 AT5G27920 AT5G64920 AT1G16890 AT1G64230 AT1G78870 AT5G18650 AT5G53300 AT1G75950 AT3G61790…
0.000851856	80	1133	Carboxylic acid metabolic process	AT1G04410 AT1G09430 AT1G19400 AT1G21400 AT1G53280 AT1G75180 AT1G78660 AT1G79750 AT2G02765 AT2G04540 AT2G14170 AT2G18750 AT2G31810 AT2G42790 AT3G13450 AT3G22460 AT3G22960 AT3G45770 AT3G47340 AT3G50440 AT3G58750 AT3G60510 AT4G02610 AT4G29010 AT4G33910 AT4G34020 AT4G34030 AT5G08100 AT5G25900 AT5G27520 AT5G52920 AT5G54080 AT5G65940 AT1G03090 AT1G07240 AT1G08980 AT3G45300 AT3G51840 AT4G33150 AT4G38800…
0.000851856	26	235	Response to nutrient levels	AT1G62040 AT2G05630 AT2G45170 AT3G13450 AT4G04620 AT4G16520 AT4G21980 AT2G43790 AT1G20620 AT1G21400 AT2G27190 AT3G06850 AT3G47340 AT3G48390 AT4G24800 AT4G37870 AT5G12200 AT5G21170 AT5G26880 AT5G49450 AT5G63190 AT1G01140 AT1G30270 AT1G43700 AT3G06110 AT5G16470
0.000851856	47	557	Cellular protein catabolic process	AT1G02300 AT1G02305 AT1G05890 AT1G14400 AT1G27840 AT1G63800 AT1G80630 AT2G02760 AT2G05840 AT2G14720 AT2G15580 AT2G31510 AT2G35780 AT3G02340 AT3G11240 AT3G17000 AT3G19400 AT3G43960 AT3G53970 AT3G63000 AT4G02740 AT4G03510 AT4G17040 AT4G19670 AT4G27040 AT4G28270 AT4G39090 AT5G05080 AT5G05750 AT5G20620 AT5G23210 AT5G27920 AT5G64920 AT1G16890 AT1G64230 AT1G78870 AT5G18650 AT5G53300 AT1G75950 AT3G61790…
0.000851856	124	1963	Small molecule metabolic process	AT1G04410 AT1G09430 AT1G12230 AT1G12780 AT1G13700 AT1G19400 AT1G21400 AT1G48430 AT1G52710 AT1G53280 AT1G63180 AT1G75180 AT1G78660 AT1G79750 AT2G02765 AT2G04540 AT2G14170 AT2G18750 AT2G22450 AT2G28100 AT2G31810 AT2G42790 AT3G01850 AT3G06580 AT3G10030 AT3G13450 AT3G22460 AT3G22960 AT3G26720 AT3G45770 AT3G47340 AT3G50440 AT3G58750 AT3G60130 AT3G60510 AT4G02610 AT4G29010 AT4G33910 AT4G34020 AT4G34030…
0.000853599	62	815	Protein modification by small protein conjugation	AT1G05890 AT1G14400 AT1G16890 AT1G27840 AT1G78870 AT2G02760 AT2G31510 AT2G36060 AT3G13430 AT3G60300 AT4G19670 AT4G26400 AT5G20620 AT5G40250 AT5G56340 AT3G05200 AT4G27880 AT5G18650 AT5G64920 AT1G02860 AT1G45976 AT1G63800 AT1G64230 AT1G75950 AT1G80630 AT2G01735 AT2G04240 AT2G14720 AT2G15580 AT2G17450 AT2G18670 AT2G21950 AT2G28840 AT2G33340 AT3G02340 AT3G06380 AT3G09030 AT3G16740 AT3G17000 AT3G48360…
0.000967056	58	752	Response to light stimulus	AT1G51550 AT2G34430 AT2G37678 AT1G09570 AT2G20180 AT2G43010 AT1G22790 AT2G33390 AT3G15620 AT5G66250 AT1G12910 AT1G20620 AT1G21400 AT1G51400 AT1G80920 AT2G06850 AT2G41430 AT2G43400 AT2G45050 AT3G06850 AT3G13450 AT3G48390 AT3G51910 AT3G55850 AT3G60530 AT4G02380 AT4G24230 AT4G24800 AT4G28880 AT4G32890 AT5G09740 AT5G18100 AT5G18170 AT5G20620 AT5G63190 AT5G63470 AT1G14290 AT1G25560 AT1G27650 AT1G27840…
0.000967056	24	211	Cellular response to extracellular stimulus	AT1G62040 AT2G05630 AT2G45170 AT4G04620 AT4G16520 AT4G21980 AT1G20620 AT1G21400 AT2G27190 AT3G06850 AT3G13450 AT3G47340 AT4G02380 AT4G37870 AT5G12200 AT5G21170 AT5G26880 AT5G49450 AT3G17000 AT1G01140 AT1G43700 AT2G43350 AT5G16470 AT5G58220
0.000967056	46	548	Monocarboxylic acid metabolic process	AT1G09430 AT1G53280 AT1G79750 AT2G04540 AT2G18750 AT3G22960 AT3G45770 AT3G47340 AT3G50440 AT3G60510 AT4G29010 AT4G34020 AT5G08100 AT5G27520 AT5G52920 AT5G65940 AT1G07240 AT1G08980 AT3G51840 AT5G35360 AT5G54080 AT5G57850 AT1G34430 AT2G04240 AT2G28630 AT2G31350 AT2G38040 AT2G43430 AT3G06850 AT3G10850 AT3G15290 AT3G48530 AT5G10160 AT5G16370 AT5G21170 AT1G79700 AT2G42790 AT3G58750 AT1G02860 AT3G07560…
0.000993154	39	437	Ubiquitin-dependent protein catabolic process	AT1G05890 AT1G14400 AT1G27840 AT1G63800 AT1G80630 AT2G02760 AT2G05840 AT2G14720 AT2G15580 AT2G31510 AT3G02340 AT3G11240 AT3G17000 AT3G53970 AT3G63000 AT4G02740 AT4G03510 AT4G19670 AT4G27040 AT4G28270 AT5G05080 AT5G05750 AT5G27920 AT5G64920 AT1G16890 AT1G64230 AT1G78870 AT5G18650 AT5G53300 AT1G75950 AT3G61790 AT4G17510 AT4G27880 AT5G41560 AT5G42190 AT5G53360 AT1G18260 AT1G27520 AT5G20620
0.00140668	24	217	Cellular response to external stimulus	AT1G62040 AT2G05630 AT2G45170 AT4G04620 AT4G16520 AT4G21980 AT1G20620 AT1G21400 AT2G27190 AT3G06850 AT3G13450 AT3G47340 AT4G02380 AT4G37870 AT5G12200 AT5G21170 AT5G26880 AT5G49450 AT3G17000 AT1G01140 AT1G43700 AT2G43350 AT5G16470 AT5G58220
0.00172797	10	48	Cellular response to nitrogen levels	AT1G62040 AT2G05630 AT2G45170 AT4G04620 AT4G16520 AT4G21980 AT1G20620 AT5G12200 AT5G21170 AT5G26880
0.00184687	58	773	Response to radiation	AT1G51550 AT2G34430 AT2G37678 AT1G09570 AT2G20180 AT2G43010 AT1G22790 AT2G33390 AT3G15620 AT5G66250 AT1G12910 AT1G20620 AT1G21400 AT1G51400 AT1G80920 AT2G06850 AT2G41430 AT2G43400 AT2G45050 AT3G06850 AT3G13450 AT3G48390 AT3G51910 AT3G55850 AT3G60530 AT4G02380 AT4G24230 AT4G24800 AT4G28880 AT4G32890 AT5G09740 AT5G18100 AT5G18170 AT5G20620 AT5G63190 AT5G63470 AT1G14290 AT1G25560 AT1G27650 AT1G27840…
0.00184687	39	452	Modification-dependent protein catabolic process	AT1G05890 AT1G14400 AT1G27840 AT1G63800 AT1G80630 AT2G02760 AT2G05840 AT2G14720 AT2G15580 AT2G31510 AT3G02340 AT3G11240 AT3G17000 AT3G53970 AT3G63000 AT4G02740 AT4G03510 AT4G19670 AT4G27040 AT4G28270 AT5G05080 AT5G05750 AT5G20620 AT5G27920 AT5G64920 AT1G16890 AT1G64230 AT1G78870 AT5G18650 AT5G53300 AT1G75950 AT3G61790 AT4G17510 AT4G27880 AT5G41560 AT5G42190 AT5G53360 AT1G18260 AT1G27520
0.00218875	65	904	Protein modification by small protein conjugation or removal	AT1G05890 AT1G14400 AT1G16890 AT1G27840 AT1G78870 AT1G80210 AT2G02760 AT2G31510 AT2G36060 AT3G13430 AT3G60300 AT4G17510 AT4G19670 AT4G26400 AT5G20620 AT5G40250 AT5G56340 AT5G58575 AT3G05200 AT4G27880 AT5G18650 AT5G64920 AT1G02860 AT1G45976 AT1G63800 AT1G64230 AT1G75950 AT1G80630 AT2G01735 AT2G04240 AT2G14720 AT2G15580 AT2G17450 AT2G18670 AT2G21950 AT2G28840 AT2G33340 AT3G02340 AT3G06380 AT3G09030…
0.00241264	14	94	Cellular amino acid catabolic process	AT1G21400 AT2G14170 AT3G13450 AT4G34030 AT5G08100 AT5G54080 AT1G03090 AT3G45300 AT4G33150 AT1G71170 AT5G65940 AT2G43400 AT5G43430 AT3G47340
0.00292184	13	85	Autophagy	AT1G54210 AT4G06676 AT5G12390 AT5G61500 AT5G66930 AT1G62040 AT2G05630 AT2G45170 AT2G45980 AT4G00355 AT4G04620 AT4G16520 AT4G21980
0.00292184	70	1007	Macromolecule catabolic process	AT1G02300 AT1G02305 AT1G02640 AT1G03230 AT1G05840 AT1G05890 AT1G14400 AT1G15920 AT1G27840 AT1G28260 AT1G49050 AT1G63800 AT1G77480 AT1G80630 AT2G02760 AT2G05840 AT2G14720 AT2G15580 AT2G31510 AT2G35780 AT3G02340 AT3G11240 AT3G17000 AT3G19400 AT3G43960 AT3G52500 AT3G53970 AT3G63000 AT4G02740 AT4G03510 AT4G17040 AT4G19670 AT4G27040 AT4G28270 AT4G33490 AT4G39090 AT5G05080 AT5G05750 AT5G10560 AT5G19120…
0.00292184	20	174	Cellular response to nutrient levels	AT1G62040 AT2G05630 AT2G45170 AT4G04620 AT4G16520 AT4G21980 AT1G20620 AT1G21400 AT2G27190 AT3G06850 AT3G13450 AT3G47340 AT4G37870 AT5G12200 AT5G21170 AT5G26880 AT5G49450 AT1G01140 AT1G43700 AT5G16470
0.00292184	39	464	Modification-dependent macromolecule catabolic process	AT1G05890 AT1G14400 AT1G27840 AT1G63800 AT1G80630 AT2G02760 AT2G05840 AT2G14720 AT2G15580 AT2G31510 AT3G02340 AT3G11240 AT3G17000 AT3G53970 AT3G63000 AT4G02740 AT4G03510 AT4G19670 AT4G27040 AT4G28270 AT5G05080 AT5G05750 AT5G20620 AT5G27920 AT5G64920 AT1G16890 AT1G64230 AT1G78870 AT5G18650 AT5G53300 AT1G75950 AT3G61790 AT4G17510 AT4G27880 AT5G41560 AT5G42190 AT5G53360 AT1G18260 AT1G27520
0.00292184	13	85	Process utilizing autophagic mechanism	AT1G54210 AT4G06676 AT5G12390 AT5G61500 AT5G66930 AT1G62040 AT2G05630 AT2G45170 AT2G45980 AT4G00355 AT4G04620 AT4G16520 AT4G21980
0.00337994	53	709	Cellular macromolecule catabolic process	AT1G02300 AT1G02305 AT1G05890 AT1G14400 AT1G15920 AT1G27840 AT1G28260 AT1G63800 AT1G80630 AT2G02760 AT2G05840 AT2G14720 AT2G15580 AT2G31510 AT2G35780 AT3G02340 AT3G11240 AT3G17000 AT3G19400 AT3G43960 AT3G53970 AT3G63000 AT4G02740 AT4G03510 AT4G17040 AT4G19670 AT4G27040 AT4G28270 AT4G39090 AT5G05080 AT5G05750 AT5G20620 AT5G23210 AT5G27920 AT5G64920 AT1G16890 AT1G64230 AT1G78870 AT2G25900 AT2G40410…
0.00400565	85	1302	Organic acid metabolic process	AT1G04410 AT1G09430 AT1G19400 AT1G21400 AT1G53280 AT1G75180 AT1G78660 AT1G79750 AT2G02765 AT2G04540 AT2G14170 AT2G18750 AT2G31810 AT2G42790 AT3G13450 AT3G22460 AT3G22960 AT3G45770 AT3G47340 AT3G50440 AT3G58750 AT3G60130 AT3G60510 AT4G02610 AT4G29010 AT4G33910 AT4G34020 AT4G34030 AT5G08100 AT5G25900 AT5G27520 AT5G52920 AT5G54080 AT5G65940 AT1G03090 AT1G07240 AT1G08980 AT3G45300 AT3G51840 AT4G33150…
0.00424186	4	7	Protein localization to cilium	AT1G47270 AT1G53320 AT2G18280 AT3G06380
0.00528646	26	272	Fatty acid metabolic process	AT1G09430 AT2G04540 AT3G45770 AT3G60510 AT4G29010 AT5G27520 AT5G65940 AT3G51840 AT5G35360 AT2G28630 AT2G38040 AT3G06850 AT3G15290 AT3G48530 AT5G10160 AT5G16370 AT5G21170 AT1G79700 AT2G42790 AT3G58750 AT3G07560 AT3G10520 AT3G56130 AT4G03560 AT5G52920 AT1G79750
0.00652663	21	201	MRNA splicing, via spliceosome	AT1G02840 AT1G09230 AT1G23860 AT1G27650 AT1G55310 AT2G17530 AT2G33340 AT2G37340 AT2G43370 AT3G04500 AT3G05760 AT3G50670 AT3G53030 AT4G20030 AT5G16260 AT5G17440 AT5G42820 AT5G51410 AT1G77180 AT5G63370 AT4G36690
0.0066911	127	2150	Response to abiotic stimulus	AT1G01620 AT1G51550 AT2G01940 AT2G34430 AT2G37678 AT3G51910 AT3G60130 AT5G65050 AT1G09570 AT1G60940 AT2G20180 AT2G43010 AT2G43790 AT3G50500 AT5G66880 AT1G22790 AT2G33390 AT3G15620 AT5G66250 AT1G01140 AT1G02500 AT1G03230 AT1G04410 AT1G12910 AT1G20620 AT1G21400 AT1G22640 AT1G25275 AT1G49240 AT1G51400 AT1G72650 AT1G77180 AT1G80920 AT2G04240 AT2G06850 AT2G21060 AT2G41430 AT2G43400 AT2G45050 AT3G04880…
0.0072723	20	189	Response to starvation	AT1G62040 AT2G05630 AT2G45170 AT4G04620 AT4G16520 AT4G21980 AT1G20620 AT1G21400 AT2G27190 AT3G06850 AT3G13450 AT3G47340 AT3G48390 AT4G24800 AT4G37870 AT5G26880 AT5G49450 AT5G63190 AT1G01140 AT1G43700
0.0072723	58	826	Cellular lipid metabolic process	AT1G07230 AT1G09430 AT1G14290 AT1G27980 AT1G43580 AT1G68000 AT1G78480 AT2G04540 AT2G15230 AT3G02040 AT3G45770 AT3G51830 AT3G60510 AT4G16710 AT4G25970 AT4G29010 AT4G30580 AT4G38570 AT5G10050 AT5G25900 AT5G27450 AT5G27520 AT5G51180 AT5G64090 AT5G65940 AT1G07240 AT1G15110 AT1G26640 AT3G51520 AT3G51840 AT4G21540 AT5G23670 AT5G35360 AT5G48110 AT1G48300 AT1G49530 AT2G04240 AT2G28630 AT2G32440 AT2G38040…
0.00748325	8	39	Cellular response to nitrogen starvation	AT1G62040 AT2G05630 AT2G45170 AT4G04620 AT4G16520 AT4G21980 AT1G20620 AT5G26880
0.00806802	83	1299	Oxoacid metabolic process	AT1G04410 AT1G09430 AT1G19400 AT1G21400 AT1G53280 AT1G75180 AT1G78660 AT1G79750 AT2G02765 AT2G04540 AT2G14170 AT2G18750 AT2G31810 AT2G42790 AT3G13450 AT3G22460 AT3G22960 AT3G45770 AT3G47340 AT3G50440 AT3G58750 AT3G60130 AT3G60510 AT4G02610 AT4G29010 AT4G33910 AT4G34020 AT4G34030 AT5G08100 AT5G25900 AT5G27520 AT5G52920 AT5G54080 AT5G65940 AT1G03090 AT1G07240 AT1G08980 AT3G45300 AT3G51840 AT4G33150…
0.0101017	74	1138	Lipid metabolic process	AT1G07230 AT1G09430 AT1G14290 AT1G27980 AT1G43580 AT1G68000 AT1G78480 AT2G04540 AT2G15230 AT2G32440 AT3G02040 AT3G45770 AT3G51830 AT3G60510 AT4G16710 AT4G25970 AT4G29010 AT4G30580 AT4G38570 AT5G10050 AT5G25900 AT5G27450 AT5G27520 AT5G51180 AT5G64090 AT5G65940 AT1G07240 AT1G15110 AT1G26640 AT3G51520 AT3G51840 AT4G21540 AT5G23670 AT5G35360 AT5G48110 AT1G29670 AT1G29760 AT1G48300 AT1G49530 AT2G04240…
0.0101017	68	1025	Protein localization	AT1G03550 AT1G05810 AT1G16240 AT1G26670 AT1G47270 AT1G53320 AT1G69460 AT1G73030 AT2G02160 AT2G14255 AT2G14720 AT2G18280 AT2G23310 AT2G36900 AT2G37678 AT3G06380 AT3G07560 AT3G11530 AT3G13772 AT3G47810 AT3G54380 AT3G56190 AT3G62290 AT4G00840 AT4G04200 AT4G09550 AT4G17730 AT4G20410 AT4G27040 AT4G32910 AT5G03830 AT5G26980 AT5G27280 AT5G39510 AT5G45130 AT5G46860 AT5G47520 AT5G59840 AT5G64090 AT1G10730…
0.0114395	17	154	Cellular response to starvation	AT1G62040 AT2G05630 AT2G45170 AT4G04620 AT4G16520 AT4G21980 AT1G20620 AT1G21400 AT2G27190 AT3G06850 AT3G13450 AT3G47340 AT4G37870 AT5G26880 AT5G49450 AT1G01140 AT1G43700
0.0114395	4	9	Protein K63-linked ubiquitination	AT1G16890 AT1G78870 AT2G36060 AT2G33340
0.0128026	81	1284	Macromolecule localization	AT1G03550 AT1G05810 AT1G16240 AT1G21360 AT1G26670 AT1G29760 AT1G47270 AT1G53320 AT1G69460 AT1G73030 AT2G02160 AT2G14255 AT2G14720 AT2G18280 AT2G23310 AT2G34380 AT2G34690 AT2G36900 AT2G37678 AT3G06380 AT3G07560 AT3G11530 AT3G13772 AT3G21260 AT3G23080 AT3G47810 AT3G54380 AT3G56190 AT3G62290 AT4G00840 AT4G04200 AT4G09550 AT4G17730 AT4G20410 AT4G27040 AT4G32910 AT5G03830 AT5G26980 AT5G27280 AT5G39510…
0.0130257	12	89	Photomorphogenesis	AT3G55850 AT1G09570 AT1G14290 AT2G20180 AT2G24790 AT2G37678 AT2G43010 AT3G48590 AT4G28880 AT5G23040 AT5G23670 AT5G63470
0.0163074	6	25	Leucine metabolic process	AT4G34030 AT1G03090 AT3G45300 AT1G10070 AT2G43400 AT5G43430
0.0165134	5	17	Pyrimidine nucleoside triphosphate biosynthetic process	AT5G59440 AT1G17410 AT1G55810 AT3G27440 AT4G23895
0.0165134	4	10	Red light signaling pathway	AT2G20180 AT2G43010 AT1G09570 AT2G24790
0.0165134	4	10	Methylglyoxal catabolic process to lactate	AT1G53280 AT2G31350 AT2G43430 AT3G10850
0.0167584	9	56	Vesicle fusion	AT1G15880 AT1G16240 AT1G26670 AT2G36900 AT4G17730 AT4G32150 AT5G26980 AT5G39510 AT5G46860
0.0186578	21	224	RNA splicing, via transesterification reactions	AT1G02840 AT1G09230 AT1G23860 AT1G27650 AT1G55310 AT2G17530 AT2G33340 AT2G37340 AT2G43370 AT3G04500 AT3G05760 AT3G50670 AT3G53030 AT4G20030 AT5G16260 AT5G17440 AT5G42820 AT5G51410 AT1G77180 AT5G63370 AT4G36690
0.0186578	21	224	RNA splicing, via transesterification reactions with bulged adenosine as nucleophile	AT1G02840 AT1G09230 AT1G23860 AT1G27650 AT1G55310 AT2G17530 AT2G33340 AT2G37340 AT2G43370 AT3G04500 AT3G05760 AT3G50670 AT3G53030 AT4G20030 AT5G16260 AT5G17440 AT5G42820 AT5G51410 AT1G77180 AT5G63370 AT4G36690
0.0186578	3	5	Ceramide transport	AT1G21360 AT2G34690 AT3G21260
0.0186578	3	5	Response to carbon starvation	AT3G48390 AT4G24800 AT5G63190
0.0186578	3	5	Intermembrane lipid transfer	AT1G21360 AT2G34690 AT3G21260
0.0186578	3	5	Ceramide 1-phosphate transport	AT1G21360 AT2G34690 AT3G21260
0.0208782	4	11	Methylglyoxal metabolic process	AT1G53280 AT2G31350 AT2G43430 AT3G10850
0.0208782	11	83	Regulation of seed germination	AT2G23070 AT3G11240 AT3G50500 AT5G63080 AT5G63470 AT5G66880 AT1G07240 AT1G75220 AT2G20180 AT2G37678 AT3G06500
0.0208782	4	11	Ketone catabolic process	AT1G53280 AT2G31350 AT2G43430 AT3G10850
0.0208782	4	11	Methylglyoxal catabolic process	AT1G53280 AT2G31350 AT2G43430 AT3G10850
0.0210146	10	71	Monocarboxylic acid catabolic process	AT3G60510 AT4G29010 AT5G08100 AT5G27520 AT5G65940 AT3G51840 AT5G54080 AT2G42790 AT3G58750 AT3G07560
0.0217046	8	48	Fatty acid beta-oxidation	AT3G60510 AT4G29010 AT5G27520 AT5G65940 AT3G51840 AT2G42790 AT3G58750 AT3G07560
0.0227151	5	19	Valine metabolic process	AT2G14170 AT2G31810 AT1G10070 AT1G71170 AT5G65940
0.0227151	5	19	Pyrimidine nucleoside triphosphate metabolic process	AT5G59440 AT1G17410 AT1G55810 AT3G27440 AT4G23895
0.0227151	9	60	Organelle membrane fusion	AT1G15880 AT1G16240 AT1G26670 AT2G36900 AT4G17730 AT4G32150 AT5G26980 AT5G39510 AT5G46860
0.0228222	11	85	Alpha-amino acid catabolic process	AT2G14170 AT4G34030 AT5G08100 AT5G54080 AT1G03090 AT3G45300 AT4G33150 AT1G71170 AT5G65940 AT2G43400 AT5G43430
0.0230724	88	1464	Organic substance transport	AT1G03550 AT1G05810 AT1G08900 AT1G11260 AT1G16240 AT1G20840 AT1G21360 AT1G26670 AT1G69460 AT1G73030 AT1G75220 AT1G77210 AT2G01170 AT2G02160 AT2G14255 AT2G14720 AT2G34690 AT2G36900 AT2G40420 AT3G07560 AT3G21260 AT3G23080 AT3G47810 AT3G54380 AT3G56190 AT3G62290 AT4G00840 AT4G04200 AT4G16480 AT4G17730 AT4G20410 AT4G27040 AT4G32910 AT5G01240 AT5G03830 AT5G16150 AT5G26980 AT5G27280 AT5G27520 AT5G39510…
0.0238185	10	73	Protein polyubiquitination	AT1G05890 AT1G14400 AT1G16890 AT1G27840 AT1G78870 AT2G02760 AT2G31510 AT2G36060 AT4G19670 AT2G33340
0.0257528	8	50	Hexose transmembrane transport	AT1G08900 AT1G11260 AT1G20840 AT1G75220 AT1G77210 AT4G16480 AT5G16150 AT5G61520
0.0257528	9	62	Endosomal transport	AT1G26670 AT1G36980 AT1G73030 AT2G36900 AT3G11530 AT3G47810 AT4G27040 AT5G39510 AT3G20290
0.0257528	6	29	Late endosome to vacuole transport	AT1G36980 AT1G73030 AT3G11530 AT4G27040 AT3G19770 AT5G46860
0.0257528	4	12	Cellular response to red light	AT2G20180 AT2G43010 AT1G09570 AT2G24790
0.0257528	11	87	Regulation of seedling development	AT2G23070 AT3G11240 AT3G50500 AT5G63080 AT5G63470 AT5G66880 AT1G07240 AT1G75220 AT2G20180 AT2G37678 AT3G06500
0.0276642	8	51	Monosaccharide transmembrane transport	AT1G08900 AT1G11260 AT1G20840 AT1G75220 AT1G77210 AT4G16480 AT5G16150 AT5G61520
0.0276642	60	932	Amide transport	AT1G03550 AT1G05810 AT1G16240 AT1G21360 AT1G26670 AT1G69460 AT1G73030 AT2G02160 AT2G14255 AT2G14720 AT2G34690 AT2G36900 AT3G07560 AT3G21260 AT3G47810 AT3G54380 AT3G56190 AT3G62290 AT4G00840 AT4G04200 AT4G17730 AT4G20410 AT4G27040 AT4G32910 AT5G03830 AT5G26980 AT5G27280 AT5G39510 AT5G45130 AT5G46860 AT5G47520 AT5G59840 AT1G10730 AT1G12360 AT1G15880 AT1G54210 AT1G62040 AT2G05630 AT2G21520 AT2G45170…
0.0276642	3	6	Negative regulation of cytokinin-activated signaling pathway	AT1G15670 AT1G80440 AT3G59940
0.0280157	56	858	Protein transport	AT1G03550 AT1G05810 AT1G16240 AT1G26670 AT1G69460 AT1G73030 AT2G02160 AT2G14255 AT2G14720 AT2G36900 AT3G07560 AT3G47810 AT3G54380 AT3G56190 AT3G62290 AT4G00840 AT4G04200 AT4G17730 AT4G20410 AT4G27040 AT4G32910 AT5G03830 AT5G26980 AT5G27280 AT5G39510 AT5G45130 AT5G46860 AT5G47520 AT5G59840 AT1G10730 AT1G12360 AT1G15880 AT1G54210 AT1G62040 AT2G05630 AT2G21520 AT2G45170 AT2G45980 AT3G03490 AT4G00355…
0.028936	6	30	Spliceosomal complex assembly	AT1G55310 AT2G17530 AT3G53030 AT5G17440 AT5G51410 AT2G37340
0.0295195	239	4644	Protein metabolic process	AT1G02300 AT1G02305 AT1G03230 AT1G05840 AT1G05890 AT1G06700 AT1G09150 AT1G14400 AT1G15920 AT1G16570 AT1G16890 AT1G20650 AT1G27630 AT1G27840 AT1G30270 AT1G30570 AT1G49050 AT1G53280 AT1G54210 AT1G56720 AT1G60940 AT1G62310 AT1G63690 AT1G63800 AT1G69220 AT1G69510 AT1G73820 AT1G77480 AT1G78870 AT1G80210 AT1G80630 AT2G02760 AT2G05840 AT2G14255 AT2G14720 AT2G15580 AT2G27960 AT2G30440 AT2G30740 AT2G31510…
0.0297445	8	52	Fatty acid catabolic process	AT3G60510 AT4G29010 AT5G27520 AT5G65940 AT3G51840 AT2G42790 AT3G58750 AT3G07560
0.0298459	166	3092	Cellular protein modification process	AT1G05890 AT1G06700 AT1G14400 AT1G16570 AT1G16890 AT1G20650 AT1G27630 AT1G27840 AT1G30270 AT1G30570 AT1G53280 AT1G54210 AT1G56720 AT1G60940 AT1G62310 AT1G69220 AT1G69510 AT1G73820 AT1G78870 AT1G80210 AT2G02760 AT2G14255 AT2G27960 AT2G30740 AT2G31510 AT2G36060 AT2G36130 AT3G09780 AT3G11240 AT3G13430 AT3G20410 AT3G26720 AT3G48750 AT3G50500 AT3G59110 AT3G60300 AT4G00840 AT4G01330 AT4G16710 AT4G17510…
0.0298459	2	2	Amino-acid betaine metabolic process	AT1G74920 AT4G29890
0.0298459	2	2	Amino-acid betaine biosynthetic process	AT1G74920 AT4G29890
0.0298459	2	2	Glycine betaine biosynthetic process from choline	AT1G74920 AT4G29890
0.0298459	8	53	Fatty acid oxidation	AT3G60510 AT4G29010 AT5G27520 AT5G65940 AT3G51840 AT2G42790 AT3G58750 AT3G07560
0.0298459	2	2	Regulation of histone deacetylation	AT5G37055 AT1G75380
0.0298459	2	2	Glycine betaine metabolic process	AT1G74920 AT4G29890
0.0298459	2	2	Glycine betaine biosynthetic process	AT1G74920 AT4G29890
0.0298459	166	3092	Protein modification process	AT1G05890 AT1G06700 AT1G14400 AT1G16570 AT1G16890 AT1G20650 AT1G27630 AT1G27840 AT1G30270 AT1G30570 AT1G53280 AT1G54210 AT1G56720 AT1G60940 AT1G62310 AT1G69220 AT1G69510 AT1G73820 AT1G78870 AT1G80210 AT2G02760 AT2G14255 AT2G27960 AT2G30740 AT2G31510 AT2G36060 AT2G36130 AT3G09780 AT3G11240 AT3G13430 AT3G20410 AT3G26720 AT3G48750 AT3G50500 AT3G59110 AT3G60300 AT4G00840 AT4G01330 AT4G16710 AT4G17510…
0.0298459	56	866	Establishment of protein localization	AT1G03550 AT1G05810 AT1G16240 AT1G26670 AT1G69460 AT1G73030 AT2G02160 AT2G14255 AT2G14720 AT2G36900 AT3G07560 AT3G47810 AT3G54380 AT3G56190 AT3G62290 AT4G00840 AT4G04200 AT4G17730 AT4G20410 AT4G27040 AT4G32910 AT5G03830 AT5G26980 AT5G27280 AT5G39510 AT5G45130 AT5G46860 AT5G47520 AT5G59840 AT1G10730 AT1G12360 AT1G15880 AT1G54210 AT1G62040 AT2G05630 AT2G21520 AT2G45170 AT2G45980 AT3G03490 AT4G00355…
0.0298459	10	77	Membrane fusion	AT1G15880 AT1G16240 AT1G26670 AT2G36900 AT4G17730 AT4G32150 AT5G26980 AT5G39510 AT5G46860 AT1G68110
0.0298459	2	2	Regulation of protein deacetylation	AT5G37055 AT1G75380
0.0299648	42	606	Response to salt stress	AT3G60130 AT1G60940 AT3G50500 AT5G66880 AT1G01140 AT1G02500 AT1G03230 AT1G04410 AT1G22640 AT1G49240 AT1G72650 AT1G77180 AT2G04240 AT3G06590 AT3G23490 AT3G48360 AT4G39090 AT5G02840 AT5G07440 AT5G10860 AT5G17640 AT5G18100 AT5G18170 AT2G43790 AT3G48680 AT1G15020 AT1G18260 AT1G21610 AT1G32230 AT1G74920 AT2G37678 AT2G38170 AT2G43430 AT3G06110 AT3G20290 AT3G48330 AT4G24800 AT4G32150 AT5G02020 AT5G37370…
0.030293	27	341	Monocarboxylic acid biosynthetic process	AT1G09430 AT1G53280 AT2G04540 AT2G18750 AT3G22960 AT3G47340 AT4G34020 AT5G52920 AT1G08980 AT5G35360 AT5G57850 AT1G34430 AT2G04240 AT2G28630 AT2G38040 AT3G06850 AT3G45770 AT3G48530 AT5G10160 AT5G21170 AT1G79700 AT1G02860 AT3G56130 AT4G03560 AT4G29010 AT1G22640 AT1G79750
0.0303209	18	194	Seedling development	AT2G26300 AT3G55850 AT1G73030 AT2G23070 AT3G11240 AT3G50500 AT5G63080 AT5G63470 AT5G66880 AT1G07240 AT1G75220 AT2G20180 AT2G37678 AT3G06500 AT3G48330 AT4G03560 AT4G21540 AT4G38490
0.0321176	12	106	Cellular lipid catabolic process	AT1G07230 AT1G27980 AT3G02040 AT3G60510 AT4G29010 AT5G10050 AT5G27520 AT5G65940 AT3G51840 AT2G42790 AT3G58750 AT3G07560
0.0373134	4	14	Lactate metabolic process	AT1G53280 AT2G31350 AT2G43430 AT3G10850
0.0373134	3	7	Methylglyoxal catabolic process to D-lactate via S-lactoyl-glutathione	AT2G31350 AT2G43430 AT3G10850
0.0413792	16	169	Seed germination	AT2G26300 AT3G55850 AT2G23070 AT3G11240 AT3G50500 AT5G63080 AT5G63470 AT5G66880 AT1G07240 AT1G75220 AT2G20180 AT2G37678 AT3G06500 AT3G48330 AT4G03560 AT4G21540
0.0436669	7	45	Acyl-CoA metabolic process	AT1G09430 AT5G27450 AT1G28960 AT2G38040 AT4G33150 AT5G35360 AT3G16950
0.0436669	7	45	Thioester metabolic process	AT1G09430 AT5G27450 AT1G28960 AT2G38040 AT4G33150 AT5G35360 AT3G16950
0.0468338	14	141	Circadian rhythm	AT1G51550 AT1G12910 AT3G06500 AT3G26740 AT3G46640 AT3G48360 AT4G30200 AT4G32890 AT1G77180 AT3G48100 AT3G50000 AT5G02840 AT5G59570 AT5G67380
0.0490093	45	682	Response to osmotic stress	AT3G60130 AT1G60940 AT2G43790 AT3G50500 AT5G66880 AT1G01140 AT1G02500 AT1G03230 AT1G04410 AT1G22640 AT1G49240 AT1G72650 AT1G77180 AT2G04240 AT3G06590 AT3G23490 AT3G48360 AT4G39090 AT5G02840 AT5G07440 AT5G10860 AT5G17640 AT5G18100 AT5G18170 AT3G48680 AT1G15020 AT1G18260 AT1G21610 AT1G32230 AT1G43700 AT1G74920 AT2G22660 AT2G37678 AT2G38170 AT2G43430 AT3G06110 AT3G20290 AT3G48330 AT4G24800 AT4G32150…

## Sheet: Hyp_Up_LRFR_specific
Enrichment FDR	Genes in list	Total genes	Functional Category	Genes
4.93585e-109	316	820	Translation	AT1G01100 AT1G04170 AT1G07070 AT1G07920 AT1G07930 AT1G07940 AT1G08360 AT1G12920 AT1G18070 AT1G18080 AT1G18540 AT1G25350 AT1G27400 AT1G29880 AT1G31817 AT1G33120 AT1G41880 AT1G48630 AT1G56070 AT1G66530 AT1G67430 AT1G67620 AT1G72370 AT1G74050 AT1G74060 AT1G74270 AT2G17360 AT2G18020 AT2G19740 AT2G27530 AT2G32070 AT2G36160 AT2G36620 AT2G37190 AT2G37270 AT2G37600 AT2G39140 AT2G39990 AT2G40660 AT2G42710…
1.18724e-108	316	824	Peptide biosynthetic process	AT1G01100 AT1G04170 AT1G07070 AT1G07920 AT1G07930 AT1G07940 AT1G08360 AT1G12920 AT1G18070 AT1G18080 AT1G18540 AT1G25350 AT1G27400 AT1G29880 AT1G31817 AT1G33120 AT1G41880 AT1G48630 AT1G56070 AT1G66530 AT1G67430 AT1G67620 AT1G72370 AT1G74050 AT1G74060 AT1G74270 AT2G17360 AT2G18020 AT2G19740 AT2G27530 AT2G32070 AT2G36160 AT2G36620 AT2G37190 AT2G37270 AT2G37600 AT2G39140 AT2G39990 AT2G40660 AT2G42710…
3.1244e-106	328	898	Peptide metabolic process	AT1G01100 AT1G02930 AT1G04170 AT1G07070 AT1G07920 AT1G07930 AT1G07940 AT1G08360 AT1G12920 AT1G18070 AT1G18080 AT1G18540 AT1G25350 AT1G27400 AT1G29880 AT1G31817 AT1G33120 AT1G41880 AT1G48630 AT1G52600 AT1G53680 AT1G56070 AT1G59700 AT1G66530 AT1G67430 AT1G67620 AT1G72370 AT1G74050 AT1G74060 AT1G74270 AT2G03120 AT2G17360 AT2G18020 AT2G19740 AT2G22425 AT2G27530 AT2G32070 AT2G36160 AT2G36620 AT2G37190…
1.17958e-104	326	899	Amide biosynthetic process	AT1G01100 AT1G01230 AT1G04170 AT1G07070 AT1G07920 AT1G07930 AT1G07940 AT1G08360 AT1G10670 AT1G12920 AT1G18070 AT1G18080 AT1G18540 AT1G25350 AT1G27400 AT1G29880 AT1G29900 AT1G31817 AT1G33120 AT1G41880 AT1G48630 AT1G56070 AT1G60810 AT1G66530 AT1G67430 AT1G67620 AT1G72370 AT1G74050 AT1G74060 AT1G74270 AT2G17360 AT2G18020 AT2G19740 AT2G19880 AT2G27530 AT2G32070 AT2G36160 AT2G36620 AT2G37190 AT2G37270…
4.69372e-104	354	1046	Cellular amide metabolic process	AT1G01100 AT1G01230 AT1G02930 AT1G04170 AT1G07070 AT1G07920 AT1G07930 AT1G07940 AT1G08360 AT1G10670 AT1G12920 AT1G18070 AT1G18080 AT1G18540 AT1G25350 AT1G27400 AT1G29880 AT1G29900 AT1G31817 AT1G33120 AT1G41880 AT1G48630 AT1G52600 AT1G53680 AT1G56070 AT1G59700 AT1G60810 AT1G66530 AT1G67430 AT1G67620 AT1G72370 AT1G74050 AT1G74060 AT1G74270 AT2G03120 AT2G17360 AT2G18020 AT2G19740 AT2G19880 AT2G22425…
1.91029e-91	191	371	Ribosome biogenesis	AT1G02870 AT1G03360 AT1G03530 AT1G04270 AT1G06720 AT1G07070 AT1G08360 AT1G10490 AT1G11240 AT1G12650 AT1G14320 AT1G15440 AT1G18540 AT1G22270 AT1G25260 AT1G26880 AT1G26910 AT1G29320 AT1G30960 AT1G31660 AT1G31817 AT1G41880 AT1G42440 AT1G43170 AT1G48830 AT1G48920 AT1G52930 AT1G61580 AT1G63780 AT1G63810 AT1G66580 AT1G67620 AT1G69620 AT1G71840 AT1G72370 AT1G74050 AT1G74060 AT1G74270 AT1G80750 AT2G01250…
7.46804e-91	219	485	Ribonucleoprotein complex biogenesis	AT1G02870 AT1G03360 AT1G03530 AT1G04170 AT1G04270 AT1G06720 AT1G07070 AT1G08360 AT1G10490 AT1G11240 AT1G12650 AT1G14320 AT1G15440 AT1G18540 AT1G20580 AT1G22270 AT1G25260 AT1G26880 AT1G26910 AT1G29320 AT1G30960 AT1G31660 AT1G31817 AT1G41880 AT1G42440 AT1G43170 AT1G48830 AT1G48920 AT1G52930 AT1G61580 AT1G63780 AT1G63810 AT1G66580 AT1G67620 AT1G69620 AT1G71840 AT1G72370 AT1G74050 AT1G74060 AT1G74270…
4.61061e-82	458	1865	Organonitrogen compound biosynthetic process	AT1G01100 AT1G01230 AT1G02205 AT1G04170 AT1G05170 AT1G07070 AT1G07920 AT1G07930 AT1G07940 AT1G08360 AT1G10670 AT1G11790 AT1G12920 AT1G18070 AT1G18080 AT1G18540 AT1G18640 AT1G25350 AT1G27120 AT1G27330 AT1G27350 AT1G27400 AT1G27450 AT1G29880 AT1G29900 AT1G30820 AT1G31817 AT1G32440 AT1G33120 AT1G41880 AT1G48630 AT1G48850 AT1G50460 AT1G53290 AT1G56070 AT1G60810 AT1G61790 AT1G66530 AT1G67430 AT1G67620…
3.28767e-66	362	1441	Cellular component biogenesis	AT1G01230 AT1G02870 AT1G03360 AT1G03530 AT1G03870 AT1G04170 AT1G04270 AT1G06720 AT1G07070 AT1G08360 AT1G10490 AT1G11240 AT1G12650 AT1G14320 AT1G15440 AT1G18540 AT1G20580 AT1G22270 AT1G25260 AT1G26880 AT1G26910 AT1G27930 AT1G29150 AT1G29320 AT1G29890 AT1G30960 AT1G31660 AT1G31817 AT1G33800 AT1G41880 AT1G42440 AT1G43170 AT1G45000 AT1G48160 AT1G48830 AT1G48920 AT1G52930 AT1G53750 AT1G56330 AT1G61580…
1.71628e-57	645	3619	Cellular component organization or biogenesis	AT1G01230 AT1G01910 AT1G02870 AT1G03360 AT1G03530 AT1G03870 AT1G04170 AT1G04200 AT1G04270 AT1G04430 AT1G04870 AT1G06720 AT1G07070 AT1G08360 AT1G09580 AT1G10290 AT1G10490 AT1G11240 AT1G11890 AT1G12650 AT1G12920 AT1G13160 AT1G14010 AT1G14320 AT1G14830 AT1G14910 AT1G15440 AT1G16970 AT1G18070 AT1G18540 AT1G20010 AT1G20580 AT1G22270 AT1G24310 AT1G25260 AT1G26850 AT1G26880 AT1G26910 AT1G27700 AT1G27930…
4.2267e-53	118	240	RRNA processing	AT1G03360 AT1G06720 AT1G08360 AT1G10490 AT1G11240 AT1G12650 AT1G15440 AT1G22270 AT1G25260 AT1G31660 AT1G31817 AT1G42440 AT1G48830 AT1G63780 AT1G63810 AT1G72370 AT1G80750 AT2G01250 AT2G09990 AT2G20490 AT2G25355 AT2G27530 AT2G34260 AT2G36160 AT2G37990 AT2G39140 AT2G39390 AT2G40360 AT2G40430 AT2G42650 AT2G42710 AT2G43650 AT2G43810 AT2G44120 AT2G47610 AT3G01160 AT3G02560 AT3G03920 AT3G04230 AT3G04770…
9.72251e-52	76	104	Ribosomal large subunit biogenesis	AT1G02870 AT1G07070 AT1G08360 AT1G14320 AT1G18540 AT1G25260 AT1G26910 AT1G29320 AT1G41880 AT1G43170 AT1G52930 AT1G61580 AT1G66580 AT1G71840 AT1G74050 AT1G74060 AT1G74270 AT1G80750 AT2G01250 AT2G18220 AT2G20450 AT2G24500 AT2G27530 AT2G36620 AT2G37190 AT2G37990 AT2G39140 AT2G39390 AT2G39460 AT2G40360 AT2G40430 AT2G42650 AT2G42710 AT2G44120 AT2G44860 AT2G47610 AT3G06320 AT3G09200 AT3G09500 AT3G11250…
4.70511e-50	118	253	RRNA metabolic process	AT1G03360 AT1G06720 AT1G08360 AT1G10490 AT1G11240 AT1G12650 AT1G15440 AT1G22270 AT1G25260 AT1G31660 AT1G31817 AT1G42440 AT1G48830 AT1G63780 AT1G63810 AT1G72370 AT1G80750 AT2G01250 AT2G09990 AT2G20490 AT2G25355 AT2G27530 AT2G34260 AT2G36160 AT2G37990 AT2G39140 AT2G39390 AT2G40360 AT2G40430 AT2G42650 AT2G42710 AT2G43650 AT2G43810 AT2G44120 AT2G47610 AT3G01160 AT3G02560 AT3G03920 AT3G04230 AT3G04770…
4.30978e-44	692	4327	Gene expression	AT1G01100 AT1G02140 AT1G02330 AT1G03360 AT1G03760 AT1G04170 AT1G04870 AT1G06720 AT1G07070 AT1G07920 AT1G07930 AT1G07940 AT1G08360 AT1G09700 AT1G10490 AT1G11240 AT1G12650 AT1G12920 AT1G15440 AT1G16610 AT1G18070 AT1G18080 AT1G18540 AT1G20410 AT1G20580 AT1G22270 AT1G25260 AT1G25350 AT1G27400 AT1G28520 AT1G29880 AT1G31660 AT1G31817 AT1G31870 AT1G33120 AT1G36310 AT1G41880 AT1G42440 AT1G45000 AT1G48630…
1.13769e-43	139	381	NcRNA processing	AT1G03360 AT1G06720 AT1G08360 AT1G09700 AT1G10490 AT1G11240 AT1G12650 AT1G15440 AT1G20410 AT1G22270 AT1G25260 AT1G31660 AT1G31817 AT1G36310 AT1G42440 AT1G48830 AT1G63780 AT1G63810 AT1G72370 AT1G80750 AT2G01250 AT2G09990 AT2G20490 AT2G25355 AT2G27530 AT2G30320 AT2G34260 AT2G36160 AT2G37990 AT2G39140 AT2G39390 AT2G40360 AT2G40430 AT2G42650 AT2G42710 AT2G43650 AT2G43810 AT2G44120 AT2G47610 AT3G01160…
5.25423e-41	154	476	NcRNA metabolic process	AT1G03360 AT1G06720 AT1G08360 AT1G09700 AT1G10490 AT1G11240 AT1G12650 AT1G15440 AT1G20410 AT1G22270 AT1G25260 AT1G25350 AT1G29880 AT1G31660 AT1G31817 AT1G36310 AT1G42440 AT1G48830 AT1G63780 AT1G63810 AT1G66530 AT1G72370 AT1G80750 AT2G01250 AT2G09990 AT2G20490 AT2G25355 AT2G27530 AT2G30320 AT2G34260 AT2G36160 AT2G37990 AT2G39140 AT2G39390 AT2G40360 AT2G40430 AT2G40660 AT2G42650 AT2G42710 AT2G43650…
9.15469e-36	649	4203	Cellular protein metabolic process	AT1G01100 AT1G01540 AT1G03930 AT1G04170 AT1G04870 AT1G05170 AT1G05180 AT1G05350 AT1G07070 AT1G07150 AT1G07920 AT1G07930 AT1G07940 AT1G08360 AT1G10940 AT1G11280 AT1G12580 AT1G12920 AT1G16190 AT1G16470 AT1G17280 AT1G18070 AT1G18080 AT1G18540 AT1G20200 AT1G22270 AT1G25350 AT1G27120 AT1G27330 AT1G27350 AT1G27400 AT1G29150 AT1G29880 AT1G31817 AT1G33120 AT1G34110 AT1G41880 AT1G45000 AT1G47250 AT1G47710…
2.2258e-35	58	88	Ribosomal small subunit biogenesis	AT1G04270 AT1G06720 AT1G10490 AT1G12650 AT1G15440 AT1G30960 AT1G31817 AT1G42440 AT1G48830 AT1G48920 AT1G72370 AT2G09990 AT2G36160 AT2G37270 AT2G37990 AT2G39140 AT2G43650 AT2G43810 AT2G45710 AT3G02080 AT3G02560 AT3G04230 AT3G04770 AT3G06530 AT3G10090 AT3G10530 AT3G11510 AT3G11940 AT3G49080 AT3G49990 AT3G52580 AT3G53890 AT3G56510 AT3G56990 AT3G57940 AT3G59810 AT3G61110 AT4G25740 AT4G28450 AT5G03850…
4.7252e-35	60	95	Ribosome assembly	AT1G04270 AT1G14320 AT1G15440 AT1G18540 AT1G25260 AT1G26910 AT1G30960 AT1G31817 AT1G43170 AT1G52930 AT1G61580 AT1G66580 AT1G72370 AT1G74050 AT1G74060 AT2G36160 AT2G36620 AT2G37190 AT2G37270 AT2G39460 AT2G40430 AT2G44860 AT2G45710 AT3G02080 AT3G04770 AT3G06320 AT3G09200 AT3G10090 AT3G11250 AT3G11510 AT3G11940 AT3G15460 AT3G23620 AT3G25520 AT3G49180 AT3G52580 AT3G53020 AT3G53430 AT3G55280 AT3G56510…
2.1418e-33	89	211	Ribonucleoprotein complex assembly	AT1G03530 AT1G04170 AT1G04270 AT1G14320 AT1G15440 AT1G18540 AT1G20580 AT1G25260 AT1G26910 AT1G30960 AT1G31817 AT1G43170 AT1G52930 AT1G61580 AT1G66580 AT1G72370 AT1G74050 AT1G74060 AT2G18740 AT2G36160 AT2G36620 AT2G37190 AT2G37270 AT2G39460 AT2G40430 AT2G44860 AT2G45710 AT2G47640 AT3G02080 AT3G04770 AT3G06320 AT3G07590 AT3G09200 AT3G10090 AT3G11250 AT3G11510 AT3G11940 AT3G13570 AT3G15460 AT3G23620…
1.00595e-31	89	220	Ribonucleoprotein complex subunit organization	AT1G03530 AT1G04170 AT1G04270 AT1G14320 AT1G15440 AT1G18540 AT1G20580 AT1G25260 AT1G26910 AT1G30960 AT1G31817 AT1G43170 AT1G52930 AT1G61580 AT1G66580 AT1G72370 AT1G74050 AT1G74060 AT2G18740 AT2G36160 AT2G36620 AT2G37190 AT2G37270 AT2G39460 AT2G40430 AT2G44860 AT2G45710 AT2G47640 AT3G02080 AT3G04770 AT3G06320 AT3G07590 AT3G09200 AT3G10090 AT3G11250 AT3G11510 AT3G11940 AT3G13570 AT3G15460 AT3G23620…
1.78306e-31	616	4057	Macromolecule biosynthetic process	AT1G01100 AT1G01230 AT1G03760 AT1G04170 AT1G04870 AT1G05170 AT1G07070 AT1G07920 AT1G07930 AT1G07940 AT1G08360 AT1G12920 AT1G14460 AT1G18070 AT1G18080 AT1G18540 AT1G23190 AT1G25350 AT1G27120 AT1G27330 AT1G27350 AT1G27400 AT1G27930 AT1G28520 AT1G29880 AT1G29890 AT1G31817 AT1G33120 AT1G33800 AT1G41880 AT1G45000 AT1G48630 AT1G53290 AT1G53750 AT1G56070 AT1G61790 AT1G66530 AT1G67430 AT1G67620 AT1G68990…
1.34922e-30	204	885	RNA processing	AT1G02140 AT1G02330 AT1G03360 AT1G06720 AT1G08360 AT1G09700 AT1G10490 AT1G11240 AT1G12650 AT1G15440 AT1G16610 AT1G20410 AT1G20580 AT1G22270 AT1G25260 AT1G31660 AT1G31817 AT1G31870 AT1G36310 AT1G42440 AT1G48830 AT1G51510 AT1G63780 AT1G63810 AT1G72370 AT1G78260 AT1G80750 AT1G80930 AT2G01250 AT2G09990 AT2G18740 AT2G20490 AT2G23930 AT2G25355 AT2G27530 AT2G30320 AT2G34260 AT2G36160 AT2G37990 AT2G39140…
1.87947e-29	177	727	Intracellular transport	AT1G01910 AT1G04830 AT1G07410 AT1G09270 AT1G09580 AT1G09630 AT1G10630 AT1G11890 AT1G11905 AT1G14010 AT1G15370 AT1G23490 AT1G24310 AT1G27700 AT1G27970 AT1G29310 AT1G29330 AT1G30630 AT1G30890 AT1G48160 AT1G48240 AT1G51160 AT1G51980 AT1G52280 AT1G52360 AT1G53530 AT1G55900 AT1G56330 AT1G61570 AT1G62020 AT1G63810 AT1G67680 AT1G69420 AT1G70490 AT1G71270 AT1G72370 AT1G72750 AT1G79940 AT1G79990 AT2G03820…
2.02653e-29	597	3962	Cellular macromolecule biosynthetic process	AT1G01100 AT1G03760 AT1G04170 AT1G04870 AT1G05170 AT1G07070 AT1G07920 AT1G07930 AT1G07940 AT1G08360 AT1G12920 AT1G14460 AT1G18070 AT1G18080 AT1G18540 AT1G23190 AT1G25350 AT1G27120 AT1G27330 AT1G27350 AT1G27400 AT1G27930 AT1G28520 AT1G29880 AT1G29890 AT1G31817 AT1G33120 AT1G33800 AT1G41880 AT1G45000 AT1G48630 AT1G53290 AT1G53750 AT1G56070 AT1G61790 AT1G66530 AT1G67430 AT1G67620 AT1G68990 AT1G69260…
5.63572e-29	674	4644	Protein metabolic process	AT1G01100 AT1G01540 AT1G03930 AT1G04170 AT1G04870 AT1G05170 AT1G05180 AT1G05350 AT1G07070 AT1G07150 AT1G07920 AT1G07930 AT1G07940 AT1G08360 AT1G10940 AT1G11280 AT1G12580 AT1G12920 AT1G16190 AT1G16470 AT1G17280 AT1G18070 AT1G18080 AT1G18540 AT1G20200 AT1G22270 AT1G25350 AT1G27120 AT1G27330 AT1G27350 AT1G27400 AT1G29150 AT1G29880 AT1G31817 AT1G33120 AT1G34110 AT1G41880 AT1G45000 AT1G47250 AT1G47710…
3.64084e-28	513	3293	Cellular component organization	AT1G01910 AT1G03530 AT1G04170 AT1G04200 AT1G04270 AT1G04430 AT1G04870 AT1G09580 AT1G10290 AT1G11240 AT1G11890 AT1G12920 AT1G13160 AT1G14010 AT1G14320 AT1G14830 AT1G14910 AT1G15440 AT1G16970 AT1G18070 AT1G18540 AT1G20010 AT1G20580 AT1G24310 AT1G25260 AT1G26850 AT1G26910 AT1G27700 AT1G29150 AT1G29470 AT1G30960 AT1G31817 AT1G43170 AT1G45000 AT1G48160 AT1G48240 AT1G50890 AT1G51980 AT1G52930 AT1G53530…
3.64084e-28	183	783	Establishment of localization in cell	AT1G01910 AT1G04830 AT1G07410 AT1G09270 AT1G09580 AT1G09630 AT1G10630 AT1G11890 AT1G11905 AT1G14010 AT1G15370 AT1G23490 AT1G24310 AT1G27700 AT1G27970 AT1G29310 AT1G29330 AT1G30630 AT1G30890 AT1G48160 AT1G48240 AT1G51160 AT1G51980 AT1G52280 AT1G52360 AT1G53530 AT1G55900 AT1G56330 AT1G61570 AT1G62020 AT1G63810 AT1G67680 AT1G69420 AT1G70490 AT1G71270 AT1G72370 AT1G72750 AT1G79940 AT1G79990 AT2G03820…
5.48435e-27	155	621	Cellular protein-containing complex assembly	AT1G03530 AT1G04170 AT1G04270 AT1G14320 AT1G15440 AT1G18540 AT1G20580 AT1G25260 AT1G26910 AT1G29150 AT1G30960 AT1G31817 AT1G43170 AT1G45000 AT1G48160 AT1G52930 AT1G53750 AT1G61580 AT1G66580 AT1G72370 AT1G74050 AT1G74060 AT2G17800 AT2G18740 AT2G20760 AT2G30050 AT2G30910 AT2G31270 AT2G34050 AT2G36160 AT2G36620 AT2G37190 AT2G37270 AT2G39460 AT2G40430 AT2G44860 AT2G45710 AT2G45990 AT2G47640 AT3G01340…
1.01644e-26	49	83	Cytoplasmic translation	AT1G01100 AT1G04170 AT1G07070 AT1G12920 AT1G18070 AT1G18540 AT1G27400 AT1G33120 AT1G41880 AT1G67430 AT1G74050 AT1G74060 AT1G74270 AT2G18020 AT2G19740 AT2G37600 AT3G06680 AT3G06700 AT3G09200 AT3G11250 AT3G11800 AT3G49910 AT3G53740 AT3G55750 AT4G00810 AT4G10450 AT4G16720 AT4G17390 AT4G26230 AT4G36130 AT4G39520 AT5G02450 AT5G47700 AT5G56710 AT5G62030 AT5G67510 AT1G10840 AT1G66070 AT2G39990 AT2G46280…
2.80859e-26	213	1013	Cellular localization	AT1G01910 AT1G03360 AT1G04830 AT1G07410 AT1G09270 AT1G09580 AT1G09630 AT1G10630 AT1G10950 AT1G11890 AT1G11905 AT1G14010 AT1G14670 AT1G15370 AT1G23490 AT1G24310 AT1G27700 AT1G27970 AT1G29310 AT1G29330 AT1G30630 AT1G30890 AT1G48160 AT1G48240 AT1G51160 AT1G51980 AT1G52280 AT1G52360 AT1G53530 AT1G55900 AT1G56330 AT1G61570 AT1G62020 AT1G63810 AT1G67680 AT1G69420 AT1G70490 AT1G71270 AT1G71820 AT1G72370…
4.31154e-26	589	4008	Cellular nitrogen compound biosynthetic process	AT1G01100 AT1G01230 AT1G03760 AT1G04170 AT1G04870 AT1G07070 AT1G07920 AT1G07930 AT1G07940 AT1G08360 AT1G10670 AT1G12920 AT1G18070 AT1G18080 AT1G18540 AT1G25350 AT1G27400 AT1G27450 AT1G28520 AT1G29880 AT1G29900 AT1G30820 AT1G31070 AT1G31817 AT1G32440 AT1G33120 AT1G41880 AT1G45000 AT1G48630 AT1G50460 AT1G53750 AT1G56070 AT1G60810 AT1G66530 AT1G67430 AT1G67620 AT1G68760 AT1G68990 AT1G69260 AT1G69780…
3.53628e-25	212	1025	Protein localization	AT1G01910 AT1G04830 AT1G07410 AT1G09270 AT1G09580 AT1G09630 AT1G10630 AT1G10950 AT1G11905 AT1G14010 AT1G14670 AT1G15370 AT1G23490 AT1G24310 AT1G27700 AT1G29310 AT1G29330 AT1G32050 AT1G48160 AT1G48240 AT1G51980 AT1G52280 AT1G52360 AT1G53530 AT1G55900 AT1G56330 AT1G61570 AT1G62020 AT1G63810 AT1G67680 AT1G69420 AT1G70490 AT1G71820 AT1G72370 AT1G72750 AT1G79940 AT1G79990 AT2G01970 AT2G03820 AT2G17790…
2.00012e-24	37	52	Maturation of SSU-rRNA	AT1G06720 AT1G10490 AT1G12650 AT1G15440 AT1G31817 AT1G42440 AT1G72370 AT2G09990 AT2G36160 AT2G37990 AT2G39140 AT2G43650 AT2G43810 AT3G04230 AT3G04770 AT3G06530 AT3G10090 AT3G10530 AT3G11510 AT3G49080 AT3G52580 AT3G53890 AT3G56510 AT3G56990 AT3G57940 AT3G59810 AT4G28450 AT5G03850 AT5G10070 AT5G16750 AT5G18380 AT5G20290 AT5G27700 AT5G27990 AT5G41190 AT5G64140 AT2G01640
2.04688e-24	187	866	Establishment of protein localization	AT1G01910 AT1G04830 AT1G07410 AT1G09270 AT1G09580 AT1G09630 AT1G10630 AT1G14010 AT1G15370 AT1G23490 AT1G24310 AT1G27700 AT1G29310 AT1G32050 AT1G48160 AT1G48240 AT1G51980 AT1G52280 AT1G52360 AT1G53530 AT1G55900 AT1G56330 AT1G61570 AT1G62020 AT1G63810 AT1G67680 AT1G69420 AT1G70490 AT1G72370 AT1G72750 AT1G79940 AT1G79990 AT2G03820 AT2G17790 AT2G21390 AT2G22425 AT2G30710 AT2G31680 AT2G33210 AT2G34250…
4.48188e-24	185	858	Protein transport	AT1G01910 AT1G04830 AT1G07410 AT1G09270 AT1G09580 AT1G09630 AT1G10630 AT1G14010 AT1G15370 AT1G23490 AT1G24310 AT1G27700 AT1G29310 AT1G32050 AT1G48160 AT1G48240 AT1G51980 AT1G52280 AT1G52360 AT1G53530 AT1G55900 AT1G56330 AT1G61570 AT1G62020 AT1G63810 AT1G67680 AT1G69420 AT1G70490 AT1G72370 AT1G72750 AT1G79940 AT1G79990 AT2G03820 AT2G17790 AT2G21390 AT2G22425 AT2G30710 AT2G31680 AT2G33210 AT2G34250…
2.97634e-23	143	594	Intracellular protein transport	AT1G01910 AT1G04830 AT1G07410 AT1G09270 AT1G09580 AT1G09630 AT1G10630 AT1G14010 AT1G15370 AT1G23490 AT1G24310 AT1G27700 AT1G29310 AT1G48160 AT1G48240 AT1G51980 AT1G52280 AT1G52360 AT1G53530 AT1G55900 AT1G56330 AT1G61570 AT1G62020 AT1G63810 AT1G67680 AT1G69420 AT1G70490 AT1G72370 AT1G72750 AT1G79940 AT1G79990 AT2G03820 AT2G17790 AT2G21390 AT2G22425 AT2G30710 AT2G31680 AT2G33210 AT2G34250 AT2G35190…
3.28374e-23	161	711	Protein-containing complex assembly	AT1G03530 AT1G04170 AT1G04270 AT1G14320 AT1G15440 AT1G18540 AT1G20580 AT1G25260 AT1G26910 AT1G29150 AT1G30960 AT1G31817 AT1G43170 AT1G45000 AT1G48160 AT1G52930 AT1G53750 AT1G56330 AT1G61580 AT1G66580 AT1G72370 AT1G74050 AT1G74060 AT2G17800 AT2G18740 AT2G20760 AT2G30050 AT2G30910 AT2G31270 AT2G34050 AT2G36160 AT2G36620 AT2G37190 AT2G37270 AT2G39460 AT2G40430 AT2G44860 AT2G45710 AT2G45990 AT2G47640…
4.77495e-23	175	807	Protein-containing complex subunit organization	AT1G03530 AT1G04170 AT1G04270 AT1G12920 AT1G14320 AT1G15440 AT1G18070 AT1G18540 AT1G20580 AT1G24310 AT1G25260 AT1G26910 AT1G29150 AT1G30960 AT1G31817 AT1G43170 AT1G45000 AT1G48160 AT1G52930 AT1G53750 AT1G56330 AT1G61580 AT1G66580 AT1G72370 AT1G74050 AT1G74060 AT2G17800 AT2G18740 AT2G20760 AT2G30050 AT2G30910 AT2G31270 AT2G34050 AT2G36160 AT2G36620 AT2G37190 AT2G37270 AT2G39460 AT2G40430 AT2G42320…
6.32956e-23	190	912	Peptide transport	AT1G01910 AT1G04830 AT1G07410 AT1G09270 AT1G09580 AT1G09630 AT1G10630 AT1G14010 AT1G15370 AT1G23490 AT1G24310 AT1G27700 AT1G29310 AT1G32050 AT1G48160 AT1G48240 AT1G51980 AT1G52280 AT1G52360 AT1G53530 AT1G55900 AT1G56330 AT1G61570 AT1G62020 AT1G63810 AT1G67680 AT1G69420 AT1G70490 AT1G72370 AT1G72750 AT1G79940 AT1G79990 AT2G03820 AT2G17790 AT2G21390 AT2G22425 AT2G30710 AT2G31680 AT2G33210 AT2G34250…
6.32956e-23	229	1189	Nitrogen compound transport	AT1G01910 AT1G04830 AT1G06470 AT1G07410 AT1G09270 AT1G09580 AT1G09630 AT1G10630 AT1G14010 AT1G14360 AT1G15370 AT1G23490 AT1G24310 AT1G27700 AT1G29310 AT1G32050 AT1G48160 AT1G48240 AT1G51980 AT1G52280 AT1G52360 AT1G53530 AT1G55900 AT1G56330 AT1G61570 AT1G62020 AT1G63810 AT1G67680 AT1G69420 AT1G70490 AT1G72370 AT1G72750 AT1G79940 AT1G79990 AT2G02810 AT2G03820 AT2G17790 AT2G21390 AT2G22425 AT2G30710…
1.15396e-22	173	800	Cellular macromolecule localization	AT1G01910 AT1G03360 AT1G04830 AT1G07410 AT1G09270 AT1G09580 AT1G09630 AT1G10630 AT1G10950 AT1G11905 AT1G14010 AT1G14670 AT1G15370 AT1G23490 AT1G24310 AT1G27700 AT1G29310 AT1G29330 AT1G48160 AT1G48240 AT1G51980 AT1G52280 AT1G52360 AT1G53530 AT1G55900 AT1G56330 AT1G61570 AT1G62020 AT1G63810 AT1G67680 AT1G69420 AT1G70490 AT1G71820 AT1G72370 AT1G72750 AT1G79940 AT1G79990 AT2G01970 AT2G03820 AT2G17790…
1.25093e-22	168	767	Cellular protein localization	AT1G01910 AT1G04830 AT1G07410 AT1G09270 AT1G09580 AT1G09630 AT1G10630 AT1G10950 AT1G11905 AT1G14010 AT1G14670 AT1G15370 AT1G23490 AT1G24310 AT1G27700 AT1G29310 AT1G29330 AT1G48160 AT1G48240 AT1G51980 AT1G52280 AT1G52360 AT1G53530 AT1G55900 AT1G56330 AT1G61570 AT1G62020 AT1G63810 AT1G67680 AT1G69420 AT1G70490 AT1G71820 AT1G72370 AT1G72750 AT1G79940 AT1G79990 AT2G01970 AT2G03820 AT2G17790 AT2G18240…
3.31854e-22	191	932	Amide transport	AT1G01910 AT1G04830 AT1G07410 AT1G09270 AT1G09580 AT1G09630 AT1G10630 AT1G14010 AT1G15370 AT1G23490 AT1G24310 AT1G27700 AT1G29310 AT1G32050 AT1G48160 AT1G48240 AT1G51980 AT1G52280 AT1G52360 AT1G53530 AT1G55900 AT1G56330 AT1G61570 AT1G62020 AT1G63810 AT1G67680 AT1G69420 AT1G70490 AT1G72370 AT1G72750 AT1G79940 AT1G79990 AT2G03820 AT2G17790 AT2G21390 AT2G22425 AT2G30710 AT2G31680 AT2G33210 AT2G34250…
3.31854e-22	100	348	Response to cadmium ion	AT3G03170 AT4G14030 AT1G02930 AT1G07920 AT1G07930 AT1G07940 AT1G09780 AT1G12000 AT1G15930 AT1G18080 AT1G23190 AT1G23490 AT1G26630 AT1G27450 AT1G29150 AT1G29880 AT1G30580 AT1G34550 AT1G49760 AT1G53240 AT1G53680 AT1G53850 AT1G54270 AT1G56340 AT1G56450 AT1G57720 AT1G62740 AT1G68560 AT1G70490 AT1G70730 AT1G74560 AT1G79930 AT2G01140 AT2G17630 AT2G19480 AT2G23350 AT2G27020 AT2G29550 AT2G30110 AT2G36530…
8.18445e-22	427	2779	Establishment of localization	AT1G01910 AT1G03930 AT1G04520 AT1G04830 AT1G06470 AT1G07410 AT1G09270 AT1G09580 AT1G09630 AT1G10630 AT1G11890 AT1G11905 AT1G14010 AT1G14360 AT1G14910 AT1G15370 AT1G19450 AT1G19800 AT1G23080 AT1G23490 AT1G24310 AT1G26730 AT1G27700 AT1G27970 AT1G29310 AT1G29330 AT1G29420 AT1G29430 AT1G29440 AT1G29450 AT1G29460 AT1G29490 AT1G29500 AT1G30630 AT1G30890 AT1G32050 AT1G48160 AT1G48240 AT1G51160 AT1G51740…
1.40389e-21	238	1284	Macromolecule localization	AT1G01910 AT1G03360 AT1G04830 AT1G07410 AT1G09270 AT1G09580 AT1G09630 AT1G10630 AT1G10950 AT1G11905 AT1G14010 AT1G14670 AT1G15370 AT1G19800 AT1G23490 AT1G24310 AT1G27700 AT1G29310 AT1G29330 AT1G32050 AT1G48160 AT1G48240 AT1G51980 AT1G52280 AT1G52360 AT1G53530 AT1G55900 AT1G56330 AT1G61570 AT1G62020 AT1G63810 AT1G67680 AT1G69420 AT1G70490 AT1G71820 AT1G72370 AT1G72750 AT1G79940 AT1G79990 AT2G01970…
1.40542e-21	33	47	Ribosomal large subunit assembly	AT1G14320 AT1G18540 AT1G25260 AT1G26910 AT1G43170 AT1G52930 AT1G61580 AT1G66580 AT1G74050 AT1G74060 AT2G36620 AT2G37190 AT2G39460 AT2G40430 AT2G44860 AT3G06320 AT3G09200 AT3G11250 AT3G15460 AT3G23620 AT3G25520 AT3G49180 AT3G53020 AT3G53430 AT3G55280 AT3G58700 AT4G01560 AT4G18730 AT4G35490 AT5G39740 AT5G45775 AT5G60670 AT5G61770
2.68986e-21	420	2738	Transport	AT1G01910 AT1G03930 AT1G04520 AT1G04830 AT1G06470 AT1G07410 AT1G09270 AT1G09580 AT1G09630 AT1G10630 AT1G11890 AT1G11905 AT1G14010 AT1G14360 AT1G14910 AT1G15370 AT1G19450 AT1G19800 AT1G23080 AT1G23490 AT1G24310 AT1G26730 AT1G27700 AT1G27970 AT1G29310 AT1G29330 AT1G29420 AT1G29430 AT1G29440 AT1G29450 AT1G29460 AT1G29490 AT1G29500 AT1G30630 AT1G30890 AT1G32050 AT1G48160 AT1G48240 AT1G51160 AT1G51740…
2.84037e-21	69	192	Organelle assembly	AT1G04270 AT1G14320 AT1G15440 AT1G18540 AT1G25260 AT1G26910 AT1G30960 AT1G31817 AT1G43170 AT1G52930 AT1G61580 AT1G66580 AT1G72370 AT1G74050 AT1G74060 AT2G20815 AT2G36160 AT2G36620 AT2G37190 AT2G37270 AT2G39460 AT2G40430 AT2G41350 AT2G44510 AT2G44860 AT2G45710 AT3G02080 AT3G04770 AT3G06320 AT3G09200 AT3G10090 AT3G11250 AT3G11510 AT3G11940 AT3G15460 AT3G23620 AT3G25520 AT3G49180 AT3G52580 AT3G53020…
5.133e-21	450	3000	Localization	AT1G01910 AT1G03360 AT1G03930 AT1G04520 AT1G04830 AT1G06470 AT1G07410 AT1G09270 AT1G09580 AT1G09630 AT1G10630 AT1G10950 AT1G11890 AT1G11905 AT1G14010 AT1G14360 AT1G14670 AT1G14910 AT1G15370 AT1G19450 AT1G19800 AT1G23080 AT1G23490 AT1G24310 AT1G26730 AT1G27700 AT1G27970 AT1G29310 AT1G29330 AT1G29420 AT1G29430 AT1G29440 AT1G29450 AT1G29460 AT1G29490 AT1G29500 AT1G30630 AT1G30890 AT1G32050 AT1G48160…
1.18476e-20	259	1464	Organic substance transport	AT1G01910 AT1G04830 AT1G06470 AT1G07410 AT1G09270 AT1G09580 AT1G09630 AT1G10630 AT1G14010 AT1G14360 AT1G15370 AT1G19450 AT1G19800 AT1G23490 AT1G24310 AT1G27700 AT1G29310 AT1G32050 AT1G48160 AT1G48240 AT1G51980 AT1G52280 AT1G52360 AT1G53530 AT1G55900 AT1G56330 AT1G61570 AT1G62020 AT1G63810 AT1G67680 AT1G69420 AT1G70490 AT1G72370 AT1G72750 AT1G79940 AT1G79990 AT2G02810 AT2G03820 AT2G17790 AT2G20780…
1.84705e-20	66	183	Golgi vesicle transport	AT1G09580 AT1G11890 AT1G11905 AT1G14010 AT1G15370 AT1G29330 AT1G30630 AT1G30890 AT1G48240 AT1G51160 AT1G51740 AT1G52360 AT1G56330 AT1G62020 AT1G67930 AT1G71270 AT1G73430 AT1G79990 AT2G18240 AT2G21390 AT2G21600 AT2G30050 AT2G35190 AT2G35210 AT2G37975 AT3G01340 AT3G03160 AT3G05000 AT3G07950 AT3G10380 AT3G15980 AT3G18480 AT3G23660 AT3G24350 AT3G25040 AT3G59500 AT3G63460 AT4G01810 AT4G02030 AT4G02350…
2.36671e-20	122	501	Vesicle-mediated transport	AT1G03930 AT1G09580 AT1G10630 AT1G11890 AT1G11905 AT1G14010 AT1G14910 AT1G15370 AT1G23490 AT1G27700 AT1G29330 AT1G30630 AT1G30890 AT1G48240 AT1G51160 AT1G51740 AT1G52360 AT1G56330 AT1G62020 AT1G67930 AT1G70490 AT1G71270 AT1G71820 AT1G73430 AT1G79990 AT1G80910 AT2G17790 AT2G18240 AT2G20760 AT2G21390 AT2G21600 AT2G25430 AT2G29700 AT2G30050 AT2G35190 AT2G35210 AT2G37975 AT2G45990 AT2G47170 AT3G01340…
2.81771e-20	187	940	Cellular component assembly	AT1G03530 AT1G04170 AT1G04270 AT1G14320 AT1G15440 AT1G18540 AT1G20580 AT1G25260 AT1G26910 AT1G29150 AT1G30960 AT1G31817 AT1G43170 AT1G45000 AT1G48160 AT1G52930 AT1G53750 AT1G56330 AT1G61580 AT1G66580 AT1G72370 AT1G74050 AT1G74060 AT2G17800 AT2G18740 AT2G20760 AT2G20815 AT2G30050 AT2G30910 AT2G31270 AT2G34050 AT2G36160 AT2G36620 AT2G37190 AT2G37270 AT2G39460 AT2G40430 AT2G41350 AT2G44510 AT2G44860…
3.93435e-19	26	33	Maturation of LSU-rRNA	AT1G08360 AT1G80750 AT2G01250 AT2G27530 AT2G39140 AT2G39390 AT2G40360 AT2G42650 AT2G42710 AT2G44120 AT2G47610 AT3G09500 AT3G13580 AT3G23620 AT3G58660 AT3G62870 AT4G12600 AT4G22380 AT4G25730 AT5G02610 AT5G08180 AT5G12220 AT5G14520 AT5G20160 AT5G22440 AT5G15550
9.17701e-19	64	185	Protein folding	AT1G14980 AT1G21750 AT1G23100 AT1G28210 AT1G61770 AT1G71360 AT2G33210 AT2G38730 AT3G04830 AT3G09440 AT3G13470 AT3G13860 AT3G17830 AT3G22480 AT3G23990 AT3G25230 AT3G54960 AT3G55920 AT3G56070 AT4G02450 AT4G28480 AT4G34870 AT4G37910 AT4G39920 AT5G02490 AT5G02500 AT5G09590 AT5G18820 AT5G20720 AT5G28540 AT5G42020 AT5G48030 AT5G48570 AT5G49540 AT5G53400 AT5G62390 AT4G29520 AT4G35450 AT5G56030 AT1G08780…
3.24488e-18	115	485	Response to metal ion	AT1G05010 AT3G03170 AT3G56090 AT2G39450 AT4G14030 AT4G20260 AT1G02930 AT1G07920 AT1G07930 AT1G07940 AT1G09780 AT1G12000 AT1G15930 AT1G16470 AT1G18080 AT1G21750 AT1G23190 AT1G23490 AT1G26630 AT1G27450 AT1G29150 AT1G29880 AT1G30580 AT1G34550 AT1G49760 AT1G53240 AT1G53680 AT1G53850 AT1G54270 AT1G56340 AT1G56450 AT1G57720 AT1G62380 AT1G62740 AT1G68560 AT1G70490 AT1G70730 AT1G74560 AT1G79930 AT2G01140…
5.64461e-17	27	40	Maturation of SSU-rRNA from tricistronic rRNA transcript (SSU-rRNA, 5.8S rRNA, LSU-rRNA)	AT1G06720 AT1G12650 AT1G15440 AT1G31817 AT1G42440 AT1G72370 AT2G09990 AT2G36160 AT2G37990 AT2G43650 AT3G04230 AT3G04770 AT3G06530 AT3G10530 AT3G11510 AT3G49080 AT3G52580 AT3G53890 AT3G56510 AT3G56990 AT4G28450 AT5G16750 AT5G18380 AT5G20290 AT5G27700 AT5G27990 AT2G01640
5.69647e-16	302	1934	Organelle organization	AT1G01910 AT1G04200 AT1G04270 AT1G04870 AT1G09580 AT1G10290 AT1G11240 AT1G11890 AT1G13160 AT1G14010 AT1G14320 AT1G14830 AT1G14910 AT1G15440 AT1G16970 AT1G18540 AT1G20010 AT1G24310 AT1G25260 AT1G26910 AT1G27700 AT1G30960 AT1G31817 AT1G43170 AT1G48240 AT1G51980 AT1G52930 AT1G53530 AT1G54690 AT1G55900 AT1G56330 AT1G59610 AT1G61570 AT1G61580 AT1G62150 AT1G65010 AT1G66580 AT1G70210 AT1G72370 AT1G72750…
8.95762e-16	44	109	ER to Golgi vesicle-mediated transport	AT1G09580 AT1G11890 AT1G11905 AT1G14010 AT1G29330 AT1G30630 AT1G30890 AT1G48240 AT1G51160 AT1G52360 AT1G56330 AT1G62020 AT1G79990 AT2G21390 AT2G30050 AT2G35190 AT2G35210 AT2G37975 AT3G01340 AT3G03160 AT3G05000 AT3G15980 AT3G23660 AT3G24350 AT3G25040 AT3G59500 AT3G63460 AT4G01810 AT4G17530 AT4G17890 AT4G27080 AT4G31480 AT4G31490 AT4G34450 AT5G02280 AT5G05010 AT5G46750 AT5G47200 AT5G54750 AT5G58030…
6.60773e-15	25	39	Ribosomal small subunit assembly	AT1G04270 AT1G15440 AT1G30960 AT1G31817 AT1G72370 AT2G36160 AT2G37270 AT2G45710 AT3G02080 AT3G04770 AT3G10090 AT3G11510 AT3G11940 AT3G52580 AT3G56510 AT3G61110 AT4G25740 AT5G03850 AT5G09510 AT5G38720 AT5G41520 AT5G47930 AT5G52650 AT5G61170 AT5G64140
2.62295e-13	317	2150	Response to abiotic stimulus	AT1G05010 AT1G14920 AT1G16970 AT1G17880 AT1G20440 AT1G20450 AT1G28520 AT1G66350 AT1G78600 AT2G39010 AT2G45960 AT3G09440 AT3G50970 AT3G56090 AT4G00430 AT4G15802 AT4G16660 AT4G17640 AT4G21200 AT4G27430 AT4G34870 AT4G35100 AT4G37910 AT5G02200 AT5G02490 AT5G02500 AT5G09590 AT5G12080 AT5G17490 AT5G28540 AT5G42020 AT5G56000 AT5G56010 AT5G56030 AT1G02340 AT1G10940 AT1G30580 AT2G18790 AT3G08730 AT3G47860…
1.80999e-12	425	3121	Anatomical structure development	AT1G05010 AT1G08300 AT1G14920 AT1G15550 AT1G25350 AT1G28520 AT1G50890 AT1G65330 AT1G66350 AT1G78600 AT2G17800 AT2G20750 AT3G22820 AT3G23660 AT3G30180 AT3G44750 AT3G55920 AT3G56090 AT4G01810 AT4G12750 AT4G13750 AT4G17640 AT4G25420 AT4G34490 AT4G34870 AT5G16023 AT5G17490 AT5G22650 AT5G38970 AT5G55730 AT2G18010 AT3G62420 AT4G30080 AT5G39990 AT5G52310 AT1G01510 AT1G02090 AT1G05850 AT1G13180 AT1G15440…
1.97388e-12	433	3194	Response to chemical	AT1G05010 AT1G12000 AT1G12580 AT1G14920 AT1G17280 AT1G20440 AT1G20450 AT1G20950 AT1G23080 AT1G27330 AT1G27350 AT1G32440 AT1G45000 AT1G50670 AT1G61890 AT1G63500 AT1G64990 AT1G66350 AT1G71220 AT1G76550 AT2G18030 AT2G30050 AT2G36580 AT2G39010 AT2G45960 AT3G01340 AT3G03170 AT3G09440 AT3G09840 AT3G10660 AT3G17860 AT3G23560 AT3G50970 AT3G52990 AT3G54030 AT3G56090 AT3G58030 AT4G00430 AT4G08390 AT4G10620…
3.4865e-12	442	3286	Developmental process	AT1G05010 AT1G08300 AT1G14920 AT1G15550 AT1G25350 AT1G28520 AT1G50890 AT1G62150 AT1G65330 AT1G66350 AT1G78600 AT1G78930 AT2G17800 AT2G20750 AT2G44020 AT3G22820 AT3G23660 AT3G30180 AT3G44750 AT3G46950 AT3G55920 AT3G56090 AT4G01680 AT4G01810 AT4G12750 AT4G13750 AT4G17640 AT4G25420 AT4G34490 AT4G34870 AT5G15310 AT5G16023 AT5G17490 AT5G22650 AT5G38970 AT5G53400 AT5G55730 AT2G18010 AT3G62420 AT4G16515…
2.07291e-11	168	995	Response to inorganic substance	AT1G05010 AT1G20440 AT1G20450 AT2G39010 AT2G45960 AT3G03170 AT3G50970 AT3G56090 AT4G00430 AT4G35100 AT2G39450 AT3G04120 AT4G09320 AT4G14030 AT4G20260 AT5G20720 AT1G01470 AT1G21740 AT2G44060 AT3G10920 AT4G35460 AT1G02930 AT1G05680 AT1G07920 AT1G07930 AT1G07940 AT1G09780 AT1G12000 AT1G15930 AT1G16470 AT1G18080 AT1G21750 AT1G23190 AT1G23490 AT1G26630 AT1G27450 AT1G29150 AT1G29395 AT1G29880 AT1G30580…
3.99778e-11	38	110	Auxin transport	AT1G23080 AT1G29420 AT1G29430 AT1G29440 AT1G29450 AT1G29460 AT1G29490 AT1G29500 AT1G54990 AT5G57090 AT1G25490 AT2G38120 AT3G28860 AT1G15690 AT1G22530 AT1G30690 AT4G02450 AT4G09160 AT1G08410 AT1G17140 AT1G69960 AT1G75500 AT1G78100 AT1G78570 AT2G34650 AT3G01130 AT3G14370 AT3G59280 AT4G13750 AT4G16515 AT4G29810 AT5G18010 AT5G64770 AT1G69160 AT3G03830 AT3G13980 AT3G42800 AT4G36760
1.08705e-10	48	167	Nucleobase-containing compound transport	AT1G06470 AT1G14360 AT1G63810 AT1G72370 AT2G02810 AT2G03820 AT2G37990 AT2G44510 AT2G47490 AT3G04770 AT3G49990 AT3G51800 AT1G76670 AT1G77610 AT2G30460 AT3G08580 AT3G53110 AT4G32272 AT4G39390 AT5G13490 AT5G61810 AT1G02140 AT1G07140 AT1G13160 AT1G21070 AT1G24310 AT1G34020 AT1G51510 AT1G66260 AT1G76340 AT2G30050 AT2G30060 AT2G40430 AT2G43240 AT2G45000 AT3G11320 AT3G16310 AT3G59360 AT4G30840 AT5G02530…
1.36624e-10	38	114	Hormone transport	AT1G23080 AT1G29420 AT1G29430 AT1G29440 AT1G29450 AT1G29460 AT1G29490 AT1G29500 AT1G54990 AT5G57090 AT1G25490 AT2G38120 AT3G28860 AT1G15690 AT1G22530 AT1G30690 AT4G02450 AT4G09160 AT1G08410 AT1G17140 AT1G69960 AT1G75500 AT1G78100 AT1G78570 AT2G34650 AT3G01130 AT3G14370 AT3G59280 AT4G13750 AT4G16515 AT4G29810 AT5G18010 AT5G64770 AT1G69160 AT3G03830 AT3G13980 AT3G42800 AT4G36760
2.81301e-10	121	665	Growth	AT1G11240 AT1G50890 AT4G25420 AT2G18010 AT4G12770 AT5G39990 AT1G12920 AT1G26945 AT1G29420 AT1G29430 AT1G29440 AT1G29450 AT1G29460 AT1G29490 AT1G29500 AT1G75080 AT2G43060 AT2G44080 AT3G03830 AT3G14370 AT3G23980 AT3G28857 AT3G58850 AT3G59900 AT4G16120 AT4G34760 AT4G38850 AT5G15160 AT5G15580 AT5G18010 AT5G18030 AT5G18050 AT5G18060 AT5G18080 AT5G60920 AT3G27960 AT1G14920 AT1G34110 AT1G62430 AT3G01040…
3.55611e-10	59	238	Cellular response to auxin stimulus	AT1G23080 AT5G57090 AT1G04240 AT1G04250 AT1G05180 AT1G13670 AT1G15580 AT1G25490 AT1G29420 AT1G29430 AT1G29440 AT1G29450 AT1G29460 AT1G29490 AT1G29500 AT1G52830 AT1G69160 AT1G75500 AT2G34650 AT2G38120 AT2G47170 AT3G03830 AT3G04730 AT3G07390 AT3G13980 AT3G14370 AT3G15540 AT3G23030 AT3G23050 AT3G28860 AT3G42800 AT3G51800 AT3G59280 AT3G62100 AT4G14550 AT4G14560 AT4G30080 AT4G32280 AT4G34760 AT4G38850…
4.30004e-10	38	118	Protein localization to membrane	AT1G01910 AT1G10950 AT1G14670 AT1G24310 AT1G29310 AT1G48160 AT1G61570 AT1G67680 AT1G69420 AT1G79940 AT2G01970 AT2G34250 AT2G45070 AT3G07910 AT3G10110 AT3G10380 AT3G20920 AT3G22950 AT3G25120 AT3G26935 AT3G48760 AT3G60800 AT4G04910 AT4G12650 AT5G10840 AT5G25100 AT5G35160 AT5G41060 AT5G52210 AT5G63220 AT3G09740 AT1G27390 AT1G48900 AT3G27080 AT3G46560 AT4G30600 AT5G61970 AT5G66960
9.99215e-10	55	219	Auxin-activated signaling pathway	AT1G23080 AT5G57090 AT1G04240 AT1G04250 AT1G05180 AT1G13670 AT1G15580 AT1G25490 AT1G29420 AT1G29430 AT1G29440 AT1G29450 AT1G29460 AT1G29490 AT1G29500 AT1G52830 AT1G69160 AT1G75500 AT2G34650 AT2G38120 AT2G47170 AT3G03830 AT3G04730 AT3G07390 AT3G13980 AT3G14370 AT3G15540 AT3G23030 AT3G23050 AT3G28860 AT3G42800 AT3G51800 AT3G59280 AT3G62100 AT4G14550 AT4G14560 AT4G30080 AT4G32280 AT4G34760 AT4G38850…
1.19931e-09	101	532	Nucleobase-containing small molecule metabolic process	AT1G10670 AT1G15120 AT1G22840 AT1G27450 AT1G29900 AT1G30820 AT1G31070 AT1G32440 AT1G50460 AT1G60810 AT1G68760 AT2G19680 AT2G36310 AT2G36580 AT2G38700 AT2G41540 AT2G44530 AT3G02230 AT3G02570 AT3G03250 AT3G04120 AT3G07800 AT3G12670 AT3G20790 AT3G23810 AT3G24090 AT3G51160 AT3G52730 AT3G52990 AT3G54250 AT4G10040 AT4G11820 AT4G13940 AT4G26210 AT4G29480 AT5G08300 AT5G13430 AT5G13440 AT5G15650 AT5G20070…
1.80057e-09	367	2752	Multicellular organism development	AT1G05010 AT1G08300 AT1G14920 AT1G15550 AT1G25350 AT1G28520 AT1G50890 AT1G65330 AT1G66350 AT1G78600 AT3G22820 AT3G30180 AT3G44750 AT3G55920 AT3G56090 AT4G13750 AT4G17640 AT4G25420 AT4G34870 AT5G16023 AT5G17490 AT5G22650 AT5G38970 AT5G55730 AT3G62420 AT4G30080 AT5G52310 AT1G01510 AT1G02090 AT1G05850 AT1G13180 AT1G15440 AT1G18450 AT1G25425 AT1G29420 AT1G29430 AT1G29440 AT1G29450 AT1G29460 AT1G29490…
1.82545e-09	20	39	Intra-Golgi vesicle-mediated transport	AT1G15370 AT1G30630 AT1G48240 AT1G52360 AT1G62020 AT1G67930 AT1G73430 AT1G79990 AT2G21390 AT2G35190 AT3G15980 AT4G08520 AT4G24840 AT4G31480 AT4G31490 AT4G34450 AT5G54750 AT3G18480 AT5G16300 AT2G43130
2.0887e-09	70	320	Protein localization to organelle	AT1G01910 AT1G09270 AT1G11905 AT1G24310 AT1G29310 AT1G29330 AT1G48160 AT1G48240 AT1G51980 AT1G53530 AT1G55900 AT1G61570 AT1G67680 AT1G72750 AT1G79940 AT2G18240 AT2G21600 AT2G22425 AT2G33210 AT2G34250 AT2G35190 AT2G36070 AT2G39960 AT2G45000 AT2G45070 AT3G03160 AT3G06720 AT3G07910 AT3G10110 AT3G13860 AT3G16310 AT3G20000 AT3G20920 AT3G22950 AT3G23990 AT3G25040 AT3G25120 AT3G59280 AT4G16143 AT4G19003…
2.7368e-09	38	125	Translational initiation	AT1G04170 AT2G39990 AT3G56150 AT3G57290 AT4G20980 AT5G25757 AT5G27640 AT5G44320 AT5G59180 AT1G10840 AT1G18070 AT1G26630 AT1G36730 AT1G54270 AT1G66070 AT1G75510 AT1G76810 AT1G77840 AT2G04520 AT2G24050 AT2G40290 AT2G46280 AT3G07300 AT3G11400 AT3G13920 AT4G11160 AT4G18040 AT4G30680 AT4G33250 AT4G38710 AT5G05470 AT5G20920 AT5G35620 AT5G35680 AT5G54760 AT5G57870 AT1G22780 AT1G34030
3.12594e-09	32	94	Auxin polar transport	AT1G23080 AT1G29420 AT1G29430 AT1G29440 AT1G29450 AT1G29460 AT1G29490 AT1G29500 AT1G54990 AT5G57090 AT1G25490 AT1G15690 AT1G22530 AT1G30690 AT4G02450 AT4G09160 AT1G08410 AT1G17140 AT1G69960 AT1G78100 AT2G34650 AT3G01130 AT3G14370 AT3G28860 AT3G59280 AT4G13750 AT4G16515 AT5G18010 AT5G64770 AT3G03830 AT2G38120 AT4G36760
5.08951e-09	396	3037	Multicellular organismal process	AT1G05010 AT1G08300 AT1G14920 AT1G15550 AT1G25350 AT1G28520 AT1G50890 AT1G65330 AT1G66350 AT1G78600 AT3G22820 AT3G30180 AT3G44750 AT3G55920 AT3G56090 AT4G13750 AT4G17640 AT4G25420 AT4G34870 AT5G16023 AT5G17490 AT5G22650 AT5G38970 AT5G55730 AT3G62420 AT4G30080 AT5G52310 AT1G01510 AT1G02090 AT1G05850 AT1G11280 AT1G13180 AT1G15440 AT1G18450 AT1G25425 AT1G29420 AT1G29430 AT1G29440 AT1G29450 AT1G29460…
1.14247e-08	14	21	Cleavage involved in rRNA processing	AT1G03360 AT1G72370 AT2G25355 AT2G37990 AT3G04770 AT3G07750 AT3G53890 AT3G56510 AT5G08180 AT5G27700 AT5G41190 AT1G12650 AT1G32580 AT1G48920
1.49668e-08	104	579	Carbohydrate derivative biosynthetic process	AT1G05170 AT1G10670 AT1G27120 AT1G27330 AT1G27350 AT1G30820 AT1G31070 AT1G32440 AT1G50460 AT1G53290 AT1G60810 AT1G61790 AT1G65290 AT1G71220 AT1G74800 AT1G76400 AT1G78800 AT2G19680 AT2G19880 AT2G26100 AT2G36580 AT2G44530 AT2G44620 AT2G44660 AT3G02570 AT3G04120 AT3G12670 AT3G14960 AT3G24090 AT3G29360 AT3G51160 AT3G52990 AT4G21150 AT4G26210 AT4G26940 AT4G29480 AT5G03080 AT5G15490 AT5G23300 AT5G39320…
1.58869e-08	84	433	Response to auxin	AT1G23080 AT5G57090 AT1G04240 AT1G04250 AT1G05180 AT1G13670 AT1G15580 AT1G25490 AT1G29420 AT1G29430 AT1G29440 AT1G29450 AT1G29460 AT1G29490 AT1G29500 AT1G52830 AT1G69160 AT1G75500 AT2G18010 AT2G21210 AT2G34650 AT2G38120 AT2G47170 AT3G03820 AT3G03830 AT3G03840 AT3G03850 AT3G04730 AT3G07390 AT3G13980 AT3G14370 AT3G15540 AT3G23030 AT3G23050 AT3G28860 AT3G42800 AT3G51800 AT3G59280 AT3G62100 AT4G12410…
1.66618e-08	16	28	Pyrimidine nucleotide-sugar transmembrane transport	AT1G06470 AT1G14360 AT2G02810 AT1G76670 AT1G77610 AT2G30460 AT4G32272 AT4G39390 AT1G21070 AT1G34020 AT2G43240 AT3G11320 AT3G59360 AT5G04160 AT5G05820 AT5G41760
1.87906e-08	31	95	Translational elongation	AT1G07920 AT1G07930 AT1G07940 AT1G18080 AT1G48630 AT1G56070 AT2G45030 AT3G11800 AT3G18130 AT4G02930 AT4G11120 AT5G60390 AT5G62030 AT1G01100 AT1G09640 AT1G18070 AT1G26630 AT1G57720 AT1G71080 AT2G27710 AT2G27720 AT2G31060 AT3G05500 AT3G18760 AT3G59670 AT4G00810 AT4G25890 AT4G31790 AT5G12110 AT5G47700 AT5G57290
1.87906e-08	54	230	Protein targeting	AT1G01910 AT1G29310 AT1G48160 AT1G48240 AT1G51980 AT1G53530 AT1G55900 AT1G61570 AT1G67680 AT1G69420 AT1G72750 AT1G79940 AT2G22425 AT2G33210 AT2G34250 AT2G35190 AT2G36070 AT2G39960 AT2G45070 AT3G07910 AT3G10110 AT3G10380 AT3G13860 AT3G20000 AT3G20920 AT3G23990 AT3G25120 AT3G26935 AT3G48760 AT3G59280 AT3G60800 AT4G26780 AT4G30600 AT4G35450 AT5G27430 AT5G41060 AT5G55200 AT2G45140 AT3G09740 AT1G27390…
2.14842e-08	107	606	Response to salt stress	AT1G05010 AT1G14920 AT1G17880 AT1G66350 AT4G21200 AT5G17490 AT1G10940 AT1G30580 AT4G29810 AT5G08590 AT1G01520 AT1G02930 AT1G05680 AT1G09210 AT1G15930 AT1G18630 AT1G21750 AT1G22450 AT1G45249 AT1G47260 AT1G50460 AT1G51980 AT1G53240 AT1G56340 AT1G56450 AT1G62380 AT1G72370 AT1G78900 AT2G13560 AT2G29550 AT2G31610 AT2G36530 AT2G46280 AT2G47510 AT3G01470 AT3G02230 AT3G03250 AT3G04120 AT3G08730 AT3G09200…
2.14842e-08	15	25	Proteasomal ubiquitin-independent protein catabolic process	AT1G16470 AT1G47250 AT1G53850 AT1G56450 AT1G77440 AT1G79210 AT2G27020 AT3G14290 AT3G22110 AT3G22630 AT3G26340 AT3G51260 AT4G31300 AT5G35590 AT5G42790
3.77984e-08	23	58	Protein targeting to mitochondrion	AT1G51980 AT1G53530 AT1G55900 AT1G61570 AT1G72750 AT2G33210 AT2G36070 AT3G07910 AT3G10110 AT3G13860 AT3G20000 AT3G23990 AT3G25120 AT3G59280 AT4G26780 AT5G55200 AT1G27390 AT3G27080 AT3G46560 AT5G41685 AT5G51540 AT5G09420 AT5G43970
3.92448e-08	17	33	Nucleotide-sugar transmembrane transport	AT1G06470 AT1G14360 AT2G02810 AT1G76670 AT1G77610 AT2G30460 AT4G32272 AT4G39390 AT1G21070 AT1G34020 AT1G76340 AT2G43240 AT3G11320 AT3G59360 AT5G04160 AT5G05820 AT5G41760
7.0298e-08	12	17	Maturation of LSU-rRNA from tricistronic rRNA transcript (SSU-rRNA, 5.8S rRNA, LSU-rRNA)	AT1G80750 AT2G01250 AT2G39390 AT2G40360 AT2G44120 AT3G09500 AT3G13580 AT3G23620 AT4G25730 AT5G02610 AT5G14520 AT5G15550
7.79685e-08	115	682	Response to osmotic stress	AT1G05010 AT1G14920 AT1G17880 AT1G66350 AT4G21200 AT5G17490 AT1G10940 AT1G30580 AT3G08730 AT3G62420 AT4G29810 AT5G08590 AT1G01520 AT1G02930 AT1G05680 AT1G09210 AT1G15930 AT1G18630 AT1G21750 AT1G22450 AT1G45249 AT1G47260 AT1G50460 AT1G51980 AT1G53240 AT1G56340 AT1G56450 AT1G62380 AT1G64670 AT1G72370 AT1G78900 AT2G13560 AT2G29550 AT2G31610 AT2G36530 AT2G46280 AT2G47510 AT3G01470 AT3G02230 AT3G03250…
1.10739e-07	108	632	Response to temperature stimulus	AT1G20440 AT1G20450 AT3G09440 AT3G50970 AT3G56090 AT4G15802 AT4G37910 AT5G02490 AT5G02500 AT5G09590 AT5G28540 AT5G42020 AT5G56000 AT5G56010 AT5G56030 AT4G29810 AT5G07350 AT5G10010 AT5G54590 AT5G61780 AT1G28210 AT3G17830 AT3G44110 AT5G22060 AT5G48030 AT1G05260 AT1G09780 AT1G14980 AT1G16970 AT1G29395 AT1G50460 AT1G53240 AT1G79930 AT2G04030 AT2G15970 AT2G17870 AT2G27020 AT2G27710 AT2G27720 AT2G35040…
1.94934e-07	29	93	Establishment of protein localization to membrane	AT1G01910 AT1G29310 AT1G48160 AT1G61570 AT1G67680 AT1G69420 AT1G79940 AT2G34250 AT2G45070 AT3G07910 AT3G10110 AT3G10380 AT3G20920 AT3G25120 AT3G26935 AT3G48760 AT3G60800 AT4G04910 AT5G41060 AT5G52210 AT5G63220 AT3G09740 AT1G27390 AT1G48900 AT3G27080 AT3G46560 AT4G30600 AT5G61970 AT5G66960
1.96004e-07	18	40	Retrograde vesicle-mediated transport, Golgi to ER	AT1G11890 AT1G15370 AT1G51740 AT1G52360 AT1G62020 AT1G79990 AT2G18240 AT2G21390 AT2G21600 AT2G35210 AT3G07950 AT3G15980 AT4G08520 AT4G17890 AT4G27080 AT5G05010 AT5G46750 AT1G30630
2.12462e-07	22	58	Protein localization to endoplasmic reticulum	AT1G01910 AT1G11905 AT1G29310 AT1G29330 AT1G48160 AT1G67680 AT1G79940 AT2G18240 AT2G21600 AT2G22425 AT2G34250 AT2G39960 AT2G45070 AT3G03160 AT3G20920 AT3G25040 AT4G30600 AT5G27430 AT1G19970 AT1G48900 AT5G61970 AT5G66960
2.85819e-07	44	183	Mitochondrion organization	AT1G10290 AT1G14830 AT1G51980 AT1G53530 AT1G55900 AT1G59610 AT1G61570 AT1G72750 AT2G18330 AT2G29080 AT2G33210 AT2G34050 AT2G36070 AT3G03060 AT3G07910 AT3G10110 AT3G13470 AT3G13860 AT3G18580 AT3G20000 AT3G23990 AT3G25120 AT3G52730 AT3G59280 AT4G11060 AT4G26780 AT4G36580 AT5G18820 AT5G26860 AT5G27760 AT5G55200 AT5G64400 AT1G27390 AT3G27080 AT3G46560 AT5G41685 AT5G51540 AT3G08950 AT3G20540 AT4G27585…
3.07423e-07	291	2194	Response to organic substance	AT1G05010 AT1G12000 AT1G12580 AT1G14920 AT1G17280 AT1G20440 AT1G20450 AT1G20950 AT1G23080 AT1G27330 AT1G27350 AT1G32440 AT1G45000 AT1G50670 AT1G63500 AT1G64990 AT1G66350 AT1G71220 AT1G76550 AT2G30050 AT2G36580 AT3G01340 AT3G09440 AT3G09840 AT3G10660 AT3G17860 AT3G50970 AT3G52990 AT3G54030 AT3G56090 AT3G58030 AT4G10620 AT4G13930 AT4G21200 AT4G23650 AT4G26080 AT4G33580 AT4G34870 AT4G35310 AT4G37910…
3.15186e-07	23	64	Protein localization to mitochondrion	AT1G51980 AT1G53530 AT1G55900 AT1G61570 AT1G72750 AT2G33210 AT2G36070 AT3G07910 AT3G10110 AT3G13860 AT3G20000 AT3G23990 AT3G25120 AT3G59280 AT4G26780 AT5G55200 AT1G27390 AT3G27080 AT3G46560 AT5G41685 AT5G51540 AT5G09420 AT5G43970
3.15186e-07	23	64	Establishment of protein localization to mitochondrion	AT1G51980 AT1G53530 AT1G55900 AT1G61570 AT1G72750 AT2G33210 AT2G36070 AT3G07910 AT3G10110 AT3G13860 AT3G20000 AT3G23990 AT3G25120 AT3G59280 AT4G26780 AT5G55200 AT1G27390 AT3G27080 AT3G46560 AT5G41685 AT5G51540 AT5G09420 AT5G43970
3.37923e-07	13	22	Maturation of 5.8S rRNA from tricistronic rRNA transcript (SSU-rRNA, 5.8S rRNA, LSU-rRNA)	AT1G03360 AT1G72370 AT2G25355 AT2G37990 AT3G04770 AT3G07750 AT3G53890 AT3G56510 AT4G25730 AT5G27700 AT2G40360 AT5G14520 AT5G15550
4.47144e-07	56	265	Establishment of protein localization to organelle	AT1G01910 AT1G09270 AT1G24310 AT1G29310 AT1G48160 AT1G48240 AT1G51980 AT1G53530 AT1G55900 AT1G61570 AT1G67680 AT1G72750 AT1G79940 AT2G22425 AT2G33210 AT2G34250 AT2G35190 AT2G36070 AT2G39960 AT2G45000 AT2G45070 AT3G06720 AT3G07910 AT3G10110 AT3G13860 AT3G16310 AT3G20000 AT3G20920 AT3G23990 AT3G25120 AT3G59280 AT4G16143 AT4G19003 AT4G26780 AT4G30600 AT4G35110 AT4G35450 AT5G20010 AT5G20020 AT5G27430…
4.67144e-07	14	26	Maturation of 5.8S rRNA	AT1G03360 AT1G72370 AT2G25355 AT2G37990 AT3G04770 AT3G07750 AT3G53890 AT3G56510 AT4G25730 AT5G12220 AT5G27700 AT2G40360 AT5G14520 AT5G15550
4.74864e-07	63	314	Purine-containing compound metabolic process	AT1G10670 AT1G15120 AT1G22840 AT1G27450 AT1G32440 AT1G50460 AT1G60810 AT1G68760 AT2G19680 AT2G36310 AT2G36580 AT2G38700 AT2G44530 AT3G04120 AT3G23810 AT3G52730 AT3G52990 AT3G54250 AT4G10040 AT4G11820 AT4G13940 AT4G26210 AT4G29480 AT5G08300 AT5G13430 AT5G13440 AT5G22500 AT5G23250 AT5G56350 AT5G65860 AT5G45940 AT1G09780 AT1G09830 AT1G12000 AT1G20260 AT1G20950 AT1G30120 AT1G76550 AT1G78040 AT1G78900…
5.09252e-07	76	408	Cell growth	AT1G11240 AT1G50890 AT4G25420 AT5G39990 AT4G16120 AT5G15580 AT5G60920 AT3G27960 AT3G01040 AT3G46290 AT3G49720 AT3G50960 AT4G17530 AT5G15470 AT5G47200 AT5G54380 AT5G66410 AT1G01510 AT1G01910 AT1G05850 AT1G12840 AT1G13180 AT1G20330 AT1G31420 AT1G33240 AT1G34350 AT1G53000 AT1G64980 AT1G68990 AT1G71270 AT1G73430 AT1G74380 AT1G75500 AT2G17870 AT2G18010 AT2G20370 AT2G34480 AT2G34650 AT2G36880 AT2G41630…
6.94456e-07	140	912	Carbohydrate derivative metabolic process	AT1G05170 AT1G10670 AT1G12990 AT1G15120 AT1G22840 AT1G27120 AT1G27330 AT1G27350 AT1G30820 AT1G31070 AT1G32440 AT1G50460 AT1G51590 AT1G53290 AT1G60810 AT1G61790 AT1G65290 AT1G67880 AT1G68760 AT1G71220 AT1G74800 AT1G76400 AT1G78800 AT2G19680 AT2G19880 AT2G26100 AT2G36310 AT2G36580 AT2G38700 AT2G41540 AT2G44530 AT2G44620 AT2G44660 AT3G02230 AT3G02570 AT3G03250 AT3G04120 AT3G07800 AT3G12670 AT3G14960…
7.72969e-07	250	1853	Response to hormone	AT1G05010 AT1G12580 AT1G14920 AT1G20440 AT1G20450 AT1G23080 AT1G32440 AT1G63500 AT1G64990 AT1G66350 AT2G36580 AT3G10660 AT3G17860 AT3G50970 AT3G52990 AT3G54030 AT3G56090 AT4G10620 AT4G21200 AT4G23650 AT4G26080 AT4G34870 AT4G35310 AT5G04870 AT5G17490 AT5G20270 AT5G56350 AT5G57050 AT5G57090 AT1G10940 AT1G12000 AT1G14170 AT1G15140 AT1G18540 AT1G21750 AT1G45249 AT1G51980 AT1G56070 AT1G59610 AT1G62380…
1.06103e-06	18	44	Sterol biosynthetic process	AT1G07420 AT1G10030 AT1G20050 AT1G50430 AT1G58440 AT2G22830 AT2G29390 AT3G02580 AT4G12110 AT1G20330 AT1G76090 AT2G26260 AT2G38700 AT3G07020 AT3G54250 AT4G11820 AT4G34640 AT4G34650
1.06103e-06	21	58	Cell wall pectin metabolic process	AT1G04430 AT1G26850 AT1G29470 AT2G03480 AT2G34300 AT4G01220 AT4G14360 AT4G18030 AT5G64030 AT3G61130 AT5G15740 AT3G01040 AT3G29360 AT4G36890 AT5G15470 AT5G15490 AT1G18580 AT1G28240 AT3G25140 AT3G26370 AT4G00740
1.49388e-06	48	220	Polysaccharide biosynthetic process	AT1G23190 AT1G27930 AT1G29890 AT1G33800 AT1G70730 AT1G74380 AT3G62720 AT4G01220 AT4G02500 AT4G32410 AT4G36890 AT4G39350 AT5G05170 AT5G60920 AT2G33570 AT3G61130 AT5G61840 AT1G18580 AT1G31420 AT1G70090 AT2G21590 AT2G30575 AT2G38650 AT3G01040 AT3G02350 AT3G03050 AT3G25140 AT3G26370 AT3G62660 AT4G03550 AT5G15470 AT5G15740 AT5G16910 AT5G47780 AT5G51830 AT1G16860 AT2G41770 AT3G49720 AT1G05850 AT1G10670…
1.64167e-06	25	80	Mitochondrial transport	AT1G51980 AT1G53530 AT1G55900 AT1G61570 AT1G72750 AT2G33210 AT2G36070 AT3G07910 AT3G10110 AT3G13860 AT3G20000 AT3G23990 AT3G25120 AT3G54110 AT3G59280 AT4G26780 AT5G55200 AT1G27390 AT3G27080 AT3G46560 AT5G41685 AT5G51540 AT1G14560 AT5G09420 AT5G43970
1.64167e-06	51	241	Response to red or far red light	AT1G78600 AT4G34870 AT1G02340 AT5G02200 AT1G02090 AT1G14280 AT1G28520 AT1G53380 AT2G02950 AT2G16365 AT2G17990 AT2G18790 AT2G26990 AT2G45260 AT3G61140 AT4G16780 AT4G34550 AT5G04190 AT5G42970 AT5G56280 AT1G14920 AT1G15550 AT1G69530 AT2G18010 AT2G29090 AT2G44910 AT2G46970 AT3G18780 AT3G58850 AT3G62090 AT4G13790 AT4G25260 AT4G32280 AT5G44110 AT5G47370 AT1G02330 AT1G61620 AT1G08970 AT1G18400 AT1G52830…
1.64167e-06	25	80	Response to endoplasmic reticulum stress	AT1G17280 AT1G21750 AT1G27330 AT1G27350 AT1G45000 AT1G50670 AT1G71220 AT2G30050 AT3G01340 AT3G09840 AT3G54960 AT3G58030 AT5G28540 AT5G42020 AT5G43010 AT1G42990 AT1G04980 AT1G14360 AT2G02810 AT2G32920 AT2G47470 AT1G01230 AT4G24190 AT1G09210 AT1G56340
1.78257e-06	19	50	Protein refolding	AT1G28210 AT2G38730 AT3G09440 AT3G17830 AT3G55920 AT3G56070 AT4G34870 AT4G37910 AT5G02490 AT5G02500 AT5G09590 AT5G28540 AT5G42020 AT5G48030 AT2G33210 AT3G13470 AT3G13860 AT3G23990 AT5G18820
1.82421e-06	12	21	Formation of cytoplasmic translation initiation complex	AT1G10840 AT1G66070 AT2G39990 AT2G46280 AT3G11400 AT3G56150 AT3G57290 AT4G20980 AT4G33250 AT5G25757 AT5G27640 AT5G44320
1.90021e-06	120	765	Cell wall organization or biogenesis	AT1G03870 AT1G04430 AT1G26850 AT1G27930 AT1G29470 AT1G29890 AT1G33800 AT1G74380 AT2G03480 AT2G04780 AT2G34300 AT3G02230 AT3G02570 AT3G03050 AT3G62720 AT4G01220 AT4G02500 AT4G14360 AT4G18030 AT4G28320 AT4G32410 AT4G34260 AT4G36890 AT4G39350 AT5G05170 AT5G15650 AT5G16910 AT5G26670 AT5G44130 AT5G45280 AT5G60920 AT5G64030 AT5G66460 AT1G65310 AT1G68560 AT3G55340 AT3G61130 AT4G30280 AT4G30290 AT4G34660…
2.34341e-06	251	1888	Response to endogenous stimulus	AT1G05010 AT1G12580 AT1G14920 AT1G20440 AT1G20450 AT1G23080 AT1G32440 AT1G63500 AT1G64990 AT1G66350 AT2G36580 AT3G10660 AT3G17860 AT3G50970 AT3G52990 AT3G54030 AT3G56090 AT4G10620 AT4G13930 AT4G21200 AT4G23650 AT4G26080 AT4G34870 AT4G35310 AT5G04870 AT5G17490 AT5G20270 AT5G56350 AT5G57050 AT5G57090 AT1G10940 AT1G12000 AT1G14170 AT1G15140 AT1G18540 AT1G21750 AT1G45249 AT1G51980 AT1G56070 AT1G59610…
2.45902e-06	73	402	Cell morphogenesis	AT1G50890 AT2G17800 AT3G23660 AT4G01810 AT4G25420 AT4G34490 AT5G39990 AT1G01510 AT2G42230 AT4G03550 AT4G39920 AT5G15580 AT3G27960 AT3G01040 AT3G46290 AT3G49720 AT4G15415 AT4G17530 AT4G26690 AT5G15470 AT5G43900 AT5G47200 AT5G54380 AT5G55480 AT1G12840 AT1G13180 AT1G31420 AT1G33240 AT1G34350 AT1G48380 AT1G53000 AT1G56580 AT1G59610 AT1G64980 AT1G68990 AT1G71270 AT1G73430 AT1G75500 AT2G17870 AT2G18010…
2.47491e-06	19	51	Nucleotide-sugar metabolic process	AT1G31070 AT3G02230 AT3G02570 AT3G03250 AT3G24090 AT3G51160 AT5G15650 AT5G66280 AT1G53000 AT1G53500 AT1G78570 AT3G14790 AT3G29360 AT5G15490 AT5G39320 AT1G17890 AT1G71220 AT3G62830 AT5G59290
2.61534e-06	21	61	Response to topologically incorrect protein	AT1G27330 AT1G27350 AT1G50670 AT1G71220 AT3G09440 AT3G09840 AT3G58030 AT4G37910 AT5G02490 AT5G02500 AT5G09590 AT5G28540 AT5G42020 AT1G14360 AT1G42990 AT2G02810 AT1G64520 AT4G29040 AT4G38630 AT5G52060 AT5G62390
2.61534e-06	170	1186	Cellular response to organic substance	AT1G12580 AT1G14920 AT1G23080 AT1G27330 AT1G27350 AT1G32440 AT1G50670 AT1G63500 AT1G66350 AT1G71220 AT2G36580 AT3G09440 AT3G09840 AT3G10660 AT3G17860 AT3G52990 AT3G54030 AT3G58030 AT4G10620 AT4G13930 AT4G23650 AT4G26080 AT4G34870 AT4G35310 AT4G37910 AT5G02490 AT5G02500 AT5G04870 AT5G09590 AT5G17490 AT5G28540 AT5G42020 AT5G56350 AT5G57050 AT5G57090 AT1G04240 AT1G04250 AT1G04310 AT1G05180 AT1G05850…
3.00337e-06	58	295	Ribonucleotide metabolic process	AT1G10670 AT1G15120 AT1G22840 AT1G30820 AT1G32440 AT1G50460 AT1G60810 AT2G19680 AT2G36580 AT2G38700 AT3G04120 AT3G12670 AT3G52730 AT3G52990 AT3G54250 AT4G10040 AT4G11820 AT4G26210 AT4G29480 AT5G08300 AT5G13430 AT5G13440 AT5G22500 AT5G23250 AT5G23300 AT5G56350 AT1G30680 AT5G45940 AT1G09780 AT1G09830 AT1G12000 AT1G20260 AT1G20950 AT1G27450 AT1G29900 AT1G30120 AT1G76550 AT1G78040 AT1G78900 AT2G01140…
3.41991e-06	56	282	Purine nucleotide metabolic process	AT1G10670 AT1G15120 AT1G22840 AT1G32440 AT1G50460 AT1G60810 AT1G68760 AT2G19680 AT2G36580 AT2G38700 AT2G44530 AT3G04120 AT3G52730 AT3G52990 AT3G54250 AT4G10040 AT4G11820 AT4G26210 AT4G29480 AT5G08300 AT5G13430 AT5G13440 AT5G22500 AT5G23250 AT5G56350 AT5G45940 AT1G09780 AT1G09830 AT1G12000 AT1G20260 AT1G20950 AT1G27450 AT1G30120 AT1G76550 AT1G78040 AT1G78900 AT2G01140 AT2G29560 AT2G35040 AT2G36530…
3.41991e-06	55	275	Nucleoside phosphate biosynthetic process	AT1G10670 AT1G30820 AT1G32440 AT1G50460 AT1G60810 AT2G19680 AT2G36580 AT2G44530 AT3G04120 AT3G12670 AT3G52990 AT4G26210 AT4G29480 AT5G08300 AT5G23250 AT5G23300 AT5G56350 AT1G30680 AT5G26667 AT5G45940 AT1G09780 AT1G09830 AT1G12000 AT1G20950 AT1G27450 AT1G29900 AT1G30120 AT1G62430 AT1G72040 AT1G76550 AT1G78040 AT2G01140 AT2G29560 AT2G35040 AT2G36530 AT2G37250 AT2G37690 AT3G07800 AT3G09820 AT3G23580…
4.32952e-06	40	175	Regulation of cellular amide metabolic process	AT1G01230 AT1G18080 AT1G48630 AT1G67620 AT2G32070 AT3G01790 AT3G07110 AT3G11800 AT3G12680 AT3G18130 AT3G19360 AT3G24830 AT3G55605 AT4G13170 AT4G31930 AT5G02050 AT5G05990 AT5G15200 AT5G39850 AT5G48760 AT5G59180 AT5G62030 AT1G02140 AT1G10840 AT1G26630 AT1G49760 AT1G51510 AT2G23350 AT2G24050 AT3G16810 AT3G57290 AT4G18040 AT4G31790 AT4G33250 AT5G05470 AT5G35620 AT5G57870 AT5G60960 AT3G01470 AT3G08730
4.56796e-06	30	113	Protein transmembrane transport	AT1G29310 AT1G48160 AT1G55900 AT1G61570 AT1G67680 AT1G72750 AT2G33210 AT2G34250 AT2G36070 AT2G45070 AT3G07910 AT3G10110 AT3G13860 AT3G20000 AT3G20920 AT3G23990 AT3G25120 AT3G59280 AT4G26780 AT5G55200 AT1G27390 AT1G79940 AT3G27080 AT3G46560 AT3G48570 AT5G05000 AT5G41685 AT5G43970 AT5G50460 AT2G04030
4.77146e-06	20	58	de novo protein folding	AT1G14980 AT1G23100 AT1G28210 AT2G33210 AT3G09440 AT3G13470 AT3G13860 AT3G17830 AT3G23990 AT4G28480 AT4G37910 AT5G02490 AT5G02500 AT5G09590 AT5G18820 AT5G20720 AT5G28540 AT5G42020 AT5G48030 AT4G02450
4.84197e-06	79	455	Developmental growth	AT1G50890 AT4G25420 AT2G18010 AT5G39990 AT2G44080 AT3G59900 AT5G15580 AT3G27960 AT1G14920 AT1G34110 AT1G62430 AT3G01040 AT3G46290 AT3G49720 AT4G17530 AT5G15470 AT5G47200 AT5G54380 AT5G56040 AT1G01510 AT1G01910 AT1G12840 AT1G20580 AT1G22270 AT1G31420 AT1G34350 AT1G53000 AT1G64980 AT1G68990 AT1G69380 AT1G71270 AT1G73430 AT1G74380 AT1G75500 AT2G17870 AT2G20370 AT2G34260 AT2G34480 AT2G34650 AT2G36880…
4.90078e-06	77	440	Cellular component morphogenesis	AT1G50890 AT2G17800 AT3G23660 AT4G01810 AT4G25420 AT4G34490 AT5G39990 AT1G01510 AT2G42230 AT4G03550 AT4G39920 AT5G15580 AT3G27960 AT3G01040 AT3G46290 AT3G49720 AT4G15415 AT4G17530 AT4G26690 AT5G15470 AT5G43900 AT5G47200 AT5G54380 AT5G55480 AT1G12840 AT1G13180 AT1G31420 AT1G33240 AT1G34350 AT1G48380 AT1G53000 AT1G56580 AT1G59610 AT1G64980 AT1G68990 AT1G71270 AT1G73430 AT1G75500 AT2G17870 AT2G18010…
5.44117e-06	8	10	Endonucleolytic cleavage involved in rRNA processing	AT1G72370 AT2G37990 AT3G04770 AT3G53890 AT3G56510 AT5G27700 AT1G32580 AT1G48920
5.55304e-06	15	35	Protein targeting to ER	AT1G01910 AT1G29310 AT1G48160 AT1G67680 AT1G79940 AT2G22425 AT2G34250 AT2G39960 AT2G45070 AT3G20920 AT4G30600 AT5G27430 AT1G48900 AT5G61970 AT5G66960
5.55304e-06	15	35	Establishment of protein localization to endoplasmic reticulum	AT1G01910 AT1G29310 AT1G48160 AT1G67680 AT1G79940 AT2G22425 AT2G34250 AT2G39960 AT2G45070 AT3G20920 AT4G30600 AT5G27430 AT1G48900 AT5G61970 AT5G66960
5.60406e-06	22	69	Nucleus organization	AT1G11240 AT1G24310 AT2G30050 AT2G42320 AT3G01340 AT3G10730 AT3G16310 AT4G04210 AT5G06930 AT5G62440 AT1G28395 AT1G31817 AT1G67230 AT4G30930 AT1G71360 AT3G50960 AT5G66410 AT1G72440 AT2G20490 AT2G34260 AT4G05440 AT5G48030
6.44899e-06	13	27	Cytoplasmic translational initiation	AT1G04170 AT1G10840 AT1G66070 AT2G39990 AT2G46280 AT3G11400 AT3G56150 AT3G57290 AT4G20980 AT4G33250 AT5G25757 AT5G27640 AT5G44320
6.93536e-06	75	429	Nucleoside phosphate metabolic process	AT1G10670 AT1G15120 AT1G22840 AT1G30820 AT1G32440 AT1G50460 AT1G60810 AT1G68760 AT2G19680 AT2G36580 AT2G38700 AT2G41540 AT2G44530 AT3G04120 AT3G12670 AT3G20790 AT3G52730 AT3G52990 AT3G54250 AT4G10040 AT4G11820 AT4G26210 AT4G29480 AT5G08300 AT5G13430 AT5G13440 AT5G20070 AT5G22500 AT5G23250 AT5G23300 AT5G24400 AT5G56350 AT1G30680 AT4G09320 AT5G26667 AT5G45940 AT1G09780 AT1G09830 AT1G12000 AT1G20260…
6.98739e-06	39	172	Regulation of translation	AT1G18080 AT1G48630 AT1G67620 AT2G32070 AT3G01790 AT3G07110 AT3G11800 AT3G12680 AT3G18130 AT3G19360 AT3G24830 AT3G55605 AT4G13170 AT4G31930 AT5G02050 AT5G05990 AT5G15200 AT5G39850 AT5G48760 AT5G59180 AT5G62030 AT1G02140 AT1G10840 AT1G26630 AT1G49760 AT1G51510 AT2G23350 AT2G24050 AT3G16810 AT3G57290 AT4G18040 AT4G31790 AT4G33250 AT5G05470 AT5G35620 AT5G57870 AT5G60960 AT3G01470 AT3G08730
7.4361e-06	40	179	Cell wall macromolecule metabolic process	AT1G27930 AT1G29890 AT1G33800 AT1G74380 AT3G02570 AT3G62720 AT4G01220 AT4G02500 AT4G28320 AT4G34260 AT4G36890 AT5G60920 AT5G66460 AT1G65310 AT1G68560 AT3G61130 AT4G30280 AT4G30290 AT5G15740 AT5G61840 AT1G05850 AT1G11545 AT2G01850 AT3G23730 AT2G41770 AT3G01040 AT4G26690 AT5G15470 AT5G55480 AT1G18580 AT1G27120 AT1G28240 AT1G74800 AT2G20370 AT3G25140 AT3G26370 AT5G04885 AT5G20950 AT5G53340 AT5G62220
9.12379e-06	55	284	Cytoskeleton organization	AT1G13160 AT1G20010 AT2G17800 AT2G20815 AT2G29550 AT2G30910 AT2G34560 AT2G41350 AT2G44510 AT3G09840 AT3G50360 AT4G14960 AT4G20890 AT4G29350 AT4G34490 AT5G18580 AT5G23860 AT5G44340 AT5G48460 AT1G20260 AT3G16630 AT3G25500 AT3G46010 AT4G20260 AT4G38510 AT5G55230 AT5G59880 AT5G65930 AT1G04820 AT1G13180 AT1G18450 AT1G24764 AT1G50010 AT2G01750 AT2G26770 AT2G34150 AT2G41740 AT3G12110 AT3G18780 AT3G60830…
9.46561e-06	58	306	Plant-type cell wall organization or biogenesis	AT1G03870 AT1G04430 AT1G26850 AT1G27930 AT1G29470 AT1G29890 AT1G33800 AT2G03480 AT2G04780 AT2G34300 AT3G02230 AT3G03050 AT4G01220 AT4G14360 AT4G18030 AT4G32410 AT4G36890 AT4G39350 AT5G05170 AT5G15650 AT5G16910 AT5G44130 AT5G60920 AT5G64030 AT3G55340 AT3G61130 AT4G34660 AT5G15740 AT1G26770 AT1G69530 AT2G40610 AT4G16120 AT2G41770 AT3G01040 AT3G29360 AT4G26690 AT5G15470 AT5G15490 AT5G55480 AT5G66460…
9.48407e-06	50	249	Cell wall biogenesis	AT1G03870 AT1G27930 AT1G29890 AT1G33800 AT2G04780 AT3G02230 AT3G02570 AT3G03050 AT4G01220 AT4G32410 AT4G36890 AT4G39350 AT5G05170 AT5G15650 AT5G16910 AT5G44130 AT5G60920 AT3G55340 AT3G61130 AT4G34660 AT5G61840 AT1G11545 AT1G65310 AT2G01850 AT3G23730 AT4G16120 AT4G30280 AT4G30290 AT2G41770 AT3G01040 AT5G15470 AT1G07410 AT1G75500 AT1G76670 AT2G03820 AT2G33570 AT3G16630 AT3G19820 AT3G25140 AT3G26370…
1.13649e-05	28	106	RNA localization	AT1G03360 AT1G63810 AT1G72370 AT2G03820 AT2G25355 AT2G37990 AT2G44510 AT3G04770 AT3G49990 AT3G51800 AT3G53110 AT1G02140 AT1G07140 AT1G13160 AT1G24310 AT1G51510 AT1G66260 AT2G30050 AT2G30060 AT2G40430 AT2G45000 AT3G16310 AT4G30840 AT5G02530 AT5G11170 AT5G11200 AT5G58590 AT5G59950
1.1639e-05	61	330	Ribose phosphate metabolic process	AT1G10670 AT1G15120 AT1G22840 AT1G30820 AT1G32440 AT1G50460 AT1G60810 AT2G19680 AT2G36580 AT2G38700 AT2G44530 AT3G04120 AT3G12670 AT3G52730 AT3G52990 AT3G54250 AT4G10040 AT4G11820 AT4G26210 AT4G29480 AT5G08300 AT5G13430 AT5G13440 AT5G22500 AT5G23250 AT5G23300 AT5G24400 AT5G56350 AT1G30680 AT5G45940 AT1G09780 AT1G09830 AT1G12000 AT1G20260 AT1G20950 AT1G27450 AT1G29900 AT1G30120 AT1G71100 AT1G76550…
1.29844e-05	53	273	Purine ribonucleotide metabolic process	AT1G10670 AT1G15120 AT1G22840 AT1G32440 AT1G50460 AT1G60810 AT2G19680 AT2G36580 AT2G38700 AT3G04120 AT3G52730 AT3G52990 AT3G54250 AT4G10040 AT4G11820 AT4G26210 AT4G29480 AT5G08300 AT5G13430 AT5G13440 AT5G22500 AT5G23250 AT5G56350 AT5G45940 AT1G09780 AT1G09830 AT1G12000 AT1G20260 AT1G20950 AT1G27450 AT1G30120 AT1G76550 AT1G78040 AT1G78900 AT2G01140 AT2G29560 AT2G36530 AT2G37690 AT3G09820 AT3G52930…
1.34528e-05	23	78	Carbohydrate derivative transport	AT1G06470 AT1G14360 AT2G02810 AT1G76670 AT1G77610 AT2G30460 AT3G01550 AT4G32272 AT4G39390 AT5G33320 AT5G41760 AT5G61810 AT1G21070 AT1G34020 AT1G76340 AT2G43240 AT3G08580 AT3G11320 AT3G59360 AT5G04160 AT5G05820 AT5G13490 AT1G14560
1.51895e-05	47	232	Response to heat	AT3G09440 AT4G15802 AT4G37910 AT5G02490 AT5G02500 AT5G09590 AT5G28540 AT5G42020 AT5G56000 AT5G56010 AT5G56030 AT5G07350 AT5G10010 AT5G61780 AT1G28210 AT3G17830 AT3G44110 AT5G22060 AT5G48030 AT1G14980 AT1G16970 AT1G20440 AT1G79930 AT2G04030 AT2G43130 AT3G04120 AT3G23990 AT4G02450 AT4G12400 AT4G26780 AT5G53400 AT1G28520 AT1G05850 AT1G64520 AT3G25230 AT3G47860 AT3G53110 AT4G26080 AT4G29040 AT4G38630…
1.54131e-05	31	126	Nucleobase-containing small molecule biosynthetic process	AT1G30820 AT1G32440 AT1G50460 AT1G68760 AT2G36580 AT3G04120 AT3G12670 AT3G52990 AT5G20070 AT5G56350 AT5G45940 AT1G09780 AT1G12000 AT1G20950 AT1G27450 AT1G29900 AT1G30120 AT1G76550 AT1G78040 AT2G01140 AT2G29560 AT2G36530 AT3G09820 AT3G52930 AT4G09320 AT4G11010 AT5G03300 AT5G15950 AT5G23300 AT1G71100 AT3G54320
2.42359e-05	26	98	Nucleic acid transport	AT1G63810 AT1G72370 AT2G03820 AT2G37990 AT2G44510 AT3G04770 AT3G49990 AT3G51800 AT3G53110 AT1G02140 AT1G07140 AT1G13160 AT1G24310 AT1G51510 AT1G66260 AT2G30050 AT2G30060 AT2G40430 AT2G45000 AT3G16310 AT4G30840 AT5G02530 AT5G11170 AT5G11200 AT5G58590 AT5G59950
2.42359e-05	26	98	RNA transport	AT1G63810 AT1G72370 AT2G03820 AT2G37990 AT2G44510 AT3G04770 AT3G49990 AT3G51800 AT3G53110 AT1G02140 AT1G07140 AT1G13160 AT1G24310 AT1G51510 AT1G66260 AT2G30050 AT2G30060 AT2G40430 AT2G45000 AT3G16310 AT4G30840 AT5G02530 AT5G11170 AT5G11200 AT5G58590 AT5G59950
2.42359e-05	26	98	Establishment of RNA localization	AT1G63810 AT1G72370 AT2G03820 AT2G37990 AT2G44510 AT3G04770 AT3G49990 AT3G51800 AT3G53110 AT1G02140 AT1G07140 AT1G13160 AT1G24310 AT1G51510 AT1G66260 AT2G30050 AT2G30060 AT2G40430 AT2G45000 AT3G16310 AT4G30840 AT5G02530 AT5G11170 AT5G11200 AT5G58590 AT5G59950
2.42359e-05	44	215	Glycosylation	AT1G05170 AT1G27120 AT1G27330 AT1G27350 AT1G49710 AT1G53290 AT1G61790 AT1G71220 AT1G74800 AT1G76400 AT1G78800 AT2G26100 AT2G44660 AT3G02570 AT3G14960 AT3G24090 AT4G21150 AT4G26940 AT5G03080 AT5G53340 AT5G66680 AT1G04910 AT1G08280 AT1G12990 AT1G34130 AT1G51590 AT1G67880 AT2G20370 AT3G03050 AT3G07020 AT3G27540 AT3G30300 AT3G62720 AT4G17430 AT4G38040 AT5G03760 AT5G15740 AT5G16910 AT5G19690 AT5G22130…
2.49989e-05	77	460	Organophosphate biosynthetic process	AT1G10670 AT1G13560 AT1G29900 AT1G30820 AT1G32440 AT1G50460 AT1G60810 AT1G65290 AT2G19680 AT2G36580 AT2G38700 AT2G39290 AT2G44530 AT2G44620 AT3G02780 AT3G04120 AT3G12670 AT3G52990 AT3G54250 AT4G04870 AT4G11820 AT4G26210 AT4G29480 AT5G08300 AT5G16440 AT5G23250 AT5G23300 AT5G35460 AT5G56350 AT5G58700 AT1G30680 AT5G26667 AT5G45940 AT1G09780 AT1G09830 AT1G12000 AT1G20950 AT1G27450 AT1G30120 AT1G62430…
2.8811e-05	72	423	Nucleotide metabolic process	AT1G10670 AT1G15120 AT1G22840 AT1G30820 AT1G32440 AT1G50460 AT1G60810 AT1G68760 AT2G19680 AT2G36580 AT2G38700 AT2G41540 AT2G44530 AT3G04120 AT3G12670 AT3G20790 AT3G52730 AT3G52990 AT3G54250 AT4G10040 AT4G11820 AT4G26210 AT4G29480 AT5G08300 AT5G13430 AT5G13440 AT5G20070 AT5G22500 AT5G23250 AT5G23300 AT5G24400 AT5G56350 AT1G30680 AT4G09320 AT5G26667 AT5G45940 AT1G09780 AT1G09830 AT1G12000 AT1G20260…
2.99212e-05	59	325	Developmental growth involved in morphogenesis	AT1G50890 AT4G25420 AT2G18010 AT5G39990 AT5G15580 AT3G27960 AT3G01040 AT3G46290 AT3G49720 AT4G17530 AT5G15470 AT5G47200 AT5G54380 AT1G01510 AT1G01910 AT1G12840 AT1G31420 AT1G34350 AT1G53000 AT1G64980 AT1G68990 AT1G71270 AT1G73430 AT1G74380 AT1G75500 AT2G17870 AT2G20370 AT2G34480 AT2G34650 AT2G36880 AT2G41630 AT3G09840 AT3G18000 AT3G18780 AT3G19820 AT3G22200 AT3G51160 AT3G51460 AT3G60630 AT4G02350…
3.4349e-05	42	204	Ribose phosphate biosynthetic process	AT1G10670 AT1G30820 AT1G32440 AT1G50460 AT1G60810 AT2G19680 AT2G36580 AT2G44530 AT3G04120 AT3G12670 AT3G52990 AT4G26210 AT4G29480 AT5G23300 AT5G56350 AT1G30680 AT5G45940 AT1G09780 AT1G09830 AT1G12000 AT1G20950 AT1G27450 AT1G29900 AT1G30120 AT1G76550 AT1G78040 AT2G01140 AT2G29560 AT2G36530 AT2G37690 AT3G09820 AT3G52930 AT4G09320 AT4G11010 AT5G03300 AT5G08680 AT5G08690 AT5G13450 AT5G36880 AT3G54320…
3.68104e-05	18	55	Pectin biosynthetic process	AT4G01220 AT2G33570 AT3G61130 AT1G18580 AT1G70090 AT2G30575 AT2G38650 AT3G01040 AT3G02350 AT3G25140 AT3G26370 AT3G62660 AT5G15470 AT5G15740 AT5G47780 AT3G49720 AT4G36890 AT1G28240
4.36886e-05	41	199	Ribonucleotide biosynthetic process	AT1G10670 AT1G30820 AT1G32440 AT1G50460 AT1G60810 AT2G19680 AT2G36580 AT3G04120 AT3G12670 AT3G52990 AT4G26210 AT4G29480 AT5G23300 AT5G56350 AT1G30680 AT5G45940 AT1G09780 AT1G09830 AT1G12000 AT1G20950 AT1G27450 AT1G29900 AT1G30120 AT1G76550 AT1G78040 AT2G01140 AT2G29560 AT2G36530 AT2G37690 AT3G09820 AT3G52930 AT4G09320 AT4G11010 AT5G03300 AT5G08680 AT5G08690 AT5G13450 AT5G36880 AT3G54320 AT3G06650…
4.55294e-05	10	19	SnoRNA metabolic process	AT1G03360 AT2G25355 AT3G03920 AT3G46210 AT3G57150 AT4G25630 AT4G27490 AT5G52470 AT5G53770 AT4G21900
4.57754e-05	49	256	Response to cytokinin	AT1G05010 AT3G56090 AT4G21200 AT4G34870 AT1G12000 AT1G15140 AT1G18540 AT1G21750 AT1G51980 AT1G56070 AT1G62380 AT2G19730 AT2G29080 AT2G33210 AT2G37270 AT2G44060 AT3G07110 AT3G07230 AT3G09200 AT3G25230 AT3G25520 AT3G49010 AT3G51800 AT4G01850 AT4G08390 AT4G11150 AT4G17520 AT4G17720 AT4G20260 AT4G37910 AT5G02870 AT5G04430 AT5G10360 AT5G15090 AT5G42020 AT5G46290 AT5G53400 AT1G64520 AT4G27950 AT1G69040…
4.83308e-05	147	1048	Cellular response to hormone stimulus	AT1G12580 AT1G14920 AT1G23080 AT1G32440 AT1G63500 AT1G66350 AT2G36580 AT3G10660 AT3G17860 AT3G52990 AT3G54030 AT4G10620 AT4G23650 AT4G26080 AT4G34870 AT4G35310 AT5G04870 AT5G17490 AT5G56350 AT5G57050 AT5G57090 AT1G04240 AT1G04250 AT1G04310 AT1G05180 AT1G05850 AT1G10430 AT1G10840 AT1G13670 AT1G15580 AT1G17550 AT1G19350 AT1G25490 AT1G29420 AT1G29430 AT1G29440 AT1G29450 AT1G29460 AT1G29490 AT1G29500…
5.93913e-05	47	244	Nucleoside monophosphate metabolic process	AT1G15120 AT1G22840 AT1G32440 AT1G50460 AT2G19680 AT2G36580 AT3G04120 AT3G52730 AT3G52990 AT4G10040 AT4G26210 AT4G29480 AT5G13430 AT5G13440 AT5G56350 AT1G09780 AT1G09830 AT1G12000 AT1G20260 AT1G20950 AT1G27450 AT1G29900 AT1G30120 AT1G72040 AT1G76550 AT1G78040 AT1G78900 AT2G01140 AT2G29560 AT2G36530 AT2G37250 AT2G37690 AT2G44530 AT3G07800 AT3G09820 AT3G52930 AT4G25280 AT4G38510 AT5G03300 AT5G08680…
5.93913e-05	22	79	Sterol metabolic process	AT1G07420 AT1G10030 AT1G20050 AT1G50430 AT1G58440 AT2G22830 AT2G29090 AT2G29390 AT3G02580 AT3G30180 AT4G12110 AT5G38970 AT1G20330 AT1G76090 AT2G26260 AT2G38700 AT3G07020 AT3G54250 AT4G11820 AT4G34640 AT4G34650 AT5G48230
6.27737e-05	18	57	Cellular response to topologically incorrect protein	AT1G27330 AT1G27350 AT1G50670 AT1G71220 AT3G09440 AT3G09840 AT3G58030 AT4G37910 AT5G02490 AT5G02500 AT5G09590 AT5G28540 AT5G42020 AT1G14360 AT1G42990 AT2G02810 AT5G52060 AT5G62390
7.31253e-05	19	63	Protein targeting to membrane	AT1G01910 AT1G29310 AT1G48160 AT1G67680 AT1G69420 AT1G79940 AT2G34250 AT2G45070 AT3G10380 AT3G20920 AT3G26935 AT3G48760 AT3G60800 AT5G41060 AT3G09740 AT1G48900 AT4G30600 AT5G61970 AT5G66960
7.85051e-05	6	7	Endonucleolytic cleavage in ITS1 to separate SSU-rRNA from 5.8S rRNA and LSU-rRNA from tricistronic rRNA transcript (SSU-rRNA, 5.8S rRNA, LSU-rRNA)	AT1G72370 AT2G37990 AT3G04770 AT3G53890 AT3G56510 AT5G27700
8.17687e-05	53	291	Cellular polysaccharide metabolic process	AT1G23190 AT1G27930 AT1G29890 AT1G33800 AT1G70730 AT1G74380 AT3G03250 AT3G62720 AT4G01220 AT4G02500 AT4G28320 AT4G32410 AT4G36890 AT4G39350 AT5G05170 AT5G60920 AT5G66460 AT1G65310 AT3G61130 AT4G30280 AT4G30290 AT5G15740 AT5G61840 AT1G11545 AT1G31420 AT1G75680 AT2G01850 AT2G21590 AT3G03050 AT3G23730 AT4G03550 AT5G16910 AT5G51830 AT1G16860 AT2G41770 AT3G01040 AT4G26690 AT5G15470 AT5G55480 AT1G05850…
8.30016e-05	131	922	Hormone-mediated signaling pathway	AT1G12580 AT1G14920 AT1G23080 AT1G63500 AT1G66350 AT3G10660 AT3G17860 AT3G54030 AT4G10620 AT4G23650 AT4G26080 AT4G34870 AT4G35310 AT5G04870 AT5G17490 AT5G57050 AT5G57090 AT1G04240 AT1G04250 AT1G04310 AT1G05180 AT1G05850 AT1G10430 AT1G10840 AT1G13670 AT1G15580 AT1G17550 AT1G19350 AT1G25490 AT1G29420 AT1G29430 AT1G29440 AT1G29450 AT1G29460 AT1G29490 AT1G29500 AT1G45249 AT1G49540 AT1G52830 AT1G53300…
8.72179e-05	38	184	Purine nucleotide biosynthetic process	AT1G10670 AT1G32440 AT1G50460 AT1G60810 AT2G19680 AT2G36580 AT2G44530 AT3G04120 AT3G52990 AT4G26210 AT4G29480 AT5G56350 AT5G45940 AT1G09780 AT1G09830 AT1G12000 AT1G20950 AT1G27450 AT1G30120 AT1G76550 AT1G78040 AT2G01140 AT2G29560 AT2G35040 AT2G36530 AT2G37690 AT3G09820 AT3G52930 AT4G09320 AT4G11010 AT5G03300 AT5G08680 AT5G08690 AT5G13450 AT5G36880 AT3G54320 AT3G06650 AT5G49460
8.72179e-05	39	191	Protein glycosylation	AT1G05170 AT1G27120 AT1G27330 AT1G27350 AT1G53290 AT1G61790 AT1G71220 AT1G74800 AT1G76400 AT1G78800 AT2G26100 AT2G44660 AT3G02570 AT3G14960 AT3G24090 AT4G21150 AT4G26940 AT5G03080 AT5G53340 AT5G66680 AT1G04910 AT1G08280 AT1G12990 AT1G34130 AT1G49710 AT1G51590 AT1G67880 AT2G20370 AT3G27540 AT3G30300 AT3G62720 AT4G17430 AT4G38040 AT5G15740 AT5G19690 AT5G50420 AT5G61840 AT5G62220 AT5G65470
8.72179e-05	39	191	Macromolecule glycosylation	AT1G05170 AT1G27120 AT1G27330 AT1G27350 AT1G53290 AT1G61790 AT1G71220 AT1G74800 AT1G76400 AT1G78800 AT2G26100 AT2G44660 AT3G02570 AT3G14960 AT3G24090 AT4G21150 AT4G26940 AT5G03080 AT5G53340 AT5G66680 AT1G04910 AT1G08280 AT1G12990 AT1G34130 AT1G49710 AT1G51590 AT1G67880 AT2G20370 AT3G27540 AT3G30300 AT3G62720 AT4G17430 AT4G38040 AT5G15740 AT5G19690 AT5G50420 AT5G61840 AT5G62220 AT5G65470
8.94872e-05	50	270	Nucleotide biosynthetic process	AT1G10670 AT1G30820 AT1G32440 AT1G50460 AT1G60810 AT2G19680 AT2G36580 AT2G44530 AT3G04120 AT3G12670 AT3G52990 AT4G26210 AT4G29480 AT5G23300 AT5G56350 AT1G30680 AT5G26667 AT5G45940 AT1G09780 AT1G09830 AT1G12000 AT1G20950 AT1G27450 AT1G29900 AT1G30120 AT1G62430 AT1G76550 AT1G78040 AT2G01140 AT2G29560 AT2G35040 AT2G36530 AT2G37250 AT2G37690 AT3G09820 AT3G23580 AT3G52930 AT4G09320 AT4G11010 AT4G25280…
9.01956e-05	14	38	RRNA modification	AT1G10490 AT1G22270 AT2G20490 AT3G03920 AT3G57000 AT3G57150 AT3G57940 AT4G25630 AT4G25730 AT4G26600 AT5G08180 AT5G52470 AT5G55920 AT5G57280
9.01956e-05	14	38	Response to unfolded protein	AT1G27330 AT1G27350 AT1G50670 AT3G09440 AT4G37910 AT5G02490 AT5G02500 AT5G09590 AT5G28540 AT5G42020 AT1G14360 AT1G42990 AT2G02810 AT5G62390
9.01956e-05	8	13	SnoRNA 3 -end processing	AT1G03360 AT2G25355 AT3G46210 AT3G57150 AT4G25630 AT4G27490 AT5G52470 AT5G53770
9.01956e-05	14	38	Cellular response to unfolded protein	AT1G27330 AT1G27350 AT1G50670 AT3G09440 AT4G37910 AT5G02490 AT5G02500 AT5G09590 AT5G28540 AT5G42020 AT1G14360 AT1G42990 AT2G02810 AT5G62390
9.5935e-05	39	192	Glycoprotein biosynthetic process	AT1G05170 AT1G27120 AT1G27330 AT1G27350 AT1G53290 AT1G61790 AT1G71220 AT1G74800 AT1G76400 AT1G78800 AT2G26100 AT2G44660 AT3G02570 AT3G14960 AT3G24090 AT4G21150 AT4G26940 AT5G03080 AT5G53340 AT5G66680 AT1G04910 AT1G08280 AT1G12990 AT1G34130 AT1G49710 AT1G51590 AT1G67880 AT2G20370 AT3G27540 AT3G30300 AT3G62720 AT4G17430 AT4G38040 AT5G15740 AT5G19690 AT5G50420 AT5G61840 AT5G62220 AT5G65470
9.9804e-05	18	59	Mitochondrial transmembrane transport	AT1G55900 AT1G61570 AT1G72750 AT2G33210 AT2G36070 AT3G07910 AT3G10110 AT3G13860 AT3G20000 AT3G23990 AT3G25120 AT3G54110 AT3G59280 AT4G26780 AT5G55200 AT3G46560 AT5G41685 AT1G14560
0.000101116	562	4925	Nucleobase-containing compound metabolic process	AT1G02140 AT1G02330 AT1G03360 AT1G03760 AT1G04870 AT1G06720 AT1G08360 AT1G09700 AT1G10490 AT1G10670 AT1G11240 AT1G12650 AT1G12850 AT1G14460 AT1G15120 AT1G15440 AT1G16610 AT1G16970 AT1G18630 AT1G20410 AT1G20580 AT1G22270 AT1G22840 AT1G25260 AT1G25350 AT1G27450 AT1G28520 AT1G29880 AT1G29900 AT1G30820 AT1G31070 AT1G31660 AT1G31817 AT1G31870 AT1G32440 AT1G32580 AT1G36310 AT1G42440 AT1G45000 AT1G48830…
0.00010199	25	100	Endomembrane system organization	AT1G01910 AT1G04200 AT1G09580 AT1G14010 AT1G73430 AT2G24330 AT2G29700 AT3G10730 AT3G23660 AT3G63460 AT4G01810 AT4G02030 AT4G04210 AT4G24840 AT5G63220 AT5G22950 AT1G64090 AT1G78900 AT2G03820 AT2G20370 AT2G27600 AT4G11150 AT4G11220 AT4G23630 AT5G41600
0.000106681	39	193	Purine-containing compound biosynthetic process	AT1G10670 AT1G27450 AT1G32440 AT1G50460 AT1G60810 AT2G19680 AT2G36580 AT2G44530 AT3G04120 AT3G52990 AT4G26210 AT4G29480 AT5G56350 AT5G45940 AT1G09780 AT1G09830 AT1G12000 AT1G20950 AT1G30120 AT1G76550 AT1G78040 AT2G01140 AT2G29560 AT2G35040 AT2G36530 AT2G37690 AT3G09820 AT3G52930 AT4G09320 AT4G11010 AT5G03300 AT5G08680 AT5G08690 AT5G13450 AT5G15950 AT5G36880 AT3G54320 AT3G06650 AT5G49460
0.000110127	19	65	Chaperone-mediated protein folding	AT1G14980 AT1G23100 AT1G28210 AT3G09440 AT3G17830 AT3G25230 AT4G28480 AT4G37910 AT5G02490 AT5G02500 AT5G09590 AT5G20720 AT5G28540 AT5G42020 AT5G48030 AT5G48570 AT4G02450 AT4G29520 AT5G56030
0.000117968	104	702	Organophosphate metabolic process	AT1G10670 AT1G13560 AT1G15120 AT1G22840 AT1G29900 AT1G30820 AT1G32440 AT1G50460 AT1G60810 AT1G65290 AT1G68760 AT2G19680 AT2G36580 AT2G38700 AT2G39290 AT2G41540 AT2G44530 AT2G44620 AT3G02780 AT3G04120 AT3G12670 AT3G20790 AT3G24090 AT3G48610 AT3G51460 AT3G52730 AT3G52990 AT3G54250 AT4G04870 AT4G10040 AT4G11820 AT4G26210 AT4G29480 AT4G34640 AT4G34650 AT5G08300 AT5G13430 AT5G13440 AT5G16440 AT5G20070…
0.000117968	9	17	SnoRNA processing	AT1G03360 AT2G25355 AT3G46210 AT3G57150 AT4G25630 AT4G27490 AT5G52470 AT5G53770 AT4G21900
0.000122542	33	153	Carbohydrate transport	AT1G19450 AT2G20780 AT3G05150 AT3G01550 AT5G33320 AT1G06470 AT1G14360 AT1G21070 AT1G34020 AT1G48230 AT1G56070 AT1G76340 AT1G76670 AT1G77610 AT1G79820 AT1G80760 AT2G02810 AT2G02860 AT2G25520 AT2G30460 AT2G43240 AT3G11320 AT3G17430 AT3G59360 AT4G17550 AT4G32272 AT4G32390 AT4G39390 AT5G04160 AT5G05820 AT5G41760 AT2G18840 AT4G30260
0.000133264	37	181	Cellular polysaccharide biosynthetic process	AT1G23190 AT1G27930 AT1G29890 AT1G33800 AT1G70730 AT1G74380 AT3G62720 AT4G01220 AT4G02500 AT4G32410 AT4G36890 AT4G39350 AT5G05170 AT5G60920 AT3G61130 AT5G61840 AT1G31420 AT2G21590 AT3G03050 AT4G03550 AT5G16910 AT5G51830 AT1G16860 AT2G41770 AT3G01040 AT5G15470 AT1G05850 AT1G10670 AT1G71100 AT2G20370 AT3G25140 AT3G26370 AT5G04885 AT5G20950 AT5G22130 AT5G62220 AT5G63840
0.000147657	35	168	Plant-type cell wall organization	AT1G04430 AT1G26850 AT1G29470 AT2G03480 AT2G34300 AT4G01220 AT4G14360 AT4G18030 AT5G60920 AT5G64030 AT3G61130 AT5G15740 AT1G26770 AT1G69530 AT2G40610 AT4G16120 AT2G41770 AT3G01040 AT3G29360 AT4G26690 AT4G36890 AT5G15470 AT5G15490 AT5G55480 AT5G66460 AT1G18580 AT1G28240 AT1G31420 AT3G25140 AT3G26370 AT3G49720 AT3G57280 AT4G00730 AT4G00740 AT5G66680
0.000148598	40	203	Glycoprotein metabolic process	AT1G05170 AT1G27120 AT1G27330 AT1G27350 AT1G51590 AT1G53290 AT1G61790 AT1G71220 AT1G74800 AT1G76400 AT1G78800 AT2G26100 AT2G44660 AT3G02570 AT3G14960 AT3G24090 AT4G21150 AT4G26940 AT5G03080 AT5G53340 AT5G66680 AT1G04910 AT1G08280 AT1G12990 AT1G34130 AT1G49710 AT1G67880 AT2G20370 AT3G27540 AT3G30300 AT3G62720 AT4G17430 AT4G38040 AT5G15740 AT5G19690 AT5G50420 AT5G56360 AT5G61840 AT5G62220 AT5G65470
0.000161715	13	35	NcRNA 3 -end processing	AT1G03360 AT1G72370 AT2G25355 AT3G04770 AT3G07750 AT3G46210 AT3G53890 AT3G57150 AT4G25630 AT4G27490 AT5G27700 AT5G52470 AT5G53770
0.000162742	148	1084	Cellular response to endogenous stimulus	AT1G12580 AT1G14920 AT1G23080 AT1G32440 AT1G63500 AT1G66350 AT2G36580 AT3G10660 AT3G17860 AT3G52990 AT3G54030 AT4G10620 AT4G13930 AT4G23650 AT4G26080 AT4G34870 AT4G35310 AT5G04870 AT5G17490 AT5G56350 AT5G57050 AT5G57090 AT1G04240 AT1G04250 AT1G04310 AT1G05180 AT1G05850 AT1G10430 AT1G10840 AT1G13670 AT1G15580 AT1G17550 AT1G19350 AT1G25490 AT1G29420 AT1G29430 AT1G29440 AT1G29450 AT1G29460 AT1G29490…
0.000165397	14	40	Nucleotide-sugar biosynthetic process	AT1G31070 AT3G02570 AT3G51160 AT5G66280 AT1G53000 AT1G53500 AT1G78570 AT3G14790 AT3G29360 AT5G15490 AT5G39320 AT1G17890 AT3G62830 AT5G59290
0.000180842	241	1918	System development	AT1G08300 AT1G14920 AT1G25350 AT1G28520 AT1G66350 AT3G22820 AT3G44750 AT3G55920 AT3G56090 AT4G13750 AT4G17640 AT4G25420 AT5G16023 AT5G17490 AT5G22650 AT5G55730 AT3G62420 AT5G52310 AT1G05010 AT1G69570 AT2G11890 AT2G18000 AT2G22810 AT2G23380 AT2G30120 AT3G12680 AT3G24440 AT4G12750 AT4G15415 AT4G22140 AT4G29830 AT4G37770 AT5G27220 AT5G45600 AT5G51230 AT5G58230 AT5G62430 AT2G27840 AT5G51640 AT1G01230…
0.000199405	10	22	Shade avoidance	AT2G18010 AT2G44910 AT2G46970 AT3G58850 AT4G16780 AT4G25260 AT5G47370 AT1G78600 AT1G18400 AT5G08130
0.000206356	40	206	TRNA metabolic process	AT1G03360 AT1G20410 AT1G22270 AT1G25350 AT1G29880 AT1G36310 AT1G66530 AT2G25355 AT2G30320 AT2G40660 AT3G07750 AT3G11710 AT3G11800 AT3G56120 AT3G56300 AT3G57360 AT3G62120 AT4G21900 AT4G27340 AT4G31180 AT4G39280 AT5G14600 AT5G24840 AT5G26830 AT5G27470 AT5G37530 AT5G53770 AT1G10490 AT1G28350 AT1G44835 AT1G75200 AT2G45695 AT3G21300 AT3G57940 AT3G63510 AT4G16510 AT4G40000 AT5G13680 AT5G56680 AT3G26410
0.000206421	24	98	Intracellular protein transmembrane transport	AT1G29310 AT1G48160 AT1G55900 AT1G61570 AT1G67680 AT1G72750 AT2G33210 AT2G34250 AT2G36070 AT2G45070 AT3G07910 AT3G10110 AT3G13860 AT3G20000 AT3G20920 AT3G23990 AT3G25120 AT3G59280 AT4G26780 AT5G55200 AT1G79940 AT3G46560 AT5G41685 AT2G04030
0.000211417	36	178	Purine ribonucleotide biosynthetic process	AT1G10670 AT1G32440 AT1G50460 AT1G60810 AT2G19680 AT2G36580 AT3G04120 AT3G52990 AT4G26210 AT4G29480 AT5G56350 AT5G45940 AT1G09780 AT1G09830 AT1G12000 AT1G20950 AT1G27450 AT1G30120 AT1G76550 AT1G78040 AT2G01140 AT2G29560 AT2G36530 AT2G37690 AT3G09820 AT3G52930 AT4G09320 AT4G11010 AT5G03300 AT5G08680 AT5G08690 AT5G13450 AT5G36880 AT3G54320 AT3G06650 AT5G49460
0.000229019	49	273	Posttranscriptional regulation of gene expression	AT1G09700 AT1G18080 AT1G48630 AT1G67620 AT2G32070 AT3G01790 AT3G07110 AT3G11800 AT3G12680 AT3G18130 AT3G19360 AT3G24830 AT3G55605 AT4G13170 AT4G31930 AT5G02050 AT5G05990 AT5G15200 AT5G39850 AT5G48760 AT5G59180 AT5G62030 AT1G02140 AT1G10840 AT1G26630 AT1G49760 AT1G51510 AT2G23350 AT2G24050 AT3G16810 AT3G57290 AT4G18040 AT4G31790 AT4G33250 AT5G05470 AT5G35620 AT5G57870 AT5G60960 AT5G52040 AT1G03360…
0.000241196	6	8	Endonucleolytic cleavage of tricistronic rRNA transcript (SSU-rRNA, 5.8S rRNA, LSU-rRNA)	AT1G72370 AT2G37990 AT3G04770 AT3G53890 AT3G56510 AT5G27700
0.000258556	39	201	Nucleoside triphosphate metabolic process	AT1G15120 AT1G22840 AT1G30820 AT1G32440 AT1G50460 AT1G68760 AT2G19680 AT2G36580 AT3G04120 AT3G12670 AT3G52730 AT3G52990 AT4G10040 AT4G26210 AT4G29480 AT5G08300 AT5G13430 AT5G13440 AT5G23250 AT5G56350 AT1G09780 AT1G12000 AT1G20260 AT1G20950 AT1G30120 AT1G76550 AT1G78040 AT1G78900 AT2G01140 AT2G29560 AT2G36530 AT3G52930 AT4G09320 AT4G11010 AT4G38510 AT5G08680 AT5G08690 AT5G13450 AT3G54320
0.000258556	195	1512	Cellular response to chemical stimulus	AT1G05010 AT1G12580 AT1G14920 AT1G23080 AT1G27330 AT1G27350 AT1G32440 AT1G50670 AT1G63500 AT1G66350 AT1G71220 AT2G18030 AT2G36580 AT3G09440 AT3G09840 AT3G10660 AT3G17860 AT3G52990 AT3G54030 AT3G58030 AT4G08390 AT4G10620 AT4G13930 AT4G16660 AT4G23650 AT4G26080 AT4G28730 AT4G34870 AT4G35310 AT4G37910 AT5G02490 AT5G02500 AT5G04870 AT5G09590 AT5G17490 AT5G20500 AT5G28540 AT5G42020 AT5G56350 AT5G57050…
0.000259673	50	282	Unidimensional cell growth	AT1G50890 AT4G25420 AT5G39990 AT5G15580 AT3G27960 AT3G01040 AT3G46290 AT3G49720 AT4G17530 AT5G15470 AT5G47200 AT5G54380 AT1G01510 AT1G12840 AT1G31420 AT1G34350 AT1G53000 AT1G64980 AT1G68990 AT1G71270 AT1G73430 AT1G75500 AT2G17870 AT2G18010 AT2G20370 AT2G34480 AT2G36880 AT2G41630 AT3G09840 AT3G18000 AT3G18780 AT3G19820 AT3G22200 AT3G51160 AT3G51460 AT3G60630 AT4G02350 AT4G12420 AT4G16780 AT4G17615…
0.000259673	38	194	Seedling development	AT1G05010 AT1G14920 AT1G15550 AT1G66350 AT5G17490 AT1G08970 AT1G18080 AT1G48630 AT1G54830 AT3G18130 AT5G06550 AT5G58440 AT1G18580 AT1G20450 AT1G28240 AT1G62380 AT2G18790 AT2G34900 AT3G25230 AT3G54770 AT4G13850 AT4G22140 AT4G27310 AT4G27490 AT4G28320 AT4G29040 AT4G38630 AT4G39400 AT5G02500 AT5G09810 AT5G15090 AT5G23070 AT5G47550 AT5G53000 AT5G55630 AT5G56030 AT5G61780 AT5G66460
0.000259887	20	75	RNA methylation	AT1G22270 AT3G54170 AT3G56120 AT3G57000 AT4G10760 AT4G25630 AT4G25730 AT4G26600 AT4G27340 AT5G14600 AT5G24840 AT5G52470 AT5G55920 AT5G57280 AT1G36310 AT2G19870 AT3G21300 AT4G15520 AT4G40000 AT5G13680
0.000259887	21	81	Nucleoside diphosphate phosphorylation	AT1G32440 AT1G50460 AT2G36580 AT3G04120 AT3G52990 AT5G56350 AT4G09320 AT1G09780 AT1G12000 AT1G20950 AT1G30120 AT1G76550 AT1G78040 AT2G01140 AT2G29560 AT2G36530 AT3G52930 AT4G11010 AT5G08300 AT5G23250 AT3G54320
0.000271998	30	139	Cell wall polysaccharide metabolic process	AT1G27930 AT1G29890 AT1G33800 AT1G74380 AT3G62720 AT4G01220 AT4G02500 AT4G34260 AT4G36890 AT5G60920 AT1G65310 AT1G68560 AT3G61130 AT4G30280 AT4G30290 AT5G61840 AT1G11545 AT2G01850 AT3G23730 AT2G41770 AT3G01040 AT4G26690 AT5G15470 AT5G55480 AT2G20370 AT3G25140 AT3G26370 AT5G04885 AT5G20950 AT5G62220
0.000286055	56	329	Cell development	AT3G27960 AT2G38120 AT3G01040 AT4G15415 AT4G17530 AT4G26690 AT5G15470 AT5G43900 AT5G47200 AT5G55480 AT1G01510 AT1G01910 AT1G13180 AT1G33240 AT1G34350 AT1G48380 AT1G50460 AT1G53000 AT1G56580 AT1G59610 AT1G64980 AT1G68990 AT1G71270 AT1G73430 AT1G74380 AT1G74800 AT2G22475 AT2G27600 AT2G34480 AT2G34650 AT2G36880 AT2G41630 AT3G09840 AT3G10525 AT3G16630 AT3G18000 AT3G18780 AT3G22200 AT3G23980 AT3G51460…
0.000313119	16	53	Cold acclimation	AT1G20440 AT1G20450 AT3G50970 AT4G29810 AT5G54590 AT1G29395 AT2G15970 AT1G28520 AT2G24500 AT4G36020 AT1G56070 AT2G17870 AT2G46810 AT4G13850 AT5G38480 AT5G67590
0.000313119	8	15	Peptidyl-arginine modification	AT1G04870 AT2G19670 AT3G12270 AT4G29510 AT4G31120 AT1G04900 AT5G65860 AT5G06550
0.000313119	8	15	Peptidyl-arginine methylation	AT1G04870 AT2G19670 AT3G12270 AT4G29510 AT4G31120 AT1G04900 AT5G65860 AT5G06550
0.000324531	24	101	Steroid metabolic process	AT1G07420 AT1G10030 AT1G20050 AT1G50430 AT1G58440 AT2G22830 AT2G29090 AT2G29390 AT3G02580 AT3G19820 AT3G30180 AT4G12110 AT5G38970 AT1G20330 AT4G24220 AT1G76090 AT2G26260 AT2G38700 AT3G07020 AT3G54250 AT4G11820 AT4G34640 AT4G34650 AT5G48230
0.000324531	33	161	Organelle localization	AT1G27700 AT1G56330 AT2G03820 AT2G31270 AT2G35210 AT2G37990 AT2G44510 AT3G09740 AT3G23660 AT3G24350 AT3G49990 AT3G51800 AT4G01810 AT4G04910 AT4G17890 AT4G34450 AT5G03520 AT5G05010 AT5G08080 AT5G46750 AT5G49830 AT1G13160 AT1G77140 AT2G17980 AT2G40430 AT3G10380 AT4G02350 AT5G26910 AT1G10430 AT3G10730 AT5G43900 AT5G55280 AT5G05000
0.000324531	9	19	RRNA-containing ribonucleoprotein complex export from nucleus	AT1G72370 AT2G03820 AT2G37990 AT2G44510 AT3G04770 AT3G49990 AT3G51800 AT1G13160 AT2G40430
0.000344275	15	48	de novo posttranslational protein folding	AT1G14980 AT1G23100 AT1G28210 AT3G09440 AT3G17830 AT4G28480 AT4G37910 AT5G02490 AT5G02500 AT5G09590 AT5G20720 AT5G28540 AT5G42020 AT5G48030 AT4G02450
0.000344275	15	48	Chaperone cofactor-dependent protein refolding	AT1G14980 AT1G23100 AT1G28210 AT3G09440 AT3G17830 AT4G28480 AT4G37910 AT5G02490 AT5G02500 AT5G09590 AT5G20720 AT5G28540 AT5G42020 AT5G48030 AT4G02450
0.000347585	129	937	Anatomical structure morphogenesis	AT1G50890 AT2G17800 AT2G20750 AT3G22820 AT3G23660 AT4G01810 AT4G25420 AT4G34490 AT2G18010 AT5G39990 AT1G01510 AT2G42230 AT4G03550 AT4G39920 AT5G15580 AT1G26770 AT1G69530 AT2G40610 AT3G27960 AT1G05180 AT1G34110 AT1G65650 AT2G38120 AT3G01040 AT3G07050 AT3G23980 AT3G46290 AT3G49720 AT4G15415 AT4G17530 AT4G26690 AT5G15470 AT5G41520 AT5G43900 AT5G47200 AT5G54380 AT5G55480 AT5G56040 AT1G01910 AT1G05680…
0.000357523	41	219	Ribonucleoside monophosphate metabolic process	AT1G15120 AT1G22840 AT1G32440 AT1G50460 AT2G19680 AT2G36580 AT3G04120 AT3G52730 AT3G52990 AT4G10040 AT4G26210 AT4G29480 AT5G13430 AT5G13440 AT5G56350 AT1G09780 AT1G09830 AT1G12000 AT1G20260 AT1G20950 AT1G27450 AT1G29900 AT1G30120 AT1G76550 AT1G78040 AT1G78900 AT2G01140 AT2G29560 AT2G36530 AT2G37690 AT2G44530 AT3G09820 AT3G52930 AT4G38510 AT5G03300 AT5G08680 AT5G08690 AT5G13450 AT5G23300 AT3G54320…
0.000360057	21	83	Steroid biosynthetic process	AT1G07420 AT1G10030 AT1G20050 AT1G50430 AT1G58440 AT2G22830 AT2G29390 AT3G02580 AT3G30180 AT4G12110 AT5G38970 AT1G20330 AT1G76090 AT2G26260 AT2G38700 AT3G07020 AT3G54250 AT4G11820 AT4G34640 AT4G34650 AT3G19820
0.000360057	34	169	Nucleoside monophosphate biosynthetic process	AT1G32440 AT1G50460 AT2G19680 AT2G36580 AT3G04120 AT3G52990 AT4G26210 AT4G29480 AT5G56350 AT1G09780 AT1G09830 AT1G12000 AT1G20950 AT1G27450 AT1G29900 AT1G30120 AT1G72040 AT1G76550 AT1G78040 AT2G01140 AT2G29560 AT2G36530 AT2G37690 AT2G44530 AT3G07800 AT3G09820 AT3G52930 AT5G03300 AT5G08680 AT5G08690 AT5G13450 AT5G23070 AT5G23300 AT3G54320
0.000360057	21	83	Nucleotide phosphorylation	AT1G32440 AT1G50460 AT2G36580 AT3G04120 AT3G52990 AT5G56350 AT4G09320 AT1G09780 AT1G12000 AT1G20950 AT1G30120 AT1G76550 AT1G78040 AT2G01140 AT2G29560 AT2G36530 AT3G52930 AT4G11010 AT5G08300 AT5G23250 AT3G54320
0.000372119	93	632	Fruit development	AT1G08300 AT1G14920 AT1G66350 AT3G44750 AT4G13750 AT5G17490 AT5G22650 AT3G62420 AT1G05010 AT2G22810 AT4G37770 AT2G27840 AT1G07420 AT2G34650 AT3G14370 AT4G17460 AT4G39800 AT5G66460 AT1G01510 AT1G02140 AT1G08410 AT1G10270 AT1G18580 AT1G18640 AT1G21070 AT1G21750 AT1G23080 AT1G28240 AT1G31070 AT1G48920 AT1G53500 AT1G55040 AT1G64520 AT1G65330 AT1G67730 AT1G68990 AT1G69780 AT1G75080 AT2G15690 AT2G17250…
0.000399916	35	177	Plant-type cell wall biogenesis	AT1G03870 AT1G27930 AT1G29890 AT1G33800 AT2G04780 AT3G02230 AT3G03050 AT4G01220 AT4G32410 AT4G36890 AT4G39350 AT5G05170 AT5G15650 AT5G16910 AT5G44130 AT5G60920 AT3G55340 AT3G61130 AT4G34660 AT4G16120 AT2G41770 AT3G01040 AT5G15470 AT1G75500 AT1G76670 AT2G03820 AT3G16630 AT3G19820 AT3G25140 AT3G26370 AT3G49720 AT3G57280 AT4G11150 AT5G22130 AT5G61840
0.000435914	10	24	Cotranslational protein targeting to membrane	AT1G29310 AT1G48160 AT1G67680 AT1G79940 AT2G34250 AT2G45070 AT1G48900 AT4G30600 AT5G61970 AT5G66960
0.000435914	10	24	SRP-dependent cotranslational protein targeting to membrane	AT1G29310 AT1G48160 AT1G67680 AT1G79940 AT2G34250 AT2G45070 AT1G48900 AT4G30600 AT5G61970 AT5G66960
0.000444789	7	12	Peptidyl-arginine N-methylation	AT1G04870 AT2G19670 AT3G12270 AT4G29510 AT1G04900 AT4G31120 AT5G65860
0.000444789	7	12	S-adenosylmethionine metabolic process	AT3G23810 AT4G13940 AT5G65860 AT2G36880 AT3G17390 AT4G01850 AT4G15415
0.000491783	199	1568	Post-embryonic development	AT1G05010 AT1G08300 AT1G14920 AT1G15550 AT1G25350 AT1G28520 AT1G66350 AT1G78600 AT3G22820 AT3G44750 AT3G56090 AT4G13750 AT4G17640 AT4G25420 AT4G34870 AT5G17490 AT5G22650 AT3G62420 AT1G69570 AT2G16365 AT2G18000 AT2G23380 AT2G30120 AT3G12680 AT3G24440 AT4G12750 AT4G15415 AT4G22140 AT4G29830 AT4G34550 AT5G27220 AT5G45600 AT5G51230 AT5G58230 AT5G62430 AT2G27840 AT1G02330 AT1G04870 AT1G07420 AT1G08970…
0.000498906	72	464	Modification-dependent macromolecule catabolic process	AT1G03360 AT1G16190 AT1G16470 AT1G17280 AT1G20200 AT1G29150 AT1G45000 AT1G47250 AT1G50670 AT1G53850 AT1G56450 AT1G64520 AT1G75990 AT1G77440 AT1G79210 AT2G25355 AT2G26590 AT2G27020 AT2G30050 AT2G36170 AT2G47110 AT3G01340 AT3G07060 AT3G07750 AT3G09840 AT3G14290 AT3G22110 AT3G22630 AT3G26340 AT3G46460 AT3G51260 AT3G52590 AT3G55380 AT3G58030 AT3G62250 AT4G02890 AT4G04210 AT4G05050 AT4G10150 AT4G19003…
0.000556603	29	138	Nucleoside triphosphate biosynthetic process	AT1G30820 AT1G32440 AT1G50460 AT2G19680 AT2G36580 AT3G04120 AT3G12670 AT3G52990 AT4G26210 AT4G29480 AT5G08300 AT5G23250 AT5G56350 AT1G09780 AT1G12000 AT1G20950 AT1G30120 AT1G76550 AT1G78040 AT2G01140 AT2G29560 AT2G36530 AT3G52930 AT4G09320 AT4G11010 AT5G08680 AT5G08690 AT5G13450 AT3G54320
0.000570941	6	9	Regulation of RNA polymerase II transcriptional preinitiation complex assembly	AT1G45000 AT1G53750 AT5G19990 AT5G20000 AT5G43010 AT5G58290
0.000570941	6	9	Positive regulation of RNA polymerase II transcriptional preinitiation complex assembly	AT1G45000 AT1G53750 AT5G19990 AT5G20000 AT5G43010 AT5G58290
0.000598621	21	86	Nucleoside diphosphate metabolic process	AT1G32440 AT1G50460 AT2G36580 AT3G04120 AT3G52990 AT5G56350 AT4G09320 AT1G09780 AT1G12000 AT1G20950 AT1G30120 AT1G76550 AT1G78040 AT2G01140 AT2G29560 AT2G36530 AT3G52930 AT4G11010 AT5G08300 AT5G23250 AT3G54320
0.000598621	16	56	Protein transmembrane import into intracellular organelle	AT1G55900 AT1G61570 AT1G72750 AT2G33210 AT2G36070 AT3G07910 AT3G10110 AT3G13860 AT3G20000 AT3G23990 AT3G25120 AT3G59280 AT4G26780 AT5G55200 AT3G46560 AT5G41685
0.000599379	46	262	Proteasomal protein catabolic process	AT1G16190 AT1G16470 AT1G17280 AT1G45000 AT1G47250 AT1G50670 AT1G53850 AT1G56450 AT1G64520 AT1G71220 AT1G77440 AT1G79210 AT2G27020 AT2G30050 AT3G01340 AT3G07060 AT3G09840 AT3G14290 AT3G22110 AT3G22630 AT3G26340 AT3G51260 AT3G58030 AT4G04210 AT4G24820 AT4G28470 AT4G31300 AT4G38630 AT5G05780 AT5G09900 AT5G20570 AT5G23540 AT5G25350 AT5G28540 AT5G35590 AT5G42020 AT5G42790 AT5G43010 AT5G62540 AT5G64760…
0.00061833	20	80	Cellular response to heat	AT3G09440 AT4G15802 AT4G37910 AT5G02490 AT5G02500 AT5G09590 AT5G28540 AT5G42020 AT5G56000 AT5G56010 AT5G56030 AT5G07350 AT5G61780 AT5G10010 AT3G25230 AT5G47550 AT5G48570 AT5G62390 AT1G47500 AT3G19130
0.000740468	76	503	Polysaccharide metabolic process	AT1G04430 AT1G23190 AT1G26850 AT1G27930 AT1G29470 AT1G29890 AT1G33800 AT1G70730 AT1G74380 AT2G03480 AT2G34300 AT3G03250 AT3G62720 AT4G01220 AT4G02500 AT4G14360 AT4G18030 AT4G28320 AT4G32410 AT4G34260 AT4G36890 AT4G39350 AT5G04885 AT5G05170 AT5G20950 AT5G60920 AT5G64030 AT5G66460 AT1G65310 AT1G68560 AT2G33570 AT3G61130 AT4G30280 AT4G30290 AT5G15740 AT5G61840 AT1G11545 AT1G18580 AT1G31420 AT1G70090…
0.000740468	20	81	Nucleotide catabolic process	AT1G32440 AT1G50460 AT1G68760 AT2G36580 AT3G04120 AT3G52990 AT5G20070 AT5G56350 AT5G45940 AT1G09780 AT1G12000 AT1G20950 AT1G30120 AT1G76550 AT1G78040 AT2G01140 AT2G29560 AT2G36530 AT3G52930 AT3G54320
0.000758648	41	227	Microtubule-based process	AT1G20010 AT2G20815 AT2G21380 AT2G29550 AT2G34560 AT2G41350 AT2G44510 AT3G09840 AT3G16630 AT3G50360 AT3G51150 AT4G14960 AT4G20890 AT4G34450 AT4G39050 AT5G18580 AT5G23860 AT5G27000 AT5G44340 AT5G49510 AT5G65930 AT5G66310 AT4G20260 AT5G55230 AT1G04820 AT1G23220 AT1G50010 AT5G19770 AT5G19780 AT5G20110 AT5G38880 AT5G55280 AT5G62690 AT5G62700 AT3G50960 AT5G26910 AT5G66410 AT1G01510 AT3G16800 AT3G55000…
0.00078957	33	169	Seed germination	AT1G05010 AT1G14920 AT1G15550 AT1G66350 AT5G17490 AT1G08970 AT1G18080 AT1G48630 AT1G54830 AT3G18130 AT5G06550 AT1G18580 AT1G20450 AT1G28240 AT1G62380 AT2G18790 AT2G34900 AT3G25230 AT3G54770 AT4G13850 AT4G22140 AT4G27490 AT4G28320 AT4G38630 AT5G02500 AT5G09810 AT5G15090 AT5G47550 AT5G53000 AT5G55630 AT5G56030 AT5G61780 AT5G66460
0.000822072	36	191	Ribonucleoside triphosphate metabolic process	AT1G15120 AT1G22840 AT1G30820 AT1G32440 AT1G50460 AT2G19680 AT2G36580 AT3G04120 AT3G12670 AT3G52730 AT3G52990 AT4G10040 AT4G26210 AT4G29480 AT5G13430 AT5G13440 AT5G56350 AT1G09780 AT1G12000 AT1G20260 AT1G20950 AT1G30120 AT1G76550 AT1G78040 AT1G78900 AT2G01140 AT2G29560 AT2G36530 AT3G52930 AT4G09320 AT4G11010 AT4G38510 AT5G08680 AT5G08690 AT5G13450 AT3G54320
0.000823751	7	13	RRNA 3 -end processing	AT1G03360 AT1G72370 AT2G25355 AT3G04770 AT3G07750 AT3G53890 AT5G27700
0.000823751	7	13	UDP-galactose transmembrane transport	AT1G14360 AT2G02810 AT1G76670 AT1G77610 AT4G39390 AT1G21070 AT1G34020
0.000835702	35	184	Purine nucleoside triphosphate metabolic process	AT1G15120 AT1G22840 AT1G32440 AT1G50460 AT1G68760 AT2G19680 AT2G36580 AT3G04120 AT3G52730 AT3G52990 AT4G10040 AT4G26210 AT4G29480 AT5G13430 AT5G13440 AT5G56350 AT1G09780 AT1G12000 AT1G20260 AT1G20950 AT1G30120 AT1G76550 AT1G78040 AT1G78900 AT2G01140 AT2G29560 AT2G36530 AT3G52930 AT4G09320 AT4G11010 AT4G38510 AT5G08680 AT5G08690 AT5G13450 AT3G54320
0.000851244	67	432	Response to cold	AT1G20440 AT1G20450 AT3G50970 AT3G56090 AT4G29810 AT5G54590 AT1G05260 AT1G09780 AT1G29395 AT1G50460 AT1G53240 AT2G15970 AT2G17870 AT2G27020 AT2G27710 AT2G27720 AT2G35040 AT2G37190 AT2G39460 AT3G03050 AT3G08730 AT3G09200 AT3G17390 AT3G22310 AT3G22330 AT3G23830 AT3G24440 AT3G49910 AT3G55280 AT4G04020 AT4G11150 AT4G13850 AT4G17615 AT4G20260 AT4G21150 AT4G24190 AT4G36020 AT5G02500 AT5G08620 AT5G16910…
0.000861486	20	82	Nucleoside phosphate catabolic process	AT1G32440 AT1G50460 AT1G68760 AT2G36580 AT3G04120 AT3G52990 AT5G20070 AT5G56350 AT5G45940 AT1G09780 AT1G12000 AT1G20950 AT1G30120 AT1G76550 AT1G78040 AT2G01140 AT2G29560 AT2G36530 AT3G52930 AT3G54320
0.000862996	63	400	Regulation of hormone levels	AT1G15550 AT1G23080 AT1G29420 AT1G29430 AT1G29440 AT1G29450 AT1G29460 AT1G29490 AT1G29500 AT1G50430 AT1G54990 AT1G62380 AT1G78440 AT2G24300 AT2G35990 AT3G30180 AT4G25420 AT4G31000 AT5G38970 AT5G57090 AT1G25490 AT4G21200 AT1G05010 AT1G75500 AT1G77330 AT2G22810 AT2G38120 AT3G28860 AT4G37770 AT1G15690 AT1G22530 AT1G30690 AT4G02450 AT4G09160 AT1G05680 AT1G05850 AT1G08410 AT1G17140 AT1G27450 AT1G69960…
0.000875481	4	4	Endonucleolytic cleavage to generate mature 3 -end of SSU-rRNA from (SSU-rRNA, 5.8S rRNA, LSU-rRNA)	AT1G72370 AT3G04770 AT3G53890 AT5G27700
0.00103322	40	223	Cellular carbohydrate biosynthetic process	AT1G06410 AT1G23190 AT1G27930 AT1G29890 AT1G33800 AT1G70730 AT1G74380 AT3G62720 AT4G01220 AT4G02500 AT4G12430 AT4G32410 AT4G36890 AT4G39350 AT4G39800 AT5G05170 AT5G60920 AT3G61130 AT5G61840 AT1G31420 AT2G21590 AT3G03050 AT4G03550 AT5G16910 AT5G51830 AT1G16860 AT2G41770 AT3G01040 AT5G15470 AT1G05850 AT1G10670 AT1G71100 AT2G20370 AT3G25140 AT3G26370 AT5G04885 AT5G20950 AT5G22130 AT5G62220 AT5G63840
0.00104655	22	96	Regulation of GTPase activity	AT1G04830 AT2G30050 AT2G30710 AT2G43490 AT3G01340 AT3G02460 AT5G52580 AT1G07140 AT1G10870 AT2G30060 AT2G35210 AT2G37550 AT3G05000 AT3G11490 AT3G23660 AT3G53710 AT3G59920 AT4G01810 AT4G13350 AT4G17890 AT5G46750 AT5G58590
0.00112973	9	22	Acetyl-CoA metabolic process	AT1G10670 AT1G60810 AT2G38700 AT3G54250 AT4G11820 AT5G36880 AT5G55070 AT3G06650 AT5G49460
0.00112973	29	144	Protein import	AT1G09270 AT1G24310 AT1G55900 AT1G61570 AT1G72750 AT2G33210 AT2G36070 AT2G45000 AT3G06720 AT3G07910 AT3G10110 AT3G13860 AT3G16310 AT3G20000 AT3G23990 AT3G25120 AT3G59280 AT4G16143 AT4G26780 AT5G20010 AT5G20020 AT5G55200 AT1G27970 AT1G27390 AT3G27080 AT3G46560 AT5G41685 AT2G04030 AT5G58590
0.00115929	37	202	Purine nucleoside monophosphate metabolic process	AT1G15120 AT1G22840 AT1G32440 AT1G50460 AT2G19680 AT2G36580 AT3G04120 AT3G52730 AT3G52990 AT4G10040 AT4G26210 AT4G29480 AT5G13430 AT5G13440 AT5G56350 AT1G09780 AT1G09830 AT1G12000 AT1G20260 AT1G20950 AT1G27450 AT1G30120 AT1G76550 AT1G78040 AT1G78900 AT2G01140 AT2G29560 AT2G36530 AT2G37690 AT3G09820 AT3G52930 AT4G38510 AT5G03300 AT5G08680 AT5G08690 AT5G13450 AT3G54320
0.00115929	37	202	Purine ribonucleoside monophosphate metabolic process	AT1G15120 AT1G22840 AT1G32440 AT1G50460 AT2G19680 AT2G36580 AT3G04120 AT3G52730 AT3G52990 AT4G10040 AT4G26210 AT4G29480 AT5G13430 AT5G13440 AT5G56350 AT1G09780 AT1G09830 AT1G12000 AT1G20260 AT1G20950 AT1G27450 AT1G30120 AT1G76550 AT1G78040 AT1G78900 AT2G01140 AT2G29560 AT2G36530 AT2G37690 AT3G09820 AT3G52930 AT4G38510 AT5G03300 AT5G08680 AT5G08690 AT5G13450 AT3G54320
0.00124516	86	596	Cell wall organization	AT1G04430 AT1G26850 AT1G29470 AT2G03480 AT2G34300 AT4G01220 AT4G14360 AT4G18030 AT5G26670 AT5G45280 AT5G60920 AT5G64030 AT3G61130 AT5G15740 AT1G08200 AT1G11545 AT1G18580 AT1G26770 AT1G49710 AT1G53000 AT1G62440 AT1G64670 AT1G65310 AT1G68560 AT1G69530 AT1G70090 AT1G75500 AT1G75680 AT1G78570 AT2G01850 AT2G20750 AT2G24630 AT2G30575 AT2G33570 AT2G38650 AT2G40610 AT3G01040 AT3G02230 AT3G02350 AT3G03050…
0.00125261	10	27	Pseudouridine synthesis	AT1G20410 AT2G20490 AT2G30320 AT3G03920 AT3G57150 AT5G08180 AT1G03530 AT1G20370 AT2G39140 AT4G26600
0.00128066	34	181	Purine ribonucleoside triphosphate metabolic process	AT1G15120 AT1G22840 AT1G32440 AT1G50460 AT2G19680 AT2G36580 AT3G04120 AT3G52730 AT3G52990 AT4G10040 AT4G26210 AT4G29480 AT5G13430 AT5G13440 AT5G56350 AT1G09780 AT1G12000 AT1G20260 AT1G20950 AT1G30120 AT1G76550 AT1G78040 AT1G78900 AT2G01140 AT2G29560 AT2G36530 AT3G52930 AT4G09320 AT4G11010 AT4G38510 AT5G08680 AT5G08690 AT5G13450 AT3G54320
0.00131778	42	241	Cell morphogenesis involved in differentiation	AT3G27960 AT3G01040 AT4G15415 AT4G17530 AT4G26690 AT5G15470 AT5G43900 AT5G47200 AT5G55480 AT1G01510 AT1G13180 AT1G33240 AT1G34350 AT1G48380 AT1G53000 AT1G56580 AT1G59610 AT1G64980 AT1G68990 AT1G71270 AT1G73430 AT2G27600 AT2G34480 AT2G34650 AT2G36880 AT2G41630 AT3G09840 AT3G16630 AT3G18000 AT3G18780 AT3G22200 AT3G23980 AT3G51460 AT3G55360 AT3G60630 AT4G00100 AT4G02350 AT4G17615 AT5G41950 AT5G48230…
0.00131778	42	241	Proteasome-mediated ubiquitin-dependent protein catabolic process	AT1G16190 AT1G16470 AT1G17280 AT1G45000 AT1G47250 AT1G50670 AT1G53850 AT1G56450 AT1G64520 AT1G77440 AT1G79210 AT2G27020 AT2G30050 AT3G01340 AT3G07060 AT3G09840 AT3G14290 AT3G22110 AT3G22630 AT3G26340 AT3G51260 AT4G04210 AT4G24820 AT4G28470 AT4G31300 AT4G38630 AT5G05780 AT5G09900 AT5G20570 AT5G23540 AT5G25350 AT5G28540 AT5G35590 AT5G42020 AT5G42790 AT5G43010 AT5G62540 AT5G64760 AT4G22820 AT3G12920…
0.00136967	31	160	Ribonucleoside monophosphate biosynthetic process	AT1G32440 AT1G50460 AT2G19680 AT2G36580 AT3G04120 AT3G52990 AT4G26210 AT4G29480 AT5G56350 AT1G09780 AT1G09830 AT1G12000 AT1G20950 AT1G27450 AT1G29900 AT1G30120 AT1G76550 AT1G78040 AT2G01140 AT2G29560 AT2G36530 AT2G37690 AT2G44530 AT3G09820 AT3G52930 AT5G03300 AT5G08680 AT5G08690 AT5G13450 AT5G23300 AT3G54320
0.00137608	104	752	Response to light stimulus	AT1G28520 AT1G78600 AT4G17640 AT4G27430 AT4G34870 AT5G02200 AT1G02340 AT2G18790 AT3G47860 AT1G02090 AT1G14280 AT1G34010 AT1G53380 AT2G02950 AT2G16365 AT2G17990 AT2G23380 AT2G26990 AT2G45260 AT3G61140 AT4G16780 AT4G34550 AT5G04190 AT5G42970 AT5G56280 AT1G01470 AT1G14920 AT1G15550 AT1G26910 AT1G66580 AT1G69530 AT2G18010 AT2G21970 AT2G29090 AT2G39460 AT2G44910 AT2G46970 AT3G01470 AT3G02570 AT3G03830…
0.00138477	26	125	Glucan biosynthetic process	AT1G23190 AT1G70730 AT1G74380 AT3G62720 AT4G02500 AT4G32410 AT4G39350 AT5G05170 AT5G60920 AT1G31420 AT2G21590 AT3G03050 AT4G03550 AT5G16910 AT5G51830 AT1G16860 AT2G41770 AT1G05850 AT1G10670 AT1G71100 AT2G20370 AT5G04885 AT5G20950 AT5G22130 AT5G62220 AT5G63840
0.00142037	5	7	Endoplasmic reticulum tubular network organization	AT2G24330 AT1G64090 AT4G11220 AT4G23630 AT5G41600
0.00149232	238	1963	Small molecule metabolic process	AT1G06350 AT1G06360 AT1G10030 AT1G10670 AT1G11790 AT1G15120 AT1G15550 AT1G18640 AT1G22840 AT1G23190 AT1G25350 AT1G27450 AT1G29880 AT1G29900 AT1G30820 AT1G31070 AT1G32440 AT1G48850 AT1G48860 AT1G50460 AT1G53520 AT1G60810 AT1G65520 AT1G66530 AT1G68760 AT1G70730 AT1G78440 AT2G13560 AT2G17630 AT2G19680 AT2G24300 AT2G29090 AT2G30200 AT2G31360 AT2G34770 AT2G36310 AT2G36580 AT2G38700 AT2G40660 AT2G41540…
0.00174564	68	452	Modification-dependent protein catabolic process	AT1G16190 AT1G16470 AT1G17280 AT1G20200 AT1G29150 AT1G45000 AT1G47250 AT1G50670 AT1G53850 AT1G56450 AT1G64520 AT1G75990 AT1G77440 AT1G79210 AT2G26590 AT2G27020 AT2G30050 AT2G36170 AT2G47110 AT3G01340 AT3G07060 AT3G09840 AT3G14290 AT3G22110 AT3G22630 AT3G26340 AT3G46460 AT3G51260 AT3G52590 AT3G55380 AT3G58030 AT3G62250 AT4G02890 AT4G04210 AT4G05050 AT4G10150 AT4G19003 AT4G19006 AT4G24820 AT4G28470…
0.00174564	21	93	Positive regulation of GTPase activity	AT1G04830 AT2G30050 AT2G30710 AT2G43490 AT3G01340 AT3G02460 AT5G52580 AT1G07140 AT1G10870 AT2G30060 AT2G35210 AT2G37550 AT3G11490 AT3G23660 AT3G53710 AT3G59920 AT4G01810 AT4G13350 AT4G17890 AT5G46750 AT5G58590
0.00177641	27	134	Ribonucleoside triphosphate biosynthetic process	AT1G30820 AT1G32440 AT1G50460 AT2G19680 AT2G36580 AT3G04120 AT3G12670 AT3G52990 AT4G26210 AT4G29480 AT5G56350 AT1G09780 AT1G12000 AT1G20950 AT1G30120 AT1G76550 AT1G78040 AT2G01140 AT2G29560 AT2G36530 AT3G52930 AT4G09320 AT4G11010 AT5G08680 AT5G08690 AT5G13450 AT3G54320
0.00177641	26	127	Positive regulation of hydrolase activity	AT1G04830 AT1G23220 AT2G30050 AT2G30710 AT2G43490 AT3G01340 AT3G02460 AT3G18580 AT4G11060 AT5G20110 AT5G52580 AT1G07140 AT1G10870 AT2G26590 AT2G30060 AT2G35210 AT2G37550 AT3G11490 AT3G23660 AT3G53710 AT3G59920 AT4G01810 AT4G13350 AT4G17890 AT5G46750 AT5G58590
0.00179961	130	986	Cellular developmental process	AT1G50890 AT2G17800 AT3G22820 AT3G23660 AT4G01680 AT4G01810 AT4G25420 AT4G34490 AT5G15310 AT4G16515 AT5G39990 AT5G64770 AT1G01510 AT1G25425 AT1G66350 AT2G18000 AT2G23380 AT2G30120 AT2G42230 AT2G47270 AT3G12680 AT3G44735 AT4G03550 AT4G39920 AT5G15580 AT5G27220 AT5G45600 AT5G51230 AT5G58230 AT3G27960 AT1G14920 AT2G38120 AT2G41420 AT3G01040 AT3G46290 AT3G49720 AT4G15415 AT4G17530 AT4G26690 AT5G15470…
0.00186906	20	87	Regulation of seedling development	AT1G05010 AT1G14920 AT1G66350 AT5G17490 AT1G08970 AT1G54830 AT5G06550 AT1G20450 AT1G62380 AT2G18790 AT2G34900 AT3G54770 AT4G38630 AT4G39400 AT5G02500 AT5G15090 AT5G47550 AT5G53000 AT5G55630 AT5G56030
0.00189173	85	596	Seed development	AT1G08300 AT1G14920 AT1G66350 AT3G44750 AT4G13750 AT5G17490 AT5G22650 AT3G62420 AT2G27840 AT1G07420 AT2G34650 AT3G14370 AT4G39800 AT1G02140 AT1G08410 AT1G10270 AT1G18580 AT1G18640 AT1G21070 AT1G21750 AT1G23080 AT1G28240 AT1G31070 AT1G48920 AT1G53500 AT1G55040 AT1G64520 AT1G65330 AT1G67730 AT1G68990 AT1G69780 AT1G75080 AT2G15690 AT2G17250 AT2G29090 AT2G34090 AT2G34260 AT2G34480 AT2G34570 AT2G34630…
0.00198564	35	193	Anatomical structure maturation	AT1G14920 AT1G66350 AT3G44750 AT5G17490 AT5G22650 AT3G62420 AT1G05010 AT2G22810 AT4G37770 AT2G27840 AT2G38120 AT1G01910 AT1G48380 AT1G50460 AT1G59610 AT1G74380 AT1G74800 AT2G22475 AT2G29090 AT2G34650 AT3G18780 AT3G47860 AT3G51460 AT3G60630 AT4G00730 AT4G26690 AT4G38630 AT5G09810 AT5G16910 AT5G41950 AT5G43900 AT5G45420 AT5G63220 AT1G32440 AT2G41280
0.00200465	32	171	ATP metabolic process	AT1G15120 AT1G22840 AT1G32440 AT1G50460 AT2G19680 AT2G36580 AT3G04120 AT3G52730 AT3G52990 AT4G10040 AT4G26210 AT4G29480 AT5G13430 AT5G13440 AT5G56350 AT1G09780 AT1G12000 AT1G20260 AT1G20950 AT1G30120 AT1G76550 AT1G78040 AT1G78900 AT2G01140 AT2G29560 AT2G36530 AT3G52930 AT4G38510 AT5G08680 AT5G08690 AT5G13450 AT3G54320
0.00218045	13	45	Acyl-CoA metabolic process	AT1G10670 AT1G60810 AT2G38700 AT3G54250 AT4G11820 AT5G08300 AT5G22500 AT5G23250 AT5G45940 AT5G36880 AT5G55070 AT3G06650 AT5G49460
0.00218045	13	45	Thioester metabolic process	AT1G10670 AT1G60810 AT2G38700 AT3G54250 AT4G11820 AT5G08300 AT5G22500 AT5G23250 AT5G45940 AT5G36880 AT5G55070 AT3G06650 AT5G49460
0.00218045	89	633	External encapsulating structure organization	AT1G04430 AT1G26850 AT1G29470 AT2G03480 AT2G34300 AT4G01220 AT4G14360 AT4G18030 AT5G26670 AT5G45280 AT5G60920 AT5G64030 AT3G61130 AT5G15740 AT1G08200 AT1G11545 AT1G18580 AT1G26770 AT1G49710 AT1G53000 AT1G62440 AT1G64670 AT1G65310 AT1G68560 AT1G69530 AT1G70090 AT1G75500 AT1G75680 AT1G78570 AT2G01850 AT2G20750 AT2G24630 AT2G30575 AT2G33570 AT2G38650 AT2G40610 AT3G01040 AT3G02230 AT3G02350 AT3G03050…
0.00220159	6	11	Ribosomal large subunit export from nucleus	AT2G03820 AT2G37990 AT2G44510 AT3G51800 AT1G13160 AT2G40430
0.00220159	25	122	Nucleocytoplasmic transport	AT1G09270 AT1G24310 AT1G27970 AT1G63810 AT1G72370 AT2G03820 AT2G37990 AT2G44510 AT2G45000 AT3G04770 AT3G06720 AT3G16310 AT3G49990 AT3G51800 AT4G16143 AT5G20010 AT5G20020 AT3G53110 AT4G13350 AT1G13160 AT2G40430 AT2G42320 AT5G06930 AT3G25520 AT5G58590
0.00220159	25	122	Nuclear transport	AT1G09270 AT1G24310 AT1G27970 AT1G63810 AT1G72370 AT2G03820 AT2G37990 AT2G44510 AT2G45000 AT3G04770 AT3G06720 AT3G16310 AT3G49990 AT3G51800 AT4G16143 AT5G20010 AT5G20020 AT3G53110 AT4G13350 AT1G13160 AT2G40430 AT2G42320 AT5G06930 AT3G25520 AT5G58590
0.00223018	9	24	SnRNA metabolic process	AT1G03360 AT2G20490 AT2G25355 AT3G07750 AT3G46210 AT3G57150 AT4G27490 AT5G08180 AT5G53770
0.00225769	10	29	Positive regulation of translation	AT3G55605 AT4G31930 AT5G02050 AT5G05990 AT5G15200 AT5G39850 AT5G59180 AT1G26630 AT1G10840 AT3G08730
0.00229133	76	524	Root development	AT1G08300 AT3G55920 AT4G13750 AT5G55730 AT5G52310 AT2G11890 AT1G34110 AT1G48630 AT1G72180 AT2G38120 AT3G18130 AT4G09510 AT4G30080 AT5G03150 AT5G55230 AT5G56040 AT1G01910 AT1G02330 AT1G05850 AT1G10940 AT1G18640 AT1G47200 AT1G48380 AT1G48920 AT1G50460 AT1G59610 AT1G64520 AT1G64670 AT1G69380 AT1G69780 AT1G74380 AT1G74800 AT2G20140 AT2G22475 AT2G34650 AT2G37250 AT2G47270 AT3G18000 AT3G18780 AT3G22200…
0.00232296	105	773	Response to radiation	AT1G16970 AT1G28520 AT1G78600 AT4G17640 AT4G27430 AT4G34870 AT5G02200 AT1G02340 AT2G18790 AT3G47860 AT1G02090 AT1G14280 AT1G34010 AT1G53380 AT2G02950 AT2G16365 AT2G17990 AT2G23380 AT2G26990 AT2G45260 AT3G61140 AT4G16780 AT4G34550 AT5G04190 AT5G42970 AT5G56280 AT1G01470 AT1G14920 AT1G15550 AT1G26910 AT1G66580 AT1G69530 AT2G18010 AT2G21970 AT2G29090 AT2G39460 AT2G44910 AT2G46970 AT3G01470 AT3G02570…
0.00239513	28	144	Purine nucleoside monophosphate biosynthetic process	AT1G32440 AT1G50460 AT2G19680 AT2G36580 AT3G04120 AT3G52990 AT4G26210 AT4G29480 AT5G56350 AT1G09780 AT1G09830 AT1G12000 AT1G20950 AT1G27450 AT1G30120 AT1G76550 AT1G78040 AT2G01140 AT2G29560 AT2G36530 AT2G37690 AT3G09820 AT3G52930 AT5G03300 AT5G08680 AT5G08690 AT5G13450 AT3G54320
0.00239513	28	144	Purine ribonucleoside monophosphate biosynthetic process	AT1G32440 AT1G50460 AT2G19680 AT2G36580 AT3G04120 AT3G52990 AT4G26210 AT4G29480 AT5G56350 AT1G09780 AT1G09830 AT1G12000 AT1G20950 AT1G27450 AT1G30120 AT1G76550 AT1G78040 AT2G01140 AT2G29560 AT2G36530 AT2G37690 AT3G09820 AT3G52930 AT5G03300 AT5G08680 AT5G08690 AT5G13450 AT3G54320
0.00239513	76	525	Root system development	AT1G08300 AT3G55920 AT4G13750 AT5G55730 AT5G52310 AT2G11890 AT1G34110 AT1G48630 AT1G72180 AT2G38120 AT3G18130 AT4G09510 AT4G30080 AT5G03150 AT5G55230 AT5G56040 AT1G01910 AT1G02330 AT1G05850 AT1G10940 AT1G18640 AT1G47200 AT1G48380 AT1G48920 AT1G50460 AT1G59610 AT1G64520 AT1G64670 AT1G69380 AT1G69780 AT1G74380 AT1G74800 AT2G20140 AT2G22475 AT2G34650 AT2G37250 AT2G47270 AT3G18000 AT3G18780 AT3G22200…
0.0026057	57	369	Carbohydrate biosynthetic process	AT1G06410 AT1G23190 AT1G27930 AT1G29890 AT1G33800 AT1G65290 AT1G70730 AT1G74380 AT2G44620 AT3G62720 AT4G01220 AT4G02500 AT4G12430 AT4G32410 AT4G36890 AT4G39350 AT4G39800 AT5G05170 AT5G60920 AT2G33570 AT3G61130 AT5G61840 AT1G18580 AT1G31420 AT1G70090 AT2G21590 AT2G30575 AT2G38650 AT3G01040 AT3G02350 AT3G03050 AT3G25140 AT3G26370 AT3G62660 AT4G03550 AT5G15470 AT5G15740 AT5G16910 AT5G47780 AT5G51830…
0.00264503	19	83	Regulation of seed germination	AT1G05010 AT1G14920 AT1G66350 AT5G17490 AT1G08970 AT1G54830 AT5G06550 AT1G20450 AT1G62380 AT2G18790 AT2G34900 AT3G54770 AT4G38630 AT5G02500 AT5G15090 AT5G47550 AT5G53000 AT5G55630 AT5G56030
0.00274119	25	124	Purine nucleoside triphosphate biosynthetic process	AT1G32440 AT1G50460 AT2G19680 AT2G36580 AT3G04120 AT3G52990 AT4G26210 AT4G29480 AT5G56350 AT1G09780 AT1G12000 AT1G20950 AT1G30120 AT1G76550 AT1G78040 AT2G01140 AT2G29560 AT2G36530 AT3G52930 AT4G09320 AT4G11010 AT5G08680 AT5G08690 AT5G13450 AT3G54320
0.00274119	25	124	Purine ribonucleoside triphosphate biosynthetic process	AT1G32440 AT1G50460 AT2G19680 AT2G36580 AT3G04120 AT3G52990 AT4G26210 AT4G29480 AT5G56350 AT1G09780 AT1G12000 AT1G20950 AT1G30120 AT1G76550 AT1G78040 AT2G01140 AT2G29560 AT2G36530 AT3G52930 AT4G09320 AT4G11010 AT5G08680 AT5G08690 AT5G13450 AT3G54320
0.00274119	15	58	Xyloglucan metabolic process	AT1G29890 AT1G74380 AT3G62720 AT4G02500 AT1G65310 AT4G30280 AT4G30290 AT1G11545 AT2G01850 AT3G23730 AT1G68560 AT2G20370 AT5G04885 AT5G20950 AT5G62220
0.00297568	10	30	Positive regulation of cellular amide metabolic process	AT3G55605 AT4G31930 AT5G02050 AT5G05990 AT5G15200 AT5G39850 AT5G59180 AT1G26630 AT1G10840 AT3G08730
0.00301477	22	104	Regulation of protein complex assembly	AT1G45000 AT1G53750 AT1G56330 AT2G17800 AT2G30910 AT3G23660 AT4G01810 AT4G29350 AT5G19990 AT5G20000 AT5G43010 AT5G58290 AT1G20260 AT2G22370 AT3G25500 AT4G20260 AT4G38510 AT5G55230 AT1G13180 AT2G41740 AT2G34150 AT2G46225
0.00303236	9	25	Protein import into mitochondrial matrix	AT1G55900 AT1G72750 AT2G36070 AT3G07910 AT3G20000 AT3G59280 AT4G26780 AT5G55200 AT5G41685
0.00310137	5	8	Polyadenylation-dependent snoRNA 3 -end processing	AT1G03360 AT2G25355 AT3G46210 AT4G27490 AT5G53770
0.0033762	4	5	Nucleolus organization	AT1G11240 AT5G62440 AT3G50960 AT5G66410
0.00351177	17	72	Glycolytic process	AT1G32440 AT1G50460 AT2G36580 AT3G04120 AT3G52990 AT5G56350 AT1G09780 AT1G12000 AT1G20950 AT1G30120 AT1G76550 AT1G78040 AT2G01140 AT2G29560 AT2G36530 AT3G52930 AT3G54320
0.00351177	17	72	ATP generation from ADP	AT1G32440 AT1G50460 AT2G36580 AT3G04120 AT3G52990 AT5G56350 AT1G09780 AT1G12000 AT1G20950 AT1G30120 AT1G76550 AT1G78040 AT2G01140 AT2G29560 AT2G36530 AT3G52930 AT3G54320
0.00351177	11	36	Mitochondrial translation	AT1G29880 AT2G45030 AT3G55605 AT4G11120 AT4G31930 AT4G39880 AT5G02050 AT5G05990 AT1G47278 AT3G18240 AT3G59650
0.00351177	17	72	ADP metabolic process	AT1G32440 AT1G50460 AT2G36580 AT3G04120 AT3G52990 AT5G56350 AT1G09780 AT1G12000 AT1G20950 AT1G30120 AT1G76550 AT1G78040 AT2G01140 AT2G29560 AT2G36530 AT3G52930 AT3G54320
0.0036881	79	559	MRNA metabolic process	AT1G02330 AT1G03360 AT1G16610 AT1G18630 AT1G20580 AT1G25260 AT1G31870 AT1G32580 AT1G51510 AT1G78260 AT1G80930 AT2G18740 AT2G23930 AT2G25355 AT2G32070 AT2G35240 AT2G43810 AT2G47640 AT3G07590 AT3G07750 AT3G12680 AT3G13570 AT3G15000 AT3G19360 AT3G23830 AT3G46210 AT3G49430 AT3G54170 AT3G54770 AT3G57150 AT3G59810 AT3G62840 AT4G12600 AT4G13850 AT4G15900 AT4G20020 AT4G20440 AT4G22380 AT4G25550 AT4G27490…
0.00369077	6	12	Posttranslational protein targeting to endoplasmic reticulum membrane	AT1G01910 AT1G29310 AT1G79940 AT2G34250 AT2G45070 AT3G20920
0.00369077	6	12	Histone arginine methylation	AT1G04870 AT2G19670 AT3G12270 AT4G29510 AT4G31120 AT5G06550
0.00369077	6	12	Chaperone-mediated protein complex assembly	AT4G02450 AT5G26860 AT5G56010 AT5G56030 AT1G62740 AT4G12400
0.00369121	70	483	Methylation	AT1G04870 AT1G22270 AT2G19670 AT3G12270 AT3G54170 AT3G56120 AT3G57000 AT4G10760 AT4G25630 AT4G25730 AT4G26600 AT4G27340 AT4G29510 AT4G31120 AT5G11470 AT5G14600 AT5G17240 AT5G24840 AT5G52470 AT5G55920 AT5G57280 AT2G22475 AT1G04430 AT1G04900 AT1G20330 AT1G26850 AT1G27930 AT1G29470 AT1G33800 AT1G36310 AT1G64600 AT1G76090 AT2G03480 AT2G19870 AT2G23380 AT2G26680 AT2G31740 AT2G34300 AT2G39140 AT2G43320…
0.00382746	10	31	Transcription by RNA polymerase I	AT3G06530 AT1G11475 AT1G60850 AT1G75670 AT2G29540 AT3G13940 AT3G22320 AT3G57660 AT5G41010 AT5G51940
0.00392395	13	48	Purine nucleoside metabolic process	AT2G36310 AT3G23810 AT4G13940 AT5G65860 AT1G27450 AT3G09820 AT4G09320 AT4G11010 AT5G03300 AT5G15950 AT5G23300 AT3G26410 AT4G15415
0.00395907	8	21	Endoplasmic reticulum unfolded protein response	AT1G27330 AT1G27350 AT1G50670 AT5G28540 AT5G42020 AT1G14360 AT1G42990 AT2G02810
0.00401922	9	26	Endoplasmic reticulum organization	AT1G01910 AT2G24330 AT3G63460 AT5G63220 AT1G64090 AT2G03820 AT4G11220 AT4G23630 AT5G41600
0.00401922	9	26	Regulation of auxin polar transport	AT4G02450 AT1G08410 AT1G17140 AT1G69960 AT3G59280 AT4G16515 AT5G18010 AT5G64770 AT3G03830
0.00402003	17	73	Pyruvate biosynthetic process	AT1G32440 AT1G50460 AT2G36580 AT3G04120 AT3G52990 AT5G56350 AT1G09780 AT1G12000 AT1G20950 AT1G30120 AT1G76550 AT1G78040 AT2G01140 AT2G29560 AT2G36530 AT3G52930 AT3G54320
0.00410436	20	93	Establishment of organelle localization	AT1G56330 AT2G03820 AT2G31270 AT2G35210 AT2G37990 AT2G44510 AT3G23660 AT3G49990 AT3G51800 AT4G01810 AT4G17890 AT4G34450 AT5G46750 AT1G13160 AT2G40430 AT3G10380 AT5G26910 AT1G10430 AT3G10730 AT5G55280
0.00414304	69	477	Cellular carbohydrate metabolic process	AT1G06410 AT1G09780 AT1G23190 AT1G27930 AT1G29890 AT1G33800 AT1G70730 AT1G74380 AT3G03250 AT3G62720 AT4G01220 AT4G02500 AT4G08170 AT4G09510 AT4G12430 AT4G28320 AT4G32410 AT4G36890 AT4G39350 AT4G39800 AT5G05170 AT5G16760 AT5G60920 AT5G66460 AT1G65310 AT3G10700 AT3G61130 AT4G30280 AT4G30290 AT5G15740 AT5G61840 AT1G11545 AT1G12000 AT1G20950 AT1G31420 AT1G50460 AT1G75680 AT1G76550 AT2G01850 AT2G02860…
0.00435836	41	249	Nucleobase-containing compound catabolic process	AT1G03360 AT1G25260 AT1G32440 AT1G50460 AT1G51510 AT1G68760 AT2G25355 AT2G32070 AT2G36310 AT2G36580 AT3G04120 AT3G07750 AT3G12680 AT3G19360 AT3G46210 AT3G52990 AT4G27490 AT5G07350 AT5G20070 AT5G53770 AT5G56350 AT5G59180 AT5G61780 AT5G45940 AT1G02140 AT1G09780 AT1G12000 AT1G18070 AT1G20950 AT1G30120 AT1G76550 AT1G78040 AT2G01140 AT2G29560 AT2G36530 AT2G39435 AT3G23810 AT3G52930 AT4G13940 AT5G63120…
0.00450008	38	226	Regulation of hydrolase activity	AT1G03760 AT1G04830 AT1G23220 AT1G47710 AT2G30050 AT2G30710 AT2G43490 AT3G01340 AT3G02460 AT3G18580 AT4G11060 AT5G20110 AT5G52200 AT5G52580 AT1G07140 AT1G10870 AT1G25490 AT2G26590 AT2G30060 AT2G35210 AT2G37550 AT3G05000 AT3G11490 AT3G23660 AT3G26030 AT3G53710 AT3G59920 AT4G01810 AT4G13350 AT4G15415 AT4G16500 AT4G17890 AT5G25510 AT5G46750 AT5G47550 AT5G58590 AT5G64130 AT3G44110
0.00461038	64	437	Ubiquitin-dependent protein catabolic process	AT1G16190 AT1G16470 AT1G17280 AT1G20200 AT1G29150 AT1G45000 AT1G47250 AT1G50670 AT1G53850 AT1G56450 AT1G64520 AT1G75990 AT1G77440 AT1G79210 AT2G26590 AT2G27020 AT2G30050 AT3G01340 AT3G07060 AT3G09840 AT3G14290 AT3G22110 AT3G22630 AT3G26340 AT3G46460 AT3G51260 AT3G55380 AT3G58030 AT4G04210 AT4G10150 AT4G19003 AT4G19006 AT4G24820 AT4G28470 AT4G31300 AT4G38630 AT5G05780 AT5G09900 AT5G20570 AT5G23540…
0.00461038	17	74	Ribonucleoside metabolic process	AT1G30820 AT3G12670 AT3G23810 AT4G13940 AT5G65860 AT1G27450 AT1G29900 AT3G09820 AT4G09320 AT4G11010 AT5G03300 AT5G15950 AT5G23300 AT1G71100 AT2G36310 AT3G26410 AT4G15415
0.00461038	20	94	Brassinosteroid mediated signaling pathway	AT1G63500 AT3G54030 AT4G10620 AT4G34870 AT1G19350 AT1G75080 AT1G78700 AT2G43060 AT3G16570 AT3G51550 AT3G58850 AT4G15415 AT4G36780 AT4G39400 AT5G59010 AT3G05800 AT5G08130 AT1G14000 AT1G78300 AT2G30980
0.00461038	20	94	Steroid hormone mediated signaling pathway	AT1G63500 AT3G54030 AT4G10620 AT4G34870 AT1G19350 AT1G75080 AT1G78700 AT2G43060 AT3G16570 AT3G51550 AT3G58850 AT4G15415 AT4G36780 AT4G39400 AT5G59010 AT3G05800 AT5G08130 AT1G14000 AT1G78300 AT2G30980
0.00461038	20	94	Response to steroid hormone	AT1G63500 AT3G54030 AT4G10620 AT4G34870 AT1G19350 AT1G75080 AT1G78700 AT2G43060 AT3G16570 AT3G51550 AT3G58850 AT4G15415 AT4G36780 AT4G39400 AT5G59010 AT3G05800 AT5G08130 AT1G14000 AT1G78300 AT2G30980
0.00461038	20	94	Cellular response to steroid hormone stimulus	AT1G63500 AT3G54030 AT4G10620 AT4G34870 AT1G19350 AT1G75080 AT1G78700 AT2G43060 AT3G16570 AT3G51550 AT3G58850 AT4G15415 AT4G36780 AT4G39400 AT5G59010 AT3G05800 AT5G08130 AT1G14000 AT1G78300 AT2G30980
0.00464208	13	49	MRNA modification	AT1G18630 AT1G32580 AT2G35240 AT3G15000 AT3G23830 AT3G54170 AT3G57150 AT4G13850 AT4G20020 AT5G44780 AT5G61030 AT4G10760 AT5G54580
0.00466735	24	122	Response to brassinosteroid	AT1G63500 AT3G54030 AT4G10620 AT4G34870 AT1G19350 AT1G75080 AT1G78700 AT2G43060 AT3G16570 AT3G51550 AT3G58850 AT4G15415 AT4G36780 AT4G39400 AT5G59010 AT2G18010 AT2G44080 AT3G05800 AT3G46290 AT5G08130 AT5G54380 AT1G14000 AT1G78300 AT2G30980
0.00477535	156	1250	Regulation of biological quality	AT1G01230 AT1G15550 AT1G16970 AT1G23080 AT1G29330 AT1G29420 AT1G29430 AT1G29440 AT1G29450 AT1G29460 AT1G29490 AT1G29500 AT1G50430 AT1G50460 AT1G54990 AT1G62380 AT1G78440 AT2G17800 AT2G18240 AT2G21600 AT2G23150 AT2G24300 AT2G28520 AT2G30910 AT2G35990 AT3G12680 AT3G13320 AT3G19360 AT3G22200 AT3G23660 AT3G24170 AT3G25040 AT3G30180 AT3G56090 AT3G58730 AT4G01810 AT4G13930 AT4G16760 AT4G25420 AT4G29350…
0.00478623	10	32	Mitochondrial mRNA modification	AT1G18630 AT1G32580 AT2G35240 AT3G15000 AT3G23830 AT4G13850 AT4G20020 AT5G44780 AT5G61030 AT5G54580
0.00484213	7	17	Ribosomal subunit export from nucleus	AT2G03820 AT2G37990 AT2G44510 AT3G49990 AT3G51800 AT1G13160 AT2G40430
0.00484213	63	430	Embryo development	AT1G08300 AT4G13750 AT1G07420 AT2G34650 AT3G14370 AT4G39800 AT1G02140 AT1G08410 AT1G10270 AT1G10670 AT1G18640 AT1G21750 AT1G23080 AT1G31070 AT1G48920 AT1G55040 AT1G64520 AT1G65330 AT1G67730 AT1G68990 AT1G69780 AT2G15690 AT2G17250 AT2G34090 AT2G34260 AT2G34480 AT2G34570 AT2G34630 AT2G35210 AT2G39990 AT2G47470 AT3G02570 AT3G07050 AT3G08950 AT3G10110 AT3G10920 AT3G16810 AT3G23980 AT3G49240 AT3G60830…
0.00484213	60	405	Embryo development ending in seed dormancy	AT1G08300 AT4G13750 AT1G07420 AT2G34650 AT3G14370 AT4G39800 AT1G02140 AT1G08410 AT1G10270 AT1G18640 AT1G21750 AT1G23080 AT1G31070 AT1G48920 AT1G55040 AT1G64520 AT1G65330 AT1G67730 AT1G68990 AT1G69780 AT2G15690 AT2G17250 AT2G34090 AT2G34260 AT2G34480 AT2G34570 AT2G34630 AT2G35210 AT2G39990 AT2G47470 AT3G02570 AT3G07050 AT3G08950 AT3G10110 AT3G10920 AT3G16810 AT3G23980 AT3G49240 AT3G60830 AT3G61140…
0.00484213	7	17	Ribosome localization	AT2G03820 AT2G37990 AT2G44510 AT3G49990 AT3G51800 AT1G13160 AT2G40430
0.0048919	36	212	Developmental maturation	AT1G14920 AT1G66350 AT3G44750 AT5G17490 AT5G22650 AT3G62420 AT1G05010 AT2G22810 AT4G37770 AT2G27840 AT2G38120 AT1G01910 AT1G14830 AT1G48380 AT1G50460 AT1G59610 AT1G74380 AT1G74800 AT2G22475 AT2G29090 AT2G34650 AT3G18780 AT3G47860 AT3G51460 AT3G60630 AT4G00730 AT4G26690 AT4G38630 AT5G09810 AT5G16910 AT5G41950 AT5G43900 AT5G45420 AT5G63220 AT1G32440 AT2G41280
0.00514474	20	95	Nucleoside metabolic process	AT1G30820 AT2G36310 AT3G07800 AT3G12670 AT3G23810 AT4G13940 AT5G23070 AT5G65860 AT1G27450 AT1G29900 AT2G44530 AT3G09820 AT4G09320 AT4G11010 AT5G03300 AT5G15950 AT5G23300 AT1G71100 AT3G26410 AT4G15415
0.00514474	15	62	Rab protein signal transduction	AT1G07410 AT1G09630 AT1G52280 AT2G31680 AT2G43130 AT3G18820 AT3G46830 AT4G09720 AT4G17530 AT4G18800 AT4G39990 AT5G03520 AT5G45750 AT5G47200 AT5G65270
0.00517749	23	116	ATP biosynthetic process	AT1G32440 AT1G50460 AT2G19680 AT2G36580 AT3G04120 AT3G52990 AT4G26210 AT4G29480 AT5G56350 AT1G09780 AT1G12000 AT1G20950 AT1G30120 AT1G76550 AT1G78040 AT2G01140 AT2G29560 AT2G36530 AT3G52930 AT5G08680 AT5G08690 AT5G13450 AT3G54320
0.00517749	17	75	Purine nucleoside diphosphate metabolic process	AT1G32440 AT1G50460 AT2G36580 AT3G04120 AT3G52990 AT5G56350 AT1G09780 AT1G12000 AT1G20950 AT1G30120 AT1G76550 AT1G78040 AT2G01140 AT2G29560 AT2G36530 AT3G52930 AT3G54320
0.00517749	17	75	Purine ribonucleoside diphosphate metabolic process	AT1G32440 AT1G50460 AT2G36580 AT3G04120 AT3G52990 AT5G56350 AT1G09780 AT1G12000 AT1G20950 AT1G30120 AT1G76550 AT1G78040 AT2G01140 AT2G29560 AT2G36530 AT3G52930 AT3G54320
0.00517749	22	109	Organophosphate catabolic process	AT1G32440 AT1G50460 AT1G68760 AT2G36580 AT3G04120 AT3G48610 AT3G52990 AT5G20070 AT5G56350 AT5G45940 AT1G09780 AT1G12000 AT1G20950 AT1G30120 AT1G76550 AT1G78040 AT2G01140 AT2G29560 AT2G36530 AT2G41540 AT3G52930 AT3G54320
0.00528181	70	491	Peptidyl-amino acid modification	AT1G03930 AT1G04870 AT1G12580 AT1G61790 AT1G69420 AT1G71220 AT1G76400 AT2G19670 AT3G02980 AT3G10540 AT3G10660 AT3G11800 AT3G12270 AT3G25230 AT3G26935 AT3G48760 AT3G60800 AT4G14340 AT4G23650 AT4G26100 AT4G29510 AT4G31120 AT4G35310 AT5G04870 AT5G09890 AT5G11470 AT5G17240 AT5G18900 AT5G41060 AT5G44100 AT5G48570 AT5G57020 AT5G62030 AT5G66060 AT5G66680 AT5G67630 AT1G27120 AT1G49540 AT1G74800 AT2G22475…
0.00542377	38	229	Cellular glucan metabolic process	AT1G23190 AT1G29890 AT1G70730 AT1G74380 AT3G03250 AT3G62720 AT4G02500 AT4G32410 AT4G39350 AT5G05170 AT5G60920 AT1G65310 AT4G30280 AT4G30290 AT1G11545 AT1G31420 AT1G75680 AT2G01850 AT2G21590 AT3G03050 AT3G23730 AT4G03550 AT5G16910 AT5G51830 AT1G16860 AT2G41770 AT4G26690 AT5G55480 AT1G05850 AT1G10670 AT1G68560 AT1G71100 AT2G20370 AT5G04885 AT5G20950 AT5G22130 AT5G62220 AT5G63840
0.00556132	5	9	UDP-glucose transmembrane transport	AT1G06470 AT1G76670 AT1G77610 AT1G14360 AT2G02810
0.00556132	5	9	Somatic cell DNA recombination	AT1G18800 AT1G74560 AT2G19480 AT4G26110 AT5G56950
0.00573151	51	334	Regulation of growth	AT1G11240 AT4G12770 AT1G12920 AT1G26945 AT1G29420 AT1G29430 AT1G29440 AT1G29450 AT1G29460 AT1G29490 AT1G29500 AT1G75080 AT2G43060 AT2G44080 AT3G03830 AT3G14370 AT3G23980 AT3G28857 AT3G58850 AT3G59900 AT4G34760 AT4G38850 AT5G15160 AT5G15580 AT5G18010 AT5G18030 AT5G18050 AT5G18060 AT5G18080 AT1G14920 AT1G34110 AT3G49720 AT5G56040 AT1G33240 AT1G69380 AT2G18010 AT2G41630 AT3G05500 AT3G16570 AT3G16800…
0.00573151	20	96	Cellular response to brassinosteroid stimulus	AT1G63500 AT3G54030 AT4G10620 AT4G34870 AT1G19350 AT1G75080 AT1G78700 AT2G43060 AT3G16570 AT3G51550 AT3G58850 AT4G15415 AT4G36780 AT4G39400 AT5G59010 AT3G05800 AT5G08130 AT1G14000 AT1G78300 AT2G30980
0.00594944	17	76	RNA 3 -end processing	AT1G03360 AT1G72370 AT2G25355 AT3G04770 AT3G07750 AT3G46210 AT3G53890 AT3G57150 AT4G25630 AT4G27490 AT5G27700 AT5G52470 AT5G53770 AT4G25550 AT5G23880 AT1G30460 AT5G40490
0.00598298	81	588	Regulation of protein metabolic process	AT1G07150 AT1G18080 AT1G47710 AT1G48630 AT1G67620 AT1G70210 AT2G30040 AT2G32070 AT2G44510 AT3G01790 AT3G07110 AT3G09890 AT3G11800 AT3G12680 AT3G18130 AT3G19360 AT3G24830 AT3G26030 AT3G55605 AT4G13170 AT4G15415 AT4G17640 AT4G29810 AT4G31930 AT4G34870 AT5G02050 AT5G05990 AT5G11470 AT5G15200 AT5G25510 AT5G27620 AT5G39850 AT5G48760 AT5G52200 AT5G59180 AT5G62030 AT5G64130 AT1G02330 AT5G57050 AT1G01100…
0.00628225	14	57	Protein processing	AT1G51980 AT1G52600 AT1G53530 AT2G03120 AT2G22425 AT2G29080 AT2G39960 AT3G15710 AT4G01320 AT5G27430 AT1G79340 AT3G44330 AT5G51540 AT2G45240
0.00635095	3	3	Rhamnogalacturonan I biosynthetic process	AT4G36890 AT1G18580 AT1G28240
0.00635095	3	3	SnRNA pseudouridine synthesis	AT2G20490 AT3G57150 AT5G08180
0.00635095	3	3	COPI-coated vesicle budding	AT2G35210 AT4G17890 AT5G46750
0.00635095	29	162	Regulation of cellular component biogenesis	AT1G01230 AT1G45000 AT1G53750 AT1G56330 AT1G67620 AT2G17800 AT2G30910 AT3G23660 AT4G01810 AT4G29350 AT5G19990 AT5G20000 AT5G43010 AT5G58290 AT1G20260 AT2G22370 AT3G25500 AT4G20260 AT4G38510 AT5G55230 AT1G13180 AT2G41740 AT2G24500 AT1G08410 AT2G34150 AT2G41770 AT3G58040 AT5G14520 AT2G46225
0.00635095	3	3	Golgi transport vesicle coating	AT2G35210 AT4G17890 AT5G46750
0.00635095	3	3	COPI coating of Golgi vesicle	AT2G35210 AT4G17890 AT5G46750
0.00647813	12	45	Purine ribonucleoside metabolic process	AT3G23810 AT4G13940 AT5G65860 AT1G27450 AT3G09820 AT4G09320 AT4G11010 AT5G03300 AT5G15950 AT5G23300 AT3G26410 AT4G15415
0.00672555	17	77	Ribonucleoside diphosphate metabolic process	AT1G32440 AT1G50460 AT2G36580 AT3G04120 AT3G52990 AT5G56350 AT1G09780 AT1G12000 AT1G20950 AT1G30120 AT1G76550 AT1G78040 AT2G01140 AT2G29560 AT2G36530 AT3G52930 AT3G54320
0.00672555	7	18	Xyloglucan biosynthetic process	AT1G74380 AT3G62720 AT4G02500 AT2G20370 AT5G04885 AT5G20950 AT5G62220
0.00672555	7	18	Establishment of protein localization to mitochondrial membrane	AT1G61570 AT3G07910 AT3G10110 AT3G25120 AT1G27390 AT3G27080 AT3G46560
0.00714713	19	91	Trichome differentiation	AT1G14920 AT4G15415 AT4G26690 AT5G43900 AT5G55480 AT1G01510 AT1G13180 AT1G33240 AT1G56580 AT2G22475 AT2G27600 AT3G16630 AT3G23980 AT3G55360 AT4G00100 AT5G04470 AT5G58230 AT5G65930 AT2G46225
0.00730201	62	430	Gametophyte development	AT1G09780 AT2G41420 AT3G01040 AT3G02230 AT3G03250 AT4G03550 AT4G24510 AT5G15470 AT5G15650 AT5G58230 AT1G14360 AT1G14830 AT1G15440 AT1G18450 AT1G18640 AT1G31070 AT1G31660 AT1G31817 AT1G51160 AT1G53000 AT1G72440 AT1G78900 AT2G01820 AT2G02810 AT2G03120 AT2G07050 AT2G20490 AT2G27460 AT2G31270 AT2G34260 AT2G35210 AT2G37690 AT2G42380 AT2G47470 AT2G47990 AT3G01780 AT3G09090 AT3G11964 AT3G18000 AT3G23940…
0.00758598	83	611	Lipid biosynthetic process	AT1G01230 AT1G02205 AT1G06350 AT1G06360 AT1G07420 AT1G10030 AT1G10670 AT1G13560 AT1G15550 AT1G20050 AT1G50430 AT1G58440 AT1G60810 AT1G65290 AT1G78440 AT1G78970 AT2G19880 AT2G22830 AT2G29390 AT2G30200 AT2G31360 AT2G38700 AT2G39290 AT2G44620 AT3G02580 AT3G02780 AT3G06060 AT3G30180 AT3G54250 AT3G55360 AT4G04870 AT4G11820 AT4G12110 AT4G25420 AT5G03080 AT5G16440 AT5G35460 AT5G38970 AT5G46290 AT1G20330…
0.00760596	4	6	Rhamnogalacturonan I metabolic process	AT5G15740 AT4G36890 AT1G18580 AT1G28240
0.00760596	4	6	Peptidyl-asparagine modification	AT1G61790 AT1G71220 AT1G76400 AT5G66680
0.00760596	4	6	Protein N-linked glycosylation via asparagine	AT1G61790 AT1G71220 AT1G76400 AT5G66680
0.00760596	4	6	RRNA pseudouridine synthesis	AT2G20490 AT3G03920 AT3G57150 AT5G08180
0.00760596	4	6	S-adenosylhomocysteine metabolic process	AT3G23810 AT4G13940 AT5G65860 AT4G15415
0.00767673	11	40	Receptor-mediated endocytosis	AT1G14910 AT2G20760 AT2G25430 AT3G08530 AT3G11130 AT4G12770 AT4G32285 AT1G59610 AT5G22780 AT5G57460 AT4G34660
0.00801545	62	432	MRNA processing	AT1G02330 AT1G16610 AT1G20580 AT1G31870 AT1G51510 AT1G78260 AT1G80930 AT2G18740 AT2G23930 AT2G43810 AT2G47640 AT3G07590 AT3G13570 AT3G49430 AT3G54170 AT3G54770 AT3G59810 AT3G62840 AT4G12600 AT4G15900 AT4G20440 AT4G22380 AT4G25550 AT4G30220 AT4G31580 AT5G06160 AT5G20160 AT5G28740 AT5G41770 AT5G48870 AT5G52040 AT5G53770 AT5G63150 AT1G02140 AT1G17370 AT1G30460 AT1G32580 AT1G47500 AT2G27100 AT2G29210…
0.00819524	38	235	Glucan metabolic process	AT1G23190 AT1G29890 AT1G70730 AT1G74380 AT3G03250 AT3G62720 AT4G02500 AT4G32410 AT4G39350 AT5G04885 AT5G05170 AT5G20950 AT5G60920 AT1G65310 AT4G30280 AT4G30290 AT1G11545 AT1G31420 AT1G75680 AT2G01850 AT2G21590 AT3G03050 AT3G23730 AT4G03550 AT5G16910 AT5G51830 AT1G16860 AT2G41770 AT4G26690 AT5G55480 AT1G05850 AT1G10670 AT1G68560 AT1G71100 AT2G20370 AT5G22130 AT5G62220 AT5G63840
0.00819733	42	267	Plant epidermis development	AT3G22820 AT1G14920 AT2G38120 AT4G15415 AT4G26690 AT5G43900 AT5G55480 AT1G01510 AT1G01910 AT1G05850 AT1G13180 AT1G33240 AT1G48380 AT1G50460 AT1G56580 AT1G59610 AT1G74380 AT1G74800 AT2G18790 AT2G22475 AT2G27600 AT2G34650 AT3G16630 AT3G18780 AT3G23980 AT3G51460 AT3G55360 AT3G60630 AT4G00100 AT4G00730 AT4G31170 AT4G38630 AT5G04470 AT5G09810 AT5G16023 AT5G16910 AT5G41950 AT5G45420 AT5G58230 AT5G63220…
0.00828969	6	14	Regulation of transcription initiation from RNA polymerase II promoter	AT1G45000 AT1G53750 AT5G19990 AT5G20000 AT5G43010 AT5G58290
0.00828969	6	14	Positive regulation of transcription initiation from RNA polymerase II promoter	AT1G45000 AT1G53750 AT5G19990 AT5G20000 AT5G43010 AT5G58290
0.00828969	6	14	Positive regulation of DNA-templated transcription, initiation	AT1G45000 AT1G53750 AT5G19990 AT5G20000 AT5G43010 AT5G58290
0.00834465	14	59	Nucleoside bisphosphate metabolic process	AT1G10670 AT1G60810 AT2G38700 AT3G54250 AT4G11820 AT5G08300 AT5G22500 AT5G23250 AT5G45940 AT5G23300 AT5G36880 AT5G55070 AT3G06650 AT5G49460
0.00834465	14	59	Ribonucleoside bisphosphate metabolic process	AT1G10670 AT1G60810 AT2G38700 AT3G54250 AT4G11820 AT5G08300 AT5G22500 AT5G23250 AT5G45940 AT5G23300 AT5G36880 AT5G55070 AT3G06650 AT5G49460
0.00834465	14	59	Purine nucleoside bisphosphate metabolic process	AT1G10670 AT1G60810 AT2G38700 AT3G54250 AT4G11820 AT5G08300 AT5G22500 AT5G23250 AT5G45940 AT5G23300 AT5G36880 AT5G55070 AT3G06650 AT5G49460
0.00841186	23	121	Vesicle organization	AT1G11890 AT1G14910 AT1G27700 AT1G48240 AT1G56330 AT2G25430 AT2G29700 AT2G30050 AT2G35190 AT2G35210 AT2G45990 AT3G01340 AT3G09740 AT3G23660 AT3G24350 AT3G63460 AT4G01810 AT4G17890 AT4G32285 AT5G08080 AT5G46750 AT5G22950 AT2G27600
0.00845607	50	333	Coenzyme metabolic process	AT1G10670 AT1G32440 AT1G50460 AT1G60810 AT2G36580 AT2G38700 AT2G41540 AT3G04120 AT3G20790 AT3G22200 AT3G23810 AT3G52990 AT3G54250 AT3G59970 AT4G00620 AT4G01660 AT4G11820 AT4G13930 AT4G13940 AT5G08300 AT5G15910 AT5G20070 AT5G22500 AT5G23250 AT5G24400 AT5G56350 AT5G65860 AT5G45940 AT1G09780 AT1G12000 AT1G20950 AT1G30120 AT1G71100 AT1G76550 AT1G78040 AT2G01140 AT2G29560 AT2G36530 AT2G36880 AT2G43360…
0.00885698	19	93	Pyruvate metabolic process	AT1G32440 AT1G50460 AT2G13560 AT2G36580 AT3G04120 AT3G52990 AT4G00570 AT5G56350 AT1G09780 AT1G12000 AT1G20950 AT1G30120 AT1G76550 AT1G78040 AT2G01140 AT2G29560 AT2G36530 AT3G52930 AT3G54320
0.00885698	20	100	Cytoskeleton-dependent cytokinesis	AT2G31270 AT3G03050 AT4G32410 AT4G39350 AT5G05170 AT5G16910 AT3G55340 AT4G34660 AT3G50960 AT5G26910 AT5G66410 AT1G09630 AT1G14920 AT1G76670 AT3G55000 AT4G00100 AT5G11040 AT5G18580 AT5G55230 AT2G35190
0.00892421	10	35	Mitochondrial RNA modification	AT1G18630 AT1G32580 AT2G35240 AT3G15000 AT3G23830 AT4G13850 AT4G20020 AT5G44780 AT5G61030 AT5G54580
0.00896124	15	66	Protein-containing complex localization	AT1G63810 AT1G71820 AT1G72370 AT2G03820 AT2G30050 AT2G37990 AT2G44510 AT3G01340 AT3G04770 AT3G49990 AT3G51800 AT5G49830 AT3G53110 AT1G13160 AT2G40430
0.00909889	26	144	Embryo sac development	AT2G41420 AT1G14360 AT1G15440 AT1G31070 AT1G31660 AT1G31817 AT1G72440 AT2G02810 AT2G20490 AT2G34260 AT2G47470 AT2G47990 AT3G11964 AT3G23940 AT3G49080 AT3G56990 AT3G60360 AT4G00310 AT4G05410 AT4G05440 AT4G30930 AT4G34200 AT5G06160 AT5G41190 AT5G48030 AT5G57790
0.00909889	5	10	Peptidyl-arginine omega-N-methylation	AT1G04870 AT2G19670 AT3G12270 AT4G29510 AT1G04900
0.00909889	5	10	Cargo loading into COPII-coated vesicle	AT2G30050 AT3G01340 AT3G23660 AT3G63460 AT4G01810
0.00910285	11	41	Response to zinc ion	AT1G16470 AT1G21750 AT1G57720 AT2G23150 AT3G02530 AT3G02570 AT3G09200 AT3G10920 AT4G31300 AT5G17920 AT5G35590
0.00929194	32	190	Pectin metabolic process	AT1G04430 AT1G26850 AT1G29470 AT2G03480 AT2G34300 AT4G01220 AT4G14360 AT4G18030 AT5G64030 AT2G33570 AT3G61130 AT5G15740 AT1G18580 AT1G70090 AT2G30575 AT2G38650 AT3G01040 AT3G02350 AT3G10720 AT3G25140 AT3G26370 AT3G49220 AT3G62660 AT4G33220 AT5G15470 AT5G47780 AT3G29360 AT3G49720 AT4G36890 AT5G15490 AT1G28240 AT4G00740
0.00934523	16	73	MRNA transport	AT3G53110 AT1G02140 AT1G07140 AT1G24310 AT1G51510 AT1G66260 AT2G30050 AT2G30060 AT2G45000 AT3G16310 AT4G30840 AT5G02530 AT5G11170 AT5G11200 AT5G58590 AT5G59950
0.00946691	237	2033	Signal transduction	AT1G07150 AT1G07410 AT1G09630 AT1G10940 AT1G12580 AT1G14920 AT1G23080 AT1G27330 AT1G27350 AT1G50670 AT1G52280 AT1G63500 AT1G66350 AT2G17800 AT2G18730 AT2G27030 AT2G30040 AT2G30050 AT2G31680 AT2G41110 AT2G43130 AT3G01340 AT3G04910 AT3G05490 AT3G08730 AT3G10540 AT3G10660 AT3G16570 AT3G17860 AT3G18040 AT3G18820 AT3G23805 AT3G43810 AT3G44330 AT3G46830 AT3G48260 AT3G50360 AT3G54030 AT3G56800 AT4G09720…
0.00988101	426	3854	RNA metabolic process	AT1G02140 AT1G02330 AT1G03360 AT1G03760 AT1G04870 AT1G06720 AT1G08360 AT1G09700 AT1G10490 AT1G11240 AT1G12650 AT1G12850 AT1G15440 AT1G16610 AT1G18630 AT1G20410 AT1G20580 AT1G22270 AT1G25260 AT1G25350 AT1G28520 AT1G29880 AT1G31660 AT1G31817 AT1G31870 AT1G32580 AT1G36310 AT1G42440 AT1G45000 AT1G48830 AT1G51510 AT1G53750 AT1G63780 AT1G63810 AT1G66530 AT1G68990 AT1G69260 AT1G69780 AT1G72370 AT1G75510…
0.0100381	32	191	Galacturonan metabolic process	AT1G04430 AT1G26850 AT1G29470 AT2G03480 AT2G34300 AT4G01220 AT4G14360 AT4G18030 AT5G64030 AT2G33570 AT3G61130 AT5G15740 AT1G18580 AT1G70090 AT2G30575 AT2G38650 AT3G01040 AT3G02350 AT3G10720 AT3G25140 AT3G26370 AT3G49220 AT3G62660 AT4G33220 AT5G15470 AT5G47780 AT3G29360 AT3G49720 AT4G36890 AT5G15490 AT1G28240 AT4G00740
0.010175	13	54	Phototransduction	AT1G02090 AT1G02340 AT1G14280 AT1G28520 AT2G02950 AT2G18790 AT2G26990 AT3G61140 AT4G16780 AT5G04190 AT5G42970 AT5G56280 AT5G48150
0.010175	13	54	Red, far-red light phototransduction	AT1G02090 AT1G02340 AT1G14280 AT1G28520 AT2G02950 AT2G18790 AT2G26990 AT3G61140 AT4G16780 AT5G04190 AT5G42970 AT5G56280 AT5G48150
0.010175	13	54	Cellulose biosynthetic process	AT4G32410 AT4G39350 AT5G05170 AT5G60920 AT1G31420 AT3G03050 AT5G16910 AT1G16860 AT2G41770 AT1G05850 AT1G71100 AT5G22130 AT5G63840
0.0109147	106	825	Small molecule biosynthetic process	AT1G06350 AT1G06360 AT1G10030 AT1G10670 AT1G11790 AT1G15550 AT1G18640 AT1G29900 AT1G30820 AT1G32440 AT1G48850 AT1G48860 AT1G50460 AT1G60810 AT1G68760 AT1G78440 AT2G17630 AT2G24300 AT2G30200 AT2G31360 AT2G36580 AT3G04120 AT3G12670 AT3G14390 AT3G22200 AT3G23940 AT3G25900 AT3G52990 AT3G55360 AT3G57560 AT3G59970 AT4G01660 AT4G13930 AT4G25420 AT4G31000 AT4G39800 AT5G13280 AT5G15910 AT5G20070 AT5G46290…
0.0110329	19	95	Mitotic cytokinesis	AT2G31270 AT3G03050 AT4G32410 AT4G39350 AT5G05170 AT5G16910 AT3G55340 AT4G34660 AT3G50960 AT5G26910 AT5G66410 AT1G09630 AT1G76670 AT3G55000 AT4G00100 AT5G11040 AT5G18580 AT5G55230 AT2G35190
0.0110898	14	61	Mitochondrial RNA metabolic process	AT1G18630 AT1G29880 AT1G32580 AT1G68990 AT2G35240 AT3G15000 AT3G23830 AT4G13850 AT4G20020 AT5G15700 AT5G44780 AT5G61030 AT5G46920 AT5G54580
0.0110898	14	61	Mitochondrial gene expression	AT1G29880 AT1G68990 AT2G45030 AT3G55605 AT4G11120 AT4G31930 AT4G39880 AT5G02050 AT5G05990 AT5G15700 AT1G47278 AT3G18240 AT3G59650 AT5G46920
0.0112231	77	569	Regulation of cellular protein metabolic process	AT1G07150 AT1G18080 AT1G47710 AT1G48630 AT1G67620 AT1G70210 AT2G30040 AT2G32070 AT2G44510 AT3G01790 AT3G07110 AT3G11800 AT3G12680 AT3G18130 AT3G19360 AT3G24830 AT3G26030 AT3G55605 AT4G13170 AT4G15415 AT4G17640 AT4G29810 AT4G31930 AT4G34870 AT5G02050 AT5G05990 AT5G11470 AT5G15200 AT5G25510 AT5G27620 AT5G39850 AT5G48760 AT5G52200 AT5G59180 AT5G62030 AT5G64130 AT1G02330 AT5G57050 AT1G01100 AT1G02140…
0.0117275	6	15	Mitochondrial electron transport, ubiquinol to cytochrome c	AT1G15120 AT1G22840 AT3G52730 AT4G10040 AT5G13430 AT5G13440
0.0117275	6	15	Signal peptide processing	AT1G52600 AT2G03120 AT2G22425 AT2G39960 AT3G15710 AT5G27430
0.0117275	15	68	Positive regulation of cellular component biogenesis	AT1G45000 AT1G53750 AT2G17800 AT2G30910 AT5G19990 AT5G20000 AT5G43010 AT5G58290 AT3G25500 AT5G55230 AT1G13180 AT2G24500 AT1G08410 AT2G34150 AT2G46225
0.0117275	6	15	Maintenance of protein localization in organelle	AT1G29330 AT2G18240 AT2G21600 AT3G25040 AT5G02200 AT1G19970
0.0118226	13	55	Detection of light stimulus	AT1G02090 AT1G02340 AT1G14280 AT1G28520 AT2G02950 AT2G18790 AT2G26990 AT3G61140 AT4G16780 AT5G04190 AT5G42970 AT5G56280 AT5G48150
0.0118226	13	55	Positive regulation of protein complex assembly	AT1G45000 AT1G53750 AT2G17800 AT2G30910 AT5G19990 AT5G20000 AT5G43010 AT5G58290 AT3G25500 AT5G55230 AT1G13180 AT2G34150 AT2G46225
0.012275	18	89	TRNA modification	AT1G20410 AT1G22270 AT1G36310 AT2G30320 AT3G11800 AT3G56120 AT4G27340 AT5G14600 AT5G24840 AT5G37530 AT1G10490 AT2G45695 AT3G21300 AT3G57940 AT3G63510 AT4G40000 AT5G13680 AT3G26410
0.012275	18	89	Photomorphogenesis	AT1G78600 AT4G34870 AT2G16365 AT4G34550 AT1G02330 AT1G61620 AT1G08970 AT1G52830 AT1G54830 AT2G04030 AT2G18790 AT2G21150 AT3G28860 AT3G43810 AT3G57290 AT4G27310 AT5G15160 AT5G48150
0.012493	28	163	Plant epidermal cell differentiation	AT3G22820 AT2G38120 AT4G26690 AT5G55480 AT1G01910 AT1G05850 AT1G48380 AT1G50460 AT1G59610 AT1G74380 AT1G74800 AT2G22475 AT2G34650 AT2G38530 AT3G10525 AT3G18780 AT3G51460 AT3G60630 AT4G00730 AT4G31170 AT4G38630 AT5G09810 AT5G16023 AT5G16910 AT5G41950 AT5G43900 AT5G45420 AT5G63220
0.0126426	9	31	TRNA methylation	AT1G22270 AT3G56120 AT4G27340 AT5G14600 AT5G24840 AT1G36310 AT3G21300 AT4G40000 AT5G13680
0.0126455	14	62	Detection of external stimulus	AT5G12080 AT1G02090 AT1G02340 AT1G14280 AT1G28520 AT2G02950 AT2G18790 AT2G26990 AT3G61140 AT4G16780 AT5G04190 AT5G42970 AT5G56280 AT5G48150
0.0126455	14	62	Detection of abiotic stimulus	AT5G12080 AT1G02090 AT1G02340 AT1G14280 AT1G28520 AT2G02950 AT2G18790 AT2G26990 AT3G61140 AT4G16780 AT5G04190 AT5G42970 AT5G56280 AT5G48150
0.0128558	11	43	Protein N-linked glycosylation	AT1G61790 AT1G71220 AT1G76400 AT2G44660 AT3G24090 AT4G21150 AT5G03080 AT5G66680 AT1G12990 AT1G67880 AT3G27540
0.0128558	21	111	Trichoblast maturation	AT2G38120 AT1G01910 AT1G48380 AT1G50460 AT1G59610 AT1G74380 AT1G74800 AT2G22475 AT2G34650 AT3G18780 AT3G51460 AT3G60630 AT4G00730 AT4G26690 AT4G38630 AT5G09810 AT5G16910 AT5G41950 AT5G43900 AT5G45420 AT5G63220
0.0128558	21	111	Root hair cell differentiation	AT2G38120 AT1G01910 AT1G48380 AT1G50460 AT1G59610 AT1G74380 AT1G74800 AT2G22475 AT2G34650 AT3G18780 AT3G51460 AT3G60630 AT4G00730 AT4G26690 AT4G38630 AT5G09810 AT5G16910 AT5G41950 AT5G43900 AT5G45420 AT5G63220
0.0128558	50	341	Monocarboxylic acid biosynthetic process	AT1G06350 AT1G06360 AT1G10670 AT1G32440 AT1G50460 AT1G60810 AT2G24300 AT2G30200 AT2G31360 AT2G36580 AT3G04120 AT3G22200 AT3G52990 AT3G55360 AT4G31000 AT5G46290 AT5G56350 AT2G44620 AT4G24510 AT1G08510 AT1G09780 AT1G12000 AT1G19440 AT1G20950 AT1G24360 AT1G30120 AT1G64670 AT1G65290 AT1G67730 AT1G76550 AT1G78040 AT2G01140 AT2G22810 AT2G29560 AT2G34770 AT2G36530 AT2G43360 AT2G43710 AT3G02720 AT3G14440…
0.0129396	10	37	Clathrin-dependent endocytosis	AT1G14910 AT2G20760 AT2G25430 AT4G12770 AT4G32285 AT1G59610 AT5G22780 AT3G11130 AT5G57460 AT4G34660
0.0135082	16	76	Red or far-red light signaling pathway	AT1G02090 AT1G02340 AT1G14280 AT1G28520 AT2G02950 AT2G18790 AT2G26990 AT3G61140 AT4G16780 AT5G04190 AT5G42970 AT5G56280 AT2G46970 AT3G62090 AT2G46790 AT5G48150
0.0137221	139	1133	Carboxylic acid metabolic process	AT1G06350 AT1G06360 AT1G10670 AT1G11790 AT1G15550 AT1G18640 AT1G25350 AT1G29880 AT1G29900 AT1G32440 AT1G48850 AT1G48860 AT1G50460 AT1G53520 AT1G60810 AT1G65520 AT1G66530 AT1G78440 AT2G13560 AT2G17630 AT2G24300 AT2G29090 AT2G30200 AT2G31360 AT2G34770 AT2G36580 AT2G40660 AT2G43710 AT2G44350 AT2G47510 AT3G04120 AT3G11710 AT3G14390 AT3G22200 AT3G23810 AT3G23940 AT3G25900 AT3G52990 AT3G55360 AT3G55410…
0.0139851	5	11	Protein deneddylation	AT3G61140 AT5G56280 AT1G02090 AT2G26990 AT5G42970
0.0139851	5	11	Protein retention in ER lumen	AT1G29330 AT2G18240 AT2G21600 AT3G25040 AT1G19970
0.0139851	5	11	U4 snRNA 3 -end processing	AT1G03360 AT2G25355 AT3G07750 AT3G46210 AT4G27490
0.0139851	5	11	Localization within membrane	AT2G30050 AT3G01340 AT3G23660 AT3G63460 AT4G01810
0.0140062	4	7	Mucilage pectin biosynthetic process	AT4G36890 AT1G18580 AT1G28240 AT5G15470
0.0140062	21	112	Cell maturation	AT2G38120 AT1G01910 AT1G48380 AT1G50460 AT1G59610 AT1G74380 AT1G74800 AT2G22475 AT2G34650 AT3G18780 AT3G51460 AT3G60630 AT4G00730 AT4G26690 AT4G38630 AT5G09810 AT5G16910 AT5G41950 AT5G43900 AT5G45420 AT5G63220
0.0140062	4	7	Regulation of cutin biosynthetic process	AT3G54320 AT1G64670 AT2G38530 AT5G15310
0.0140062	4	7	Secondary alcohol metabolic process	AT1G10030 AT1G50430 AT4G34640 AT4G34650
0.0140062	4	7	Secondary alcohol biosynthetic process	AT1G10030 AT1G50430 AT4G34640 AT4G34650
0.0145935	176	1479	Developmental process involved in reproduction	AT1G08300 AT1G14920 AT1G25350 AT1G28520 AT1G66350 AT3G44750 AT3G56090 AT4G13750 AT4G17640 AT4G25420 AT5G17490 AT5G22650 AT3G62420 AT1G05010 AT1G69570 AT2G18000 AT2G22810 AT2G23380 AT2G30120 AT3G12680 AT3G24440 AT4G12750 AT4G15415 AT4G22140 AT4G29830 AT4G37770 AT5G27220 AT5G45600 AT5G51230 AT5G58230 AT5G62430 AT2G27840 AT3G27960 AT1G04870 AT1G07420 AT1G64990 AT1G69690 AT2G22370 AT2G34650 AT2G41420…
0.01477	239	2074	Signaling	AT1G07150 AT1G07410 AT1G09630 AT1G10940 AT1G12580 AT1G14920 AT1G23080 AT1G27330 AT1G27350 AT1G50670 AT1G52280 AT1G63500 AT1G66350 AT2G17800 AT2G18730 AT2G27030 AT2G30040 AT2G30050 AT2G31680 AT2G41110 AT2G43130 AT3G01340 AT3G04910 AT3G05490 AT3G08730 AT3G10540 AT3G10660 AT3G16570 AT3G17860 AT3G18040 AT3G18820 AT3G23805 AT3G43810 AT3G44330 AT3G46830 AT3G48260 AT3G50360 AT3G54030 AT3G56800 AT4G09720…
0.0150593	11	44	Nucleoside biosynthetic process	AT1G30820 AT3G12670 AT1G27450 AT1G29900 AT3G09820 AT4G09320 AT4G11010 AT5G03300 AT5G15950 AT5G23300 AT1G71100
0.0150593	11	44	Ribonucleoside biosynthetic process	AT1G30820 AT3G12670 AT1G27450 AT1G29900 AT3G09820 AT4G09320 AT4G11010 AT5G03300 AT5G15950 AT5G23300 AT1G71100
0.0150618	17	84	Nicotinamide nucleotide biosynthetic process	AT1G32440 AT1G50460 AT2G36580 AT3G04120 AT3G52990 AT5G56350 AT1G09780 AT1G12000 AT1G20950 AT1G30120 AT1G76550 AT1G78040 AT2G01140 AT2G29560 AT2G36530 AT3G52930 AT3G54320
0.0150788	33	205	Developmental cell growth	AT3G27960 AT3G01040 AT4G17530 AT5G15470 AT5G47200 AT1G01910 AT1G34350 AT1G53000 AT1G64980 AT1G68990 AT1G71270 AT1G73430 AT1G74380 AT2G34480 AT2G34650 AT2G36880 AT2G41630 AT3G09840 AT3G18000 AT3G18780 AT3G22200 AT3G51460 AT3G60630 AT4G02350 AT4G17615 AT4G38630 AT5G09810 AT5G16910 AT5G41950 AT5G43900 AT5G45420 AT5G48230 AT5G63220
0.015379	10	38	Pyrimidine nucleoside metabolic process	AT1G30820 AT3G07800 AT3G12670 AT5G23070 AT1G29900 AT4G09320 AT4G11010 AT5G23300 AT1G71100 AT2G36310
0.0154485	13	57	Vesicle budding from membrane	AT1G14910 AT1G56330 AT2G25430 AT2G30050 AT2G35210 AT3G01340 AT3G23660 AT3G63460 AT4G01810 AT4G17890 AT4G32285 AT5G46750 AT5G22950
0.0155015	7	21	Regulation of DNA-templated transcription, initiation	AT1G45000 AT1G53750 AT5G19990 AT5G20000 AT5G43010 AT5G58290 AT2G22370
0.0158731	6	16	Cell wall pectin biosynthetic process	AT4G01220 AT3G61130 AT3G01040 AT5G15470 AT3G25140 AT3G26370
0.0162339	14	64	Protein localization to nucleus	AT1G09270 AT1G24310 AT2G45000 AT3G06720 AT3G16310 AT4G16143 AT5G02200 AT5G20010 AT5G20020 AT1G27970 AT3G10730 AT5G03150 AT5G16000 AT5G58590
0.0166479	18	92	Detection of stimulus	AT1G05010 AT5G12080 AT1G62380 AT1G02090 AT1G02340 AT1G14280 AT1G28520 AT2G02950 AT2G18790 AT2G26990 AT3G61140 AT4G16780 AT5G04190 AT5G42970 AT5G56280 AT4G39400 AT5G48150 AT3G43810
0.0168474	38	247	Membrane organization	AT1G01910 AT1G11890 AT1G14910 AT1G27700 AT1G48240 AT1G56330 AT1G61570 AT2G25430 AT2G29080 AT2G30050 AT2G35190 AT2G35210 AT2G45990 AT3G01340 AT3G07910 AT3G09740 AT3G10110 AT3G10730 AT3G23660 AT3G24350 AT3G25120 AT3G63460 AT4G01810 AT4G04210 AT4G17890 AT4G32285 AT5G08080 AT5G46750 AT5G63220 AT5G22950 AT1G27390 AT1G29060 AT3G27080 AT3G46560 AT2G07050 AT2G39290 AT5G48030 AT2G38530
0.0168474	16	78	Cellular response to red or far red light	AT1G02090 AT1G02340 AT1G14280 AT1G28520 AT2G02950 AT2G18790 AT2G26990 AT3G61140 AT4G16780 AT5G04190 AT5G42970 AT5G56280 AT2G46970 AT3G62090 AT2G46790 AT5G48150
0.0175008	59	424	Cell division	AT2G31270 AT3G03050 AT4G32410 AT4G39350 AT5G05170 AT5G16910 AT5G22950 AT5G55280 AT3G55340 AT4G34660 AT1G14830 AT1G22530 AT1G30690 AT1G53050 AT1G70210 AT2G03670 AT2G35190 AT2G41350 AT2G47990 AT3G09840 AT3G63120 AT4G05440 AT4G09160 AT5G17620 AT5G27620 AT5G38880 AT5G55230 AT5G67560 AT3G50960 AT4G30080 AT4G35460 AT5G26910 AT5G66410 AT1G01510 AT1G09630 AT1G10270 AT1G14920 AT1G51170 AT1G69380 AT1G76670…
0.0175107	20	107	Cytokinesis	AT2G31270 AT3G03050 AT4G32410 AT4G39350 AT5G05170 AT5G16910 AT3G55340 AT4G34660 AT3G50960 AT5G26910 AT5G66410 AT1G09630 AT1G14920 AT1G76670 AT3G55000 AT4G00100 AT5G11040 AT5G18580 AT5G55230 AT2G35190
0.0175593	65	476	Cellular response to lipid	AT1G12580 AT1G14920 AT1G63500 AT1G66350 AT3G10660 AT3G54030 AT4G10620 AT4G23650 AT4G26080 AT4G34870 AT4G35310 AT5G04870 AT5G17490 AT5G57050 AT1G10430 AT1G10840 AT1G17550 AT1G19350 AT1G25490 AT1G45249 AT1G49540 AT1G53300 AT1G75080 AT1G76260 AT1G78700 AT2G14900 AT2G22370 AT2G41070 AT2G43060 AT3G16570 AT3G28857 AT3G51550 AT3G58850 AT4G15415 AT4G17615 AT4G36780 AT4G39400 AT5G13680 AT5G14920 AT5G15160…
0.0176297	11	45	Golgi organization	AT1G04200 AT1G09580 AT1G14010 AT1G73430 AT3G23660 AT4G01810 AT4G02030 AT4G04210 AT4G24840 AT1G78900 AT4G11150
0.0176394	8	27	Regulation of protein complex disassembly	AT1G20260 AT2G22370 AT3G25500 AT4G13850 AT4G20260 AT4G38510 AT1G26630 AT2G41740
0.0177042	3	4	UDP-glucuronate biosynthetic process	AT3G29360 AT5G15490 AT5G39320
0.0177042	3	4	Succinate metabolic process	AT5G08300 AT5G23250 AT3G22200
0.0177042	3	4	S-adenosylmethionine biosynthetic process	AT2G36880 AT3G17390 AT4G01850
0.0177042	3	4	Ergosterol biosynthetic process	AT1G10030 AT4G34640 AT4G34650
0.0177042	3	4	Ergosterol metabolic process	AT1G10030 AT4G34640 AT4G34650
0.0177042	9	33	Positive gravitropism	AT1G68370 AT2G02950 AT2G34650 AT2G38120 AT3G20130 AT3G28860 AT4G16515 AT5G57090 AT5G64770
0.0177042	3	4	UDP-rhamnose biosynthetic process	AT1G53500 AT1G78570 AT3G14790
0.0177042	3	4	Sialic acid transport	AT5G41760 AT2G43240 AT3G59360
0.0177042	9	33	ATP hydrolysis coupled proton transport	AT1G12840 AT1G20260 AT1G78900 AT2G16510 AT2G25610 AT2G28520 AT4G02620 AT4G11150 AT4G38510
0.0177042	9	33	Ubiquitin-dependent ERAD pathway	AT1G17280 AT1G45000 AT1G50670 AT2G30050 AT3G01340 AT3G09840 AT5G28540 AT5G42020 AT5G43010
0.0177042	3	4	Regulation of epithelial cell differentiation	AT1G01510 AT3G07050 AT5G03150
0.0177042	3	4	Protein destabilization	AT1G61620 AT1G71020 AT3G09840
0.0177042	3	4	UDP-rhamnose metabolic process	AT1G53500 AT1G78570 AT3G14790
0.0177042	3	4	SnRNA modification	AT2G20490 AT3G57150 AT5G08180
0.0177042	3	4	de novo GDP-L-fucose biosynthetic process	AT3G51160 AT5G66280 AT1G17890
0.0177042	14	65	Cell wall macromolecule biosynthetic process	AT1G27930 AT1G29890 AT1G33800 AT3G02570 AT4G01220 AT4G36890 AT5G60920 AT3G61130 AT5G61840 AT2G41770 AT3G01040 AT5G15470 AT3G25140 AT3G26370
0.0177042	3	4	Cellular alcohol metabolic process	AT1G10030 AT4G34640 AT4G34650
0.0177042	3	4	Cellular alcohol biosynthetic process	AT1G10030 AT4G34640 AT4G34650
0.0177042	3	4	Protein import into mitochondrial intermembrane space	AT2G33210 AT3G13860 AT3G23990
0.0177042	3	4	Regulation of epidermal cell differentiation	AT1G01510 AT3G07050 AT5G03150
0.0177042	3	4	Regulation of epidermis development	AT1G01510 AT3G07050 AT5G03150
0.0177042	14	65	Cellular component macromolecule biosynthetic process	AT1G27930 AT1G29890 AT1G33800 AT3G02570 AT4G01220 AT4G36890 AT5G60920 AT3G61130 AT5G61840 AT2G41770 AT3G01040 AT5G15470 AT3G25140 AT3G26370
0.0177042	3	4	Cellular lipid biosynthetic process	AT1G10030 AT4G34640 AT4G34650
0.0179639	15	72	Megagametogenesis	AT1G31817 AT1G72440 AT2G20490 AT2G34260 AT2G47990 AT3G49080 AT3G56990 AT3G60360 AT4G00310 AT4G05440 AT4G30930 AT4G34200 AT5G06160 AT5G48030 AT5G57790
0.0192812	7	22	Cuticle development	AT1G27950 AT1G64670 AT2G38530 AT3G43720 AT3G55360 AT4G00730 AT5G15310
0.0194489	5	12	Acetyl-CoA biosynthetic process	AT1G10670 AT1G60810 AT5G36880 AT3G06650 AT5G49460
0.0194489	5	12	SRP-dependent cotranslational protein targeting to membrane, translocation	AT1G29310 AT1G48160 AT1G67680 AT2G34250 AT2G45070
0.0194489	18	94	Small GTPase mediated signal transduction	AT1G07410 AT1G09630 AT1G52280 AT2G17800 AT2G31680 AT2G43130 AT3G18820 AT3G46830 AT4G09720 AT4G17530 AT4G18800 AT4G39990 AT5G03520 AT5G45750 AT5G47200 AT5G65270 AT3G59920 AT4G38200
0.0194489	84	647	Protein catabolic process	AT1G16190 AT1G16470 AT1G17280 AT1G20200 AT1G29150 AT1G45000 AT1G47250 AT1G50670 AT1G53850 AT1G56450 AT1G64520 AT1G65240 AT1G71220 AT1G75990 AT1G77440 AT1G79210 AT1G79720 AT2G26590 AT2G27020 AT2G30050 AT2G36170 AT2G47110 AT3G01340 AT3G07060 AT3G09840 AT3G09890 AT3G14290 AT3G22110 AT3G22630 AT3G26340 AT3G46460 AT3G50050 AT3G51260 AT3G52590 AT3G54400 AT3G55380 AT3G58030 AT3G62250 AT3G63470 AT4G02890…
0.0194489	5	12	Maintenance of protein localization in endoplasmic reticulum	AT1G29330 AT2G18240 AT2G21600 AT3G25040 AT1G19970
0.0194489	5	12	Cargo loading into vesicle	AT2G30050 AT3G01340 AT3G23660 AT3G63460 AT4G01810
0.0194489	5	12	Acceptance of pollen	AT1G71820 AT3G10380 AT4G02350 AT4G05410 AT5G49830
0.0196499	11	46	ERAD pathway	AT1G17280 AT1G45000 AT1G50670 AT1G71220 AT2G30050 AT3G01340 AT3G09840 AT3G58030 AT5G28540 AT5G42020 AT5G43010
0.0198386	17	87	Pyridine nucleotide biosynthetic process	AT1G32440 AT1G50460 AT2G36580 AT3G04120 AT3G52990 AT5G56350 AT1G09780 AT1G12000 AT1G20950 AT1G30120 AT1G76550 AT1G78040 AT2G01140 AT2G29560 AT2G36530 AT3G52930 AT3G54320
0.0198592	149	1242	Reproductive structure development	AT1G08300 AT1G14920 AT1G25350 AT1G28520 AT1G66350 AT3G44750 AT3G56090 AT4G13750 AT4G17640 AT4G25420 AT5G17490 AT5G22650 AT3G62420 AT1G05010 AT1G69570 AT2G18000 AT2G22810 AT2G23380 AT2G30120 AT3G12680 AT3G24440 AT4G12750 AT4G15415 AT4G22140 AT4G29830 AT4G37770 AT5G27220 AT5G45600 AT5G51230 AT5G58230 AT5G62430 AT2G27840 AT1G04870 AT1G07420 AT1G64990 AT1G69690 AT2G22370 AT2G34650 AT3G07050 AT3G12130…
0.0203178	6	17	Inner mitochondrial membrane organization	AT1G61570 AT2G29080 AT3G07910 AT3G10110 AT3G25120 AT3G46560
0.0203178	6	17	Proteasome assembly	AT1G29150 AT4G19006 AT4G38630 AT5G45620 AT1G64520 AT4G29040
0.0203178	6	17	Nuclear RNA surveillance	AT1G03360 AT2G25355 AT3G07750 AT3G46210 AT4G27490 AT5G53770
0.020374	104	829	Drug metabolic process	AT1G04430 AT1G11790 AT1G15120 AT1G22840 AT1G26850 AT1G29470 AT1G32440 AT1G50460 AT2G03480 AT2G19680 AT2G24300 AT2G34300 AT2G36580 AT2G44350 AT2G47510 AT3G04120 AT3G22200 AT3G23810 AT3G52730 AT3G52990 AT3G55410 AT4G01220 AT4G08390 AT4G10040 AT4G13930 AT4G13940 AT4G14360 AT4G18030 AT4G26210 AT4G29480 AT4G31000 AT4G35830 AT5G08300 AT5G13430 AT5G13440 AT5G15950 AT5G23250 AT5G56350 AT5G64030 AT5G65860…
0.0207276	8	28	Mitochondrial membrane organization	AT1G61570 AT2G29080 AT3G07910 AT3G10110 AT3G25120 AT1G27390 AT3G27080 AT3G46560
0.0207276	23	132	Root epidermal cell differentiation	AT2G38120 AT1G01910 AT1G05850 AT1G48380 AT1G50460 AT1G59610 AT1G74380 AT1G74800 AT2G22475 AT2G34650 AT3G18780 AT3G51460 AT3G60630 AT4G00730 AT4G26690 AT4G31170 AT4G38630 AT5G09810 AT5G16910 AT5G41950 AT5G43900 AT5G45420 AT5G63220
0.0207559	149	1244	Reproductive system development	AT1G08300 AT1G14920 AT1G25350 AT1G28520 AT1G66350 AT3G44750 AT3G56090 AT4G13750 AT4G17640 AT4G25420 AT5G17490 AT5G22650 AT3G62420 AT1G05010 AT1G69570 AT2G18000 AT2G22810 AT2G23380 AT2G30120 AT3G12680 AT3G24440 AT4G12750 AT4G15415 AT4G22140 AT4G29830 AT4G37770 AT5G27220 AT5G45600 AT5G51230 AT5G58230 AT5G62430 AT2G27840 AT1G04870 AT1G07420 AT1G64990 AT1G69690 AT2G22370 AT2G34650 AT3G07050 AT3G12130…
0.0208542	21	117	Trichoblast differentiation	AT2G38120 AT1G01910 AT1G48380 AT1G50460 AT1G59610 AT1G74380 AT1G74800 AT2G22475 AT2G34650 AT3G18780 AT3G51460 AT3G60630 AT4G00730 AT4G26690 AT4G38630 AT5G09810 AT5G16910 AT5G41950 AT5G43900 AT5G45420 AT5G63220
0.0208542	12	53	Negative regulation of cellular amide metabolic process	AT1G01230 AT1G67620 AT2G32070 AT3G01790 AT3G07110 AT3G12680 AT3G19360 AT3G24830 AT4G13170 AT5G48760 AT3G57290 AT3G01470
0.0208542	9	34	Golgi vesicle budding	AT1G56330 AT2G30050 AT2G35210 AT3G01340 AT3G23660 AT3G63460 AT4G01810 AT4G17890 AT5G46750
0.0208542	9	34	ATP hydrolysis coupled transmembrane transport	AT1G12840 AT1G20260 AT1G78900 AT2G16510 AT2G25610 AT2G28520 AT4G02620 AT4G11150 AT4G38510
0.0208542	9	34	ATP hydrolysis coupled ion transmembrane transport	AT1G12840 AT1G20260 AT1G78900 AT2G16510 AT2G25610 AT2G28520 AT4G02620 AT4G11150 AT4G38510
0.0211999	38	252	Macromolecule methylation	AT1G04870 AT1G22270 AT2G19670 AT3G12270 AT3G54170 AT3G56120 AT3G57000 AT4G10760 AT4G25630 AT4G25730 AT4G26600 AT4G27340 AT4G29510 AT4G31120 AT5G11470 AT5G14600 AT5G17240 AT5G24840 AT5G52470 AT5G55920 AT5G57280 AT2G22475 AT1G04900 AT1G36310 AT2G19870 AT2G23380 AT3G21300 AT3G58470 AT4G15520 AT4G40000 AT5G65860 AT5G06550 AT1G22950 AT1G49540 AT2G22370 AT3G24440 AT4G29830 AT5G13680
0.0217236	17	88	Ras protein signal transduction	AT1G07410 AT1G09630 AT1G52280 AT2G17800 AT2G31680 AT2G43130 AT3G18820 AT3G46830 AT4G09720 AT4G17530 AT4G18800 AT4G39990 AT5G03520 AT5G45750 AT5G47200 AT5G65270 AT4G38200
0.021765	40	269	Positive regulation of catalytic activity	AT1G04830 AT1G07150 AT1G23220 AT2G30040 AT2G30050 AT2G30710 AT2G43490 AT3G01340 AT3G02460 AT3G18580 AT4G11060 AT4G29810 AT5G20110 AT5G27620 AT5G52580 AT5G20720 AT1G01100 AT1G07140 AT1G10630 AT1G10870 AT1G23490 AT1G47200 AT1G70490 AT2G26590 AT2G30060 AT2G35210 AT2G37550 AT2G47170 AT3G11490 AT3G23660 AT3G53710 AT3G59920 AT4G00810 AT4G01810 AT4G13350 AT4G17890 AT4G30820 AT5G46750 AT5G47700 AT5G58590
0.0220022	4	8	TRNA catabolic process	AT1G03360 AT2G25355 AT3G07750 AT5G53770
0.0220022	4	8	Peptidyl-arginine methylation, to asymmetrical-dimethyl arginine	AT1G04870 AT2G19670 AT3G12270 AT4G29510
0.0220022	14	67	Beta-glucan biosynthetic process	AT4G32410 AT4G39350 AT5G05170 AT5G60920 AT1G31420 AT3G03050 AT4G03550 AT5G16910 AT1G16860 AT2G41770 AT1G05850 AT1G71100 AT5G22130 AT5G63840
0.0220022	4	8	Nuclear polyadenylation-dependent tRNA catabolic process	AT1G03360 AT2G25355 AT3G07750 AT5G53770
0.0220022	4	8	Regulation of ribosome biogenesis	AT1G67620 AT2G24500 AT1G08410 AT5G14520
0.022353	29	180	Cellular response to organic cyclic compound	AT1G14920 AT1G63500 AT1G66350 AT3G54030 AT4G10620 AT4G13930 AT4G34870 AT5G17490 AT1G19350 AT1G75080 AT1G78700 AT2G43060 AT3G16570 AT3G51550 AT3G58850 AT4G15415 AT4G36780 AT4G39400 AT5G59010 AT4G03550 AT3G05800 AT5G08130 AT1G14000 AT1G30460 AT2G20370 AT2G22370 AT1G78300 AT2G30980 AT2G43710
0.0231797	107	861	Response to lipid	AT1G12580 AT1G14920 AT1G20440 AT1G20450 AT1G63500 AT1G64990 AT1G66350 AT3G10660 AT3G50970 AT3G54030 AT4G10620 AT4G23650 AT4G26080 AT4G34870 AT4G35310 AT5G04870 AT5G17490 AT5G57050 AT1G10940 AT1G14170 AT1G45249 AT1G59610 AT3G02880 AT3G05000 AT4G35100 AT5G08080 AT5G46750 AT5G53000 AT5G57330 AT5G60980 AT5G65310 AT1G10430 AT1G10840 AT1G17550 AT1G19350 AT1G25490 AT1G49540 AT1G53300 AT1G75080 AT1G76260…
0.0231891	25	149	Oxidoreduction coenzyme metabolic process	AT1G32440 AT1G50460 AT2G36580 AT2G41540 AT3G04120 AT3G20790 AT3G52990 AT4G01660 AT5G15910 AT5G20070 AT5G24400 AT5G56350 AT1G09780 AT1G12000 AT1G20950 AT1G30120 AT1G71100 AT1G76550 AT1G78040 AT2G01140 AT2G29560 AT2G36530 AT3G52930 AT2G34630 AT3G54320
0.0236909	7	23	Response to misfolded protein	AT1G71220 AT3G09840 AT3G58030 AT1G64520 AT4G29040 AT4G38630 AT5G52060
0.0238688	10	41	Regulation of response to red or far red light	AT2G16365 AT4G34550 AT1G02330 AT1G08970 AT1G18400 AT1G54830 AT2G21150 AT3G43810 AT4G27310 AT5G08130

## Sheet: Hyp_Up_Shared
Enrichment FDR	Genes in list	Total genes	Functional Category	Genes
4.3631e-15	38	501	Vesicle-mediated transport	AT1G04750 AT1G09330 AT1G21900 AT1G28490 AT1G36050 AT1G50500 AT1G57620 AT2G01470 AT2G19950 AT2G24765 AT2G33120 AT2G40060 AT2G44610 AT3G05710 AT3G17440 AT3G22845 AT3G46060 AT3G53610 AT3G54300 AT4G28540 AT4G39220 AT5G05760 AT5G11980 AT5G22360 AT1G16920 AT5G06140 AT5G09260 AT5G42080 AT5G46630 AT1G03900 AT1G47830 AT1G56590 AT2G17380 AT2G20930 AT3G53120 AT5G03540 AT5G58060 AT4G17170
7.98289e-14	47	858	Protein transport	AT1G09330 AT1G16920 AT1G21900 AT1G22740 AT1G28490 AT1G49300 AT1G57620 AT1G61250 AT1G65040 AT2G01470 AT2G24765 AT2G44610 AT3G05710 AT3G17440 AT3G22845 AT3G46060 AT3G53120 AT3G53610 AT4G17170 AT5G03530 AT5G05760 AT5G20165 AT5G59150 AT5G60860 AT5G64813 AT5G08120 AT1G04750 AT1G47830 AT1G50500 AT1G56590 AT1G64750 AT2G17380 AT2G19790 AT2G33120 AT2G40060 AT3G54300 AT4G24920 AT5G03540 AT5G06140 AT5G09260…
7.98289e-14	47	866	Establishment of protein localization	AT1G09330 AT1G16920 AT1G21900 AT1G22740 AT1G28490 AT1G49300 AT1G57620 AT1G61250 AT1G65040 AT2G01470 AT2G24765 AT2G44610 AT3G05710 AT3G17440 AT3G22845 AT3G46060 AT3G53120 AT3G53610 AT4G17170 AT5G03530 AT5G05760 AT5G20165 AT5G59150 AT5G60860 AT5G64813 AT5G08120 AT1G04750 AT1G47830 AT1G50500 AT1G56590 AT1G64750 AT2G17380 AT2G19790 AT2G33120 AT2G40060 AT3G54300 AT4G24920 AT5G03540 AT5G06140 AT5G09260…
2.12305e-13	48	932	Amide transport	AT1G09330 AT1G16920 AT1G21900 AT1G22740 AT1G28490 AT1G49300 AT1G57620 AT1G61250 AT1G65040 AT2G01470 AT2G24765 AT2G33470 AT2G44610 AT3G05710 AT3G17440 AT3G22845 AT3G46060 AT3G53120 AT3G53610 AT4G17170 AT5G03530 AT5G05760 AT5G20165 AT5G59150 AT5G60860 AT5G64813 AT5G08120 AT1G04750 AT1G47830 AT1G50500 AT1G56590 AT1G64750 AT2G17380 AT2G19790 AT2G33120 AT2G40060 AT3G54300 AT4G24920 AT5G03540 AT5G06140…
3.39661e-13	47	912	Peptide transport	AT1G09330 AT1G16920 AT1G21900 AT1G22740 AT1G28490 AT1G49300 AT1G57620 AT1G61250 AT1G65040 AT2G01470 AT2G24765 AT2G44610 AT3G05710 AT3G17440 AT3G22845 AT3G46060 AT3G53120 AT3G53610 AT4G17170 AT5G03530 AT5G05760 AT5G20165 AT5G59150 AT5G60860 AT5G64813 AT5G08120 AT1G04750 AT1G47830 AT1G50500 AT1G56590 AT1G64750 AT2G17380 AT2G19790 AT2G33120 AT2G40060 AT3G54300 AT4G24920 AT5G03540 AT5G06140 AT5G09260…
1.23109e-12	49	1025	Protein localization	AT1G09330 AT1G16920 AT1G21900 AT1G22740 AT1G28490 AT1G49300 AT1G57620 AT1G61250 AT1G65040 AT2G01470 AT2G19760 AT2G24765 AT2G44610 AT3G05710 AT3G17440 AT3G22845 AT3G46060 AT3G53120 AT3G53610 AT4G17170 AT4G39220 AT5G03530 AT5G05760 AT5G20165 AT5G59150 AT5G60860 AT5G64813 AT5G03540 AT5G08120 AT1G04750 AT1G47830 AT1G50500 AT1G56590 AT1G64750 AT2G17380 AT2G19790 AT2G33120 AT2G40060 AT3G54300 AT4G24920…
2.01083e-12	55	1284	Macromolecule localization	AT1G09330 AT1G16920 AT1G21900 AT1G22740 AT1G28490 AT1G49300 AT1G57620 AT1G61250 AT1G65040 AT2G01470 AT2G19760 AT2G24765 AT2G33470 AT2G44610 AT3G05710 AT3G17440 AT3G22845 AT3G46060 AT3G53120 AT3G53610 AT4G14500 AT4G17170 AT4G39220 AT5G03530 AT5G05760 AT5G20165 AT5G59150 AT5G60860 AT5G64813 AT1G31812 AT5G03540 AT5G08120 AT1G04750 AT1G11400 AT1G47830 AT1G50500 AT1G56590 AT1G64750 AT2G17380 AT2G19790…
1.58415e-11	39	727	Intracellular transport	AT1G16920 AT1G21900 AT1G22740 AT1G28490 AT1G36050 AT1G49300 AT1G50500 AT1G57620 AT1G65040 AT2G01470 AT2G24765 AT2G44610 AT3G05710 AT3G15640 AT3G17440 AT3G22845 AT3G46060 AT3G53120 AT3G53610 AT4G17170 AT5G03530 AT5G05760 AT5G20165 AT5G59150 AT5G60860 AT5G64813 AT5G06140 AT1G47830 AT1G56590 AT1G64750 AT2G17380 AT2G20930 AT2G40060 AT4G24920 AT5G46630 AT2G21660 AT3G54300 AT5G25760 AT3G60600
1.58415e-11	51	1189	Nitrogen compound transport	AT1G09330 AT1G16920 AT1G21900 AT1G22740 AT1G28490 AT1G49300 AT1G57620 AT1G61250 AT1G65040 AT2G01470 AT2G24765 AT2G33470 AT2G44610 AT3G05710 AT3G17440 AT3G22845 AT3G46060 AT3G53120 AT3G53610 AT4G17170 AT5G03530 AT5G05760 AT5G20165 AT5G59150 AT5G60860 AT5G64813 AT1G06890 AT5G08120 AT1G04750 AT1G11400 AT1G47830 AT1G50500 AT1G56590 AT1G64750 AT2G17380 AT2G19790 AT2G33120 AT2G40060 AT3G54300 AT4G24920…
8.19558e-11	56	1464	Organic substance transport	AT1G08890 AT1G09330 AT1G16920 AT1G21900 AT1G22740 AT1G28490 AT1G49300 AT1G57620 AT1G61250 AT1G65040 AT2G01470 AT2G24765 AT2G33470 AT2G44610 AT3G05710 AT3G17440 AT3G22845 AT3G46060 AT3G53120 AT3G53610 AT4G14500 AT4G17170 AT5G03530 AT5G05760 AT5G20165 AT5G59150 AT5G60860 AT5G64813 AT1G06890 AT1G31812 AT5G08120 AT1G04750 AT1G11400 AT1G47830 AT1G50500 AT1G56590 AT1G64750 AT2G17380 AT2G19790 AT2G33120…
1.2982e-10	39	783	Establishment of localization in cell	AT1G16920 AT1G21900 AT1G22740 AT1G28490 AT1G36050 AT1G49300 AT1G50500 AT1G57620 AT1G65040 AT2G01470 AT2G24765 AT2G44610 AT3G05710 AT3G15640 AT3G17440 AT3G22845 AT3G46060 AT3G53120 AT3G53610 AT4G17170 AT5G03530 AT5G05760 AT5G20165 AT5G59150 AT5G60860 AT5G64813 AT5G06140 AT1G47830 AT1G56590 AT1G64750 AT2G17380 AT2G20930 AT2G40060 AT4G24920 AT5G46630 AT2G21660 AT3G54300 AT5G25760 AT3G60600
1.78848e-09	32	594	Intracellular protein transport	AT1G16920 AT1G21900 AT1G22740 AT1G28490 AT1G49300 AT1G57620 AT1G65040 AT2G24765 AT2G44610 AT3G05710 AT3G17440 AT3G22845 AT3G46060 AT3G53120 AT3G53610 AT4G17170 AT5G03530 AT5G05760 AT5G59150 AT5G60860 AT5G64813 AT1G47830 AT1G56590 AT1G64750 AT2G17380 AT2G40060 AT4G24920 AT5G46630 AT2G21660 AT3G54300 AT5G06140 AT5G25760
5.0614e-09	42	1013	Cellular localization	AT1G16920 AT1G21900 AT1G22740 AT1G28490 AT1G36050 AT1G49300 AT1G50500 AT1G57620 AT1G65040 AT2G01470 AT2G19760 AT2G24765 AT2G44610 AT3G05710 AT3G15640 AT3G17440 AT3G22845 AT3G29130 AT3G46060 AT3G53120 AT3G53610 AT4G17170 AT4G39220 AT5G03530 AT5G05760 AT5G20165 AT5G59150 AT5G60860 AT5G64813 AT5G06140 AT1G47830 AT1G56590 AT1G64750 AT2G17380 AT2G20930 AT2G40060 AT4G24920 AT5G46630 AT2G21660 AT3G54300…
9.14362e-09	77	2738	Transport	AT1G04750 AT1G08890 AT1G09330 AT1G16920 AT1G21900 AT1G22740 AT1G28490 AT1G36050 AT1G49300 AT1G50500 AT1G57620 AT1G61250 AT1G65040 AT2G01470 AT2G19950 AT2G24765 AT2G33120 AT2G33470 AT2G40060 AT2G44610 AT3G05710 AT3G06450 AT3G15640 AT3G17440 AT3G22845 AT3G46060 AT3G53120 AT3G53610 AT3G54300 AT4G14500 AT4G17170 AT4G28540 AT4G39220 AT5G03530 AT5G05760 AT5G11980 AT5G20165 AT5G22360 AT5G55290 AT5G59150…
9.14362e-09	13	88	Ras protein signal transduction	AT1G16920 AT1G22740 AT1G49300 AT2G44610 AT3G07880 AT3G46060 AT3G53610 AT4G17170 AT5G03530 AT5G59150 AT5G60860 AT5G62880 AT5G64813
1.71045e-08	77	2779	Establishment of localization	AT1G04750 AT1G08890 AT1G09330 AT1G16920 AT1G21900 AT1G22740 AT1G28490 AT1G36050 AT1G49300 AT1G50500 AT1G57620 AT1G61250 AT1G65040 AT2G01470 AT2G19950 AT2G24765 AT2G33120 AT2G33470 AT2G40060 AT2G44610 AT3G05710 AT3G06450 AT3G15640 AT3G17440 AT3G22845 AT3G46060 AT3G53120 AT3G53610 AT3G54300 AT4G14500 AT4G17170 AT4G28540 AT4G39220 AT5G03530 AT5G05760 AT5G11980 AT5G20165 AT5G22360 AT5G55290 AT5G59150…
1.81031e-08	13	94	Small GTPase mediated signal transduction	AT1G16920 AT1G22740 AT1G49300 AT2G44610 AT3G07880 AT3G46060 AT3G53610 AT4G17170 AT5G03530 AT5G59150 AT5G60860 AT5G62880 AT5G64813
2.50382e-08	11	62	Rab protein signal transduction	AT1G16920 AT1G22740 AT1G49300 AT2G44610 AT3G46060 AT3G53610 AT4G17170 AT5G03530 AT5G59150 AT5G60860 AT5G64813
3.6263e-08	80	3000	Localization	AT1G04750 AT1G08890 AT1G09330 AT1G16920 AT1G21900 AT1G22740 AT1G28490 AT1G36050 AT1G49300 AT1G50500 AT1G57620 AT1G61250 AT1G65040 AT2G01470 AT2G19760 AT2G19950 AT2G24765 AT2G33120 AT2G33470 AT2G40060 AT2G44610 AT3G05710 AT3G06450 AT3G15640 AT3G17440 AT3G22845 AT3G29130 AT3G46060 AT3G53120 AT3G53610 AT3G54300 AT4G14500 AT4G17170 AT4G28540 AT4G39220 AT5G03530 AT5G05760 AT5G11980 AT5G20165 AT5G22360…
4.34844e-08	34	767	Cellular protein localization	AT1G16920 AT1G21900 AT1G22740 AT1G28490 AT1G49300 AT1G57620 AT1G65040 AT2G19760 AT2G24765 AT2G44610 AT3G05710 AT3G17440 AT3G22845 AT3G46060 AT3G53120 AT3G53610 AT4G17170 AT4G39220 AT5G03530 AT5G05760 AT5G59150 AT5G60860 AT5G64813 AT1G47830 AT1G56590 AT1G64750 AT2G17380 AT2G40060 AT4G24920 AT5G46630 AT2G21660 AT3G54300 AT5G06140 AT5G25760
1.20443e-07	34	800	Cellular macromolecule localization	AT1G16920 AT1G21900 AT1G22740 AT1G28490 AT1G49300 AT1G57620 AT1G65040 AT2G19760 AT2G24765 AT2G44610 AT3G05710 AT3G17440 AT3G22845 AT3G46060 AT3G53120 AT3G53610 AT4G17170 AT4G39220 AT5G03530 AT5G05760 AT5G59150 AT5G60860 AT5G64813 AT1G47830 AT1G56590 AT1G64750 AT2G17380 AT2G40060 AT4G24920 AT5G46630 AT2G21660 AT3G54300 AT5G06140 AT5G25760
1.3208e-07	16	183	Golgi vesicle transport	AT1G21900 AT1G36050 AT1G57620 AT2G01470 AT2G19950 AT2G44610 AT3G17440 AT3G22845 AT4G39220 AT5G05760 AT5G11980 AT5G06140 AT1G28490 AT2G20930 AT1G50500 AT4G17170
3.3515e-07	12	100	Secretion by cell	AT1G04750 AT1G09330 AT2G01470 AT2G33120 AT3G46060 AT3G53610 AT3G54300 AT5G20165 AT5G22360 AT5G03540 AT3G05710 AT2G44610
9.54932e-07	12	110	Secretion	AT1G04750 AT1G09330 AT2G01470 AT2G33120 AT3G46060 AT3G53610 AT3G54300 AT5G20165 AT5G22360 AT5G03540 AT3G05710 AT2G44610
5.57675e-06	6	20	Peptide secretion	AT1G09330 AT2G01470 AT3G46060 AT3G53610 AT5G20165 AT3G05710
5.57675e-06	6	20	Protein secretion	AT1G09330 AT2G01470 AT3G46060 AT3G53610 AT5G20165 AT3G05710
2.25004e-05	8	56	Vesicle fusion	AT1G04750 AT1G28490 AT2G33120 AT3G05710 AT3G17440 AT3G54300 AT5G05760 AT5G22360
2.55164e-05	17	306	Plant-type cell wall organization or biogenesis	AT1G19430 AT1G27600 AT1G31850 AT4G19120 AT5G04060 AT1G20190 AT2G37640 AT1G04750 AT2G33120 AT5G42080 AT1G68060 AT2G44610 AT2G46710 AT3G08550 AT5G06700 AT5G62880 AT5G65810
3.60294e-05	8	60	Organelle membrane fusion	AT1G04750 AT1G28490 AT2G33120 AT3G05710 AT3G17440 AT3G54300 AT5G05760 AT5G22360
4.36873e-05	28	765	Cell wall organization or biogenesis	AT1G19430 AT1G27600 AT1G31850 AT2G20680 AT3G05910 AT4G19120 AT5G04060 AT5G23870 AT5G64020 AT1G19360 AT1G20190 AT1G53830 AT1G68060 AT2G27860 AT2G37640 AT3G06770 AT3G08550 AT5G22940 AT5G65810 AT1G04750 AT2G33120 AT5G42080 AT2G44610 AT2G46710 AT3G54920 AT5G06700 AT5G59150 AT5G62880
5.4248e-05	7	45	Golgi organization	AT1G21900 AT1G57620 AT2G19950 AT3G22845 AT3G05710 AT1G09330 AT5G11980
7.22147e-05	12	168	Plant-type cell wall organization	AT1G19430 AT1G31850 AT4G19120 AT5G04060 AT1G20190 AT2G37640 AT2G44610 AT2G46710 AT3G08550 AT5G06700 AT5G62880 AT5G65810
0.000130422	10	121	Vesicle organization	AT1G04750 AT1G28490 AT2G01470 AT2G33120 AT3G05710 AT3G17440 AT3G54300 AT5G05760 AT5G22360 AT5G09260
0.000174568	73	3293	Cellular component organization	AT1G04750 AT1G05780 AT1G11400 AT1G19430 AT1G21900 AT1G28490 AT1G31850 AT1G57620 AT1G75780 AT2G01470 AT2G03680 AT2G19760 AT2G19950 AT2G33120 AT2G33470 AT2G40060 AT3G02180 AT3G05710 AT3G05910 AT3G17440 AT3G22845 AT3G54300 AT3G57090 AT4G19120 AT5G04060 AT5G05760 AT5G08780 AT5G12250 AT5G22360 AT5G23870 AT5G27720 AT5G42080 AT5G62880 AT1G64660 AT2G21660 AT4G34970 AT5G08120 AT5G09260 AT1G19360 AT1G20190…
0.000181954	9	100	Endomembrane system organization	AT1G21900 AT1G57620 AT2G19950 AT3G22845 AT5G09260 AT3G05710 AT1G09330 AT1G50500 AT5G11980
0.000196189	8	77	Membrane fusion	AT1G04750 AT1G28490 AT2G33120 AT3G05710 AT3G17440 AT3G54300 AT5G05760 AT5G22360
0.000196774	23	611	Lipid biosynthetic process	AT1G16560 AT1G76490 AT2G37940 AT4G17190 AT5G08415 AT5G13710 AT5G47770 AT1G54580 AT1G54630 AT1G62640 AT2G05990 AT2G26640 AT3G02630 AT3G05020 AT3G47350 AT3G58130 AT4G10020 AT1G06515 AT3G26840 AT3G48780 AT4G10030 AT4G22330 AT5G18480
0.000297201	8	82	Exocytosis	AT1G04750 AT2G33120 AT3G46060 AT3G53610 AT3G54300 AT5G22360 AT5G03540 AT2G44610
0.000321386	9	109	ER to Golgi vesicle-mediated transport	AT1G21900 AT1G36050 AT1G57620 AT2G01470 AT3G17440 AT3G22845 AT5G05760 AT2G20930 AT4G17170
0.000321386	23	633	External encapsulating structure organization	AT1G19430 AT1G31850 AT3G05910 AT4G19120 AT5G04060 AT5G23870 AT1G19360 AT1G20190 AT1G27600 AT1G53830 AT1G68060 AT2G27860 AT2G37640 AT3G06770 AT3G08550 AT5G22940 AT5G65810 AT2G44610 AT2G46710 AT3G27580 AT3G54920 AT5G06700 AT5G62880
0.000375931	22	596	Cell wall organization	AT1G19430 AT1G31850 AT3G05910 AT4G19120 AT5G04060 AT5G23870 AT1G19360 AT1G20190 AT1G27600 AT1G53830 AT1G68060 AT2G27860 AT2G37640 AT3G06770 AT3G08550 AT5G22940 AT5G65810 AT2G44610 AT2G46710 AT3G54920 AT5G06700 AT5G62880
0.000589295	76	3619	Cellular component organization or biogenesis	AT1G04750 AT1G05780 AT1G11400 AT1G19430 AT1G21900 AT1G27600 AT1G28490 AT1G31850 AT1G57620 AT1G75780 AT2G01470 AT2G03680 AT2G19760 AT2G19950 AT2G33120 AT2G33470 AT2G40060 AT3G02180 AT3G05710 AT3G05910 AT3G17440 AT3G22845 AT3G54300 AT3G57090 AT4G19120 AT5G04060 AT5G05760 AT5G08780 AT5G12250 AT5G22360 AT5G23870 AT5G27720 AT5G42080 AT5G62880 AT5G64020 AT1G64660 AT2G21660 AT4G34970 AT5G08120 AT5G09260…
0.000661261	8	93	Organelle fusion	AT1G04750 AT1G28490 AT2G33120 AT3G05710 AT3G17440 AT3G54300 AT5G05760 AT5G22360
0.000697333	4	15	Cell plate assembly	AT1G04750 AT2G33120 AT5G42080 AT5G03540
0.000697333	17	408	Cell growth	AT1G75780 AT5G65810 AT1G08660 AT1G09330 AT2G03680 AT2G04550 AT2G19760 AT2G44610 AT3G07880 AT3G08550 AT3G48820 AT3G54920 AT4G28540 AT5G03540 AT5G11980 AT5G52240 AT5G60340
0.000924377	11	190	Pectin metabolic process	AT1G19430 AT1G31850 AT4G19120 AT5G04060 AT1G53830 AT3G07010 AT3G54920 AT5G48900 AT5G65810 AT4G32460 AT5G06700
0.000948785	11	191	Galacturonan metabolic process	AT1G19430 AT1G31850 AT4G19120 AT5G04060 AT1G53830 AT3G07010 AT3G54920 AT5G48900 AT5G65810 AT4G32460 AT5G06700
0.00161596	17	440	Cellular component morphogenesis	AT5G62880 AT1G75780 AT5G65810 AT1G08660 AT1G09330 AT1G27600 AT2G03680 AT2G19760 AT3G07880 AT3G08550 AT3G27580 AT3G48820 AT4G28540 AT5G03540 AT5G11980 AT5G42080 AT5G60340
0.00161596	22	665	Growth	AT2G42870 AT3G08550 AT4G30410 AT5G60340 AT1G75780 AT4G26540 AT5G65810 AT1G08660 AT1G09330 AT2G03680 AT2G04550 AT2G19760 AT2G44610 AT3G07880 AT3G48820 AT3G54920 AT3G57550 AT4G28540 AT5G03540 AT5G11980 AT5G45550 AT5G52240
0.00188906	13	282	Unidimensional cell growth	AT1G75780 AT5G65810 AT1G08660 AT1G09330 AT2G03680 AT2G19760 AT3G07880 AT3G08550 AT3G48820 AT4G28540 AT5G03540 AT5G11980 AT5G60340
0.00201297	5	37	Sphingolipid biosynthetic process	AT2G37940 AT1G06515 AT3G48780 AT4G22330 AT5G18480
0.00203108	12	247	Membrane organization	AT1G04750 AT1G28490 AT2G01470 AT2G33120 AT2G33470 AT3G05710 AT3G17440 AT3G54300 AT5G05760 AT5G22360 AT5G09260 AT1G50500
0.00223094	17	455	Developmental growth	AT1G75780 AT4G26540 AT5G65810 AT1G08660 AT1G09330 AT2G03680 AT2G04550 AT2G19760 AT3G07880 AT3G08550 AT3G48820 AT3G57550 AT4G28540 AT5G03540 AT5G11980 AT5G45550 AT5G60340
0.00282856	3	9	Cell plate formation involved in plant-type cell wall biogenesis	AT1G04750 AT2G33120 AT5G42080
0.0033973	6	65	Sphingolipid metabolic process	AT2G37940 AT3G48780 AT4G22330 AT5G42660 AT1G06515 AT5G18480
0.00368614	7	94	Brassinosteroid mediated signaling pathway	AT5G41260 AT2G42870 AT4G30410 AT2G42580 AT1G22300 AT1G35160 AT5G65430
0.00368614	7	94	Steroid hormone mediated signaling pathway	AT5G41260 AT2G42870 AT4G30410 AT2G42580 AT1G22300 AT1G35160 AT5G65430
0.00368614	7	94	Response to steroid hormone	AT5G41260 AT2G42870 AT4G30410 AT2G42580 AT1G22300 AT1G35160 AT5G65430
0.00368614	7	94	Cellular response to steroid hormone stimulus	AT5G41260 AT2G42870 AT4G30410 AT2G42580 AT1G22300 AT1G35160 AT5G65430
0.00412648	7	96	Cellular response to brassinosteroid stimulus	AT5G41260 AT2G42870 AT4G30410 AT2G42580 AT1G22300 AT1G35160 AT5G65430
0.00420262	19	579	Carbohydrate derivative biosynthetic process	AT1G16560 AT1G32210 AT1G77810 AT3G15640 AT2G27860 AT1G01090 AT1G08660 AT1G20575 AT1G62330 AT2G34590 AT2G47650 AT3G25860 AT3G48820 AT3G53520 AT3G58130 AT4G29735 AT5G22940 AT5G64600 AT1G54130
0.00425562	7	97	Vacuolar transport	AT3G17440 AT3G53120 AT5G06140 AT5G09260 AT5G63880 AT3G05710 AT3G54300
0.00429881	31	1195	Carbohydrate metabolic process	AT1G17160 AT1G19430 AT1G27600 AT1G31850 AT1G68020 AT2G18700 AT2G20680 AT2G47650 AT3G53520 AT4G19120 AT5G04060 AT5G64020 AT1G01090 AT1G02850 AT1G53830 AT1G62330 AT2G34590 AT3G06770 AT3G07010 AT3G25860 AT3G54690 AT3G54920 AT5G48900 AT5G63810 AT5G64600 AT5G65810 AT2G44610 AT3G08550 AT4G27750 AT4G32460 AT5G06700
0.0043899	7	98	Membrane lipid biosynthetic process	AT1G16560 AT2G37940 AT3G58130 AT1G06515 AT3G48780 AT4G22330 AT5G18480
0.00449027	15	402	Cell morphogenesis	AT5G62880 AT1G75780 AT5G65810 AT1G08660 AT1G09330 AT2G03680 AT2G19760 AT3G07880 AT3G08550 AT3G48820 AT4G28540 AT5G03540 AT5G11980 AT5G42080 AT5G60340
0.00498169	8	132	Membrane lipid metabolic process	AT1G16560 AT2G37940 AT3G48780 AT3G58130 AT4G22330 AT5G42660 AT1G06515 AT5G18480
0.00541341	18	548	Monocarboxylic acid metabolic process	AT1G33990 AT3G02630 AT5G08415 AT5G14780 AT1G79440 AT5G04620 AT5G07010 AT1G01090 AT1G54580 AT1G54630 AT1G62640 AT2G05990 AT2G26640 AT2G34590 AT3G05020 AT3G25860 AT1G44350 AT5G25760
0.00549027	13	325	Developmental growth involved in morphogenesis	AT1G75780 AT5G65810 AT1G08660 AT1G09330 AT2G03680 AT2G19760 AT3G07880 AT3G08550 AT3G48820 AT4G28540 AT5G03540 AT5G11980 AT5G60340
0.00611734	2	3	Cholesterol biosynthetic process	AT4G17190 AT5G47770
0.00611734	2	3	Cholesterol metabolic process	AT4G17190 AT5G47770
0.00611734	2	3	Sialylation	AT1G08660 AT3G48820
0.00644918	4	29	Ceramide metabolic process	AT2G37940 AT4G22330 AT5G42660 AT5G18480
0.00712534	5	52	Vesicle docking	AT1G28490 AT3G05710 AT3G46060 AT3G53610 AT5G05760
0.00788641	16	476	Cellular response to lipid	AT5G41260 AT5G62880 AT1G28490 AT1G74670 AT1G75240 AT2G04550 AT2G42870 AT3G08550 AT4G22330 AT4G30410 AT5G15230 AT1G51940 AT2G42580 AT1G22300 AT1G35160 AT5G65430
0.00814981	5	54	Membrane docking	AT1G28490 AT3G05710 AT3G46060 AT3G53610 AT5G05760
0.00814981	5	54	Organelle localization by membrane tethering	AT1G28490 AT3G05710 AT3G46060 AT3G53610 AT5G05760
0.00851877	6	82	Endocytosis	AT2G40060 AT4G28540 AT5G42080 AT5G46630 AT1G03900 AT1G47830
0.00873503	4	32	Cortical microtubule organization	AT2G03680 AT3G02180 AT4G28540 AT5G08120
0.00885156	6	83	Steroid biosynthetic process	AT1G76490 AT5G13710 AT3G47350 AT4G10020 AT4G17190 AT5G47770
0.0097724	46	2150	Response to abiotic stimulus	AT3G60250 AT5G47080 AT4G01120 AT5G63650 AT1G31812 AT1G54100 AT1G62480 AT1G62820 AT1G64660 AT1G74670 AT1G75780 AT1G79440 AT2G21660 AT2G26640 AT2G37640 AT2G42870 AT2G47930 AT3G08550 AT3G53990 AT4G16845 AT5G06780 AT5G12250 AT5G37780 AT5G53980 AT5G63810 AT5G67480 AT2G03680 AT5G65430 AT1G16920 AT1G20900 AT1G49300 AT1G50500 AT1G56590 AT1G76500 AT2G30360 AT2G42580 AT3G27580 AT3G48780 AT3G58620 AT4G10030…
0.0109708	9	191	Protein glycosylation	AT1G32210 AT1G77810 AT1G08660 AT1G20575 AT1G62330 AT3G48820 AT4G29735 AT5G22940 AT5G64600
0.0109708	9	191	Macromolecule glycosylation	AT1G32210 AT1G77810 AT1G08660 AT1G20575 AT1G62330 AT3G48820 AT4G29735 AT5G22940 AT5G64600
0.0111079	5	59	Cytokinesis by cell plate formation	AT1G04750 AT2G33120 AT5G42080 AT2G32980 AT5G03540
0.0111079	9	192	Glycoprotein biosynthetic process	AT1G32210 AT1G77810 AT1G08660 AT1G20575 AT1G62330 AT3G48820 AT4G29735 AT5G22940 AT5G64600
0.0111119	8	155	Supramolecular fiber organization	AT2G03680 AT2G19760 AT3G02180 AT5G62880 AT4G34970 AT2G32980 AT4G28540 AT5G08120
0.011894	16	503	Polysaccharide metabolic process	AT1G19430 AT1G27600 AT1G31850 AT2G20680 AT4G19120 AT5G04060 AT5G64020 AT1G53830 AT3G07010 AT3G54920 AT5G48900 AT5G65810 AT2G44610 AT3G08550 AT4G32460 AT5G06700
0.011894	7	122	Response to brassinosteroid	AT5G41260 AT2G42870 AT4G30410 AT2G42580 AT1G22300 AT1G35160 AT5G65430
0.011894	24	912	Carbohydrate derivative metabolic process	AT1G16560 AT1G32210 AT1G77810 AT3G15640 AT1G76490 AT2G27860 AT1G01090 AT1G08660 AT1G20575 AT1G54130 AT1G62330 AT2G34590 AT2G47650 AT3G25860 AT3G48820 AT3G53520 AT3G54690 AT3G57550 AT3G58130 AT4G29735 AT5G22940 AT5G64600 AT1G17160 AT4G01120
0.0119044	5	61	Cytokinetic process	AT1G04750 AT2G33120 AT5G42080 AT2G32980 AT5G03540
0.0119044	23	861	Response to lipid	AT5G41260 AT1G19870 AT1G22300 AT2G14835 AT5G62880 AT1G28490 AT1G74670 AT1G75240 AT2G04550 AT2G42870 AT3G08550 AT4G22330 AT4G30410 AT5G15230 AT1G54100 AT3G12560 AT5G67480 AT1G51940 AT2G17975 AT2G42580 AT1G35160 AT5G65430 AT2G37640
0.0119044	5	61	Mitotic cytokinetic process	AT1G04750 AT2G33120 AT5G42080 AT2G32980 AT5G03540
0.0129104	4	37	Cortical cytoskeleton organization	AT2G03680 AT3G02180 AT4G28540 AT5G08120
0.0138476	8	163	Fatty acid biosynthetic process	AT5G08415 AT1G54580 AT1G54630 AT1G62640 AT2G05990 AT2G26640 AT3G02630 AT3G05020
0.0138476	11	284	Cytoskeleton organization	AT1G75780 AT2G03680 AT2G19760 AT3G02180 AT5G12250 AT5G62880 AT4G34970 AT5G08120 AT1G68060 AT2G32980 AT4G28540
0.0144411	9	203	Glycoprotein metabolic process	AT1G32210 AT1G77810 AT1G08660 AT1G20575 AT1G62330 AT3G48820 AT4G29735 AT5G22940 AT5G64600
0.0150907	4	39	Intra-Golgi vesicle-mediated transport	AT2G19950 AT2G44610 AT3G17440 AT5G11980
0.016271	4	40	Retrograde vesicle-mediated transport, Golgi to ER	AT1G36050 AT2G44610 AT4G39220 AT1G50500
0.016271	3	19	Pentose metabolic process	AT2G47650 AT3G53520 AT1G17160
0.016271	10	249	Cell wall biogenesis	AT1G27600 AT5G64020 AT1G04750 AT2G33120 AT5G42080 AT1G68060 AT2G44610 AT3G08550 AT5G59150 AT5G65810
0.017396	6	99	Import into cell	AT2G40060 AT4G28540 AT5G42080 AT5G46630 AT1G03900 AT1G47830
0.0179331	12	341	Monocarboxylic acid biosynthetic process	AT5G08415 AT5G04620 AT1G01090 AT1G54580 AT1G54630 AT1G62640 AT2G05990 AT2G26640 AT2G34590 AT3G02630 AT3G05020 AT3G25860
0.0186857	4	42	Protein targeting to vacuole	AT3G17440 AT3G53120 AT3G54300 AT5G06140
0.0186857	6	101	Steroid metabolic process	AT1G76490 AT5G13710 AT3G47350 AT4G10020 AT4G17190 AT5G47770
0.0194723	9	215	Glycosylation	AT1G32210 AT1G77810 AT1G08660 AT1G20575 AT1G62330 AT3G48820 AT4G29735 AT5G22940 AT5G64600
0.0195824	2	6	Acetyl-CoA biosynthetic process from pyruvate	AT1G01090 AT3G25860
0.0195824	2	6	UDP-D-xylose metabolic process	AT2G47650 AT3G53520
0.0195824	2	6	UDP-D-xylose biosynthetic process	AT2G47650 AT3G53520
0.0195824	4	43	Regulation of vesicle-mediated transport	AT2G01470 AT3G46060 AT3G53610 AT1G16920
0.0199708	8	177	Plant-type cell wall biogenesis	AT1G27600 AT1G04750 AT2G33120 AT5G42080 AT1G68060 AT2G44610 AT3G08550 AT5G65810
0.0206353	4	44	Sterol biosynthetic process	AT1G76490 AT5G13710 AT4G17190 AT5G47770
0.0220143	3	22	Acetyl-CoA metabolic process	AT1G76490 AT1G01090 AT3G25860
0.0220143	4	45	Cytoplasmic microtubule organization	AT2G03680 AT3G02180 AT4G28540 AT5G08120
0.0253008	2	7	Detection of calcium ion	AT4G26570 AT5G37780
0.0253008	2	7	Cell wall modification involved in multidimensional cell growth	AT3G08550 AT3G54920
0.0253008	2	7	Secondary alcohol metabolic process	AT4G17190 AT5G47770
0.0253008	2	7	Secondary alcohol biosynthetic process	AT4G17190 AT5G47770
0.0263529	21	826	Cellular lipid metabolic process	AT1G16560 AT1G76490 AT2G37940 AT3G02630 AT4G17190 AT5G08415 AT5G47770 AT3G26840 AT1G54580 AT1G54630 AT1G62640 AT2G05990 AT2G26640 AT3G05020 AT3G48780 AT3G58130 AT4G22330 AT5G42660 AT1G06515 AT5G18480 AT5G25760
0.0264516	4	48	Establishment of protein localization to vacuole	AT3G17440 AT3G53120 AT3G54300 AT5G06140
0.0269996	21	829	Drug metabolic process	AT1G19430 AT1G31850 AT1G33990 AT1G64660 AT3G15640 AT4G19120 AT5G04060 AT5G14780 AT1G79440 AT3G26840 AT5G04620 AT1G01090 AT1G53830 AT2G34590 AT3G07010 AT3G25860 AT3G54920 AT5G48900 AT5G65810 AT4G32460 AT5G06700
0.0280307	4	49	Protein localization to vacuole	AT3G17440 AT3G53120 AT3G54300 AT5G06140
0.0292848	3	25	Proteasomal ubiquitin-independent protein catabolic process	AT1G13060 AT1G21720 AT4G14800
0.0292848	5	80	Response to endoplasmic reticulum stress	AT1G65040 AT5G60640 AT1G04750 AT2G33120 AT4G29960
0.0310313	7	154	Microtubule cytoskeleton organization	AT1G75780 AT2G03680 AT3G02180 AT5G12250 AT2G32980 AT4G28540 AT5G08120
0.0310313	2	8	Positive regulation of autophagy	AT1G22740 AT4G22330
0.0310313	2	8	Programmed cell death involved in cell development	AT1G22740 AT5G10430
0.0334189	41	2033	Signal transduction	AT1G16920 AT1G22740 AT1G49300 AT1G62820 AT1G65040 AT2G04550 AT2G44610 AT3G07880 AT3G46060 AT3G53610 AT4G17170 AT4G17270 AT5G03530 AT5G21274 AT5G37780 AT5G41260 AT5G59150 AT5G60860 AT5G62880 AT5G63650 AT5G64813 AT1G28490 AT1G74670 AT1G75240 AT2G30360 AT2G42870 AT2G46710 AT3G08550 AT3G27580 AT3G29575 AT3G63420 AT4G18700 AT4G22330 AT4G30410 AT5G15230 AT5G45550 AT1G51940 AT2G42580 AT1G22300 AT1G35160…
0.0351338	11	334	Regulation of growth	AT2G42870 AT3G08550 AT4G30410 AT5G60340 AT4G26540 AT5G65810 AT2G04550 AT2G44610 AT3G57550 AT4G28540 AT5G52240
0.0351736	26	1138	Lipid metabolic process	AT1G16560 AT1G76490 AT2G37940 AT3G02630 AT4G17190 AT5G08415 AT5G13710 AT5G47770 AT3G26840 AT1G02660 AT1G54580 AT1G54630 AT1G62640 AT2G05990 AT2G26640 AT3G05020 AT3G47350 AT3G48780 AT3G58130 AT4G10020 AT4G22330 AT5G42660 AT1G06515 AT4G10030 AT5G18480 AT5G25760
0.0378463	7	161	Organelle localization	AT1G28490 AT2G01470 AT3G05710 AT3G29130 AT3G46060 AT3G53610 AT5G05760
0.0380271	2	9	D-xylose metabolic process	AT2G47650 AT3G53520
0.0410398	3	29	Nucleoside bisphosphate biosynthetic process	AT1G01090 AT1G54130 AT3G25860
0.0410398	3	29	Ribonucleoside bisphosphate biosynthetic process	AT1G01090 AT1G54130 AT3G25860
0.0410398	3	29	Purine nucleoside bisphosphate biosynthetic process	AT1G01090 AT1G54130 AT3G25860
0.0437532	41	2074	Signaling	AT1G16920 AT1G22740 AT1G49300 AT1G62820 AT1G65040 AT2G04550 AT2G44610 AT3G07880 AT3G46060 AT3G53610 AT4G17170 AT4G17270 AT5G03530 AT5G21274 AT5G37780 AT5G41260 AT5G59150 AT5G60860 AT5G62880 AT5G63650 AT5G64813 AT1G28490 AT1G74670 AT1G75240 AT2G30360 AT2G42870 AT2G46710 AT3G08550 AT3G27580 AT3G29575 AT3G63420 AT4G18700 AT4G22330 AT4G30410 AT5G15230 AT5G45550 AT1G51940 AT2G42580 AT1G22300 AT1G35160…
0.0444716	2	10	Regulation of exocytosis	AT3G46060 AT3G53610
0.0444716	2	10	Protein folding in endoplasmic reticulum	AT4G12590 AT5G10780
0.0444716	4	58	Cell wall pectin metabolic process	AT1G19430 AT1G31850 AT4G19120 AT5G04060
0.0444716	2	10	Trehalose metabolism in response to stress	AT1G68020 AT2G18700
0.0462117	4	59	Nucleoside bisphosphate metabolic process	AT1G76490 AT1G01090 AT1G54130 AT3G25860
0.0462117	4	59	Ribonucleoside bisphosphate metabolic process	AT1G76490 AT1G01090 AT1G54130 AT3G25860
0.0462117	4	59	Purine nucleoside bisphosphate metabolic process	AT1G76490 AT1G01090 AT1G54130 AT3G25860
0.0466553	58	3184	Cellular response to stimulus	AT1G16920 AT1G22740 AT1G49300 AT1G62820 AT1G64750 AT1G65040 AT1G68020 AT2G04550 AT2G18700 AT2G44610 AT3G07880 AT3G46060 AT3G50880 AT3G52560 AT3G53610 AT4G17170 AT4G17270 AT5G03530 AT5G20150 AT5G21274 AT5G37780 AT5G41260 AT5G59150 AT5G60640 AT5G60860 AT5G62880 AT5G63650 AT5G64813 AT1G28490 AT1G74670 AT1G75240 AT2G30360 AT2G42870 AT2G46710 AT3G02540 AT3G08550 AT3G12610 AT3G12710 AT3G27580 AT3G29575…

## Sheet: Cot_Up_LB_specific
Enrichment FDR	Genes in list	Total genes	Functional Category	Genes
2.98539e-11	154	1963	Small molecule metabolic process	AT1G04410 AT1G08630 AT1G09430 AT1G12230 AT1G12780 AT1G21400 AT1G33990 AT1G48430 AT1G50480 AT1G53280 AT1G55510 AT1G63180 AT1G72420 AT1G78660 AT1G78670 AT1G80460 AT2G14170 AT2G18250 AT2G23560 AT2G28100 AT2G31810 AT2G33150 AT2G35690 AT2G38700 AT2G42790 AT2G43760 AT2G47650 AT3G01850 AT3G02630 AT3G06580 AT3G10030 AT3G13450 AT3G22200 AT3G22960 AT3G30775 AT3G47340 AT3G47800 AT3G50440 AT3G57050 AT3G58750…
5.2836e-11	41	250	Small molecule catabolic process	AT1G08630 AT1G12780 AT1G21400 AT1G48430 AT1G55510 AT1G63180 AT2G14170 AT2G33150 AT2G35690 AT3G01850 AT3G06580 AT3G13450 AT3G30775 AT3G47800 AT4G13360 AT4G29010 AT4G34030 AT4G34180 AT5G08100 AT5G48230 AT5G54080 AT5G62530 AT5G65110 AT5G65940 AT1G03090 AT3G48990 AT3G51840 AT1G17160 AT1G53280 AT1G76150 AT1G80460 AT2G19800 AT2G26230 AT2G31350 AT3G10850 AT4G13940 AT2G42790 AT3G58750 AT2G43400 AT3G22200…
3.26051e-10	101	1133	Carboxylic acid metabolic process	AT1G04410 AT1G08630 AT1G09430 AT1G21400 AT1G33990 AT1G50480 AT1G53280 AT1G55510 AT1G78660 AT1G78670 AT2G14170 AT2G23560 AT2G31810 AT2G33150 AT2G35690 AT2G42790 AT3G02630 AT3G13450 AT3G22200 AT3G22960 AT3G30775 AT3G47340 AT3G50440 AT3G57050 AT3G58750 AT4G13360 AT4G13940 AT4G14710 AT4G29010 AT4G31180 AT4G33670 AT4G34030 AT4G34180 AT5G08100 AT5G08415 AT5G13050 AT5G16230 AT5G25900 AT5G48230 AT5G52920…
5.54211e-10	62	548	Monocarboxylic acid metabolic process	AT1G09430 AT1G33990 AT1G53280 AT2G23560 AT2G33150 AT2G35690 AT3G02630 AT3G22200 AT3G22960 AT3G47340 AT3G50440 AT4G13360 AT4G29010 AT5G08100 AT5G08415 AT5G16230 AT5G48230 AT5G52920 AT5G65110 AT5G65940 AT1G07240 AT1G08980 AT2G36460 AT2G43820 AT3G51840 AT5G35360 AT5G54080 AT5G57850 AT5G61580 AT1G54580 AT1G54630 AT1G59900 AT1G62640 AT1G64190 AT1G76150 AT1G80460 AT2G05990 AT2G26640 AT2G28630 AT2G29980…
2.67053e-09	108	1302	Organic acid metabolic process	AT1G04410 AT1G08630 AT1G09430 AT1G21400 AT1G33990 AT1G50480 AT1G53280 AT1G55510 AT1G78660 AT1G78670 AT2G14170 AT2G23560 AT2G31810 AT2G33150 AT2G35690 AT2G42790 AT3G02630 AT3G13450 AT3G22200 AT3G22960 AT3G30775 AT3G47340 AT3G50440 AT3G57050 AT3G58750 AT3G60130 AT4G13360 AT4G13940 AT4G14710 AT4G29010 AT4G31180 AT4G33670 AT4G34030 AT4G34180 AT5G08100 AT5G08415 AT5G13050 AT5G16230 AT5G25900 AT5G43440…
9.30341e-09	106	1299	Oxoacid metabolic process	AT1G04410 AT1G08630 AT1G09430 AT1G21400 AT1G33990 AT1G50480 AT1G53280 AT1G55510 AT1G78660 AT1G78670 AT2G14170 AT2G23560 AT2G31810 AT2G33150 AT2G35690 AT2G42790 AT3G02630 AT3G13450 AT3G22200 AT3G22960 AT3G30775 AT3G47340 AT3G50440 AT3G57050 AT3G58750 AT3G60130 AT4G13360 AT4G13940 AT4G14710 AT4G29010 AT4G31180 AT4G33670 AT4G34030 AT4G34180 AT5G08100 AT5G08415 AT5G13050 AT5G16230 AT5G25900 AT5G43440…
1.83332e-08	138	1888	Catabolic process	AT1G02300 AT1G02305 AT1G02640 AT1G03140 AT1G05840 AT1G05890 AT1G07230 AT1G08630 AT1G12780 AT1G14400 AT1G15740 AT1G15920 AT1G19310 AT1G20620 AT1G21400 AT1G27980 AT1G28260 AT1G35580 AT1G48430 AT1G54210 AT1G55510 AT1G55590 AT1G55830 AT1G62290 AT1G63180 AT1G63800 AT1G65040 AT1G77480 AT2G02760 AT2G14170 AT2G28100 AT2G33150 AT2G35690 AT3G01850 AT3G02040 AT3G02340 AT3G06500 AT3G06580 AT3G13450 AT3G17000…
3.54845e-08	28	163	Organic acid catabolic process	AT1G08630 AT1G21400 AT1G55510 AT2G14170 AT2G33150 AT2G35690 AT3G13450 AT3G30775 AT4G13360 AT4G29010 AT4G34030 AT4G34180 AT5G08100 AT5G48230 AT5G54080 AT5G62530 AT5G65110 AT5G65940 AT1G03090 AT3G48990 AT3G51840 AT1G76150 AT4G13940 AT2G42790 AT3G58750 AT2G43400 AT3G22200 AT3G47340
3.54845e-08	28	163	Carboxylic acid catabolic process	AT1G08630 AT1G21400 AT1G55510 AT2G14170 AT2G33150 AT2G35690 AT3G13450 AT3G30775 AT4G13360 AT4G29010 AT4G34030 AT4G34180 AT5G08100 AT5G48230 AT5G54080 AT5G62530 AT5G65110 AT5G65940 AT1G03090 AT3G48990 AT3G51840 AT1G76150 AT4G13940 AT2G42790 AT3G58750 AT2G43400 AT3G22200 AT3G47340
3.54845e-08	124	1661	Organic substance catabolic process	AT1G02300 AT1G02305 AT1G02640 AT1G03140 AT1G05840 AT1G05890 AT1G07230 AT1G08630 AT1G12780 AT1G14400 AT1G15740 AT1G15920 AT1G19310 AT1G21400 AT1G27980 AT1G28260 AT1G35580 AT1G48430 AT1G55510 AT1G55590 AT1G55830 AT1G62290 AT1G63180 AT1G63800 AT1G65040 AT1G77480 AT2G02760 AT2G14170 AT2G28100 AT2G33150 AT2G35690 AT3G01850 AT3G02040 AT3G02340 AT3G06500 AT3G06580 AT3G13450 AT3G17000 AT3G22960 AT3G30775…
4.25495e-08	75	826	Cellular lipid metabolic process	AT1G07230 AT1G09430 AT1G27980 AT1G48140 AT1G63110 AT1G76490 AT1G80460 AT2G15230 AT2G33150 AT2G35690 AT2G38700 AT3G02040 AT3G02630 AT3G51830 AT4G13360 AT4G16710 AT4G17190 AT4G25770 AT4G25970 AT4G29010 AT4G38570 AT5G08415 AT5G16230 AT5G25900 AT5G47770 AT5G48230 AT5G51180 AT5G65110 AT5G65940 AT1G07240 AT1G26640 AT2G03890 AT3G51840 AT3G58490 AT4G19860 AT4G21534 AT4G21540 AT5G23670 AT5G35360 AT5G60620…
7.4901e-08	93	1138	Lipid metabolic process	AT1G07230 AT1G09430 AT1G27980 AT1G48140 AT1G63110 AT1G76490 AT1G80460 AT2G15230 AT2G33150 AT2G35690 AT2G38050 AT2G38700 AT3G02040 AT3G02630 AT3G19820 AT3G50660 AT3G51830 AT4G13360 AT4G16710 AT4G17190 AT4G25770 AT4G25970 AT4G29010 AT4G38570 AT5G08415 AT5G13710 AT5G16230 AT5G25900 AT5G47770 AT5G48230 AT5G51180 AT5G65110 AT5G65940 AT1G07240 AT1G26640 AT2G03890 AT3G51840 AT3G58490 AT4G19860 AT4G21534…
1.38004e-07	36	272	Fatty acid metabolic process	AT1G09430 AT2G33150 AT2G35690 AT3G02630 AT4G13360 AT4G29010 AT5G08415 AT5G16230 AT5G48230 AT5G65110 AT5G65940 AT3G51840 AT5G35360 AT1G54580 AT1G54630 AT1G62640 AT1G76150 AT2G05990 AT2G26640 AT2G28630 AT2G29980 AT2G38040 AT3G06850 AT3G48530 AT5G10160 AT5G15530 AT5G16370 AT5G21170 AT1G79700 AT2G42790 AT3G58750 AT3G15690 AT3G28910 AT3G56130 AT5G52920 AT5G60620
6.22665e-07	51	501	Vesicle-mediated transport	AT1G04440 AT1G15880 AT1G16240 AT1G28490 AT1G36050 AT1G36980 AT1G68110 AT2G24765 AT2G30330 AT2G36900 AT2G44610 AT3G09740 AT3G11530 AT3G22290 AT3G46060 AT3G47810 AT3G56190 AT3G62290 AT4G17730 AT4G19003 AT4G28860 AT4G28880 AT4G32150 AT4G34450 AT5G12370 AT5G22360 AT5G26980 AT5G35200 AT5G43320 AT5G46860 AT5G52210 AT5G53530 AT5G59840 AT1G16920 AT2G45980 AT5G06140 AT1G03900 AT1G13980 AT2G20930 AT3G03180…
1.16763e-06	112	1550	Cellular catabolic process	AT1G02300 AT1G02305 AT1G03140 AT1G05890 AT1G07230 AT1G08630 AT1G14400 AT1G15740 AT1G15920 AT1G19310 AT1G20620 AT1G21400 AT1G27980 AT1G28260 AT1G35580 AT1G48430 AT1G54210 AT1G55510 AT1G55590 AT1G55830 AT1G63800 AT1G65040 AT2G02760 AT2G14170 AT2G33150 AT2G35690 AT3G02040 AT3G02340 AT3G06500 AT3G13450 AT3G17000 AT3G22960 AT3G30775 AT3G57090 AT3G57340 AT3G60130 AT4G03510 AT4G13360 AT4G19003 AT4G29010…
1.2233e-06	73	866	Establishment of protein localization	AT1G04830 AT1G05810 AT1G16240 AT1G16920 AT1G17530 AT1G28490 AT1G48550 AT1G65040 AT2G02160 AT2G24765 AT2G28900 AT2G36900 AT2G44610 AT3G09740 AT3G46060 AT3G47810 AT3G51390 AT3G54380 AT3G56190 AT3G56930 AT3G62290 AT4G04200 AT4G17170 AT4G17730 AT4G19003 AT4G19640 AT4G20410 AT4G27640 AT4G29950 AT4G34450 AT5G26980 AT5G27280 AT5G41940 AT5G45130 AT5G46860 AT5G47520 AT5G52210 AT5G53530 AT5G59840 AT5G64813…
1.25718e-06	97	1284	Macromolecule localization	AT1G03140 AT1G04830 AT1G05810 AT1G16240 AT1G16920 AT1G17530 AT1G28490 AT1G47270 AT1G48550 AT1G63110 AT1G65040 AT2G02160 AT2G18280 AT2G24765 AT2G28900 AT2G34690 AT2G36900 AT2G37678 AT2G44610 AT3G06380 AT3G09740 AT3G11530 AT3G13772 AT3G46060 AT3G47810 AT3G51390 AT3G54380 AT3G56190 AT3G56930 AT3G62290 AT4G04200 AT4G14500 AT4G17170 AT4G17730 AT4G19003 AT4G19640 AT4G20410 AT4G27640 AT4G29950 AT4G34450…
1.34896e-06	82	1025	Protein localization	AT1G04830 AT1G05810 AT1G16240 AT1G16920 AT1G17530 AT1G28490 AT1G47270 AT1G48550 AT1G63110 AT1G65040 AT2G02160 AT2G18280 AT2G24765 AT2G28900 AT2G36900 AT2G37678 AT2G44610 AT3G06380 AT3G09740 AT3G11530 AT3G13772 AT3G46060 AT3G47810 AT3G51390 AT3G54380 AT3G56190 AT3G56930 AT3G62290 AT4G04200 AT4G17170 AT4G17730 AT4G19003 AT4G19640 AT4G20410 AT4G27640 AT4G29950 AT4G34450 AT5G26980 AT5G27280 AT5G41940…
1.34896e-06	39	341	Monocarboxylic acid biosynthetic process	AT1G09430 AT1G53280 AT3G22200 AT3G22960 AT3G47340 AT5G08415 AT5G52920 AT1G08980 AT2G36460 AT5G35360 AT5G57850 AT5G61580 AT1G54580 AT1G54630 AT1G59900 AT1G62640 AT2G05990 AT2G26640 AT2G28630 AT2G29980 AT2G33150 AT2G34590 AT2G38040 AT2G43360 AT3G02630 AT3G06850 AT3G48530 AT5G10160 AT5G15530 AT5G16230 AT5G21170 AT5G50850 AT1G79700 AT3G15690 AT3G28910 AT3G56130 AT4G29010 AT5G08520 AT5G60620
1.48436e-06	72	858	Protein transport	AT1G04830 AT1G05810 AT1G16240 AT1G16920 AT1G17530 AT1G28490 AT1G48550 AT1G65040 AT2G02160 AT2G24765 AT2G28900 AT2G36900 AT2G44610 AT3G09740 AT3G46060 AT3G47810 AT3G51390 AT3G54380 AT3G56190 AT3G56930 AT3G62290 AT4G04200 AT4G17170 AT4G17730 AT4G19003 AT4G19640 AT4G20410 AT4G27640 AT4G29950 AT4G34450 AT5G26980 AT5G27280 AT5G41940 AT5G45130 AT5G46860 AT5G47520 AT5G52210 AT5G53530 AT5G59840 AT5G64813…
1.56205e-06	25	163	Fatty acid biosynthetic process	AT1G09430 AT5G08415 AT5G35360 AT1G54580 AT1G54630 AT1G62640 AT2G05990 AT2G26640 AT2G28630 AT2G29980 AT2G33150 AT2G38040 AT3G02630 AT3G06850 AT3G48530 AT5G10160 AT5G15530 AT5G16230 AT5G21170 AT1G79700 AT3G15690 AT3G28910 AT3G56130 AT5G52920 AT5G60620
1.7545e-06	76	932	Amide transport	AT1G04830 AT1G05810 AT1G16240 AT1G16920 AT1G17530 AT1G28490 AT1G48550 AT1G65040 AT2G02160 AT2G24765 AT2G28900 AT2G34690 AT2G36900 AT2G44610 AT3G09740 AT3G46060 AT3G47810 AT3G51390 AT3G54380 AT3G56190 AT3G56930 AT3G62290 AT4G04200 AT4G17170 AT4G17730 AT4G19003 AT4G19640 AT4G20410 AT4G27640 AT4G29950 AT4G34450 AT5G26980 AT5G27280 AT5G41940 AT5G45130 AT5G46860 AT5G47520 AT5G52210 AT5G53530 AT5G59840…
1.7545e-06	106	1464	Organic substance transport	AT1G04830 AT1G05810 AT1G08900 AT1G11260 AT1G16240 AT1G16920 AT1G17530 AT1G20840 AT1G28490 AT1G48550 AT1G65040 AT1G75220 AT1G77210 AT2G02160 AT2G24765 AT2G28900 AT2G33820 AT2G34690 AT2G36900 AT2G40420 AT2G44610 AT3G09740 AT3G18830 AT3G46060 AT3G47810 AT3G51390 AT3G54380 AT3G56190 AT3G56930 AT3G62290 AT4G04200 AT4G14500 AT4G16480 AT4G17170 AT4G17730 AT4G19003 AT4G19640 AT4G20410 AT4G27640 AT4G29950…
2.80102e-06	90	1189	Nitrogen compound transport	AT1G04830 AT1G05810 AT1G16240 AT1G16920 AT1G17530 AT1G28490 AT1G48550 AT1G65040 AT2G02160 AT2G24765 AT2G28900 AT2G33820 AT2G34690 AT2G36900 AT2G40420 AT2G44610 AT3G09740 AT3G46060 AT3G47810 AT3G51390 AT3G54380 AT3G56190 AT3G56930 AT3G62290 AT4G04200 AT4G17170 AT4G17730 AT4G19003 AT4G19640 AT4G20410 AT4G27640 AT4G29950 AT4G34450 AT5G26980 AT5G27280 AT5G41940 AT5G45130 AT5G46860 AT5G47520 AT5G52210…
2.98409e-06	74	912	Peptide transport	AT1G04830 AT1G05810 AT1G16240 AT1G16920 AT1G17530 AT1G28490 AT1G48550 AT1G65040 AT2G02160 AT2G24765 AT2G28900 AT2G36900 AT2G44610 AT3G09740 AT3G46060 AT3G47810 AT3G51390 AT3G54380 AT3G56190 AT3G56930 AT3G62290 AT4G04200 AT4G17170 AT4G17730 AT4G19003 AT4G19640 AT4G20410 AT4G27640 AT4G29950 AT4G34450 AT5G26980 AT5G27280 AT5G41940 AT5G45130 AT5G46860 AT5G47520 AT5G52210 AT5G53530 AT5G59840 AT5G64813…
4.64506e-06	37	333	Coenzyme metabolic process	AT1G04410 AT1G09430 AT1G12230 AT1G50480 AT1G78660 AT1G78670 AT2G18250 AT2G38700 AT2G43760 AT3G01850 AT3G22200 AT3G22960 AT4G13940 AT4G33670 AT5G08415 AT5G13050 AT5G52920 AT1G28960 AT1G76490 AT2G36460 AT5G61580 AT1G02500 AT1G09420 AT1G59900 AT1G64190 AT2G03690 AT2G19800 AT2G31955 AT2G34590 AT2G38040 AT2G43360 AT5G19150 AT5G35360 AT5G50850 AT5G57850 AT1G74910 AT3G16950
5.15659e-06	170	2738	Transport	AT1G04440 AT1G04830 AT1G05810 AT1G08900 AT1G11260 AT1G15880 AT1G16240 AT1G16920 AT1G17530 AT1G20840 AT1G28490 AT1G36050 AT1G36980 AT1G48550 AT1G53210 AT1G65040 AT1G68100 AT1G68110 AT1G75220 AT1G77210 AT2G02160 AT2G24765 AT2G28900 AT2G30330 AT2G33820 AT2G34690 AT2G36900 AT2G38170 AT2G40420 AT2G44610 AT3G06450 AT3G09740 AT3G11530 AT3G18830 AT3G21090 AT3G22290 AT3G28710 AT3G42640 AT3G46060 AT3G47810…
5.95533e-06	62	727	Intracellular transport	AT1G04830 AT1G05810 AT1G15880 AT1G16240 AT1G16920 AT1G17530 AT1G28490 AT1G36050 AT1G36980 AT1G48550 AT1G65040 AT2G02160 AT2G24765 AT2G28900 AT2G30330 AT2G36900 AT2G44610 AT3G09740 AT3G11530 AT3G22290 AT3G46060 AT3G47810 AT3G51390 AT3G54380 AT3G56190 AT3G56930 AT3G62290 AT4G04200 AT4G17170 AT4G17730 AT4G19003 AT4G19640 AT4G20410 AT4G27640 AT4G29950 AT4G34450 AT5G26980 AT5G27280 AT5G41940 AT5G45130…
1.23433e-05	158	2538	Phosphorus metabolic process	AT1G04410 AT1G04440 AT1G07230 AT1G09430 AT1G12230 AT1G17160 AT1G30270 AT1G48140 AT1G53280 AT1G53440 AT1G60940 AT1G63110 AT1G67580 AT1G69220 AT1G69510 AT1G72420 AT1G74740 AT1G75820 AT1G80460 AT2G13800 AT2G17290 AT2G18250 AT2G27960 AT2G30880 AT2G38700 AT2G43760 AT3G01850 AT3G02040 AT3G10030 AT3G20410 AT3G22960 AT3G25840 AT3G50500 AT3G51830 AT3G59110 AT3G60250 AT4G01330 AT4G17190 AT4G18930 AT4G20140…
1.23433e-05	170	2779	Establishment of localization	AT1G04440 AT1G04830 AT1G05810 AT1G08900 AT1G11260 AT1G15880 AT1G16240 AT1G16920 AT1G17530 AT1G20840 AT1G28490 AT1G36050 AT1G36980 AT1G48550 AT1G53210 AT1G65040 AT1G68100 AT1G68110 AT1G75220 AT1G77210 AT2G02160 AT2G24765 AT2G28900 AT2G30330 AT2G33820 AT2G34690 AT2G36900 AT2G38170 AT2G40420 AT2G44610 AT3G06450 AT3G09740 AT3G11530 AT3G18830 AT3G21090 AT3G22290 AT3G28710 AT3G42640 AT3G46060 AT3G47810…
1.7576e-05	17	94	Cellular amino acid catabolic process	AT1G08630 AT1G21400 AT1G55510 AT2G14170 AT3G13450 AT3G30775 AT4G34030 AT4G34180 AT5G08100 AT5G54080 AT5G62530 AT1G03090 AT4G13940 AT5G65940 AT2G43400 AT3G22200 AT3G47340
2.62446e-05	53	611	Lipid biosynthetic process	AT1G09430 AT1G48140 AT1G63110 AT1G76490 AT2G38050 AT2G38700 AT3G50660 AT4G17190 AT4G25970 AT4G38570 AT5G08415 AT5G13710 AT5G25900 AT5G47770 AT1G26640 AT5G23670 AT5G35360 AT5G60620 AT1G11755 AT1G48300 AT1G54580 AT1G54630 AT1G62640 AT1G76090 AT2G05990 AT2G26640 AT2G28630 AT2G29980 AT2G33150 AT2G33630 AT2G38040 AT3G02630 AT3G06850 AT3G15820 AT3G48530 AT5G10160 AT5G15530 AT5G16230 AT5G21170 AT5G46850…
2.66737e-05	179	3000	Localization	AT1G03140 AT1G04440 AT1G04830 AT1G05810 AT1G08900 AT1G11260 AT1G15880 AT1G16240 AT1G16920 AT1G17530 AT1G20840 AT1G28490 AT1G36050 AT1G36980 AT1G47270 AT1G48550 AT1G53210 AT1G63110 AT1G65040 AT1G68100 AT1G68110 AT1G75220 AT1G77210 AT2G02160 AT2G18280 AT2G24765 AT2G28900 AT2G30330 AT2G33820 AT2G34690 AT2G36900 AT2G37678 AT2G38170 AT2G40420 AT2G44610 AT3G06380 AT3G06450 AT3G09740 AT3G11530 AT3G13772…
2.68399e-05	154	2496	Phosphate-containing compound metabolic process	AT1G04410 AT1G04440 AT1G07230 AT1G09430 AT1G12230 AT1G17160 AT1G30270 AT1G48140 AT1G53280 AT1G53440 AT1G60940 AT1G63110 AT1G67580 AT1G69220 AT1G69510 AT1G72420 AT1G74740 AT1G75820 AT1G80460 AT2G13800 AT2G17290 AT2G18250 AT2G27960 AT2G30880 AT2G38700 AT2G43760 AT3G01850 AT3G02040 AT3G10030 AT3G20410 AT3G22960 AT3G25840 AT3G50500 AT3G51830 AT3G59110 AT3G60250 AT4G01330 AT4G17190 AT4G18930 AT4G20140…
3.90409e-05	54	638	Organic acid biosynthetic process	AT1G08630 AT1G09430 AT1G50480 AT1G53280 AT2G31810 AT3G22200 AT3G22960 AT3G47340 AT3G57050 AT4G33670 AT5G08415 AT5G13050 AT5G25900 AT5G52920 AT5G64370 AT1G08980 AT2G36460 AT4G38800 AT5G35360 AT5G57850 AT5G61580 AT1G10070 AT1G54580 AT1G54630 AT1G59900 AT1G62640 AT2G05990 AT2G19800 AT2G26640 AT2G28630 AT2G29980 AT2G33150 AT2G34590 AT2G38040 AT2G43360 AT3G02630 AT3G06850 AT3G48530 AT4G14710 AT5G10160…
3.90409e-05	54	638	Carboxylic acid biosynthetic process	AT1G08630 AT1G09430 AT1G50480 AT1G53280 AT2G31810 AT3G22200 AT3G22960 AT3G47340 AT3G57050 AT4G33670 AT5G08415 AT5G13050 AT5G25900 AT5G52920 AT5G64370 AT1G08980 AT2G36460 AT4G38800 AT5G35360 AT5G57850 AT5G61580 AT1G10070 AT1G54580 AT1G54630 AT1G59900 AT1G62640 AT2G05990 AT2G19800 AT2G26640 AT2G28630 AT2G29980 AT2G33150 AT2G34590 AT2G38040 AT2G43360 AT3G02630 AT3G06850 AT3G48530 AT4G14710 AT5G10160…
4.93169e-05	11	43	Response to absence of light	AT1G21400 AT2G37678 AT2G43400 AT3G06850 AT3G13450 AT3G48390 AT4G24230 AT5G18170 AT5G63190 AT5G54190 AT3G47340
5.01472e-05	8	21	Branched-chain amino acid catabolic process	AT1G21400 AT1G55510 AT2G14170 AT3G13450 AT4G34030 AT1G03090 AT5G65940 AT2G43400
5.11919e-05	14	71	Monocarboxylic acid catabolic process	AT2G33150 AT2G35690 AT4G13360 AT4G29010 AT5G08100 AT5G48230 AT5G65110 AT5G65940 AT3G51840 AT5G54080 AT1G76150 AT2G42790 AT3G58750 AT3G22200
5.29232e-05	62	783	Establishment of localization in cell	AT1G04830 AT1G05810 AT1G15880 AT1G16240 AT1G16920 AT1G17530 AT1G28490 AT1G36050 AT1G36980 AT1G48550 AT1G65040 AT2G02160 AT2G24765 AT2G28900 AT2G30330 AT2G36900 AT2G44610 AT3G09740 AT3G11530 AT3G22290 AT3G46060 AT3G47810 AT3G51390 AT3G54380 AT3G56190 AT3G56930 AT3G62290 AT4G04200 AT4G17170 AT4G17730 AT4G19003 AT4G19640 AT4G20410 AT4G27640 AT4G29950 AT4G34450 AT5G26980 AT5G27280 AT5G41940 AT5G45130…
6.94928e-05	64	825	Small molecule biosynthetic process	AT1G08630 AT1G09430 AT1G50480 AT1G53280 AT2G31810 AT3G10030 AT3G22200 AT3G22960 AT3G47340 AT3G57050 AT4G33670 AT4G37870 AT5G08415 AT5G13050 AT5G25900 AT5G52920 AT5G64370 AT1G08980 AT1G79500 AT2G36460 AT4G38800 AT5G23670 AT5G35360 AT5G57850 AT5G61580 AT1G10070 AT1G11755 AT1G54580 AT1G54630 AT1G59900 AT1G62640 AT1G79790 AT2G03690 AT2G05990 AT2G19800 AT2G26640 AT2G28630 AT2G29980 AT2G33150 AT2G34590…
7.69362e-05	134	2150	Response to abiotic stimulus	AT1G01620 AT1G76180 AT2G37170 AT2G37678 AT3G51910 AT3G60130 AT3G60250 AT5G41370 AT5G65050 AT5G65060 AT1G60940 AT2G20180 AT2G43010 AT3G50500 AT4G01120 AT5G66880 AT1G22790 AT2G02950 AT2G47700 AT3G15620 AT5G58960 AT1G02500 AT1G04410 AT1G08830 AT1G20620 AT1G21400 AT1G25275 AT1G49240 AT1G51400 AT1G54100 AT1G62480 AT1G64190 AT1G72650 AT1G80460 AT1G80920 AT2G05520 AT2G26640 AT2G28900 AT2G29980 AT2G32700…
8.63619e-05	33	322	Cofactor biosynthetic process	AT1G09430 AT1G50480 AT2G18250 AT2G43760 AT3G22200 AT3G22960 AT4G33670 AT5G08415 AT5G13050 AT5G52920 AT1G28960 AT2G36460 AT5G27380 AT5G61580 AT1G02500 AT1G59900 AT2G03690 AT2G19800 AT2G31955 AT2G34590 AT2G38040 AT2G43360 AT4G27440 AT5G35360 AT5G50850 AT5G54190 AT5G57850 AT3G16857 AT1G74910 AT2G20180 AT3G14130 AT3G14150 AT3G16950
9.45846e-05	50	594	Intracellular protein transport	AT1G04830 AT1G05810 AT1G16240 AT1G16920 AT1G17530 AT1G28490 AT1G48550 AT1G65040 AT2G02160 AT2G24765 AT2G28900 AT2G36900 AT2G44610 AT3G09740 AT3G46060 AT3G47810 AT3G51390 AT3G54380 AT3G56190 AT3G56930 AT3G62290 AT4G04200 AT4G17170 AT4G17730 AT4G19003 AT4G19640 AT4G20410 AT4G27640 AT4G29950 AT5G26980 AT5G27280 AT5G41940 AT5G45130 AT5G46860 AT5G47520 AT5G52210 AT5G53530 AT5G59840 AT5G64813 AT4G18710…
0.000112992	4	4	Cellular response to sucrose starvation	AT1G21400 AT3G06850 AT3G13450 AT3G47340
0.000128635	11	48	Fatty acid beta-oxidation	AT2G33150 AT2G35690 AT4G13360 AT4G29010 AT5G48230 AT5G65110 AT5G65940 AT3G51840 AT1G76150 AT2G42790 AT3G58750
0.00023455	26	235	Coenzyme biosynthetic process	AT1G09430 AT1G50480 AT2G18250 AT3G22200 AT3G22960 AT4G33670 AT5G08415 AT5G13050 AT5G52920 AT1G28960 AT2G36460 AT5G61580 AT1G02500 AT1G59900 AT2G03690 AT2G19800 AT2G31955 AT2G34590 AT2G38040 AT2G43360 AT2G43760 AT5G35360 AT5G50850 AT5G57850 AT1G74910 AT3G16950
0.000282743	11	52	Fatty acid catabolic process	AT2G33150 AT2G35690 AT4G13360 AT4G29010 AT5G48230 AT5G65110 AT5G65940 AT3G51840 AT1G76150 AT2G42790 AT3G58750
0.000286685	16	106	Cellular lipid catabolic process	AT1G07230 AT1G27980 AT2G33150 AT2G35690 AT3G02040 AT4G13360 AT4G29010 AT5G48230 AT5G65110 AT5G65940 AT3G51840 AT4G19860 AT1G76150 AT2G42790 AT3G58750 AT5G04040
0.000329664	11	53	Fatty acid oxidation	AT2G33150 AT2G35690 AT4G13360 AT4G29010 AT5G48230 AT5G65110 AT5G65940 AT3G51840 AT1G76150 AT2G42790 AT3G58750
0.000364871	58	767	Cellular protein localization	AT1G04830 AT1G05810 AT1G16240 AT1G16920 AT1G17530 AT1G28490 AT1G47270 AT1G48550 AT1G63110 AT1G65040 AT2G02160 AT2G18280 AT2G24765 AT2G28900 AT2G36900 AT2G37678 AT2G44610 AT3G06380 AT3G09740 AT3G11530 AT3G13772 AT3G46060 AT3G47810 AT3G51390 AT3G54380 AT3G56190 AT3G56930 AT3G62290 AT4G04200 AT4G17170 AT4G17730 AT4G19003 AT4G19640 AT4G20410 AT4G27640 AT4G29950 AT5G26980 AT5G27280 AT5G41940 AT5G45130…
0.000380407	15	97	Vacuolar transport	AT1G36980 AT2G36900 AT3G11530 AT3G28710 AT4G19003 AT2G45980 AT5G06140 AT3G62080 AT5G04850 AT5G46860 AT1G80310 AT3G47810 AT4G19640 AT5G45130 AT2G30330
0.000502706	71	1013	Cellular localization	AT1G03140 AT1G04830 AT1G05810 AT1G15880 AT1G16240 AT1G16920 AT1G17530 AT1G28490 AT1G36050 AT1G36980 AT1G47270 AT1G48550 AT1G63110 AT1G65040 AT2G02160 AT2G18280 AT2G24765 AT2G28900 AT2G30330 AT2G36900 AT2G37678 AT2G44610 AT3G06380 AT3G09740 AT3G11530 AT3G13772 AT3G22290 AT3G46060 AT3G47810 AT3G51390 AT3G54380 AT3G56190 AT3G56930 AT3G62290 AT4G04200 AT4G17170 AT4G17730 AT4G19003 AT4G19640 AT4G20410…
0.000518089	64	886	Organonitrogen compound catabolic process	AT1G02300 AT1G02305 AT1G05840 AT1G05890 AT1G08630 AT1G14400 AT1G15740 AT1G19310 AT1G21400 AT1G27980 AT1G55510 AT1G55590 AT1G55830 AT1G62290 AT1G63800 AT1G65040 AT1G77480 AT2G02760 AT2G14170 AT3G02340 AT3G13450 AT3G17000 AT3G30775 AT3G57340 AT3G60130 AT4G03510 AT4G19003 AT4G31290 AT4G34030 AT4G34180 AT5G05080 AT5G05750 AT5G08100 AT5G19120 AT5G20570 AT5G27920 AT5G42790 AT5G43100 AT5G43190 AT5G49840…
0.000523171	8	29	Nucleoside bisphosphate biosynthetic process	AT1G09430 AT2G18250 AT1G28960 AT1G59900 AT2G38040 AT5G35360 AT5G50850 AT3G16950
0.000523171	8	29	Ribonucleoside bisphosphate biosynthetic process	AT1G09430 AT2G18250 AT1G28960 AT1G59900 AT2G38040 AT5G35360 AT5G50850 AT3G16950
0.000523171	8	29	Purine nucleoside bisphosphate biosynthetic process	AT1G09430 AT2G18250 AT1G28960 AT1G59900 AT2G38040 AT5G35360 AT5G50850 AT3G16950
0.000564274	59	800	Cellular macromolecule localization	AT1G03140 AT1G04830 AT1G05810 AT1G16240 AT1G16920 AT1G17530 AT1G28490 AT1G47270 AT1G48550 AT1G63110 AT1G65040 AT2G02160 AT2G18280 AT2G24765 AT2G28900 AT2G36900 AT2G37678 AT2G44610 AT3G06380 AT3G09740 AT3G11530 AT3G13772 AT3G46060 AT3G47810 AT3G51390 AT3G54380 AT3G56190 AT3G56930 AT3G62290 AT4G04200 AT4G17170 AT4G17730 AT4G19003 AT4G19640 AT4G20410 AT4G27640 AT4G29950 AT5G26980 AT5G27280 AT5G41940…
0.00092392	43	532	Nucleobase-containing small molecule metabolic process	AT1G04410 AT1G09430 AT1G12230 AT1G50480 AT1G53280 AT1G72420 AT2G14170 AT2G18250 AT2G38700 AT2G43760 AT3G01850 AT3G10030 AT3G22960 AT4G13940 AT4G18930 AT4G26210 AT4G37830 AT5G52920 AT5G59440 AT1G28960 AT1G53000 AT1G76490 AT2G36460 AT5G60340 AT5G61580 AT1G09420 AT1G12780 AT1G59900 AT1G63180 AT1G64190 AT2G26230 AT2G34590 AT2G38040 AT2G47650 AT4G38800 AT5G18800 AT5G19150 AT5G35360 AT5G50850 AT1G17160…
0.000961	10	50	Hexose transmembrane transport	AT1G08900 AT1G11260 AT1G20840 AT1G75220 AT1G77210 AT3G18830 AT4G16480 AT4G36670 AT5G16150 AT5G61520
0.000961	10	50	Branched-chain amino acid metabolic process	AT1G21400 AT1G55510 AT2G14170 AT2G31810 AT3G13450 AT4G34030 AT1G03090 AT1G10070 AT5G65940 AT2G43400
0.000974489	173	3092	Cellular protein modification process	AT1G03150 AT1G04440 AT1G05890 AT1G14400 AT1G16890 AT1G30270 AT1G48140 AT1G53280 AT1G53440 AT1G54210 AT1G60940 AT1G62310 AT1G63110 AT1G65040 AT1G67580 AT1G69220 AT1G69510 AT1G74740 AT1G75820 AT1G77710 AT1G80210 AT2G02760 AT2G13800 AT2G15910 AT2G17290 AT2G25300 AT2G27960 AT2G30880 AT2G36060 AT3G02070 AT3G11800 AT3G20410 AT3G25840 AT3G50500 AT3G51390 AT3G56930 AT3G59110 AT3G60250 AT3G60300 AT4G01330…
0.000974489	173	3092	Protein modification process	AT1G03150 AT1G04440 AT1G05890 AT1G14400 AT1G16890 AT1G30270 AT1G48140 AT1G53280 AT1G53440 AT1G54210 AT1G60940 AT1G62310 AT1G63110 AT1G65040 AT1G67580 AT1G69220 AT1G69510 AT1G74740 AT1G75820 AT1G77710 AT1G80210 AT2G02760 AT2G13800 AT2G15910 AT2G17290 AT2G25300 AT2G27960 AT2G30880 AT2G36060 AT3G02070 AT3G11800 AT3G20410 AT3G25840 AT3G50500 AT3G51390 AT3G56930 AT3G59110 AT3G60250 AT3G60300 AT4G01330…
0.00101471	13	83	Regulation of seed germination	AT2G42160 AT1G54830 AT3G50500 AT5G63470 AT5G66880 AT1G07240 AT1G75220 AT2G20180 AT2G37678 AT2G43820 AT3G06500 AT3G48990 AT5G19330
0.0010297	49	641	Cofactor metabolic process	AT1G04410 AT1G09430 AT1G12230 AT1G20620 AT1G50480 AT1G78660 AT1G78670 AT2G18250 AT2G38700 AT2G43760 AT3G01850 AT3G22200 AT3G22960 AT4G01940 AT4G13940 AT4G31290 AT4G33670 AT5G08415 AT5G13050 AT5G52920 AT1G28960 AT1G76490 AT2G36460 AT5G27380 AT5G61580 AT1G02500 AT1G09420 AT1G59900 AT1G64190 AT2G03690 AT2G19800 AT2G31955 AT2G34590 AT2G38040 AT2G43360 AT4G27440 AT5G19150 AT5G35360 AT5G50850 AT5G54190…
0.00106374	10	51	Monosaccharide transmembrane transport	AT1G08900 AT1G11260 AT1G20840 AT1G75220 AT1G77210 AT3G18830 AT4G16480 AT4G36670 AT5G16150 AT5G61520
0.00107171	20	174	Monosaccharide metabolic process	AT1G12780 AT1G63180 AT2G28100 AT2G47650 AT3G01850 AT3G06580 AT3G47800 AT4G33670 AT4G37870 AT5G49650 AT1G79500 AT2G36460 AT1G09420 AT1G17160 AT1G53770 AT2G19800 AT3G10740 AT5G57655 AT1G74910 AT5G64860
0.00121697	51	682	Response to osmotic stress	AT3G60130 AT1G60940 AT3G50500 AT5G66880 AT1G02500 AT1G04410 AT1G08830 AT1G49240 AT1G54100 AT1G62480 AT1G64190 AT1G72650 AT2G36460 AT2G46280 AT3G23490 AT3G48360 AT4G34180 AT5G02840 AT5G07440 AT5G08520 AT5G10860 AT5G18170 AT5G19330 AT5G62530 AT3G48680 AT1G16920 AT1G18260 AT1G32230 AT1G43700 AT1G53210 AT1G67580 AT1G74920 AT2G18250 AT2G32700 AT2G37678 AT2G38170 AT2G40880 AT2G42580 AT3G06110 AT3G20250…
0.00121697	13	85	Alpha-amino acid catabolic process	AT1G08630 AT2G14170 AT3G30775 AT4G34030 AT4G34180 AT5G08100 AT5G54080 AT5G62530 AT1G03090 AT4G13940 AT5G65940 AT2G43400 AT3G22200
0.00129835	11	63	Lipid oxidation	AT2G33150 AT2G35690 AT4G13360 AT4G29010 AT5G48230 AT5G65110 AT5G65940 AT3G51840 AT1G76150 AT2G42790 AT3G58750
0.0014737	6	18	Thioester biosynthetic process	AT1G09430 AT1G59900 AT2G38040 AT5G35360 AT5G50850 AT3G16950
0.0014737	6	18	Acyl-CoA biosynthetic process	AT1G09430 AT1G59900 AT2G38040 AT5G35360 AT5G50850 AT3G16950
0.001475	13	87	Regulation of seedling development	AT2G42160 AT1G54830 AT3G50500 AT5G63470 AT5G66880 AT1G07240 AT1G75220 AT2G20180 AT2G37678 AT2G43820 AT3G06500 AT3G48990 AT5G19330
0.00160482	176	3194	Response to chemical	AT1G01620 AT1G08830 AT1G19310 AT1G20620 AT1G55510 AT1G58180 AT1G65040 AT1G74740 AT1G76180 AT1G77370 AT2G01930 AT2G17290 AT2G21240 AT2G33150 AT2G33820 AT2G37170 AT3G06450 AT3G13450 AT3G20410 AT3G22960 AT3G57340 AT4G03510 AT4G14720 AT4G35230 AT5G05750 AT5G07470 AT5G08520 AT5G41260 AT5G52920 AT5G53160 AT5G63030 AT1G04410 AT1G50480 AT1G78830 AT2G20260 AT2G25070 AT2G36460 AT2G43010 AT3G48990 AT3G50500…
0.00162847	31	349	Organic hydroxy compound metabolic process	AT1G33990 AT1G48430 AT1G53280 AT1G76490 AT1G80460 AT2G23560 AT2G38050 AT3G50440 AT3G50660 AT5G13710 AT1G07240 AT5G23670 AT5G54080 AT1G11755 AT1G48300 AT1G76090 AT2G19800 AT2G31350 AT2G38700 AT3G02040 AT3G10850 AT4G17190 AT5G04040 AT5G47770 AT2G43820 AT3G18140 AT3G19820 AT3G22200 AT5G08520 AT5G48230 AT5G50375
0.00172333	197	3648	Response to stress	AT1G01620 AT1G08830 AT1G14400 AT1G16890 AT1G19310 AT1G20620 AT1G23870 AT1G60140 AT1G65040 AT1G68020 AT1G69220 AT1G76180 AT1G77370 AT1G80210 AT2G02760 AT2G05630 AT2G18700 AT2G36060 AT2G37170 AT2G45170 AT2G45700 AT3G15580 AT3G50880 AT3G51910 AT3G57340 AT3G60130 AT4G03510 AT4G04960 AT4G14720 AT4G16520 AT4G24100 AT4G24290 AT5G05750 AT5G07470 AT5G41370 AT5G44010 AT5G63030 AT5G65050 AT5G65060 AT1G60940…
0.00174747	46	606	Response to salt stress	AT3G60130 AT1G60940 AT3G50500 AT5G66880 AT1G02500 AT1G04410 AT1G08830 AT1G49240 AT1G54100 AT1G62480 AT1G64190 AT1G72650 AT2G36460 AT2G46280 AT3G23490 AT3G48360 AT4G34180 AT5G02840 AT5G07440 AT5G08520 AT5G10860 AT5G18170 AT5G19330 AT5G62530 AT3G48680 AT1G16920 AT1G18260 AT1G32230 AT1G53210 AT1G67580 AT1G74920 AT2G18250 AT2G32700 AT2G37678 AT2G38170 AT3G06110 AT3G20250 AT3G22200 AT3G51390 AT4G32150…
0.00182196	9	45	Acyl-CoA metabolic process	AT1G09430 AT2G38700 AT1G28960 AT1G76490 AT1G59900 AT2G38040 AT5G35360 AT5G50850 AT3G16950
0.00182196	9	45	Thioester metabolic process	AT1G09430 AT2G38700 AT1G28960 AT1G76490 AT1G59900 AT2G38040 AT5G35360 AT5G50850 AT3G16950
0.00187	6	19	Pentose metabolic process	AT2G47650 AT3G01850 AT5G49650 AT1G17160 AT3G10740 AT5G57655
0.00199885	10	56	Vesicle fusion	AT1G15880 AT1G16240 AT1G28490 AT2G36900 AT3G09740 AT4G17730 AT4G32150 AT5G22360 AT5G26980 AT5G46860
0.00213091	242	4644	Protein metabolic process	AT1G02300 AT1G02305 AT1G03150 AT1G04440 AT1G05840 AT1G05890 AT1G14400 AT1G15740 AT1G15920 AT1G16890 AT1G19310 AT1G23440 AT1G28320 AT1G30270 AT1G48140 AT1G53280 AT1G53440 AT1G54210 AT1G55590 AT1G55830 AT1G56700 AT1G60940 AT1G62290 AT1G62310 AT1G63110 AT1G63690 AT1G63800 AT1G65040 AT1G67580 AT1G69220 AT1G69510 AT1G74740 AT1G75820 AT1G77480 AT1G77710 AT1G80210 AT2G02760 AT2G13800 AT2G15910 AT2G17290…
0.00244171	55	780	Protein ubiquitination	AT1G05890 AT1G14400 AT1G16890 AT1G65040 AT2G02760 AT2G36060 AT3G60300 AT4G26400 AT5G40250 AT5G44010 AT3G05200 AT4G11360 AT5G64920 AT1G06110 AT1G15740 AT1G17970 AT1G19310 AT1G45976 AT1G55590 AT1G63800 AT1G64230 AT1G76920 AT2G17450 AT2G18670 AT2G24240 AT2G33340 AT2G42160 AT2G47700 AT3G02340 AT3G06380 AT3G09030 AT3G16740 AT3G17000 AT3G19850 AT3G23280 AT3G48360 AT3G59940 AT3G62970 AT4G03510 AT4G10925…
0.00296583	10	59	Nucleoside bisphosphate metabolic process	AT1G09430 AT2G18250 AT2G38700 AT1G28960 AT1G76490 AT1G59900 AT2G38040 AT5G35360 AT5G50850 AT3G16950
0.00296583	10	59	Ribonucleoside bisphosphate metabolic process	AT1G09430 AT2G18250 AT2G38700 AT1G28960 AT1G76490 AT1G59900 AT2G38040 AT5G35360 AT5G50850 AT3G16950
0.00296583	10	59	Purine nucleoside bisphosphate metabolic process	AT1G09430 AT2G18250 AT2G38700 AT1G28960 AT1G76490 AT1G59900 AT2G38040 AT5G35360 AT5G50850 AT3G16950
0.00326391	18	163	Response to light intensity	AT2G43010 AT1G22790 AT1G08830 AT1G21400 AT2G37678 AT2G41430 AT2G43400 AT3G06850 AT3G13450 AT3G48390 AT3G51910 AT4G24230 AT5G18170 AT5G63190 AT1G11755 AT2G26300 AT5G54190 AT3G47340
0.00332592	61	904	Protein modification by small protein conjugation or removal	AT1G05890 AT1G14400 AT1G16890 AT1G65040 AT1G77710 AT1G80210 AT2G02760 AT2G36060 AT3G02070 AT3G60300 AT4G26400 AT4G31670 AT4G39910 AT5G20570 AT5G40250 AT5G44010 AT5G58575 AT3G05200 AT4G11360 AT5G64920 AT1G06110 AT1G15740 AT1G17970 AT1G19310 AT1G45976 AT1G55590 AT1G63800 AT1G64230 AT1G76920 AT2G17450 AT2G18670 AT2G24240 AT2G33340 AT2G42160 AT2G47700 AT3G02340 AT3G06380 AT3G09030 AT3G16740 AT3G17000…
0.00332592	10	60	Organelle membrane fusion	AT1G15880 AT1G16240 AT1G28490 AT2G36900 AT3G09740 AT4G17730 AT4G32150 AT5G22360 AT5G26980 AT5G46860
0.00339649	5	14	Cell adhesion	AT3G17210 AT1G13980 AT1G78240 AT3G55830 AT3G22200
0.00339649	5	14	Biological adhesion	AT3G17210 AT1G13980 AT1G78240 AT3G55830 AT3G22200
0.00348172	50	702	Organophosphate metabolic process	AT1G04410 AT1G07230 AT1G09430 AT1G12230 AT1G48140 AT1G53280 AT1G63110 AT1G72420 AT1G80460 AT2G18250 AT2G38700 AT2G43760 AT3G01850 AT3G02040 AT3G10030 AT3G22960 AT3G51830 AT4G17190 AT4G18930 AT4G25970 AT4G26210 AT4G37830 AT4G38570 AT5G47770 AT5G52920 AT5G59440 AT1G28960 AT1G76490 AT2G03890 AT2G36460 AT4G19860 AT5G60340 AT5G61580 AT1G09420 AT1G59900 AT1G64190 AT2G06925 AT2G31955 AT2G34590 AT2G38040…
0.00368233	56	815	Protein modification by small protein conjugation	AT1G05890 AT1G14400 AT1G16890 AT1G65040 AT1G77710 AT2G02760 AT2G36060 AT3G60300 AT4G26400 AT5G20570 AT5G40250 AT5G44010 AT3G05200 AT4G11360 AT5G64920 AT1G06110 AT1G15740 AT1G17970 AT1G19310 AT1G45976 AT1G55590 AT1G63800 AT1G64230 AT1G76920 AT2G17450 AT2G18670 AT2G24240 AT2G33340 AT2G42160 AT2G47700 AT3G02340 AT3G06380 AT3G09030 AT3G16740 AT3G17000 AT3G19850 AT3G23280 AT3G48360 AT3G59940 AT3G62970…
0.00372807	12	85	Autophagy	AT1G54210 AT3G57090 AT5G43930 AT5G66930 AT2G05630 AT2G44140 AT2G45170 AT2G45980 AT3G15580 AT4G00355 AT4G16520 AT4G24690
0.00372807	12	85	Process utilizing autophagic mechanism	AT1G54210 AT3G57090 AT5G43930 AT5G66930 AT2G05630 AT2G44140 AT2G45170 AT2G45980 AT3G15580 AT4G00355 AT4G16520 AT4G24690
0.00384781	6	22	Acetyl-CoA metabolic process	AT1G09430 AT2G38700 AT1G76490 AT1G59900 AT5G50850 AT3G16950
0.00397712	10	62	Endosomal transport	AT1G36980 AT2G30330 AT2G36900 AT2G44610 AT3G11530 AT3G47810 AT4G19003 AT5G53530 AT1G48550 AT1G13980
0.00397712	10	62	Rab protein signal transduction	AT1G05810 AT1G16920 AT2G44610 AT3G46060 AT4G17170 AT4G19640 AT5G45130 AT5G47520 AT5G59840 AT5G64813
0.00450769	18	169	Seed germination	AT2G42160 AT2G26300 AT1G54830 AT3G50500 AT5G63470 AT5G66880 AT1G07240 AT1G75220 AT2G20180 AT2G32700 AT2G37678 AT2G43820 AT3G01150 AT3G06500 AT3G33520 AT3G48990 AT4G21540 AT5G19330
0.00459791	9	52	Vesicle docking	AT1G16240 AT1G28490 AT3G09740 AT3G46060 AT4G17730 AT5G26980 AT5G46860 AT5G59840 AT5G12370
0.00463203	3	4	Pyrimidine nucleobase catabolic process	AT2G14170 AT5G12200 AT5G64370
0.00463203	3	4	Beta-alanine metabolic process	AT5G64370 AT5G12200 AT3G22200
0.0047861	12	88	Ras protein signal transduction	AT1G05810 AT1G16920 AT2G44610 AT3G46060 AT4G17170 AT4G19640 AT5G45130 AT5G47520 AT5G59840 AT5G62880 AT5G64813 AT1G13980
0.00527353	12	89	Photomorphogenesis	AT1G54830 AT2G20180 AT2G24790 AT2G37678 AT2G43010 AT3G48780 AT4G28860 AT4G28880 AT5G23670 AT5G54190 AT5G63470 AT5G64813
0.00545246	124	2194	Response to organic substance	AT1G19310 AT1G58180 AT1G65040 AT1G74740 AT1G76180 AT2G01930 AT2G17290 AT2G21240 AT3G20410 AT3G22960 AT3G57340 AT4G03510 AT4G14720 AT4G35230 AT5G05750 AT5G08520 AT5G41260 AT5G52920 AT5G53160 AT1G04410 AT1G50480 AT1G78830 AT2G20260 AT2G25070 AT2G36460 AT2G37170 AT2G43010 AT3G48990 AT3G50500 AT4G24520 AT5G54500 AT5G60980 AT5G62880 AT5G66880 AT1G02120 AT1G23140 AT1G28490 AT1G79700 AT2G26300 AT2G41710…
0.00545246	11	77	Carbohydrate transmembrane transport	AT1G08900 AT1G11260 AT1G20840 AT1G75220 AT1G77210 AT3G18830 AT4G16480 AT4G36670 AT5G16150 AT5G61520 AT1G80460
0.00545246	11	77	Membrane fusion	AT1G15880 AT1G16240 AT1G28490 AT2G36900 AT3G09740 AT4G17730 AT4G32150 AT5G22360 AT5G26980 AT5G46860 AT1G68110
0.00560686	9	54	Membrane docking	AT1G16240 AT1G28490 AT3G09740 AT3G46060 AT4G17730 AT5G26980 AT5G46860 AT5G59840 AT5G12370
0.00560686	31	382	Regulation of post-embryonic development	AT2G24790 AT5G65050 AT5G65060 AT3G54620 AT2G42160 AT1G54830 AT3G11450 AT3G50500 AT4G31820 AT5G63470 AT5G66880 AT1G07240 AT1G67580 AT1G75220 AT2G20180 AT2G32700 AT2G33810 AT2G36400 AT2G37678 AT2G43820 AT2G47700 AT3G06500 AT3G16857 AT3G33520 AT3G48990 AT4G30200 AT5G16230 AT5G19330 AT5G37055 AT5G41990 AT5G64360
0.00560686	9	54	Organelle localization by membrane tethering	AT1G16240 AT1G28490 AT3G09740 AT3G46060 AT4G17730 AT5G26980 AT5G46860 AT5G59840 AT5G12370
0.00569368	22	235	Response to nutrient levels	AT1G55510 AT2G05630 AT2G45170 AT3G13450 AT3G15580 AT4G16520 AT1G20620 AT1G21400 AT2G27190 AT3G06850 AT3G47340 AT3G48390 AT4G37870 AT5G12200 AT5G21170 AT5G49450 AT5G63190 AT5G64370 AT1G30270 AT1G43700 AT3G06110 AT5G16470
0.00612145	37	489	Cellular amino acid metabolic process	AT1G08630 AT1G21400 AT1G55510 AT2G14170 AT2G31810 AT3G13450 AT3G22200 AT3G30775 AT3G47340 AT3G57050 AT4G13940 AT4G14710 AT4G31180 AT4G34030 AT4G34180 AT5G08100 AT5G54080 AT5G62530 AT5G64370 AT1G03090 AT2G43820 AT4G38800 AT5G57850 AT1G10070 AT1G53280 AT1G70980 AT3G56310 AT5G07440 AT5G12200 AT5G18170 AT5G65940 AT1G35580 AT2G26300 AT2G43400 AT4G20380 AT5G49450 AT1G69040
0.00696867	6	25	Monosaccharide catabolic process	AT1G12780 AT1G63180 AT3G01850 AT3G06580 AT3G47800 AT1G17160
0.00720952	36	476	Cellular response to lipid	AT1G74740 AT2G17290 AT3G20410 AT4G35230 AT5G41260 AT5G53160 AT5G62880 AT1G23140 AT1G28490 AT2G26300 AT3G06380 AT3G16570 AT3G50500 AT3G50700 AT3G55830 AT4G18710 AT5G03470 AT5G08520 AT5G15230 AT5G63470 AT5G66880 AT1G54830 AT3G05800 AT1G51940 AT2G20180 AT2G33150 AT2G42580 AT3G48360 AT3G50360 AT4G21534 AT4G21540 AT4G35790 AT5G10450 AT5G65430 AT2G26980 AT5G25900
0.00733197	74	1195	Carbohydrate metabolic process	AT1G02640 AT1G12780 AT1G17160 AT1G23870 AT1G35580 AT1G48430 AT1G60140 AT1G63180 AT1G68020 AT1G78240 AT1G80460 AT2G18700 AT2G28100 AT2G42790 AT2G47650 AT3G01850 AT3G06500 AT3G06580 AT3G22960 AT3G47800 AT3G58750 AT4G33670 AT4G37870 AT5G10560 AT5G20250 AT5G43440 AT5G49360 AT5G49650 AT5G52920 AT1G71990 AT1G79500 AT2G36460 AT3G10740 AT3G56310 AT5G61580 AT1G04410 AT1G09420 AT1G09910 AT1G12230 AT1G18270…
0.00745204	4	10	Polyol transport	AT1G20840 AT2G34690 AT3G18830 AT4G16480
0.00745204	4	10	Trehalose metabolism in response to stress	AT1G23870 AT1G60140 AT1G68020 AT2G18700
0.00747634	24	273	Lipid catabolic process	AT1G07230 AT1G27980 AT2G33150 AT2G35690 AT3G02040 AT4G13360 AT4G29010 AT5G48230 AT5G65110 AT5G65940 AT3G51840 AT4G19860 AT1G02660 AT1G28580 AT1G29670 AT1G76150 AT2G06925 AT2G15230 AT4G35790 AT5G04040 AT5G37710 AT5G62930 AT2G42790 AT3G58750
0.00766172	12	94	Small GTPase mediated signal transduction	AT1G05810 AT1G16920 AT2G44610 AT3G46060 AT4G17170 AT4G19640 AT5G45130 AT5G47520 AT5G59840 AT5G62880 AT5G64813 AT1G13980
0.0085682	26	309	Carbohydrate catabolic process	AT1G02640 AT1G12780 AT1G35580 AT1G48430 AT1G63180 AT3G01850 AT3G06500 AT3G06580 AT3G22960 AT3G47800 AT5G10560 AT5G49360 AT5G52920 AT2G36460 AT3G10740 AT5G61580 AT1G17160 AT1G59900 AT1G80460 AT2G19800 AT2G34590 AT3G14310 AT3G54920 AT5G50850 AT5G55700 AT5G64860
0.00916347	11	83	Steroid biosynthetic process	AT1G76490 AT2G38050 AT3G50660 AT5G13710 AT1G76090 AT2G33630 AT2G38700 AT4G17190 AT5G47770 AT3G19820 AT5G50375
0.00916347	37	502	Response to bacterium	AT4G04960 AT3G17210 AT5G45250 AT5G57060 AT1G08830 AT1G80460 AT2G32700 AT2G41430 AT3G28910 AT3G50480 AT4G24230 AT4G36690 AT5G10450 AT5G19510 AT5G48810 AT5G49450 AT5G50850 AT1G52740 AT2G33340 AT2G41560 AT5G37055 AT1G02120 AT1G09770 AT1G32230 AT1G33520 AT1G33970 AT2G30880 AT2G34690 AT3G05200 AT3G14130 AT3G14150 AT3G14310 AT3G30775 AT4G35230 AT5G46050 AT5G54310 AT5G56360
0.00922752	15	138	Lipid modification	AT2G33150 AT2G35690 AT3G51830 AT4G13360 AT4G29010 AT5G48230 AT5G65110 AT5G65940 AT2G03890 AT3G51840 AT1G76150 AT4G21534 AT4G21540 AT2G42790 AT3G58750
0.0100351	63	995	Response to inorganic substance	AT1G01620 AT1G08830 AT1G20620 AT1G76180 AT2G37170 AT1G02500 AT1G04410 AT1G30230 AT1G35580 AT1G50480 AT1G51400 AT1G54100 AT1G59900 AT1G62480 AT1G72650 AT1G74910 AT2G05520 AT2G24765 AT2G32520 AT2G32700 AT2G36460 AT2G46280 AT3G16857 AT3G22200 AT3G22960 AT3G48170 AT3G48360 AT3G48990 AT4G11360 AT4G19880 AT4G31180 AT4G37870 AT5G02840 AT5G07440 AT5G08520 AT5G10450 AT5G10540 AT5G18170 AT5G52920 AT5G61590…
0.0100448	7	37	Neurotransmitter metabolic process	AT1G08630 AT3G22200 AT5G64370 AT1G74920 AT4G29890 AT5G12200 AT1G32230
0.0101323	128	2324	Cell communication	AT1G05810 AT1G10210 AT1G12310 AT1G16110 AT1G16920 AT1G30270 AT1G59580 AT1G60940 AT1G65040 AT1G69220 AT1G74740 AT2G05630 AT2G17290 AT2G26300 AT2G30880 AT2G44610 AT2G45170 AT3G15580 AT3G16570 AT3G17210 AT3G18140 AT3G20410 AT3G46060 AT3G50360 AT3G50500 AT3G53030 AT3G53840 AT4G14720 AT4G16520 AT4G17170 AT4G19640 AT4G24100 AT4G35230 AT4G36450 AT5G37780 AT5G41260 AT5G41990 AT5G45130 AT5G47520 AT5G53160…
0.0101323	56	861	Response to lipid	AT1G74740 AT1G76180 AT2G17290 AT3G20410 AT4G35230 AT5G08520 AT5G41260 AT5G53160 AT2G25070 AT2G37170 AT3G50500 AT4G24520 AT5G60980 AT5G62880 AT5G66880 AT1G23140 AT1G28490 AT2G26300 AT3G06380 AT3G16570 AT3G50700 AT3G55830 AT4G18710 AT5G03470 AT5G15230 AT5G63470 AT1G54100 AT2G05520 AT2G26980 AT3G28910 AT3G48170 AT3G48360 AT3G50660 AT4G09460 AT4G21410 AT5G02840 AT5G19330 AT5G46050 AT1G54830 AT3G01770…
0.0101323	8	48	Cellular response to nitrogen levels	AT2G05630 AT2G45170 AT3G15580 AT4G16520 AT1G20620 AT5G12200 AT5G21170 AT5G64370
0.0129642	214	4203	Cellular protein metabolic process	AT1G02300 AT1G02305 AT1G03150 AT1G04440 AT1G05890 AT1G14400 AT1G15740 AT1G15920 AT1G16890 AT1G19310 AT1G30270 AT1G48140 AT1G53280 AT1G53440 AT1G54210 AT1G55590 AT1G55830 AT1G60940 AT1G62310 AT1G63110 AT1G63800 AT1G65040 AT1G67580 AT1G69220 AT1G69510 AT1G74740 AT1G75820 AT1G77710 AT1G80210 AT2G02760 AT2G13800 AT2G15910 AT2G17290 AT2G25300 AT2G27960 AT2G30440 AT2G30880 AT2G36060 AT2G43760 AT3G02070…
0.0133309	12	101	Steroid metabolic process	AT1G76490 AT2G38050 AT3G19820 AT3G50660 AT5G13710 AT1G76090 AT2G33630 AT2G38700 AT4G17190 AT5G47770 AT5G48230 AT5G50375
0.0133309	17	174	Cellular response to nutrient levels	AT2G05630 AT2G45170 AT3G15580 AT4G16520 AT1G20620 AT1G21400 AT2G27190 AT3G06850 AT3G13450 AT3G47340 AT4G37870 AT5G12200 AT5G21170 AT5G49450 AT5G64370 AT1G43700 AT5G16470
0.0135911	101	1779	Response to oxygen-containing compound	AT1G01620 AT1G08830 AT1G20620 AT1G58180 AT1G74740 AT1G76180 AT2G17290 AT2G37170 AT3G20410 AT3G22960 AT4G14720 AT4G35230 AT5G08520 AT5G41260 AT5G52920 AT5G53160 AT2G25070 AT3G50500 AT4G24520 AT5G60980 AT5G62880 AT5G66880 AT1G23140 AT1G28490 AT2G26300 AT3G06380 AT3G16570 AT3G50700 AT3G55830 AT4G18710 AT5G03470 AT5G15230 AT5G63470 AT1G21400 AT1G35580 AT1G51400 AT1G54100 AT2G05520 AT2G26980 AT2G28900…
0.0137672	6	29	Late endosome to vacuole transport	AT1G36980 AT3G11530 AT4G19003 AT5G46860 AT4G19640 AT2G30330
0.0140406	167	3184	Cellular response to stimulus	AT1G05810 AT1G08830 AT1G10210 AT1G12310 AT1G14400 AT1G16110 AT1G16890 AT1G16920 AT1G19310 AT1G23870 AT1G30270 AT1G59580 AT1G60140 AT1G60940 AT1G65040 AT1G68020 AT1G69220 AT1G74740 AT1G77370 AT1G80210 AT2G02760 AT2G05630 AT2G17290 AT2G18700 AT2G26300 AT2G30880 AT2G33150 AT2G36060 AT2G44610 AT2G45170 AT2G45700 AT3G15580 AT3G16570 AT3G18140 AT3G20410 AT3G22960 AT3G46060 AT3G50360 AT3G50500 AT3G50880…
0.01413	4	12	Acetyl-CoA biosynthetic process	AT1G09430 AT1G59900 AT5G50850 AT3G16950
0.01413	4	12	Regulation of cytokinin-activated signaling pathway	AT1G15670 AT1G80440 AT3G59940 AT3G16857
0.0147758	7	40	Regulation of neurotransmitter levels	AT1G08630 AT3G22200 AT5G64370 AT1G74920 AT4G29890 AT5G12200 AT1G32230
0.0147758	23	273	Response to extracellular stimulus	AT1G55510 AT2G05630 AT2G45170 AT3G13450 AT3G15580 AT4G16520 AT1G20620 AT1G21400 AT2G27190 AT3G06850 AT3G47340 AT3G48390 AT4G37870 AT5G12200 AT5G21170 AT5G49450 AT5G63190 AT5G64370 AT3G17000 AT1G30270 AT1G43700 AT3G06110 AT5G16470
0.0154014	3	6	Acetyl-CoA biosynthetic process from pyruvate	AT1G59900 AT5G50850 AT3G16950
0.0154014	35	485	Response to metal ion	AT1G02500 AT1G04410 AT1G08830 AT1G20620 AT1G30230 AT1G50480 AT1G59900 AT1G62480 AT1G72650 AT1G74910 AT2G24765 AT2G32520 AT2G32700 AT2G36460 AT2G46280 AT3G22200 AT3G22960 AT3G48990 AT4G11360 AT4G19880 AT4G31180 AT4G37870 AT5G02840 AT5G07440 AT5G10450 AT5G10540 AT5G18170 AT5G52920 AT1G16890 AT1G34370 AT2G05520 AT5G24270 AT4G26570 AT5G37780 AT4G28630
0.0154014	99	1749	Phosphorylation	AT1G04440 AT1G17160 AT1G30270 AT1G53440 AT1G60940 AT1G67580 AT1G69220 AT1G72420 AT1G74740 AT1G75820 AT1G80460 AT2G13800 AT2G17290 AT2G27960 AT2G30880 AT3G20410 AT3G22960 AT3G25840 AT3G50500 AT3G59110 AT3G60250 AT4G01330 AT4G20140 AT4G21400 AT4G21410 AT4G24100 AT4G28860 AT4G28880 AT4G34500 AT4G37830 AT5G03470 AT5G15730 AT5G16000 AT5G41370 AT5G41990 AT5G43320 AT5G49650 AT5G52920 AT5G63370 AT5G66880…
0.0154014	6	30	Cellular modified amino acid biosynthetic process	AT1G50480 AT5G13050 AT5G27380 AT1G74920 AT4G29890 AT5G57850
0.0154014	32	431	Defense response to bacterium	AT4G04960 AT3G17210 AT5G45250 AT5G57060 AT1G08830 AT4G36690 AT5G10450 AT5G19510 AT5G48810 AT5G50850 AT1G52740 AT2G33340 AT2G41560 AT5G37055 AT1G02120 AT1G09770 AT1G32230 AT1G33520 AT1G33970 AT1G80460 AT2G30880 AT2G34690 AT3G05200 AT3G14130 AT3G14150 AT3G14310 AT3G30775 AT4G24230 AT4G35230 AT5G46050 AT5G54310 AT5G56360
0.0154014	3	6	Negative regulation of cytokinin-activated signaling pathway	AT1G15670 AT1G80440 AT3G59940
0.0157703	18	194	Seedling development	AT2G42160 AT2G26300 AT1G54830 AT3G50500 AT5G63470 AT5G66880 AT1G07240 AT1G75220 AT2G20180 AT2G32700 AT2G37678 AT2G43820 AT3G01150 AT3G06500 AT3G33520 AT3G48990 AT4G21540 AT5G19330
0.0164673	41	598	Homeostatic process	AT1G23020 AT1G28260 AT1G53210 AT1G68100 AT2G15570 AT2G35690 AT2G38170 AT2G45700 AT3G06450 AT3G28710 AT3G42640 AT3G50660 AT4G27870 AT4G28630 AT5G10860 AT5G65110 AT3G13772 AT3G50700 AT5G04260 AT5G06140 AT1G03850 AT1G14740 AT1G77370 AT2G01270 AT2G42580 AT3G16950 AT3G17880 AT5G18600 AT5G63030 AT2G38050 AT5G49450 AT1G07240 AT1G58030 AT1G75220 AT2G41560 AT3G02040 AT4G20140 AT4G26570 AT5G15230 AT5G16230…
0.016841	15	149	Alcohol metabolic process	AT1G48430 AT1G53280 AT1G80460 AT1G07240 AT5G23670 AT1G11755 AT1G48300 AT2G19800 AT3G02040 AT4G17190 AT5G04040 AT5G47770 AT3G18140 AT3G22200 AT5G08520
0.016841	182	3532	Macromolecule modification	AT1G03150 AT1G04440 AT1G05890 AT1G14400 AT1G16890 AT1G30270 AT1G48140 AT1G53280 AT1G53440 AT1G54210 AT1G60940 AT1G62310 AT1G63110 AT1G65040 AT1G67580 AT1G69220 AT1G69510 AT1G74740 AT1G75820 AT1G77710 AT1G80210 AT2G02760 AT2G13800 AT2G15910 AT2G17290 AT2G25300 AT2G27960 AT2G30880 AT2G36060 AT2G47420 AT3G02070 AT3G11800 AT3G20410 AT3G25840 AT3G50500 AT3G50880 AT3G51390 AT3G56930 AT3G59110 AT3G60250…
0.0184903	2	2	Amino-acid betaine metabolic process	AT1G74920 AT4G29890
0.0184903	2	2	Amino-acid betaine biosynthetic process	AT1G74920 AT4G29890
0.0184903	96	1702	Response to external stimulus	AT1G55510 AT2G05630 AT2G45170 AT3G13450 AT3G15580 AT4G04960 AT4G16520 AT2G32700 AT3G17210 AT3G50480 AT4G37870 AT5G45250 AT2G02950 AT2G15890 AT2G43010 AT2G47700 AT3G06110 AT5G57060 AT5G58960 AT1G08830 AT1G20620 AT1G20840 AT1G21400 AT1G68110 AT1G80460 AT2G01340 AT2G27190 AT2G36400 AT2G38290 AT2G41430 AT2G41560 AT3G05200 AT3G06850 AT3G14310 AT3G16770 AT3G28910 AT3G47340 AT3G48390 AT3G51430 AT4G20380…
0.0184903	2	2	Glycine betaine biosynthetic process from choline	AT1G74920 AT4G29890
0.0184903	2	2	Regulation of histone deacetylation	AT5G37055 AT1G75380
0.0184903	2	2	Glycine betaine metabolic process	AT1G74920 AT4G29890
0.0184903	2	2	Glycine betaine biosynthetic process	AT1G74920 AT4G29890
0.0184903	11	93	Organelle fusion	AT1G15880 AT1G16240 AT1G28490 AT2G36900 AT3G09740 AT4G17730 AT4G32150 AT5G22360 AT5G26980 AT5G46860 AT4G14040
0.0184903	74	1250	Regulation of biological quality	AT1G01820 AT1G08630 AT1G23020 AT1G28260 AT1G33990 AT1G53210 AT1G68100 AT1G71790 AT2G15570 AT2G23560 AT2G33150 AT2G35690 AT2G37678 AT2G38050 AT2G38170 AT2G45700 AT3G06450 AT3G22200 AT3G28710 AT3G42640 AT3G50440 AT3G50660 AT4G27870 AT4G28630 AT5G10860 AT5G25900 AT5G27280 AT5G62880 AT5G64370 AT5G65110 AT1G08980 AT1G76180 AT2G43010 AT3G13772 AT3G50700 AT5G04260 AT5G06140 AT1G03850 AT1G14740 AT1G54320…
0.0184903	2	2	Regulation of protein deacetylation	AT5G37055 AT1G75380
0.0197589	34	477	Cellular carbohydrate metabolic process	AT1G17160 AT1G23870 AT1G35580 AT1G48430 AT1G60140 AT1G68020 AT1G80460 AT2G18700 AT3G01850 AT3G06500 AT5G43440 AT1G71990 AT3G06580 AT1G12780 AT1G48300 AT1G63180 AT1G64190 AT2G19800 AT3G02040 AT4G30270 AT5G04040 AT5G49650 AT5G57550 AT5G64860 AT1G30230 AT1G78240 AT2G44610 AT3G18140 AT3G22200 AT3G55830 AT5G55700 AT5G63370 AT5G63470 AT1G79500
0.0197589	7	43	Anion homeostasis	AT3G50700 AT2G38170 AT1G07240 AT1G58030 AT2G41560 AT3G02040 AT5G16230
0.0198681	31	423	Nucleotide metabolic process	AT1G04410 AT1G09430 AT1G12230 AT1G53280 AT1G72420 AT2G18250 AT2G38700 AT2G43760 AT3G01850 AT3G10030 AT3G22960 AT4G18930 AT4G26210 AT4G37830 AT5G52920 AT5G59440 AT1G28960 AT1G76490 AT2G36460 AT5G60340 AT5G61580 AT1G09420 AT1G59900 AT1G64190 AT2G34590 AT2G38040 AT5G18800 AT5G19150 AT5G35360 AT5G50850 AT3G16950
0.0207107	19	217	Cellular response to external stimulus	AT2G05630 AT2G45170 AT3G15580 AT4G16520 AT2G32700 AT1G20620 AT1G21400 AT2G27190 AT3G06850 AT3G13450 AT3G47340 AT4G37870 AT5G12200 AT5G21170 AT5G49450 AT5G64370 AT3G17000 AT1G43700 AT5G16470
0.0218336	37	536	Regulation of multicellular organismal development	AT2G24790 AT5G65050 AT5G65060 AT3G54620 AT2G42160 AT1G54830 AT2G24360 AT3G11450 AT3G50500 AT4G31820 AT5G63470 AT5G66880 AT1G07240 AT1G67580 AT1G75220 AT2G20180 AT2G32700 AT2G33810 AT2G36400 AT2G37678 AT2G43820 AT2G47700 AT3G06500 AT3G16857 AT3G33520 AT3G48990 AT4G14720 AT4G20140 AT4G30200 AT5G08520 AT5G16230 AT5G16470 AT5G19330 AT5G37055 AT5G41990 AT5G50320 AT5G64360
0.0218939	7	44	Sterol biosynthetic process	AT1G76490 AT5G13710 AT1G76090 AT2G38700 AT4G17190 AT5G47770 AT5G50375
0.0218939	4	14	Galactose catabolic process via UDP-galactose	AT1G12780 AT1G63180 AT3G06580 AT3G47800
0.0218939	4	14	Response to arsenic-containing substance	AT4G33540 AT3G16950 AT5G03455 AT5G42790
0.0219869	3	7	Detection of calcium ion	AT5G24270 AT4G26570 AT5G37780
0.0219869	3	7	Leucine catabolic process	AT4G34030 AT1G03090 AT2G43400
0.0219869	3	7	Cellular zinc ion homeostasis	AT1G68100 AT3G13772 AT2G38170
0.0219869	3	7	Root meristem specification	AT1G14740 AT3G07780 AT5G48160
0.0219869	3	7	Protein localization to cilium	AT1G47270 AT2G18280 AT3G06380
0.0230598	31	429	Nucleoside phosphate metabolic process	AT1G04410 AT1G09430 AT1G12230 AT1G53280 AT1G72420 AT2G18250 AT2G38700 AT2G43760 AT3G01850 AT3G10030 AT3G22960 AT4G18930 AT4G26210 AT4G37830 AT5G52920 AT5G59440 AT1G28960 AT1G76490 AT2G36460 AT5G60340 AT5G61580 AT1G09420 AT1G59900 AT1G64190 AT2G34590 AT2G38040 AT5G18800 AT5G19150 AT5G35360 AT5G50850 AT3G16950
0.0249519	48	752	Response to light stimulus	AT2G37678 AT3G60250 AT5G41370 AT2G20180 AT2G43010 AT4G01120 AT5G65060 AT1G22790 AT2G02950 AT2G47700 AT3G15620 AT5G58960 AT1G08830 AT1G20620 AT1G21400 AT1G51400 AT1G80920 AT2G26640 AT2G41430 AT2G43400 AT3G06850 AT3G13450 AT3G48390 AT3G51910 AT4G24230 AT4G28860 AT4G28880 AT4G32890 AT5G07470 AT5G18170 AT5G63190 AT5G63470 AT1G11755 AT1G27650 AT1G54830 AT1G67580 AT2G24790 AT2G26300 AT3G06110 AT3G18140…
0.0256708	102	1853	Response to hormone	AT1G74740 AT1G76180 AT2G01930 AT2G17290 AT2G21240 AT3G20410 AT3G22960 AT4G14720 AT4G35230 AT5G08520 AT5G41260 AT5G52920 AT5G53160 AT1G04410 AT1G50480 AT1G78830 AT2G20260 AT2G25070 AT2G36460 AT2G37170 AT2G43010 AT3G48990 AT3G50500 AT4G24520 AT5G54500 AT5G60980 AT5G62880 AT5G66880 AT1G02120 AT1G23140 AT1G28490 AT1G79700 AT2G26300 AT2G41710 AT3G06380 AT3G16570 AT3G16857 AT3G50700 AT3G55830 AT4G18710…
0.026321	5	24	Negative regulation of programmed cell death	AT1G02120 AT2G41560 AT4G20380 AT3G06110 AT4G34180
0.026321	13	128	Nicotinamide nucleotide metabolic process	AT1G04410 AT1G12230 AT3G01850 AT3G22960 AT5G52920 AT2G36460 AT5G61580 AT1G09420 AT1G59900 AT1G64190 AT2G34590 AT5G19150 AT5G50850
0.026321	56	912	Carbohydrate derivative metabolic process	AT1G09430 AT1G12230 AT1G48140 AT1G63110 AT1G72420 AT1G80460 AT2G18250 AT2G25300 AT2G28100 AT2G38700 AT2G43760 AT3G01850 AT3G10030 AT3G22960 AT3G60130 AT4G13940 AT4G16710 AT4G26210 AT4G32120 AT4G37830 AT4G38240 AT5G43440 AT5G52920 AT5G59440 AT1G28960 AT1G53000 AT1G71990 AT1G76490 AT2G36460 AT5G61580 AT1G08660 AT1G09420 AT1G12780 AT1G53770 AT1G59900 AT1G63180 AT1G64190 AT2G34590 AT2G38040 AT2G47650…
0.0293013	10	86	Positive regulation of post-embryonic development	AT3G54620 AT4G31820 AT1G07240 AT1G54830 AT1G75220 AT2G33810 AT2G43820 AT3G48990 AT5G41990 AT5G63470
0.029636	13	130	Pyridine nucleotide metabolic process	AT1G04410 AT1G12230 AT3G01850 AT3G22960 AT5G52920 AT2G36460 AT5G61580 AT1G09420 AT1G59900 AT1G64190 AT2G34590 AT5G19150 AT5G50850
0.0302505	25	330	Ribose phosphate metabolic process	AT1G09430 AT1G12230 AT1G72420 AT2G18250 AT2G38700 AT2G43760 AT3G01850 AT3G10030 AT3G22960 AT4G26210 AT4G37830 AT5G52920 AT1G28960 AT1G76490 AT2G36460 AT5G61580 AT1G09420 AT1G59900 AT1G64190 AT2G34590 AT2G38040 AT5G18800 AT5G35360 AT5G50850 AT3G16950
0.0303801	26	348	Response to cadmium ion	AT1G02500 AT1G04410 AT1G20620 AT1G30230 AT1G50480 AT1G59900 AT1G62480 AT1G72650 AT1G74910 AT2G24765 AT2G36460 AT2G46280 AT3G22200 AT3G22960 AT3G48990 AT4G11360 AT4G19880 AT4G31180 AT4G37870 AT5G02840 AT5G07440 AT5G10450 AT5G10540 AT5G18170 AT5G52920 AT4G28630
0.0315254	18	211	Cellular response to extracellular stimulus	AT2G05630 AT2G45170 AT3G15580 AT4G16520 AT1G20620 AT1G21400 AT2G27190 AT3G06850 AT3G13450 AT3G47340 AT4G37870 AT5G12200 AT5G21170 AT5G49450 AT5G64370 AT3G17000 AT1G43700 AT5G16470
0.0316798	3	8	Myo-inositol transport	AT1G20840 AT3G18830 AT4G16480
0.0316798	3	8	Arabinan catabolic process	AT1G02640 AT5G10560 AT5G49360
0.0329191	32	460	Organophosphate biosynthetic process	AT1G09430 AT1G48140 AT1G63110 AT1G80460 AT2G18250 AT2G38700 AT2G43760 AT3G10030 AT3G22960 AT4G17190 AT4G25970 AT4G26210 AT4G38570 AT5G47770 AT5G52920 AT5G59440 AT1G28960 AT1G76490 AT2G36460 AT5G61580 AT1G59900 AT2G31955 AT2G34590 AT2G38040 AT3G15820 AT5G35360 AT5G46850 AT5G50850 AT5G60340 AT5G60620 AT3G16950 AT4G39180
0.0332328	4	16	Xylan catabolic process	AT1G02640 AT5G10560 AT5G49360 AT3G10740
0.0348768	17	197	Cell death	AT1G02120 AT3G57090 AT4G24290 AT3G06110 AT3G50480 AT4G20380 AT3G28910 AT2G41560 AT1G32230 AT2G26300 AT2G34690 AT3G16770 AT3G55830 AT4G34180 AT4G35790 AT5G23670 AT5G45250
0.0351536	76	1334	Response to acid chemical	AT1G01620 AT1G74740 AT1G76180 AT2G17290 AT2G37170 AT3G20410 AT4G14720 AT5G08520 AT5G53160 AT2G25070 AT3G50500 AT4G24520 AT4G35230 AT5G60980 AT5G62880 AT5G66880 AT1G23140 AT1G28490 AT2G26300 AT3G06380 AT3G50700 AT3G55830 AT5G15230 AT5G63470 AT1G08830 AT1G51400 AT1G54100 AT2G05520 AT2G26980 AT2G28900 AT2G32700 AT3G16770 AT3G16857 AT3G28910 AT3G48170 AT3G48360 AT3G50480 AT3G51430 AT4G09460 AT4G20380…
0.0351536	14	149	Oxidoreduction coenzyme metabolic process	AT1G04410 AT1G12230 AT3G01850 AT3G22960 AT5G52920 AT2G36460 AT5G61580 AT1G09420 AT1G59900 AT1G64190 AT2G03690 AT2G34590 AT5G19150 AT5G50850
0.0367966	23	301	Heterocycle catabolic process	AT1G03140 AT1G15920 AT1G28260 AT2G14170 AT3G22960 AT3G30775 AT4G34180 AT5G13570 AT5G52920 AT5G62530 AT2G36460 AT2G40410 AT5G61580 AT1G11400 AT1G59900 AT2G26230 AT2G34590 AT3G01540 AT4G13940 AT5G50850 AT3G20250 AT5G12200 AT5G64370
0.0381936	48	773	Response to radiation	AT2G37678 AT3G60250 AT5G41370 AT2G20180 AT2G43010 AT4G01120 AT5G65060 AT1G22790 AT2G02950 AT2G47700 AT3G15620 AT5G58960 AT1G08830 AT1G20620 AT1G21400 AT1G51400 AT1G80920 AT2G26640 AT2G41430 AT2G43400 AT3G06850 AT3G13450 AT3G48390 AT3G51910 AT4G24230 AT4G28860 AT4G28880 AT4G32890 AT5G07470 AT5G18170 AT5G63190 AT5G63470 AT1G11755 AT1G27650 AT1G54830 AT1G67580 AT2G24790 AT2G26300 AT3G06110 AT3G18140…
0.0385215	16	183	Golgi vesicle transport	AT1G15880 AT1G36050 AT2G36900 AT2G44610 AT3G22290 AT4G34450 AT5G12370 AT5G52210 AT5G06140 AT1G28490 AT2G20930 AT3G09800 AT4G01395 AT1G13980 AT4G17170 AT5G66030
0.0387297	5	27	Glycerol metabolic process	AT1G48430 AT1G80460 AT1G48300 AT3G02040 AT5G04040
0.0387297	2	3	Uracil catabolic process	AT5G12200 AT5G64370
0.0387297	2	3	Proline catabolic process	AT3G30775 AT5G62530
0.0387297	2	3	Cholesterol biosynthetic process	AT4G17190 AT5G47770
0.0387297	2	3	Cholesterol metabolic process	AT4G17190 AT5G47770
0.0387297	2	3	Nucleoside diphosphate biosynthetic process	AT3G10030 AT5G59440
0.0387297	2	3	Pyrimidine nucleoside diphosphate metabolic process	AT3G10030 AT5G59440
0.0387297	2	3	Pyrimidine nucleoside diphosphate biosynthetic process	AT3G10030 AT5G59440
0.0387297	102	1888	Response to endogenous stimulus	AT1G74740 AT1G76180 AT2G01930 AT2G17290 AT2G21240 AT3G20410 AT3G22960 AT4G14720 AT4G35230 AT5G08520 AT5G41260 AT5G52920 AT5G53160 AT1G04410 AT1G50480 AT1G78830 AT2G20260 AT2G25070 AT2G36460 AT2G37170 AT2G43010 AT3G48990 AT3G50500 AT4G24520 AT5G54500 AT5G60980 AT5G62880 AT5G66880 AT1G02120 AT1G23140 AT1G28490 AT1G79700 AT2G26300 AT2G41710 AT3G06380 AT3G16570 AT3G16857 AT3G50700 AT3G55830 AT4G18710…
0.0387297	2	3	Pollen tube adhesion	AT3G17210 AT3G22200
0.0387297	2	3	Proline catabolic process to glutamate	AT3G30775 AT5G62530
0.0387297	12	121	Vesicle organization	AT1G15880 AT1G16240 AT1G28490 AT1G68110 AT2G36900 AT3G09740 AT4G17730 AT4G32150 AT5G22360 AT5G26980 AT5G35200 AT5G46860
0.0387297	6	38	Cytosolic transport	AT2G36900 AT2G44610 AT3G47810 AT5G53530 AT2G45980 AT1G48550
0.0387297	4	17	Galactose catabolic process	AT1G12780 AT1G63180 AT3G06580 AT3G47800
0.0387297	5	27	Alditol metabolic process	AT1G48430 AT1G80460 AT1G48300 AT3G02040 AT5G04040
0.0387297	2	3	Beta-alanine biosynthetic process	AT5G64370 AT5G12200
0.0387297	2	3	Choline metabolic process	AT1G74920 AT4G29890
0.0387297	3	9	Arabinan metabolic process	AT1G02640 AT5G10560 AT5G49360
0.0387297	3	9	Late endosome to vacuole transport via multivesicular body sorting pathway	AT1G36980 AT3G11530 AT4G19003
0.0387297	3	9	Nucleobase catabolic process	AT2G14170 AT5G12200 AT5G64370
0.0387297	2	3	Transport of virus in host, cell to cell	AT3G07780 AT5G48160
0.0387297	38	584	Regulation of multicellular organismal process	AT2G24790 AT5G65050 AT5G65060 AT3G54620 AT2G42160 AT1G54830 AT2G24360 AT3G11450 AT3G50500 AT4G31820 AT5G63470 AT5G66880 AT1G07240 AT1G67580 AT1G75220 AT2G20180 AT2G32700 AT2G33810 AT2G36400 AT2G37678 AT2G43820 AT2G47700 AT3G06500 AT3G16857 AT3G33520 AT3G48990 AT4G14720 AT4G20140 AT4G30200 AT5G08520 AT5G16000 AT5G16230 AT5G16470 AT5G19330 AT5G37055 AT5G41990 AT5G50320 AT5G64360
0.0387297	3	9	Protein K63-linked ubiquitination	AT1G16890 AT2G36060 AT2G33340
0.0387297	2	3	Cell-cell adhesion	AT3G17210 AT3G22200
0.0387297	2	3	Multi organism cell adhesion	AT3G17210 AT3G22200
0.0387297	25	341	Organic cyclic compound catabolic process	AT1G03140 AT1G15920 AT1G28260 AT2G14170 AT2G33150 AT3G22960 AT3G30775 AT4G34180 AT5G13570 AT5G52920 AT5G54080 AT5G62530 AT2G36460 AT2G40410 AT5G61580 AT1G11400 AT1G59900 AT2G26230 AT2G34590 AT3G01540 AT4G13940 AT5G50850 AT3G20250 AT5G12200 AT5G64370
0.0387297	2	3	Multi-organism intercellular transport	AT3G07780 AT5G48160
0.0387297	4	17	Regulation of phenylpropanoid metabolic process	AT1G15670 AT1G80440 AT3G59940 AT2G44130
0.0401166	25	343	Cellular homeostasis	AT1G23020 AT1G53210 AT1G68100 AT2G15570 AT2G38170 AT3G06450 AT3G28710 AT3G42640 AT4G27870 AT4G28630 AT5G10860 AT3G13772 AT5G04260 AT1G03850 AT1G77370 AT2G01270 AT2G42580 AT3G16950 AT3G17880 AT5G18600 AT5G63030 AT5G49450 AT3G02040 AT5G15230 AT5G24270
0.0401166	41	644	Response to alcohol	AT1G74740 AT1G76180 AT2G17290 AT3G20410 AT5G53160 AT2G25070 AT2G37170 AT3G50500 AT4G24520 AT4G35230 AT5G60980 AT5G62880 AT5G66880 AT1G23140 AT1G28490 AT2G26300 AT3G06380 AT3G55830 AT5G08520 AT5G63470 AT1G54100 AT2G05520 AT2G26980 AT2G32700 AT3G48170 AT3G48360 AT4G21410 AT5G02840 AT5G19330 AT5G46050 AT1G54830 AT3G01770 AT3G48680 AT1G51940 AT2G33150 AT3G50360 AT3G58490 AT4G21534 AT4G21540 AT4G32150…
0.0404746	68	1186	Cellular response to organic substance	AT1G19310 AT1G65040 AT1G74740 AT2G17290 AT3G20410 AT3G22960 AT3G57340 AT4G03510 AT4G14720 AT4G35230 AT5G05750 AT5G41260 AT5G52920 AT5G53160 AT2G43010 AT5G54500 AT5G62880 AT1G02120 AT1G23140 AT1G28490 AT1G79700 AT2G26300 AT2G41710 AT3G06380 AT3G16570 AT3G16857 AT3G50500 AT3G50700 AT3G55830 AT4G18710 AT4G36900 AT5G03470 AT5G08520 AT5G15230 AT5G42190 AT5G50320 AT5G61590 AT5G63470 AT5G66880 AT1G08830…
0.0405793	55	922	Hormone-mediated signaling pathway	AT1G74740 AT2G17290 AT3G20410 AT4G14720 AT4G35230 AT5G41260 AT5G53160 AT2G43010 AT5G62880 AT1G02120 AT1G23140 AT1G28490 AT1G79700 AT2G26300 AT2G41710 AT3G06380 AT3G16570 AT3G16857 AT3G50500 AT3G50700 AT3G55830 AT4G18710 AT4G36900 AT5G03470 AT5G08520 AT5G15230 AT5G42190 AT5G50320 AT5G61590 AT5G63470 AT5G66880 AT3G46060 AT1G15670 AT1G54830 AT1G80440 AT3G05800 AT3G50660 AT3G59940 AT5G45550 AT1G32230…
0.0413529	8	65	Sphingolipid metabolic process	AT1G27980 AT3G58490 AT4G21534 AT4G21540 AT5G23670 AT3G48780 AT4G09630 AT3G55830
0.0417756	9	79	Sterol metabolic process	AT1G76490 AT3G50660 AT5G13710 AT1G76090 AT2G38700 AT4G17190 AT5G47770 AT5G48230 AT5G50375
0.0428359	4	18	Glutamine family amino acid catabolic process	AT3G30775 AT5G08100 AT5G62530 AT3G22200
0.0436584	108	2033	Signal transduction	AT1G05810 AT1G10210 AT1G12310 AT1G16110 AT1G16920 AT1G30270 AT1G59580 AT1G60940 AT1G65040 AT1G69220 AT1G74740 AT2G17290 AT2G26300 AT2G30880 AT2G44610 AT3G16570 AT3G18140 AT3G20410 AT3G46060 AT3G50360 AT3G50500 AT3G53030 AT3G53840 AT4G14720 AT4G17170 AT4G19640 AT4G24100 AT4G35230 AT4G36450 AT5G37780 AT5G41260 AT5G41990 AT5G45130 AT5G47520 AT5G53160 AT5G59840 AT5G62880 AT5G64813 AT5G66880 AT3G06110…
0.0437412	6	40	Alternative mRNA splicing, via spliceosome	AT1G02840 AT1G23860 AT3G61860 AT1G03140 AT3G01150 AT3G25840
0.0459088	13	141	Pyridine-containing compound metabolic process	AT1G04410 AT1G12230 AT3G01850 AT3G22960 AT5G52920 AT2G36460 AT5G61580 AT1G09420 AT1G59900 AT1G64190 AT2G34590 AT5G19150 AT5G50850
0.0471619	5	29	Galactose metabolic process	AT1G12780 AT1G63180 AT3G06580 AT3G47800 AT4G33670
0.0474266	19	242	Phospholipid metabolic process	AT1G07230 AT1G48140 AT1G63110 AT2G38700 AT3G02040 AT3G51830 AT4G17190 AT4G25970 AT4G38570 AT5G47770 AT1G76490 AT2G03890 AT4G19860 AT2G06925 AT3G15820 AT4G35790 AT5G46850 AT5G60620 AT4G39180
0.0477174	9	81	Polyol metabolic process	AT1G48430 AT1G80460 AT5G23670 AT1G48300 AT2G19800 AT3G02040 AT5G04040 AT3G18140 AT3G22200
0.0484076	6	41	Organic hydroxy compound transport	AT1G20840 AT2G34690 AT3G18830 AT4G16480 AT5G02100 AT5G59420
0.049107	23	314	Purine-containing compound metabolic process	AT1G09430 AT1G50480 AT1G72420 AT2G18250 AT2G38700 AT2G43760 AT3G22960 AT4G13940 AT4G26210 AT4G37830 AT5G52920 AT1G28960 AT1G76490 AT2G36460 AT5G61580 AT1G59900 AT2G26230 AT2G34590 AT2G38040 AT5G18800 AT5G35360 AT5G50850 AT3G16950
0.0492702	4	19	Valine metabolic process	AT2G14170 AT2G31810 AT1G10070 AT5G65940
0.0492702	3	10	Red light signaling pathway	AT2G20180 AT2G43010 AT2G24790
0.0492702	4	19	Endosome transport via multivesicular body sorting pathway	AT1G36980 AT3G11530 AT4G19003 AT1G13980
0.0492702	7	54	Lipid homeostasis	AT2G35690 AT3G50660 AT5G65110 AT3G50700 AT2G38050 AT1G07240 AT5G16230
0.0492702	3	10	Methylglyoxal catabolic process to lactate	AT1G53280 AT2G31350 AT3G10850
0.0492702	23	315	Cellular response to abscisic acid stimulus	AT1G74740 AT2G17290 AT3G20410 AT5G53160 AT5G62880 AT1G23140 AT1G28490 AT2G26300 AT3G06380 AT3G50500 AT3G55830 AT5G08520 AT5G63470 AT5G66880 AT1G54830 AT1G51940 AT2G33150 AT3G48360 AT3G50360 AT4G21534 AT4G21540 AT4G35790 AT2G26980
0.0492702	4	19	Cellular response to misfolded protein	AT1G19310 AT3G57340 AT4G03510 AT5G05750
0.0492702	23	315	Cellular response to alcohol	AT1G74740 AT2G17290 AT3G20410 AT5G53160 AT5G62880 AT1G23140 AT1G28490 AT2G26300 AT3G06380 AT3G50500 AT3G55830 AT5G08520 AT5G63470 AT5G66880 AT1G54830 AT1G51940 AT2G33150 AT3G48360 AT3G50360 AT4G21534 AT4G21540 AT4G35790 AT2G26980
0.0493352	9	82	Endocytosis	AT1G04440 AT1G68110 AT4G28860 AT4G28880 AT5G35200 AT5G43320 AT1G03900 AT1G13980 AT5G50375
0.0495313	61	1058	Cellular response to stress	AT1G08830 AT1G14400 AT1G16890 AT1G19310 AT1G23870 AT1G60140 AT1G65040 AT1G68020 AT1G69220 AT1G77370 AT1G80210 AT2G02760 AT2G05630 AT2G18700 AT2G36060 AT2G45170 AT2G45700 AT3G15580 AT3G50880 AT3G51910 AT3G57340 AT4G03510 AT4G16520 AT4G24100 AT4G24290 AT5G05750 AT5G07470 AT5G41370 AT5G44010 AT5G63030 AT1G02120 AT1G09770 AT1G80420 AT2G30350 AT2G33340 AT3G04880 AT3G15620 AT3G50480 AT4G20380 AT5G44680…
0.0496614	8	68	Viral process	AT1G32230 AT3G07780 AT3G60600 AT4G18710 AT5G16000 AT5G42190 AT5G48160 AT5G13570

## Sheet: Cot_Up_LRFR_specific
Enrichment FDR	Genes in list	Total genes	Functional Category	Genes
9.56797e-17	140	1853	Response to hormone	AT1G03430 AT1G05010 AT1G20440 AT1G20450 AT1G23080 AT1G35720 AT1G50420 AT1G70940 AT2G01420 AT2G16600 AT2G27050 AT3G05120 AT3G50970 AT3G52990 AT3G54030 AT4G00710 AT4G26080 AT4G38230 AT5G57050 AT5G66210 AT1G13930 AT1G62380 AT2G19730 AT2G46540 AT2G47000 AT3G03100 AT3G06550 AT3G07230 AT4G11150 AT4G39330 AT5G57330 AT5G65310 AT1G04240 AT1G04310 AT1G05850 AT1G10560 AT1G13260 AT1G15050 AT1G25560 AT1G29440…
9.56797e-17	203	3194	Response to chemical	AT1G03430 AT1G05010 AT1G20440 AT1G20450 AT1G23080 AT1G35720 AT1G50420 AT1G61890 AT1G70940 AT2G01420 AT2G16600 AT2G27050 AT2G45960 AT2G47160 AT3G05120 AT3G50970 AT3G52990 AT3G54030 AT3G58030 AT3G61430 AT4G00710 AT4G13930 AT4G25640 AT4G26080 AT4G28730 AT4G33580 AT4G38230 AT5G48880 AT5G57050 AT5G66210 AT1G13930 AT1G52827 AT1G62380 AT2G19730 AT2G42540 AT2G46540 AT2G47000 AT3G03100 AT3G06550 AT3G07230…
1.25031e-16	141	1888	Response to endogenous stimulus	AT1G03430 AT1G05010 AT1G20440 AT1G20450 AT1G23080 AT1G35720 AT1G50420 AT1G70940 AT2G01420 AT2G16600 AT2G27050 AT3G05120 AT3G50970 AT3G52990 AT3G54030 AT4G00710 AT4G13930 AT4G26080 AT4G38230 AT5G57050 AT5G66210 AT1G13930 AT1G62380 AT2G19730 AT2G46540 AT2G47000 AT3G03100 AT3G06550 AT3G07230 AT4G11150 AT4G39330 AT5G57330 AT5G65310 AT1G04240 AT1G04310 AT1G05850 AT1G10560 AT1G13260 AT1G15050 AT1G25560…
2.1794e-16	155	2194	Response to organic substance	AT1G03430 AT1G05010 AT1G20440 AT1G20450 AT1G23080 AT1G35720 AT1G50420 AT1G70940 AT2G01420 AT2G16600 AT2G27050 AT3G05120 AT3G50970 AT3G52990 AT3G54030 AT3G58030 AT4G00710 AT4G13930 AT4G26080 AT4G33580 AT4G38230 AT5G57050 AT5G66210 AT1G13930 AT1G62380 AT2G19730 AT2G46540 AT2G47000 AT3G03100 AT3G06550 AT3G07230 AT4G11150 AT4G39330 AT5G57330 AT5G65310 AT1G04240 AT1G04310 AT1G05850 AT1G10560 AT1G13260…
2.21795e-15	150	2150	Response to abiotic stimulus	AT1G05010 AT1G20440 AT1G20450 AT1G28520 AT1G35720 AT1G75540 AT2G16600 AT2G45960 AT3G50970 AT3G61430 AT4G10240 AT5G02200 AT5G08640 AT5G41360 AT1G02340 AT1G10120 AT1G70940 AT2G18790 AT2G42540 AT3G08730 AT5G63650 AT1G01470 AT1G09530 AT1G13930 AT2G03440 AT2G17990 AT3G13480 AT3G21320 AT3G45780 AT4G16780 AT5G04190 AT5G63860 AT1G02270 AT1G02400 AT1G06550 AT1G10370 AT1G14980 AT1G18330 AT1G18710 AT1G29390…
5.10089e-11	84	1048	Cellular response to hormone stimulus	AT1G03430 AT1G23080 AT1G70940 AT2G01420 AT2G16600 AT2G27050 AT3G05120 AT3G52990 AT3G54030 AT4G00710 AT4G26080 AT4G38230 AT5G57050 AT5G66210 AT2G47000 AT1G04240 AT1G04310 AT1G05850 AT1G10560 AT1G13260 AT1G15050 AT1G25560 AT1G29440 AT1G30330 AT1G53170 AT1G56150 AT1G69160 AT1G70810 AT1G77200 AT2G03440 AT2G14900 AT2G25490 AT2G27210 AT2G32510 AT2G42620 AT2G42870 AT2G44940 AT2G46530 AT3G04730 AT3G07390…
5.17973e-11	77	922	Hormone-mediated signaling pathway	AT1G03430 AT1G23080 AT1G70940 AT2G01420 AT2G16600 AT2G27050 AT3G05120 AT3G54030 AT4G00710 AT4G26080 AT4G38230 AT5G57050 AT5G66210 AT2G47000 AT1G04240 AT1G04310 AT1G05850 AT1G10560 AT1G13260 AT1G15050 AT1G25560 AT1G29440 AT1G30330 AT1G53170 AT1G56150 AT1G69160 AT1G70810 AT1G77200 AT2G03440 AT2G14900 AT2G25490 AT2G27210 AT2G32510 AT2G42620 AT2G42870 AT2G44940 AT2G46530 AT3G04730 AT3G07390 AT3G16500…
5.17973e-11	35	238	Cellular response to auxin stimulus	AT1G23080 AT1G70940 AT2G01420 AT2G47000 AT1G04240 AT1G15050 AT1G29440 AT1G30330 AT1G56150 AT1G69160 AT2G42620 AT2G46530 AT3G04730 AT3G07390 AT3G16500 AT3G23030 AT3G23050 AT3G61830 AT4G13520 AT4G14560 AT4G32280 AT4G34760 AT5G03280 AT5G12050 AT5G18030 AT5G18060 AT5G18080 AT5G43700 AT5G65670 AT4G30290 AT5G47370 AT3G51670 AT1G31880 AT1G78570 AT3G28970
7.9856e-11	85	1084	Cellular response to endogenous stimulus	AT1G03430 AT1G23080 AT1G70940 AT2G01420 AT2G16600 AT2G27050 AT3G05120 AT3G52990 AT3G54030 AT4G00710 AT4G13930 AT4G26080 AT4G38230 AT5G57050 AT5G66210 AT2G47000 AT1G04240 AT1G04310 AT1G05850 AT1G10560 AT1G13260 AT1G15050 AT1G25560 AT1G29440 AT1G30330 AT1G53170 AT1G56150 AT1G69160 AT1G70810 AT1G77200 AT2G03440 AT2G14900 AT2G25490 AT2G27210 AT2G32510 AT2G42620 AT2G42870 AT2G44940 AT2G46530 AT3G04730…
8.15371e-11	33	219	Auxin-activated signaling pathway	AT1G23080 AT1G70940 AT2G01420 AT2G47000 AT1G04240 AT1G15050 AT1G29440 AT1G30330 AT1G56150 AT1G69160 AT2G42620 AT2G46530 AT3G04730 AT3G07390 AT3G16500 AT3G23030 AT3G23050 AT3G61830 AT4G13520 AT4G14560 AT4G32280 AT4G34760 AT5G03280 AT5G12050 AT5G18030 AT5G18060 AT5G18080 AT5G43700 AT5G65670 AT5G47370 AT1G31880 AT1G78570 AT3G28970
8.15371e-11	90	1186	Cellular response to organic substance	AT1G03430 AT1G23080 AT1G70940 AT2G01420 AT2G16600 AT2G27050 AT3G05120 AT3G52990 AT3G54030 AT3G58030 AT4G00710 AT4G13930 AT4G26080 AT4G38230 AT5G57050 AT5G66210 AT2G47000 AT1G04240 AT1G04310 AT1G05850 AT1G10560 AT1G13260 AT1G15050 AT1G25560 AT1G29440 AT1G30330 AT1G53170 AT1G56150 AT1G69160 AT1G70810 AT1G77200 AT2G03440 AT2G14900 AT2G25490 AT2G27210 AT2G32510 AT2G42620 AT2G42870 AT2G44940 AT2G46530…
1.03571e-09	103	1512	Cellular response to chemical stimulus	AT1G03430 AT1G05010 AT1G23080 AT1G70940 AT2G01420 AT2G16600 AT2G27050 AT3G05120 AT3G52990 AT3G54030 AT3G58030 AT4G00710 AT4G13930 AT4G26080 AT4G28730 AT4G38230 AT5G48880 AT5G57050 AT5G66210 AT2G47000 AT4G14030 AT1G04240 AT1G04310 AT1G05850 AT1G10560 AT1G13260 AT1G15050 AT1G25560 AT1G29440 AT1G30330 AT1G35720 AT1G53170 AT1G56150 AT1G69160 AT1G70810 AT1G77200 AT1G78380 AT2G03440 AT2G14900 AT2G17420…
3.32615e-09	11	22	Shade avoidance	AT2G18010 AT2G42870 AT2G44910 AT2G46970 AT3G58850 AT4G16780 AT4G25260 AT5G47370 AT1G75540 AT1G18400 AT5G08130
4.32964e-09	32	241	Response to red or far red light	AT1G75540 AT2G16600 AT4G10240 AT1G02340 AT5G02200 AT1G09530 AT1G28520 AT2G17990 AT2G18790 AT4G16780 AT5G04190 AT1G02400 AT2G18010 AT2G29090 AT2G37640 AT2G42540 AT2G42870 AT2G44910 AT2G46970 AT3G58850 AT3G62090 AT4G19230 AT4G25260 AT4G32280 AT5G44110 AT5G47370 AT1G10370 AT1G18400 AT2G46790 AT4G27310 AT5G08130 AT5G48150
9.24779e-09	44	433	Response to auxin	AT1G23080 AT1G70940 AT2G01420 AT2G47000 AT1G04240 AT1G15050 AT1G29440 AT1G30330 AT1G56150 AT1G69160 AT2G18010 AT2G42620 AT2G46530 AT3G04730 AT3G07390 AT3G16500 AT3G23030 AT3G23050 AT3G61830 AT4G13520 AT4G14560 AT4G32280 AT4G34760 AT5G03280 AT5G12050 AT5G18030 AT5G18060 AT5G18080 AT5G43700 AT5G65670 AT3G55120 AT3G55730 AT3G59900 AT4G30290 AT5G08640 AT5G13930 AT5G47370 AT3G51670 AT1G31880 AT1G78570…
1.97629e-08	62	765	Cell wall organization or biogenesis	AT1G04430 AT1G26850 AT1G27930 AT1G29470 AT1G29890 AT1G74380 AT2G03220 AT2G40280 AT3G02570 AT3G06550 AT3G62060 AT4G02500 AT4G19120 AT5G05170 AT5G15650 AT5G26670 AT5G45280 AT5G60920 AT5G64020 AT1G68560 AT1G77130 AT4G30290 AT5G15740 AT1G02360 AT1G05850 AT1G08200 AT1G10550 AT1G11545 AT1G13250 AT1G51630 AT1G63000 AT1G64670 AT1G70230 AT1G75680 AT1G78570 AT2G03280 AT2G20750 AT2G27500 AT2G27860 AT2G37640…
2.52184e-08	61	752	Response to light stimulus	AT1G28520 AT1G75540 AT2G16600 AT4G10240 AT5G02200 AT5G08640 AT5G41360 AT1G02340 AT1G10120 AT1G70940 AT2G18790 AT1G09530 AT2G17990 AT3G13480 AT3G21320 AT3G45780 AT4G16780 AT5G04190 AT5G63860 AT1G01470 AT1G02400 AT2G17840 AT2G18010 AT2G21970 AT2G29090 AT2G37640 AT2G42540 AT2G42870 AT2G44910 AT2G45050 AT2G46970 AT3G01470 AT3G02570 AT3G12820 AT3G58850 AT3G62090 AT4G01660 AT4G19230 AT4G25260 AT4G32280…
4.52316e-08	15	58	Xyloglucan metabolic process	AT1G29890 AT1G74380 AT2G03220 AT3G06550 AT4G02500 AT4G30290 AT1G10550 AT1G11545 AT1G70230 AT3G23730 AT4G03210 AT5G65730 AT1G68560 AT2G20370 AT5G62220
6.61265e-08	61	773	Response to radiation	AT1G28520 AT1G75540 AT2G16600 AT4G10240 AT5G02200 AT5G08640 AT5G41360 AT1G02340 AT1G10120 AT1G70940 AT2G18790 AT1G09530 AT2G17990 AT3G13480 AT3G21320 AT3G45780 AT4G16780 AT5G04190 AT5G63860 AT1G01470 AT1G02400 AT2G17840 AT2G18010 AT2G21970 AT2G29090 AT2G37640 AT2G42540 AT2G42870 AT2G44910 AT2G45050 AT2G46970 AT3G01470 AT3G02570 AT3G12820 AT3G58850 AT3G62090 AT4G01660 AT4G19230 AT4G25260 AT4G32280…
7.90879e-08	40	400	Regulation of hormone levels	AT1G02400 AT1G23080 AT1G26210 AT1G29440 AT1G62380 AT1G70940 AT2G01420 AT2G06050 AT2G26710 AT2G47000 AT3G30180 AT5G07200 AT5G48880 AT2G31750 AT5G07010 AT1G04180 AT1G05010 AT1G13280 AT1G75450 AT4G13260 AT4G28720 AT4G37770 AT3G51670 AT5G67060 AT1G05850 AT1G18350 AT1G78570 AT2G42620 AT4G05530 AT4G13040 AT4G13750 AT4G16515 AT4G16760 AT5G03280 AT5G03730 AT5G11790 AT5G13930 AT1G69160 AT5G12050 AT3G44310
7.96631e-08	46	503	Polysaccharide metabolic process	AT1G04430 AT1G26850 AT1G27930 AT1G29470 AT1G29890 AT1G74380 AT2G03220 AT2G40280 AT3G06550 AT4G02500 AT4G19120 AT5G05170 AT5G60920 AT5G64020 AT1G68560 AT1G77130 AT4G30290 AT5G15740 AT1G10550 AT1G11545 AT1G13250 AT1G70230 AT1G75680 AT2G03280 AT2G31390 AT2G44570 AT3G09540 AT3G10720 AT3G23730 AT3G25140 AT3G55140 AT4G03210 AT4G39210 AT5G48900 AT5G65730 AT3G29360 AT3G49720 AT5G65810 AT1G05850 AT1G51630…
1.26576e-07	25	179	Cell wall macromolecule metabolic process	AT1G27930 AT1G29890 AT1G74380 AT2G03220 AT3G02570 AT3G06550 AT4G02500 AT5G60920 AT5G64020 AT1G68560 AT1G77130 AT4G30290 AT5G15740 AT1G02360 AT1G05850 AT1G10550 AT1G11545 AT1G70230 AT3G23730 AT4G03210 AT5G65730 AT1G51630 AT2G20370 AT3G25140 AT5G62220
2.52716e-07	21	133	Response to karrikin	AT1G06550 AT1G10370 AT1G31350 AT1G61890 AT1G80530 AT2G16660 AT2G36080 AT2G39980 AT3G21560 AT3G44720 AT3G55120 AT3G61220 AT4G02940 AT4G14440 AT5G02270 AT5G05270 AT5G08640 AT5G17050 AT5G18470 AT5G25460 AT5G57785
4.87311e-07	106	1779	Response to oxygen-containing compound	AT1G05010 AT1G20440 AT1G20450 AT1G35720 AT1G50420 AT2G16600 AT2G45960 AT3G05120 AT3G50970 AT3G52990 AT3G54030 AT3G61430 AT4G00710 AT4G13930 AT4G26080 AT4G33580 AT4G38230 AT5G57050 AT5G66210 AT2G42540 AT3G06550 AT4G14030 AT5G57330 AT5G65310 AT1G01470 AT1G10560 AT1G70810 AT2G03440 AT2G14900 AT2G17420 AT2G27210 AT2G32510 AT2G42870 AT3G58850 AT4G36780 AT4G39400 AT5G14920 AT5G52310 AT5G52900 AT1G10370…
5.23299e-07	21	139	Cell wall polysaccharide metabolic process	AT1G27930 AT1G29890 AT1G74380 AT2G03220 AT3G06550 AT4G02500 AT5G60920 AT5G64020 AT1G68560 AT1G77130 AT4G30290 AT1G10550 AT1G11545 AT1G70230 AT3G23730 AT4G03210 AT5G65730 AT1G51630 AT2G20370 AT3G25140 AT5G62220
5.70571e-07	79	1195	Carbohydrate metabolic process	AT1G04430 AT1G16300 AT1G26850 AT1G27930 AT1G29470 AT1G29890 AT1G74380 AT2G03220 AT2G31390 AT2G40280 AT2G45790 AT3G05120 AT3G06550 AT3G52990 AT3G53520 AT4G02500 AT4G19120 AT4G29130 AT4G39800 AT5G05170 AT5G59290 AT5G59540 AT5G60920 AT5G64020 AT1G68560 AT1G77130 AT4G30290 AT5G15740 AT5G40760 AT1G02360 AT1G04910 AT1G05850 AT1G10550 AT1G11545 AT1G13250 AT1G26560 AT1G51630 AT1G60270 AT1G70230 AT1G75680…
9.88362e-07	18	107	Hemicellulose metabolic process	AT1G27930 AT1G29890 AT1G74380 AT2G03220 AT3G06550 AT4G02500 AT5G64020 AT1G68560 AT1G77130 AT4G30290 AT1G10550 AT1G11545 AT1G70230 AT3G23730 AT4G03210 AT5G65730 AT2G20370 AT5G62220
1.47331e-06	50	633	External encapsulating structure organization	AT1G04430 AT1G26850 AT1G29470 AT2G40280 AT3G62060 AT4G19120 AT5G26670 AT5G45280 AT5G60920 AT5G15740 AT1G08200 AT1G10550 AT1G11545 AT1G13250 AT1G51630 AT1G63000 AT1G64670 AT1G68560 AT1G75680 AT1G77130 AT1G78570 AT2G03220 AT2G03280 AT2G20750 AT2G27500 AT2G27860 AT2G37640 AT2G38540 AT2G44570 AT3G10720 AT3G23730 AT3G25140 AT3G28180 AT3G49720 AT4G03210 AT4G23820 AT4G24510 AT4G30290 AT4G31590 AT5G03760…
1.48726e-06	48	596	Cell wall organization	AT1G04430 AT1G26850 AT1G29470 AT2G40280 AT3G62060 AT4G19120 AT5G26670 AT5G45280 AT5G60920 AT5G15740 AT1G08200 AT1G10550 AT1G11545 AT1G13250 AT1G51630 AT1G63000 AT1G64670 AT1G68560 AT1G75680 AT1G77130 AT1G78570 AT2G03220 AT2G03280 AT2G20750 AT2G27500 AT2G27860 AT2G37640 AT2G38540 AT2G44570 AT3G10720 AT3G23730 AT3G25140 AT3G28180 AT3G49720 AT4G03210 AT4G23820 AT4G24510 AT4G30290 AT4G31590 AT5G03760…
4.97555e-06	113	2033	Signal transduction	AT1G03430 AT1G18350 AT1G23080 AT1G62820 AT1G70940 AT2G01420 AT2G16600 AT2G27050 AT2G32510 AT2G41090 AT3G04910 AT3G05120 AT3G08730 AT3G11730 AT3G18820 AT3G48260 AT3G54030 AT4G00710 AT4G14010 AT4G26080 AT4G38230 AT5G57050 AT5G60860 AT5G63650 AT5G66210 AT5G67070 AT2G47000 AT1G02340 AT1G04240 AT1G04310 AT1G05850 AT1G09530 AT1G10560 AT1G13260 AT1G15050 AT1G25560 AT1G28520 AT1G29440 AT1G30330 AT1G53170…
5.07738e-06	60	861	Response to lipid	AT1G20440 AT1G20450 AT1G35720 AT1G50420 AT2G16600 AT3G05120 AT3G50970 AT3G54030 AT4G00710 AT4G26080 AT4G38230 AT5G57050 AT5G66210 AT3G06550 AT5G57330 AT5G65310 AT1G10560 AT1G70810 AT2G03440 AT2G14900 AT2G27210 AT2G32510 AT2G42870 AT3G58850 AT4G36780 AT4G39400 AT5G14920 AT5G52310 AT5G52900 AT1G05010 AT1G13260 AT1G29395 AT1G62380 AT1G64670 AT1G71030 AT2G04240 AT2G15970 AT2G17840 AT2G18010 AT2G26710…
7.42292e-06	17	110	Auxin transport	AT1G23080 AT1G29440 AT1G70940 AT2G01420 AT2G47000 AT3G51670 AT5G67060 AT1G18350 AT1G78570 AT2G42620 AT4G13750 AT4G16515 AT5G03280 AT5G11790 AT5G13930 AT1G69160 AT5G12050
9.87032e-06	29	291	Cellular polysaccharide metabolic process	AT1G27930 AT1G29890 AT1G74380 AT2G03220 AT3G06550 AT4G02500 AT5G05170 AT5G60920 AT5G64020 AT1G77130 AT4G30290 AT5G15740 AT1G10550 AT1G11545 AT1G70230 AT1G75680 AT2G31390 AT2G44570 AT3G23730 AT4G03210 AT4G39210 AT5G65730 AT1G05850 AT1G51630 AT1G68560 AT2G20370 AT3G25140 AT3G55760 AT5G62220
1.17314e-05	17	114	Hormone transport	AT1G23080 AT1G29440 AT1G70940 AT2G01420 AT2G47000 AT3G51670 AT5G67060 AT1G18350 AT1G78570 AT2G42620 AT4G13750 AT4G16515 AT5G03280 AT5G11790 AT5G13930 AT1G69160 AT5G12050
1.17314e-05	113	2074	Signaling	AT1G03430 AT1G18350 AT1G23080 AT1G62820 AT1G70940 AT2G01420 AT2G16600 AT2G27050 AT2G32510 AT2G41090 AT3G04910 AT3G05120 AT3G08730 AT3G11730 AT3G18820 AT3G48260 AT3G54030 AT4G00710 AT4G14010 AT4G26080 AT4G38230 AT5G57050 AT5G60860 AT5G63650 AT5G66210 AT5G67070 AT2G47000 AT1G02340 AT1G04240 AT1G04310 AT1G05850 AT1G09530 AT1G10560 AT1G13260 AT1G15050 AT1G25560 AT1G28520 AT1G29440 AT1G30330 AT1G53170…
1.9193e-05	24	220	Polysaccharide biosynthetic process	AT1G27930 AT1G29890 AT1G74380 AT2G03220 AT3G06550 AT4G02500 AT5G05170 AT5G60920 AT5G64020 AT1G77130 AT1G13250 AT2G03280 AT2G31390 AT3G25140 AT4G39210 AT5G15740 AT3G49720 AT5G65810 AT1G05850 AT1G51630 AT2G20370 AT2G22900 AT4G32460 AT5G62220
2.3508e-05	10	40	Nucleotide-sugar biosynthetic process	AT1G63000 AT3G02570 AT1G53500 AT1G78570 AT2G27860 AT3G29360 AT5G39320 AT2G45790 AT3G53520 AT5G59290
2.9081e-05	48	665	Growth	AT5G07200 AT2G18010 AT1G10120 AT1G10370 AT1G29440 AT1G56150 AT2G26710 AT2G42870 AT2G44080 AT3G23980 AT3G58850 AT3G59900 AT4G34760 AT4G39730 AT5G11790 AT5G15580 AT5G18030 AT5G18060 AT5G18080 AT5G60920 AT5G66210 AT3G49720 AT5G65810 AT1G05850 AT1G09330 AT1G10550 AT1G13870 AT1G29400 AT1G70940 AT1G74380 AT2G03680 AT2G20370 AT2G26650 AT2G36880 AT2G45160 AT2G47000 AT2G47780 AT3G16800 AT3G23090 AT3G43960…
3.05317e-05	11	51	Nucleotide-sugar metabolic process	AT1G63000 AT3G02570 AT5G15650 AT1G53500 AT1G78570 AT2G27860 AT3G29360 AT5G39320 AT2G45790 AT3G53520 AT5G59290
3.77644e-05	106	1963	Small molecule metabolic process	AT1G02400 AT1G06080 AT1G06550 AT1G15120 AT1G16300 AT1G22840 AT1G63000 AT1G65960 AT1G80230 AT2G06050 AT2G27490 AT2G29090 AT2G31390 AT2G41540 AT2G44160 AT2G45790 AT3G02570 AT3G17810 AT3G23810 AT3G44720 AT3G52730 AT3G52990 AT3G53520 AT3G61440 AT4G01660 AT4G13930 AT4G14440 AT4G14716 AT4G16760 AT4G19230 AT4G29130 AT4G39800 AT5G07200 AT5G12040 AT5G15650 AT5G20070 AT5G22500 AT5G22630 AT5G43850 AT5G48880…
3.8745e-05	75	1250	Regulation of biological quality	AT1G02400 AT1G23080 AT1G26210 AT1G29440 AT1G62380 AT1G70940 AT2G01420 AT2G06050 AT2G23150 AT2G26710 AT2G31300 AT2G47000 AT2G47160 AT3G30180 AT3G58730 AT4G01710 AT4G13930 AT4G16760 AT4G29130 AT4G29350 AT5G02200 AT5G07200 AT5G48880 AT5G62670 AT1G20450 AT2G31750 AT2G42540 AT5G07010 AT1G04180 AT1G05010 AT1G08570 AT1G11530 AT1G13280 AT1G35620 AT1G75450 AT3G17810 AT3G25580 AT3G58620 AT4G13260 AT4G28720…
4.24995e-05	32	369	Carbohydrate biosynthetic process	AT1G27930 AT1G29890 AT1G74380 AT2G03220 AT3G05120 AT3G06550 AT4G02500 AT4G39800 AT5G05170 AT5G59540 AT5G60920 AT5G64020 AT1G77130 AT1G13250 AT2G03280 AT2G31390 AT3G25140 AT3G52340 AT4G39210 AT5G15740 AT3G49720 AT5G65810 AT1G05850 AT1G51630 AT2G20370 AT2G22900 AT2G45790 AT3G23820 AT4G32460 AT5G15650 AT5G62220 AT2G41090
4.8374e-05	63	995	Response to inorganic substance	AT1G05010 AT1G20440 AT1G20450 AT1G35720 AT2G27050 AT2G45960 AT3G50970 AT3G61430 AT1G52827 AT2G42540 AT4G14030 AT1G01470 AT2G17420 AT1G13930 AT1G18330 AT1G29395 AT1G53850 AT1G62380 AT1G68560 AT1G71030 AT1G74560 AT1G78380 AT2G06050 AT2G15970 AT2G17840 AT2G23150 AT2G38530 AT2G42010 AT3G02570 AT3G03780 AT3G10985 AT3G52990 AT3G54470 AT3G56070 AT4G11600 AT4G13930 AT4G16760 AT4G20890 AT4G34050 AT5G01820…
5.07796e-05	155	3184	Cellular response to stimulus	AT1G03430 AT1G05010 AT1G18350 AT1G23080 AT1G35620 AT1G62820 AT1G64750 AT1G70940 AT2G01420 AT2G16600 AT2G27050 AT2G32510 AT2G41090 AT3G04910 AT3G05120 AT3G08730 AT3G11730 AT3G18820 AT3G48260 AT3G52990 AT3G54030 AT3G58030 AT4G00710 AT4G13930 AT4G14010 AT4G26080 AT4G28730 AT4G38230 AT5G41360 AT5G48880 AT5G52910 AT5G56220 AT5G57050 AT5G60640 AT5G60860 AT5G63650 AT5G66210 AT5G67070 AT2G47000 AT4G14030…
5.29692e-05	13	77	Flavonoid biosynthetic process	AT1G06000 AT5G08640 AT3G51240 AT3G55120 AT4G25640 AT5G05270 AT5G13930 AT5G17050 AT1G71030 AT1G78570 AT2G16720 AT3G21560 AT5G49330
7.39576e-05	40	532	Nucleobase-containing small molecule metabolic process	AT1G15120 AT1G16300 AT1G22840 AT1G63000 AT1G80230 AT2G27490 AT2G41540 AT3G02570 AT3G17810 AT3G23810 AT3G52730 AT3G52990 AT4G29130 AT5G15650 AT5G20070 AT5G22500 AT5G51040 AT5G66760 AT1G53500 AT1G60440 AT1G78570 AT2G27860 AT3G29360 AT5G26667 AT5G39320 AT5G40760 AT1G36160 AT1G51650 AT1G78040 AT2G37250 AT2G45790 AT3G25400 AT3G53520 AT3G54470 AT3G57550 AT4G11010 AT4G24350 AT5G03300 AT5G59290 AT5G49460
9.21018e-05	119	2324	Cell communication	AT1G03430 AT1G18350 AT1G23080 AT1G62820 AT1G70940 AT2G01420 AT2G16600 AT2G27050 AT2G32510 AT2G41090 AT3G04910 AT3G05120 AT3G08730 AT3G11730 AT3G18820 AT3G48260 AT3G54030 AT4G00710 AT4G14010 AT4G26080 AT4G38230 AT5G57050 AT5G60860 AT5G63650 AT5G66210 AT5G67070 AT2G47000 AT1G02340 AT1G04240 AT1G04310 AT1G05850 AT1G09530 AT1G10560 AT1G13260 AT1G15050 AT1G25560 AT1G28520 AT1G29440 AT1G30330 AT1G53170…
9.42374e-05	14	94	Auxin polar transport	AT1G23080 AT1G29440 AT1G70940 AT2G01420 AT2G47000 AT3G51670 AT5G67060 AT1G18350 AT2G42620 AT4G13750 AT4G16515 AT5G03280 AT5G11790 AT5G13930
0.000100843	23	229	Cellular glucan metabolic process	AT1G29890 AT1G74380 AT2G03220 AT3G06550 AT4G02500 AT5G05170 AT5G60920 AT4G30290 AT1G10550 AT1G11545 AT1G70230 AT1G75680 AT2G31390 AT2G44570 AT3G23730 AT4G03210 AT4G39210 AT5G65730 AT1G05850 AT1G68560 AT2G20370 AT3G55760 AT5G62220
0.000116703	14	96	Flavonoid metabolic process	AT1G06000 AT5G08640 AT3G51240 AT3G55120 AT4G25640 AT5G05270 AT5G13930 AT5G17050 AT1G09530 AT1G71030 AT1G78570 AT2G16720 AT3G21560 AT5G49330
0.000149559	23	235	Glucan metabolic process	AT1G29890 AT1G74380 AT2G03220 AT3G06550 AT4G02500 AT5G05170 AT5G60920 AT4G30290 AT1G10550 AT1G11545 AT1G70230 AT1G75680 AT2G31390 AT2G44570 AT3G23730 AT4G03210 AT4G39210 AT5G65730 AT1G05850 AT1G68560 AT2G20370 AT3G55760 AT5G62220
0.000310991	75	1334	Response to acid chemical	AT1G20440 AT1G20450 AT1G35720 AT1G50420 AT2G45960 AT3G05120 AT3G50970 AT3G61430 AT4G13930 AT4G26080 AT4G38230 AT5G57050 AT5G66210 AT2G42540 AT3G06550 AT5G57330 AT5G65310 AT1G01470 AT1G10560 AT1G70810 AT2G03440 AT2G14900 AT2G32510 AT5G14920 AT5G52310 AT5G52900 AT1G05010 AT1G18710 AT1G29395 AT1G62380 AT1G64670 AT1G71030 AT1G78380 AT2G04240 AT2G06050 AT2G15970 AT2G16720 AT2G17840 AT2G29420 AT2G38530…
0.000340685	6	17	Negative regulation of ethylene-activated signaling pathway	AT2G26070 AT1G04310 AT2G25490 AT3G23150 AT5G03730 AT5G25350
0.000340685	6	17	Negative regulation of phosphorelay signal transduction system	AT2G26070 AT1G04310 AT2G25490 AT3G23150 AT5G03730 AT5G25350
0.000410728	15	122	Response to brassinosteroid	AT2G16600 AT3G54030 AT4G00710 AT2G27210 AT2G42870 AT3G58850 AT4G36780 AT4G39400 AT1G13260 AT2G18010 AT2G26710 AT2G44080 AT3G61460 AT4G28720 AT5G08130
0.000433416	45	682	Response to osmotic stress	AT1G05010 AT1G35720 AT3G08730 AT5G63650 AT1G18330 AT1G18710 AT1G62380 AT1G64670 AT1G71030 AT2G03440 AT2G04240 AT2G16720 AT2G17840 AT2G32510 AT2G42540 AT2G45790 AT3G01470 AT3G03780 AT3G06590 AT3G55730 AT4G11150 AT4G11600 AT4G17260 AT5G01820 AT5G12250 AT5G15650 AT5G22500 AT5G52310 AT1G20440 AT2G03680 AT1G05850 AT1G10370 AT1G13930 AT1G72180 AT2G26650 AT2G45960 AT3G58620 AT4G30996 AT4G39730 AT5G03280…
0.000512079	26	309	Response to ethylene	AT1G05010 AT2G27050 AT1G62380 AT1G04310 AT1G05850 AT1G13260 AT1G25560 AT1G53170 AT1G77200 AT2G25490 AT2G44940 AT3G23150 AT4G13040 AT4G16750 AT5G03280 AT5G03730 AT5G25190 AT5G25350 AT5G38480 AT1G18330 AT1G71030 AT2G26070 AT3G12820 AT3G55730 AT3G59900 AT5G55620
0.000623489	19	190	Pectin metabolic process	AT1G04430 AT1G26850 AT1G29470 AT2G40280 AT4G19120 AT5G15740 AT1G13250 AT2G03280 AT3G09540 AT3G10720 AT3G25140 AT3G55140 AT5G48900 AT3G29360 AT3G49720 AT5G65810 AT1G51630 AT4G28490 AT4G32460
0.00065949	19	191	Galacturonan metabolic process	AT1G04430 AT1G26850 AT1G29470 AT2G40280 AT4G19120 AT5G15740 AT1G13250 AT2G03280 AT3G09540 AT3G10720 AT3G25140 AT3G55140 AT5G48900 AT3G29360 AT3G49720 AT5G65810 AT1G51630 AT4G28490 AT4G32460
0.000690441	27	334	Regulation of growth	AT1G10120 AT1G10370 AT1G29440 AT1G56150 AT2G26710 AT2G42870 AT2G44080 AT3G23980 AT3G58850 AT3G59900 AT4G34760 AT4G39730 AT5G11790 AT5G15580 AT5G18030 AT5G18060 AT5G18080 AT5G66210 AT3G49720 AT5G65810 AT1G29400 AT2G18010 AT2G47780 AT3G16800 AT3G23090 AT3G57550 AT5G10480
0.000927064	34	477	Cellular carbohydrate metabolic process	AT1G27930 AT1G29890 AT1G74380 AT2G03220 AT3G06550 AT4G02500 AT4G39800 AT5G05170 AT5G59540 AT5G60920 AT5G64020 AT1G77130 AT4G30290 AT5G15740 AT1G10550 AT1G11545 AT1G70230 AT1G75680 AT2G22780 AT2G31390 AT2G44570 AT3G23730 AT3G52340 AT4G03210 AT4G29130 AT4G39210 AT5G65730 AT1G05850 AT1G51630 AT1G68560 AT2G20370 AT3G25140 AT3G55760 AT5G62220
0.000957788	22	249	Cell wall biogenesis	AT1G27930 AT1G29890 AT3G02570 AT3G06550 AT5G05170 AT5G15650 AT5G60920 AT5G64020 AT1G77130 AT1G10550 AT1G11545 AT2G03220 AT3G23730 AT4G03210 AT4G30290 AT5G65730 AT1G51630 AT1G76670 AT3G25140 AT3G49720 AT4G11150 AT5G65810
0.00105421	11	76	Red or far-red light signaling pathway	AT1G02340 AT1G09530 AT1G28520 AT2G18790 AT4G16780 AT5G04190 AT2G42540 AT2G46970 AT3G62090 AT2G46790 AT5G48150
0.00112249	6	21	Negative regulation of intracellular signal transduction	AT2G26070 AT1G04310 AT2G25490 AT3G23150 AT5G03730 AT5G25350
0.00118766	20	218	Cellular response to ethylene stimulus	AT2G27050 AT1G04310 AT1G05850 AT1G13260 AT1G25560 AT1G53170 AT1G77200 AT2G25490 AT2G44940 AT3G23150 AT4G13040 AT4G16750 AT5G03280 AT5G03730 AT5G25190 AT5G25350 AT5G38480 AT3G59900 AT5G55620 AT2G26070
0.00128556	11	78	Cellular response to red or far red light	AT1G02340 AT1G09530 AT1G28520 AT2G18790 AT4G16780 AT5G04190 AT2G42540 AT2G46970 AT3G62090 AT2G46790 AT5G48150
0.00130222	50	829	Drug metabolic process	AT1G04430 AT1G15120 AT1G16300 AT1G22840 AT1G26850 AT1G29470 AT1G80230 AT2G40280 AT3G17810 AT3G23810 AT3G44720 AT3G52730 AT3G52990 AT4G13930 AT4G19120 AT4G29130 AT5G22630 AT5G51040 AT5G66760 AT1G54410 AT5G15740 AT1G02360 AT1G05850 AT1G13250 AT1G51650 AT1G78040 AT2G03280 AT2G22780 AT2G36880 AT3G09540 AT3G10720 AT3G17390 AT3G25140 AT3G55140 AT4G14716 AT4G21960 AT5G03300 AT5G36160 AT5G43850 AT5G48900…
0.00132131	9	53	Cold acclimation	AT1G20440 AT1G20450 AT3G50970 AT2G42540 AT1G29395 AT2G15970 AT1G28520 AT1G29390 AT5G38480
0.00183292	17	174	Monosaccharide metabolic process	AT2G31390 AT2G45790 AT3G53520 AT5G59290 AT4G29130 AT5G40760 AT1G04910 AT1G16300 AT1G51630 AT2G03280 AT4G08810 AT4G17430 AT5G15740 AT2G20370 AT3G23820 AT5G15650 AT2G41090
0.0018885	7	33	Abscisic acid metabolic process	AT2G29090 AT4G19230 AT1G13930 AT1G64670 AT2G03440 AT2G04240 AT2G18790
0.0018885	7	33	Apocarotenoid metabolic process	AT2G29090 AT4G19230 AT1G13930 AT1G64670 AT2G03440 AT2G04240 AT2G18790
0.0018885	7	33	Tertiary alcohol metabolic process	AT2G29090 AT4G19230 AT1G13930 AT1G64670 AT2G03440 AT2G04240 AT2G18790
0.00201343	39	606	Response to salt stress	AT1G05010 AT1G35720 AT5G63650 AT1G18330 AT1G18710 AT1G62380 AT1G71030 AT2G03440 AT2G04240 AT2G16720 AT2G17840 AT2G42540 AT2G45790 AT3G01470 AT3G03780 AT3G06590 AT3G08730 AT3G55730 AT4G11150 AT4G11600 AT4G17260 AT5G01820 AT5G12250 AT5G15650 AT5G22500 AT5G52310 AT2G03680 AT1G05850 AT1G10370 AT1G13930 AT2G26650 AT2G45960 AT4G30996 AT4G39730 AT5G03280 AT5G14920 AT5G44440 AT5G60920 AT3G05880
0.00201864	49	825	Small molecule biosynthetic process	AT1G06080 AT1G16300 AT2G06050 AT2G44160 AT3G44720 AT3G52990 AT3G61440 AT4G01660 AT4G13930 AT4G29130 AT4G39800 AT5G07200 AT5G20070 AT5G22630 AT3G29360 AT4G24510 AT5G39320 AT1G02400 AT1G08510 AT1G10060 AT1G13280 AT1G13930 AT1G36160 AT1G50110 AT1G64670 AT1G78040 AT2G03440 AT2G04240 AT3G03780 AT3G17810 AT3G25400 AT3G54470 AT4G11010 AT4G14716 AT4G37770 AT5G03300 AT5G10480 AT5G43850 AT5G48880 AT2G20370…
0.00210003	28	381	Response to water deprivation	AT1G20440 AT1G20450 AT1G35720 AT2G45960 AT3G50970 AT3G61430 AT2G42540 AT1G01470 AT1G29395 AT1G78380 AT2G15970 AT2G17840 AT2G38530 AT5G01820 AT5G47120 AT5G52310 AT5G65730 AT1G28520 AT2G42620 AT1G05850 AT1G10370 AT1G64670 AT2G26650 AT2G47780 AT3G16800 AT3G23050 AT4G39730 AT5G57050
0.00211069	35	524	Root development	AT4G13750 AT5G55730 AT5G52310 AT1G01950 AT1G72180 AT5G03280 AT1G05850 AT1G10370 AT1G13260 AT1G13870 AT1G16300 AT1G31880 AT1G35720 AT1G36160 AT1G64670 AT1G70940 AT1G74380 AT2G01420 AT2G26650 AT2G37250 AT2G45160 AT2G47000 AT3G43960 AT3G61440 AT4G00150 AT4G05530 AT4G16515 AT4G16780 AT4G28490 AT4G29350 AT4G31170 AT5G03730 AT5G18520 AT5G25460 AT5G51040
0.00216175	35	525	Root system development	AT4G13750 AT5G55730 AT5G52310 AT1G01950 AT1G72180 AT5G03280 AT1G05850 AT1G10370 AT1G13260 AT1G13870 AT1G16300 AT1G31880 AT1G35720 AT1G36160 AT1G64670 AT1G70940 AT1G74380 AT2G01420 AT2G26650 AT2G37250 AT2G45160 AT2G47000 AT3G43960 AT3G61440 AT4G00150 AT4G05530 AT4G16515 AT4G16780 AT4G28490 AT4G29350 AT4G31170 AT5G03730 AT5G18520 AT5G25460 AT5G51040
0.00226468	33	485	Response to metal ion	AT1G05010 AT1G35720 AT2G27050 AT1G52827 AT4G14030 AT1G13930 AT1G18330 AT1G53850 AT1G62380 AT1G68560 AT1G71030 AT1G74560 AT1G78380 AT2G23150 AT2G42010 AT3G02570 AT3G03780 AT3G52990 AT3G54470 AT3G56070 AT4G11600 AT4G13930 AT4G16760 AT4G20890 AT4G34050 AT5G03280 AT5G03730 AT5G11170 AT5G15650 AT5G44460 AT5G55620 AT5G59880 AT3G12820
0.0022825	7	35	Methionine metabolic process	AT2G44160 AT3G23810 AT4G14716 AT5G43850 AT3G03780 AT1G50110 AT3G17390
0.0022825	18	198	Ethylene-activated signaling pathway	AT2G27050 AT1G04310 AT1G05850 AT1G13260 AT1G25560 AT1G53170 AT1G77200 AT2G25490 AT2G44940 AT3G23150 AT4G13040 AT4G16750 AT5G03280 AT5G03730 AT5G25190 AT5G25350 AT5G38480 AT2G26070
0.0022825	6	25	Regulation of ethylene-activated signaling pathway	AT2G26070 AT1G04310 AT2G25490 AT3G23150 AT5G03730 AT5G25350
0.0022825	10	72	Response to UV-B	AT5G63860 AT4G01660 AT5G03240 AT5G17780 AT5G41360 AT5G49330 AT4G39400 AT3G51240 AT3G55120 AT5G13930
0.0022825	3	4	UDP-rhamnose biosynthetic process	AT1G63000 AT1G53500 AT1G78570
0.0022825	40	638	Organic acid biosynthetic process	AT1G06080 AT1G16300 AT2G06050 AT2G44160 AT3G44720 AT3G52990 AT3G61440 AT4G13930 AT4G29130 AT5G07200 AT5G22630 AT3G29360 AT4G24510 AT5G39320 AT1G02400 AT1G08510 AT1G10060 AT1G13280 AT1G13930 AT1G36160 AT1G50110 AT1G64670 AT1G78040 AT2G03440 AT2G04240 AT3G03780 AT3G17810 AT4G14716 AT4G37770 AT5G10480 AT5G43850 AT5G48880 AT2G37250 AT2G45790 AT3G23820 AT4G16760 AT5G02890 AT5G03730 AT2G41090 AT3G44310
0.0022825	62	1133	Carboxylic acid metabolic process	AT1G02400 AT1G06080 AT1G06550 AT1G16300 AT1G65960 AT2G06050 AT2G29090 AT2G44160 AT3G23810 AT3G44720 AT3G52990 AT3G61440 AT4G13930 AT4G14440 AT4G14716 AT4G16760 AT4G19230 AT4G29130 AT5G07200 AT5G12040 AT5G22630 AT5G43850 AT5G48880 AT5G51040 AT5G66760 AT2G45970 AT3G29360 AT4G08870 AT4G24510 AT5G07010 AT5G36160 AT5G39320 AT1G08510 AT1G10060 AT1G13280 AT1G13930 AT1G36160 AT1G50110 AT1G64670 AT1G78040…
0.0022825	3	4	UDP-rhamnose metabolic process	AT1G63000 AT1G53500 AT1G78570
0.0022825	17	181	Cellular polysaccharide biosynthetic process	AT1G27930 AT1G29890 AT1G74380 AT2G03220 AT3G06550 AT4G02500 AT5G05170 AT5G60920 AT5G64020 AT1G77130 AT2G31390 AT4G39210 AT1G05850 AT1G51630 AT2G20370 AT3G25140 AT5G62220
0.0022825	40	638	Carboxylic acid biosynthetic process	AT1G06080 AT1G16300 AT2G06050 AT2G44160 AT3G44720 AT3G52990 AT3G61440 AT4G13930 AT4G29130 AT5G07200 AT5G22630 AT3G29360 AT4G24510 AT5G39320 AT1G02400 AT1G08510 AT1G10060 AT1G13280 AT1G13930 AT1G36160 AT1G50110 AT1G64670 AT1G78040 AT2G03440 AT2G04240 AT3G03780 AT3G17810 AT4G14716 AT4G37770 AT5G10480 AT5G43850 AT5G48880 AT2G37250 AT2G45790 AT3G23820 AT4G16760 AT5G02890 AT5G03730 AT2G41090 AT3G44310
0.0022825	26	348	Response to cadmium ion	AT1G35720 AT1G52827 AT4G14030 AT1G13930 AT1G18330 AT1G53850 AT1G68560 AT1G71030 AT1G74560 AT1G78380 AT2G42010 AT3G02570 AT3G03780 AT3G52990 AT3G54470 AT3G56070 AT4G11600 AT4G13930 AT4G16760 AT4G20890 AT4G34050 AT5G11170 AT5G15650 AT5G44460 AT5G59880 AT3G12820
0.0022825	9	58	Cell wall pectin metabolic process	AT1G04430 AT1G26850 AT1G29470 AT2G40280 AT4G19120 AT5G15740 AT3G29360 AT1G51630 AT3G25140
0.0022825	6	25	Regulation of phosphorelay signal transduction system	AT2G26070 AT1G04310 AT2G25490 AT3G23150 AT5G03730 AT5G25350
0.0022825	3	4	Positive regulation of photosynthesis	AT1G75540 AT3G49720 AT5G65810
0.00239212	21	254	Phosphorelay signal transduction system	AT1G03430 AT2G27050 AT1G04310 AT1G05850 AT1G13260 AT1G25560 AT1G53170 AT1G77200 AT2G18790 AT2G25490 AT2G44940 AT2G46790 AT3G23150 AT4G13040 AT4G16750 AT5G03280 AT5G03730 AT5G25190 AT5G25350 AT5G38480 AT2G26070
0.00239212	28	389	Response to water	AT1G20440 AT1G20450 AT1G35720 AT2G45960 AT3G50970 AT3G61430 AT2G42540 AT1G01470 AT1G29395 AT1G78380 AT2G15970 AT2G17840 AT2G38530 AT5G01820 AT5G47120 AT5G52310 AT5G65730 AT1G28520 AT2G42620 AT1G05850 AT1G10370 AT1G64670 AT2G26650 AT2G47780 AT3G16800 AT3G23050 AT4G39730 AT5G57050
0.00242665	23	292	Hormone metabolic process	AT1G02400 AT1G26210 AT1G62380 AT2G06050 AT2G26710 AT3G30180 AT5G07200 AT5G48880 AT2G31750 AT5G07010 AT1G04180 AT1G05010 AT1G13280 AT1G75450 AT4G13260 AT4G28720 AT4G37770 AT1G05850 AT4G05530 AT4G13040 AT4G16760 AT5G03730 AT3G44310
0.00259218	15	150	Rhythmic process	AT1G18330 AT2G46790 AT4G21960 AT2G17840 AT3G04910 AT3G58850 AT4G00150 AT4G13930 AT4G30350 AT5G12050 AT5G52310 AT2G42540 AT2G18790 AT3G45780 AT5G63860
0.00318563	19	223	Cellular carbohydrate biosynthetic process	AT1G27930 AT1G29890 AT1G74380 AT2G03220 AT3G06550 AT4G02500 AT4G39800 AT5G05170 AT5G60920 AT5G64020 AT1G77130 AT2G31390 AT3G52340 AT4G39210 AT1G05850 AT1G51630 AT2G20370 AT3G25140 AT5G62220
0.0035521	14	138	Cellular response to light stimulus	AT1G02340 AT1G09530 AT1G28520 AT2G18790 AT3G45780 AT4G16780 AT5G04190 AT2G21970 AT2G42540 AT2G46970 AT3G62090 AT2G46790 AT5G48150 AT5G63870
0.00361625	5	18	Xyloglucan biosynthetic process	AT1G74380 AT2G03220 AT4G02500 AT2G20370 AT5G62220
0.00361625	5	18	Flavonol biosynthetic process	AT1G06000 AT5G08640 AT1G78570 AT2G16720 AT5G49330
0.00372071	35	548	Monocarboxylic acid metabolic process	AT1G06080 AT1G06550 AT1G16300 AT2G06050 AT2G29090 AT3G52990 AT4G14440 AT4G16760 AT4G19230 AT4G29130 AT5G12040 AT5G48880 AT2G45970 AT4G24510 AT5G07010 AT1G08510 AT1G13280 AT1G13930 AT1G36160 AT1G64670 AT1G78040 AT2G03440 AT2G04240 AT2G22780 AT4G05530 AT4G37770 AT5G10480 AT4G37980 AT1G05850 AT2G18790 AT3G23820 AT4G13040 AT5G02890 AT5G47120 AT3G44310
0.00417122	146	3286	Developmental process	AT1G05010 AT1G18710 AT1G28520 AT1G71030 AT1G75540 AT2G16600 AT2G16720 AT2G20750 AT2G42620 AT3G05120 AT3G12820 AT3G30180 AT3G55240 AT4G01680 AT4G10240 AT4G13750 AT4G22810 AT4G31380 AT5G07200 AT5G16023 AT5G49330 AT5G55730 AT2G18010 AT4G16515 AT5G52310 AT1G01950 AT1G05850 AT1G29440 AT1G31880 AT1G56150 AT2G20825 AT2G44080 AT3G01470 AT3G08640 AT3G21320 AT3G23980 AT3G59900 AT4G16780 AT4G37770 AT5G10480…
0.00422492	14	141	Circadian rhythm	AT1G18330 AT2G17840 AT3G04910 AT3G58850 AT4G00150 AT4G13930 AT4G30350 AT5G12050 AT5G52310 AT2G42540 AT2G18790 AT2G46790 AT3G45780 AT5G63860
0.00430229	9	65	Cell wall macromolecule biosynthetic process	AT1G27930 AT1G29890 AT3G02570 AT3G06550 AT5G60920 AT5G64020 AT1G77130 AT1G51630 AT3G25140
0.00430229	9	65	Cellular component macromolecule biosynthetic process	AT1G27930 AT1G29890 AT3G02570 AT3G06550 AT5G60920 AT5G64020 AT1G77130 AT1G51630 AT3G25140
0.00445966	5	19	Flavone biosynthetic process	AT1G06000 AT5G08640 AT1G78570 AT2G16720 AT5G49330
0.00445966	5	19	Flavonol metabolic process	AT1G06000 AT5G08640 AT1G78570 AT2G16720 AT5G49330
0.00457762	4	11	Positive regulation of developmental growth	AT2G44080 AT3G59900 AT3G49720 AT5G65810
0.0047949	89	1835	Oxidation-reduction process	AT1G06550 AT1G07420 AT1G15120 AT1G22840 AT1G80230 AT2G29090 AT2G41540 AT3G30180 AT3G52730 AT3G61220 AT4G14440 AT4G16760 AT4G19230 AT5G17770 AT5G48880 AT5G51040 AT5G66760 AT1G02400 AT1G04180 AT1G05010 AT1G06080 AT1G08570 AT1G11530 AT1G14450 AT1G16300 AT1G29890 AT1G53500 AT1G62380 AT1G62570 AT1G63000 AT1G64640 AT1G75450 AT1G78380 AT1G78570 AT2G02050 AT2G02510 AT2G06050 AT2G17420 AT2G21910 AT2G22780…
0.00560126	5	20	Auxin efflux	AT1G23080 AT1G70940 AT2G01420 AT2G47000 AT1G78570
0.00560126	14	146	Cellular response to radiation	AT1G02340 AT1G09530 AT1G28520 AT2G18790 AT3G45780 AT4G16780 AT5G04190 AT2G21970 AT2G42540 AT2G46970 AT3G62090 AT2G46790 AT5G48150 AT5G63870
0.00612747	8	55	Pectin biosynthetic process	AT1G13250 AT2G03280 AT3G25140 AT5G15740 AT3G49720 AT5G65810 AT1G51630 AT4G32460
0.00698684	5	21	Flavone metabolic process	AT1G06000 AT5G08640 AT1G78570 AT2G16720 AT5G49330
0.00704282	18	222	Cellular response to abiotic stimulus	AT1G02340 AT1G09530 AT1G28520 AT2G18790 AT3G45780 AT4G16780 AT5G04190 AT1G29395 AT1G78380 AT2G15970 AT2G21970 AT2G42540 AT2G46970 AT3G62090 AT2G03680 AT2G46790 AT5G48150 AT5G63870
0.00704282	18	222	Cellular response to environmental stimulus	AT1G02340 AT1G09530 AT1G28520 AT2G18790 AT3G45780 AT4G16780 AT5G04190 AT1G29395 AT1G78380 AT2G15970 AT2G21970 AT2G42540 AT2G46970 AT3G62090 AT2G03680 AT2G46790 AT5G48150 AT5G63870
0.00707433	50	912	Carbohydrate derivative metabolic process	AT1G15120 AT1G16300 AT1G22840 AT1G51590 AT1G63000 AT1G80230 AT2G27490 AT2G41540 AT2G45790 AT3G02570 AT3G23810 AT3G29360 AT3G52730 AT3G52990 AT4G29130 AT5G15650 AT5G22500 AT5G39320 AT5G51040 AT5G59540 AT5G66760 AT1G53500 AT1G60440 AT1G78570 AT2G27860 AT3G14210 AT5G40760 AT1G02360 AT1G04910 AT1G05850 AT1G36160 AT1G51650 AT1G78040 AT2G03280 AT2G20370 AT3G25400 AT3G48820 AT3G53520 AT3G54470 AT3G57550…
0.00795072	66	1299	Oxoacid metabolic process	AT1G02400 AT1G06080 AT1G06550 AT1G16300 AT1G65960 AT2G06050 AT2G29090 AT2G44160 AT3G23810 AT3G44720 AT3G52990 AT3G61440 AT4G13930 AT4G14440 AT4G14716 AT4G16760 AT4G19230 AT4G29130 AT5G07200 AT5G12040 AT5G22630 AT5G43850 AT5G48880 AT5G51040 AT5G59540 AT5G66760 AT2G45970 AT3G14210 AT3G29360 AT4G08870 AT4G24510 AT5G07010 AT5G36160 AT5G39320 AT1G08510 AT1G10060 AT1G13280 AT1G13930 AT1G36160 AT1G50110…
0.008367	66	1302	Organic acid metabolic process	AT1G02400 AT1G06080 AT1G06550 AT1G16300 AT1G65960 AT2G06050 AT2G29090 AT2G44160 AT3G23810 AT3G44720 AT3G52990 AT3G61440 AT4G13930 AT4G14440 AT4G14716 AT4G16760 AT4G19230 AT4G29130 AT5G07200 AT5G12040 AT5G22630 AT5G43850 AT5G48880 AT5G51040 AT5G59540 AT5G66760 AT2G45970 AT3G14210 AT3G29360 AT4G08870 AT4G24510 AT5G07010 AT5G36160 AT5G39320 AT1G08510 AT1G10060 AT1G13280 AT1G13930 AT1G36160 AT1G50110…
0.00837945	3	6	Transpiration	AT1G64670 AT2G18790 AT4G29130
0.00839752	7	45	Fucose metabolic process	AT1G04910 AT1G51630 AT2G03280 AT4G08810 AT4G17430 AT5G15740 AT2G20370
0.00839752	7	45	Sesquiterpenoid metabolic process	AT2G29090 AT4G19230 AT1G13930 AT1G64670 AT2G03440 AT2G04240 AT2G18790
0.00898709	22	306	Plant-type cell wall organization or biogenesis	AT1G04430 AT1G26850 AT1G27930 AT1G29470 AT1G29890 AT2G40280 AT3G06550 AT4G19120 AT5G05170 AT5G15650 AT5G60920 AT5G15740 AT2G37640 AT1G77130 AT3G29360 AT1G10550 AT1G51630 AT1G76670 AT3G25140 AT3G49720 AT4G11150 AT5G65810
0.00963157	28	432	Response to cold	AT1G20440 AT1G20450 AT1G35720 AT3G50970 AT2G42540 AT1G02270 AT1G29390 AT1G29395 AT1G62820 AT2G03440 AT2G15970 AT2G17840 AT3G08730 AT3G14210 AT3G17390 AT4G11150 AT5G01820 AT5G12250 AT5G38480 AT5G52310 AT5G54470 AT1G28520 AT2G18790 AT3G05890 AT4G26080 AT4G39730 AT5G62390 AT3G05880
0.0107125	7	47	Regulation of auxin mediated signaling pathway	AT1G23080 AT1G70940 AT2G01420 AT2G47000 AT1G78570 AT1G69160 AT5G12050
0.0111173	8	61	Cell wall polysaccharide biosynthetic process	AT1G27930 AT1G29890 AT3G06550 AT5G60920 AT5G64020 AT1G77130 AT1G51630 AT3G25140
0.012092	10	92	Detection of stimulus	AT1G05010 AT1G62380 AT1G02340 AT1G09530 AT1G28520 AT2G18790 AT4G16780 AT5G04190 AT4G39400 AT5G48150
0.0122862	2	2	Respiratory gaseous exchange	AT3G49720 AT5G65810
0.0122862	2	2	Response to low fluence red light stimulus	AT2G18010 AT2G18790
0.0122862	2	2	Regulation of respiratory gaseous exchange	AT3G49720 AT5G65810
0.0122862	2	2	Positive regulation of respiratory gaseous exchange	AT3G49720 AT5G65810
0.0126862	6	36	Positive regulation of growth	AT2G44080 AT3G59900 AT3G49720 AT5G65810 AT1G29400 AT2G47780
0.0126862	6	36	Cellular response to iron ion	AT1G05010 AT2G27050 AT1G62380 AT5G03280 AT5G03730 AT5G55620
0.0132257	10	94	Brassinosteroid mediated signaling pathway	AT2G16600 AT3G54030 AT4G00710 AT2G27210 AT2G42870 AT3G58850 AT4G36780 AT4G39400 AT4G28720 AT5G08130
0.0132257	10	94	Steroid hormone mediated signaling pathway	AT2G16600 AT3G54030 AT4G00710 AT2G27210 AT2G42870 AT3G58850 AT4G36780 AT4G39400 AT4G28720 AT5G08130
0.0132257	10	94	Response to steroid hormone	AT2G16600 AT3G54030 AT4G00710 AT2G27210 AT2G42870 AT3G58850 AT4G36780 AT4G39400 AT4G28720 AT5G08130
0.0132257	10	94	Cellular response to steroid hormone stimulus	AT2G16600 AT3G54030 AT4G00710 AT2G27210 AT2G42870 AT3G58850 AT4G36780 AT4G39400 AT4G28720 AT5G08130
0.0134508	14	163	Plant epidermal cell differentiation	AT5G03280 AT1G05850 AT1G70940 AT1G74380 AT2G26650 AT2G38530 AT2G45160 AT2G47000 AT3G43960 AT3G61440 AT4G00150 AT4G05530 AT4G31170 AT5G16023
0.0141918	34	579	Carbohydrate derivative biosynthetic process	AT1G16300 AT1G63000 AT1G80230 AT2G27490 AT2G45790 AT3G02570 AT3G29360 AT3G52990 AT4G29130 AT5G39320 AT5G59540 AT1G53500 AT1G60440 AT1G78570 AT2G27860 AT1G04910 AT1G36160 AT1G51590 AT1G51650 AT1G78040 AT2G03280 AT2G20370 AT3G48820 AT3G53520 AT3G54470 AT4G11010 AT4G17430 AT5G03300 AT5G15740 AT5G59290 AT5G62220 AT1G50110 AT1G62570 AT5G49460
0.0145493	12	129	Hexose metabolic process	AT2G31390 AT2G45790 AT4G29130 AT5G40760 AT1G04910 AT1G16300 AT1G51630 AT2G03280 AT4G08810 AT4G17430 AT5G15740 AT2G20370
0.0149856	135	3121	Anatomical structure development	AT1G05010 AT1G28520 AT1G75540 AT2G16600 AT2G20750 AT2G42620 AT3G05120 AT3G30180 AT4G10240 AT4G13750 AT4G22810 AT4G31380 AT5G07200 AT5G16023 AT5G55730 AT2G18010 AT5G52310 AT1G01950 AT1G05850 AT1G29440 AT1G31880 AT1G56150 AT2G20825 AT2G44080 AT3G01470 AT3G08640 AT3G21320 AT3G23980 AT3G59900 AT4G16780 AT4G37770 AT5G10480 AT5G15580 AT5G18030 AT5G18060 AT5G18080 AT5G37930 AT5G45600 AT5G66210 AT5G67060…
0.0149856	10	96	Cellular response to brassinosteroid stimulus	AT2G16600 AT3G54030 AT4G00710 AT2G27210 AT2G42870 AT3G58850 AT4G36780 AT4G39400 AT4G28720 AT5G08130
0.0153767	11	113	Response to UV	AT5G41360 AT5G63860 AT2G21970 AT4G01660 AT5G03240 AT5G17780 AT5G49330 AT4G39400 AT3G51240 AT3G55120 AT5G13930
0.015814	26	408	Cell growth	AT5G07200 AT5G15580 AT5G60920 AT3G49720 AT5G65810 AT1G05850 AT1G09330 AT1G10550 AT1G70940 AT1G74380 AT2G03680 AT2G18010 AT2G20370 AT2G26650 AT2G36880 AT2G44080 AT2G45160 AT2G47000 AT3G23090 AT3G43960 AT3G48820 AT4G00150 AT4G01710 AT4G05530 AT4G16780 AT5G47370
0.0162383	8	66	Root hair elongation	AT1G70940 AT1G74380 AT2G26650 AT2G45160 AT2G47000 AT3G43960 AT4G00150 AT4G05530
0.0167484	36	632	Response to temperature stimulus	AT1G20440 AT1G20450 AT1G35720 AT3G50970 AT2G42540 AT1G13930 AT2G03440 AT1G02270 AT1G14980 AT1G29390 AT1G29395 AT1G62820 AT2G15970 AT2G17840 AT3G08730 AT3G14210 AT3G17390 AT4G11150 AT4G38580 AT5G01820 AT5G12250 AT5G38480 AT5G52310 AT5G54470 AT1G28520 AT1G05850 AT2G18790 AT3G05890 AT4G26080 AT4G39730 AT5G03280 AT5G47550 AT5G57050 AT5G62390 AT5G63870 AT3G05880
0.0167496	14	168	Plant-type cell wall organization	AT1G04430 AT1G26850 AT1G29470 AT2G40280 AT4G19120 AT5G60920 AT5G15740 AT2G37640 AT3G29360 AT1G10550 AT1G51630 AT3G25140 AT3G49720 AT5G65810
0.0167496	12	132	Root epidermal cell differentiation	AT5G03280 AT1G05850 AT1G70940 AT1G74380 AT2G26650 AT2G45160 AT2G47000 AT3G43960 AT3G61440 AT4G00150 AT4G05530 AT4G31170
0.0173942	6	39	Mitochondrial ATP synthesis coupled electron transport	AT1G15120 AT1G22840 AT1G80230 AT3G52730 AT5G51040 AT5G66760
0.0175085	19	266	Electron transport chain	AT1G15120 AT1G22840 AT1G80230 AT3G52730 AT5G17770 AT5G51040 AT5G66760 AT1G14450 AT1G64640 AT2G02510 AT3G03100 AT3G10860 AT4G12880 AT4G28730 AT5G05370 AT5G39865 AT5G42150 ATMG00160 AT5G57050
0.0175738	3	8	Detection of hormone stimulus	AT1G05010 AT1G62380 AT4G39400
0.0175738	3	8	Detection of endogenous stimulus	AT1G05010 AT1G62380 AT4G39400
0.0179848	7	53	Cellular response to metal ion	AT1G05010 AT2G27050 AT4G14030 AT1G62380 AT5G03280 AT5G03730 AT5G55620
0.0198108	7	54	Phototransduction	AT1G02340 AT1G09530 AT1G28520 AT2G18790 AT4G16780 AT5G04190 AT5G48150
0.0198108	7	54	Red, far-red light phototransduction	AT1G02340 AT1G09530 AT1G28520 AT2G18790 AT4G16780 AT5G04190 AT5G48150
0.0204609	29	484	Response to oxidative stress	AT1G05010 AT1G35720 AT3G03100 AT4G28730 AT4G11010 AT4G14030 AT5G59880 AT5G60640 AT2G17420 AT2G31570 AT4G11600 AT4G21960 AT1G62380 AT1G78380 AT2G06050 AT2G29450 AT2G47060 AT3G10985 AT5G01820 AT5G13930 AT5G52310 AT5G55620 AT1G73120 AT1G80130 AT2G41090 AT3G06590 AT3G08640 AT3G08670 AT5G13240
0.0216286	7	55	Detection of light stimulus	AT1G02340 AT1G09530 AT1G28520 AT2G18790 AT4G16780 AT5G04190 AT5G48150
0.0216286	7	55	Response to far red light	AT1G02340 AT5G02200 AT2G18790 AT2G44910 AT4G16780 AT4G32280 AT5G44110
0.0219362	153	3648	Response to stress	AT1G05010 AT1G18350 AT1G20440 AT1G20450 AT1G35620 AT1G35720 AT1G64750 AT2G23150 AT2G32510 AT2G45960 AT3G03100 AT3G50970 AT3G58030 AT3G61430 AT4G23220 AT4G28730 AT5G36910 AT5G41360 AT5G52910 AT5G56220 AT5G60640 AT1G52827 AT2G42540 AT3G08730 AT4G11010 AT4G14030 AT5G59880 AT5G63650 AT5G66210 AT1G01470 AT1G13930 AT1G14370 AT1G14930 AT1G62380 AT1G64670 AT2G03440 AT2G17420 AT2G27500 AT2G31570 AT2G31980…
0.0219362	19	273	Purine ribonucleotide metabolic process	AT1G15120 AT1G16300 AT1G22840 AT1G80230 AT2G27490 AT3G52730 AT3G52990 AT4G29130 AT5G22500 AT5G51040 AT5G66760 AT1G60440 AT1G36160 AT1G51650 AT1G78040 AT3G57550 AT4G11010 AT5G03300 AT5G49460
0.0219362	24	378	Response to organic cyclic compound	AT2G16600 AT3G54030 AT4G00710 AT4G13930 AT2G27210 AT2G42870 AT3G58850 AT4G36780 AT4G39400 AT1G13260 AT1G71030 AT2G16720 AT2G18010 AT2G26710 AT2G29420 AT2G44080 AT3G55730 AT3G61460 AT4G28720 AT5G08130 AT1G18350 AT2G20370 AT4G05530 AT4G30350
0.022738	26	423	Nucleotide metabolic process	AT1G15120 AT1G16300 AT1G22840 AT1G80230 AT2G27490 AT2G41540 AT3G52730 AT3G52990 AT4G29130 AT5G20070 AT5G22500 AT5G51040 AT5G66760 AT1G60440 AT5G26667 AT5G40760 AT1G36160 AT1G51650 AT1G78040 AT2G37250 AT3G25400 AT3G54470 AT3G57550 AT4G11010 AT5G03300 AT5G49460
0.022738	20	295	Ribonucleotide metabolic process	AT1G15120 AT1G16300 AT1G22840 AT1G80230 AT2G27490 AT3G52730 AT3G52990 AT4G29130 AT5G22500 AT5G51040 AT5G66760 AT1G60440 AT1G36160 AT1G51650 AT1G78040 AT3G54470 AT3G57550 AT4G11010 AT5G03300 AT5G49460
0.022738	25	401	Secondary metabolic process	AT4G37980 AT4G39330 AT5G22500 AT5G48880 AT5G59540 AT3G14210 AT1G13930 AT1G65060 AT2G03440 AT2G36880 AT4G34050 AT5G17050 AT1G50110 AT1G62570 AT1G64670 AT1G71030 AT2G41760 AT3G17390 AT3G21560 AT4G27260 AT1G10370 AT1G78380 AT2G29420 AT2G29440 AT2G29450
0.0227937	8	71	Toxin metabolic process	AT5G48880 AT2G41760 AT4G27260 AT1G10370 AT1G78380 AT2G29420 AT2G29440 AT2G29450
0.0243257	18	256	Response to cytokinin	AT1G03430 AT1G05010 AT2G16600 AT1G13930 AT1G62380 AT2G19730 AT2G46540 AT3G03100 AT3G07230 AT4G11150 AT4G39330 AT5G03280 AT2G47000 AT4G16780 AT4G28720 AT1G05850 AT1G31880 AT1G36160
0.0244018	52	1033	Plant organ development	AT3G05120 AT4G13750 AT5G55730 AT5G52310 AT1G01950 AT3G10985 AT3G14067 AT1G72180 AT2G46870 AT3G23980 AT5G03280 AT1G05850 AT1G10370 AT1G13260 AT1G13870 AT1G16300 AT1G29440 AT1G31880 AT1G35720 AT1G36160 AT1G64670 AT1G70940 AT1G74380 AT2G01420 AT2G06050 AT2G26650 AT2G37250 AT2G42540 AT2G45160 AT2G47000 AT3G01470 AT3G08640 AT3G43960 AT3G49720 AT3G61440 AT4G00150 AT4G05530 AT4G16515 AT4G16780 AT4G25640…
0.0244524	8	72	Aspartate family amino acid metabolic process	AT2G44160 AT3G23810 AT4G14716 AT5G12040 AT5G43850 AT3G03780 AT1G50110 AT3G17390
0.0254166	5	30	One-carbon metabolic process	AT2G44160 AT4G13930 AT2G36880 AT3G17390 AT3G23810
0.0254166	5	30	Methionine biosynthetic process	AT2G44160 AT3G03780 AT4G14716 AT5G43850 AT1G50110
0.0254166	87	1918	System development	AT1G28520 AT3G05120 AT4G13750 AT4G22810 AT4G31380 AT5G07200 AT5G16023 AT5G55730 AT5G52310 AT1G01950 AT1G05010 AT3G21320 AT4G37770 AT5G45600 AT2G22900 AT3G10985 AT3G14067 AT1G07420 AT1G30330 AT1G72180 AT2G46870 AT3G23980 AT3G55510 AT4G39400 AT4G39800 AT5G03280 AT5G67060 AT1G05850 AT1G10370 AT1G13245 AT1G13260 AT1G13870 AT1G16300 AT1G23080 AT1G25560 AT1G29440 AT1G31880 AT1G35720 AT1G36160 AT1G53500…
0.0260221	26	429	Nucleoside phosphate metabolic process	AT1G15120 AT1G16300 AT1G22840 AT1G80230 AT2G27490 AT2G41540 AT3G52730 AT3G52990 AT4G29130 AT5G20070 AT5G22500 AT5G51040 AT5G66760 AT1G60440 AT5G26667 AT5G40760 AT1G36160 AT1G51650 AT1G78040 AT2G37250 AT3G25400 AT3G54470 AT3G57550 AT4G11010 AT5G03300 AT5G49460
0.0260221	14	180	Sulfur compound biosynthetic process	AT2G44160 AT3G61440 AT5G59540 AT1G36160 AT2G36880 AT3G03780 AT3G17390 AT4G14716 AT5G43850 AT1G50110 AT1G62570 AT2G41760 AT4G27260 AT5G49460
0.0260221	2	3	Release of seed from dormancy	AT2G29090 AT4G19230
0.0260221	2	3	Regulation of phytoalexin metabolic process	AT2G41760 AT4G27260
0.0260221	2	3	Regulation of phytoalexin biosynthetic process	AT2G41760 AT4G27260
0.0260221	2	3	Positive regulation of phytoalexin metabolic process	AT2G41760 AT4G27260
0.0260221	2	3	Positive regulation of phytoalexin biosynthetic process	AT2G41760 AT4G27260
0.0260221	2	3	Exit from dormancy	AT2G29090 AT4G19230
0.0260221	2	3	Regulation of camalexin biosynthetic process	AT2G41760 AT4G27260
0.0260221	2	3	Positive regulation of camalexin biosynthetic process	AT2G41760 AT4G27260
0.0266865	28	476	Cellular response to lipid	AT2G16600 AT3G05120 AT3G54030 AT4G00710 AT4G26080 AT4G38230 AT5G57050 AT5G66210 AT1G10560 AT1G70810 AT2G03440 AT2G14900 AT2G27210 AT2G32510 AT2G42870 AT3G58850 AT4G36780 AT4G39400 AT5G14920 AT5G52900 AT1G05010 AT1G62380 AT4G28720 AT5G08130 AT1G02340 AT1G09530 AT5G03280 AT5G65310
0.0274241	19	282	Purine nucleotide metabolic process	AT1G15120 AT1G16300 AT1G22840 AT1G80230 AT2G27490 AT3G52730 AT3G52990 AT4G29130 AT5G22500 AT5G51040 AT5G66760 AT1G60440 AT1G36160 AT1G51650 AT1G78040 AT3G57550 AT4G11010 AT5G03300 AT5G49460
0.0274462	27	455	Developmental growth	AT5G07200 AT2G18010 AT2G44080 AT3G59900 AT5G15580 AT3G49720 AT5G65810 AT1G09330 AT1G13870 AT1G70940 AT1G74380 AT2G03680 AT2G20370 AT2G26650 AT2G36880 AT2G45160 AT2G47000 AT2G47780 AT3G23090 AT3G43960 AT3G48820 AT3G57550 AT4G00150 AT4G05530 AT4G16780 AT5G10480 AT5G47370
0.0276118	13	163	Organic acid catabolic process	AT1G02400 AT1G06550 AT1G65960 AT4G13930 AT4G14440 AT4G16760 AT5G48880 AT5G36160 AT1G10060 AT2G29090 AT3G23810 AT4G19230 AT2G22780
0.0276118	13	163	Carboxylic acid catabolic process	AT1G02400 AT1G06550 AT1G65960 AT4G13930 AT4G14440 AT4G16760 AT5G48880 AT5G36160 AT1G10060 AT2G29090 AT3G23810 AT4G19230 AT2G22780
0.0276118	21	325	Developmental growth involved in morphogenesis	AT5G07200 AT2G18010 AT5G15580 AT3G49720 AT5G65810 AT1G09330 AT1G70940 AT1G74380 AT2G03680 AT2G20370 AT2G26650 AT2G36880 AT2G45160 AT2G47000 AT3G23090 AT3G43960 AT3G48820 AT4G00150 AT4G05530 AT4G16780 AT5G47370
0.0276118	9	91	Root hair cell development	AT1G70940 AT1G74380 AT2G26650 AT2G45160 AT2G47000 AT3G43960 AT3G61440 AT4G00150 AT4G05530
0.028521	35	640	Response to abscisic acid	AT1G20440 AT1G20450 AT1G35720 AT3G50970 AT4G26080 AT4G38230 AT5G57050 AT5G66210 AT3G06550 AT5G57330 AT5G65310 AT1G10560 AT1G70810 AT2G03440 AT2G32510 AT5G52310 AT5G52900 AT1G29395 AT1G64670 AT1G71030 AT2G15970 AT2G17840 AT2G42540 AT3G12560 AT3G55730 AT4G17260 AT5G01820 AT5G02240 AT1G02340 AT1G31880 AT1G68670 AT3G57870 AT5G03280 AT5G14920 AT3G05880
0.0286006	3	10	Carbon utilization	AT4G33580 AT3G49720 AT5G65810
0.0297054	22	349	Organic hydroxy compound metabolic process	AT1G07420 AT2G22830 AT2G26710 AT2G29090 AT3G30180 AT4G19230 AT4G37760 AT4G39800 AT1G06000 AT1G13930 AT1G64670 AT2G03440 AT2G04240 AT5G08640 AT1G05850 AT1G71030 AT1G78570 AT2G16720 AT2G18790 AT4G13040 AT5G49330 AT5G64440
0.0299477	8	76	Regulation of intracellular signal transduction	AT1G18350 AT2G32510 AT2G26070 AT1G04310 AT2G25490 AT3G23150 AT5G03730 AT5G25350
0.0307641	35	644	Response to alcohol	AT1G20440 AT1G20450 AT1G35720 AT3G50970 AT4G26080 AT4G38230 AT5G57050 AT5G66210 AT3G06550 AT5G57330 AT5G65310 AT1G10560 AT1G70810 AT2G03440 AT2G32510 AT5G52310 AT5G52900 AT1G29395 AT1G64670 AT1G71030 AT2G15970 AT2G17840 AT2G42540 AT3G12560 AT3G55730 AT4G17260 AT5G01820 AT5G02240 AT1G02340 AT1G31880 AT1G68670 AT3G57870 AT5G03280 AT5G14920 AT3G05880
0.0314075	166	4057	Macromolecule biosynthetic process	AT1G13870 AT1G27930 AT1G28520 AT1G29890 AT1G74270 AT1G74380 AT1G75540 AT2G03220 AT2G32070 AT2G45790 AT3G01470 AT3G01750 AT3G02570 AT3G06550 AT3G06700 AT3G12480 AT3G24830 AT3G29360 AT3G29575 AT3G55605 AT4G02500 AT4G10240 AT4G16720 AT5G05170 AT5G13240 AT5G39320 AT5G41360 AT5G52910 AT5G60920 AT5G64020 AT5G65310 AT1G13260 AT1G77130 AT2G18790 AT2G34720 AT2G36080 AT2G46790 AT4G16780 AT5G22290 AT5G28300…
0.0314075	21	330	Ribose phosphate metabolic process	AT1G15120 AT1G16300 AT1G22840 AT1G80230 AT2G27490 AT3G52730 AT3G52990 AT4G29130 AT5G22500 AT5G51040 AT5G66760 AT1G60440 AT5G40760 AT1G36160 AT1G51650 AT1G78040 AT3G54470 AT3G57550 AT4G11010 AT5G03300 AT5G49460
0.0314075	10	111	Trichoblast maturation	AT5G03280 AT1G70940 AT1G74380 AT2G26650 AT2G45160 AT2G47000 AT3G43960 AT3G61440 AT4G00150 AT4G05530
0.0314075	10	111	Root hair cell differentiation	AT5G03280 AT1G70940 AT1G74380 AT2G26650 AT2G45160 AT2G47000 AT3G43960 AT3G61440 AT4G00150 AT4G05530
0.0314652	8	77	Sulfur amino acid metabolic process	AT2G44160 AT3G23810 AT3G61440 AT4G14716 AT5G43850 AT3G03780 AT1G50110 AT3G17390
0.0315128	18	267	Plant epidermis development	AT5G03280 AT1G05850 AT1G56580 AT1G70940 AT1G74380 AT2G18790 AT2G26650 AT2G45160 AT2G46600 AT2G47000 AT3G23980 AT3G43960 AT3G61440 AT4G00150 AT4G01710 AT4G05530 AT4G31170 AT5G16023
0.0329659	10	112	Cell maturation	AT5G03280 AT1G70940 AT1G74380 AT2G26650 AT2G45160 AT2G47000 AT3G43960 AT3G61440 AT4G00150 AT4G05530
0.0332608	7	62	Detection of external stimulus	AT1G02340 AT1G09530 AT1G28520 AT2G18790 AT4G16780 AT5G04190 AT5G48150
0.0332608	7	62	Detection of abiotic stimulus	AT1G02340 AT1G09530 AT1G28520 AT2G18790 AT4G16780 AT5G04190 AT5G48150
0.0332608	47	937	Anatomical structure morphogenesis	AT2G20750 AT3G05120 AT5G07200 AT2G18010 AT5G15580 AT2G37640 AT2G46870 AT3G23980 AT3G49720 AT5G03280 AT5G65810 AT1G05850 AT1G09330 AT1G13870 AT1G36160 AT1G56580 AT1G65060 AT1G70940 AT1G74380 AT2G03680 AT2G20370 AT2G26650 AT2G36880 AT2G42620 AT2G45160 AT2G46600 AT2G47000 AT3G01470 AT3G05840 AT3G14067 AT3G23090 AT3G43960 AT3G48820 AT3G61440 AT4G00150 AT4G01710 AT4G05530 AT4G16780 AT4G28490 AT4G31170…
0.0337503	4	21	Very long-chain fatty acid metabolic process	AT4G24510 AT1G06080 AT5G10480 AT5G47120
0.0353521	3	11	Amino acid salvage	AT4G14716 AT5G43850 AT1G50110
0.0353521	3	11	L-methionine salvage	AT4G14716 AT5G43850 AT1G50110
0.0360082	20	314	Purine-containing compound metabolic process	AT1G15120 AT1G16300 AT1G22840 AT1G80230 AT2G27490 AT3G23810 AT3G52730 AT3G52990 AT4G29130 AT5G22500 AT5G51040 AT5G66760 AT1G60440 AT1G36160 AT1G51650 AT1G78040 AT3G57550 AT4G11010 AT5G03300 AT5G49460
0.0363079	5	34	Xylan biosynthetic process	AT1G27930 AT1G29890 AT3G06550 AT5G64020 AT1G77130
0.0363365	117	2752	Multicellular organism development	AT1G05010 AT1G28520 AT1G75540 AT2G16600 AT2G42620 AT3G05120 AT3G30180 AT4G10240 AT4G13750 AT4G22810 AT4G31380 AT5G07200 AT5G16023 AT5G55730 AT5G52310 AT1G01950 AT1G05850 AT1G29440 AT1G31880 AT1G56150 AT2G20825 AT2G44080 AT3G01470 AT3G08640 AT3G21320 AT3G23980 AT3G59900 AT4G16780 AT4G37770 AT5G10480 AT5G18030 AT5G18060 AT5G18080 AT5G37930 AT5G45600 AT5G66210 AT5G67060 AT2G22900 AT3G10985 AT3G14067…
0.0363365	24	402	Plant organ morphogenesis	AT3G05120 AT2G46870 AT3G23980 AT5G03280 AT1G05850 AT1G70940 AT1G74380 AT2G26650 AT2G45160 AT2G47000 AT3G01470 AT3G43960 AT3G49720 AT3G61440 AT4G00150 AT4G05530 AT4G28490 AT4G31170 AT4G39400 AT5G18520 AT5G25460 AT5G39740 AT5G65810 AT5G67060
0.0376169	10	115	Tropism	AT2G17990 AT5G04190 AT1G68370 AT1G70940 AT2G18040 AT2G18790 AT2G47000 AT3G23050 AT3G45780 AT4G16515
0.037994	16	232	Response to heat	AT1G35720 AT2G42540 AT1G13930 AT2G03440 AT1G14980 AT1G20440 AT4G38580 AT5G01820 AT1G28520 AT1G05850 AT4G26080 AT5G03280 AT5G47550 AT5G57050 AT5G62390 AT5G63870
0.0384537	15	212	Developmental maturation	AT1G05010 AT4G37770 AT5G03280 AT1G14830 AT1G70940 AT1G74380 AT2G26650 AT2G29090 AT2G45160 AT2G47000 AT3G43960 AT3G61440 AT4G00150 AT4G05530 AT4G19230
0.0389704	6	49	Toxin catabolic process	AT5G48880 AT1G10370 AT1G78380 AT2G29420 AT2G29440 AT2G29450
0.0400061	14	193	Anatomical structure maturation	AT1G05010 AT4G37770 AT5G03280 AT1G70940 AT1G74380 AT2G26650 AT2G29090 AT2G45160 AT2G47000 AT3G43960 AT3G61440 AT4G00150 AT4G05530 AT4G19230
0.0410677	2	4	UDP-glucuronate biosynthetic process	AT3G29360 AT5G39320
0.0410677	2	4	S-adenosylmethionine biosynthetic process	AT2G36880 AT3G17390
0.0410677	11	136	Phenylpropanoid metabolic process	AT4G37980 AT4G39330 AT5G22500 AT1G65060 AT2G36880 AT4G34050 AT5G17050 AT1G64670 AT1G71030 AT3G17390 AT3G21560
0.0410677	10	117	Trichoblast differentiation	AT5G03280 AT1G70940 AT1G74380 AT2G26650 AT2G45160 AT2G47000 AT3G43960 AT3G61440 AT4G00150 AT4G05530
0.0410677	2	4	Homogalacturonan metabolic process	AT3G25140 AT5G65810
0.0410677	2	4	Response to fatty acid	AT1G05010 AT1G62380
0.0410677	2	4	Cellular response to fatty acid	AT1G05010 AT1G62380
0.0410677	21	341	Monocarboxylic acid biosynthetic process	AT1G06080 AT1G16300 AT2G06050 AT3G52990 AT4G29130 AT4G24510 AT1G08510 AT1G13280 AT1G13930 AT1G36160 AT1G64670 AT1G78040 AT2G03440 AT2G04240 AT4G37770 AT5G10480 AT5G48880 AT3G23820 AT4G16760 AT5G02890 AT3G44310
0.0410677	2	4	Positive regulation of shade avoidance	AT1G18400 AT5G08130
0.041877	3	12	Regulation of abscisic acid biosynthetic process	AT1G13930 AT2G03440 AT1G64670
0.041877	3	12	S-adenosylmethionine metabolic process	AT3G23810 AT2G36880 AT3G17390
0.0419242	9	100	Cellular metabolic compound salvage	AT4G14716 AT5G03300 AT5G43850 AT1G50110 AT2G22780 AT1G14450 AT1G67350 AT2G02050 AT2G31490
0.0424431	5	36	Multidimensional cell growth	AT1G05850 AT1G10550 AT2G44080 AT4G01710 AT5G60920
0.0442931	9	101	Response to gravity	AT2G17990 AT1G68370 AT1G70940 AT2G18040 AT2G18790 AT2G47000 AT3G23050 AT4G16515 AT5G13930
0.0444303	13	177	Plant-type cell wall biogenesis	AT1G27930 AT1G29890 AT3G06550 AT5G05170 AT5G15650 AT5G60920 AT1G77130 AT1G51630 AT1G76670 AT3G25140 AT3G49720 AT4G11150 AT5G65810
0.0444303	13	177	Secondary metabolite biosynthetic process	AT4G37980 AT4G39330 AT5G22500 AT5G59540 AT2G36880 AT4G34050 AT1G50110 AT1G62570 AT1G64670 AT1G71030 AT2G41760 AT3G17390 AT4G27260
0.0455174	32	598	Homeostatic process	AT1G23080 AT1G70940 AT2G01420 AT2G23150 AT2G26710 AT2G47160 AT3G30180 AT3G58730 AT4G16760 AT4G29130 AT5G62670 AT1G08570 AT1G11530 AT1G35620 AT3G25580 AT3G58620 AT4G28730 AT5G39865 AT5G42150 AT5G60640 AT4G17550 AT4G39400 AT1G16300 AT1G22840 AT1G68670 AT2G18790 AT4G30996 AT3G09390 AT2G23170 AT2G46800 AT4G27260 AT5G13820
0.0455788	48	986	Cellular developmental process	AT1G18710 AT1G71030 AT2G16720 AT3G12820 AT4G01680 AT5G07200 AT5G49330 AT4G16515 AT1G31880 AT5G15580 AT5G45600 AT1G03430 AT3G49720 AT5G03280 AT5G65810 AT1G05850 AT1G09330 AT1G56580 AT1G65060 AT1G70940 AT1G74380 AT1G78570 AT2G03680 AT2G18010 AT2G20370 AT2G26650 AT2G36880 AT2G38530 AT2G45160 AT2G46600 AT2G47000 AT3G23090 AT3G23980 AT3G43960 AT3G48820 AT3G61440 AT4G00150 AT4G01710 AT4G05440 AT4G05530…
0.0467169	15	219	Ribonucleoside monophosphate metabolic process	AT1G15120 AT1G16300 AT1G22840 AT1G80230 AT3G52730 AT3G52990 AT4G29130 AT5G51040 AT5G66760 AT1G51650 AT1G78040 AT3G54470 AT3G57550 AT5G03300 AT5G26667
0.0474374	6	52	ATP synthesis coupled electron transport	AT1G15120 AT1G22840 AT1G80230 AT3G52730 AT5G51040 AT5G66760
0.0479301	136	3302	Aromatic compound biosynthetic process	AT1G13870 AT1G16300 AT1G28520 AT1G63000 AT1G75540 AT1G80230 AT2G27490 AT3G01470 AT3G01750 AT3G02570 AT3G12480 AT3G29575 AT3G44720 AT3G52990 AT4G10240 AT4G29130 AT4G37980 AT4G39330 AT5G13240 AT5G20070 AT5G22500 AT5G22630 AT5G41360 AT5G65310 AT1G13260 AT1G53500 AT1G60440 AT1G78570 AT2G18790 AT2G27860 AT2G34720 AT2G36080 AT2G46790 AT3G29360 AT4G16780 AT5G22290 AT5G26667 AT5G28300 AT5G39320 AT1G02340…
0.0481123	24	416	Regulation of signal transduction	AT1G18350 AT1G23080 AT1G70940 AT2G01420 AT3G05120 AT4G26080 AT5G57050 AT2G47000 AT2G32510 AT4G14010 AT4G16515 AT5G67070 AT2G26070 AT1G10560 AT1G78570 AT5G03280 AT1G69160 AT1G70810 AT5G12050 AT1G04310 AT2G25490 AT3G23150 AT5G03730 AT5G25350
0.0493532	13	180	Cellular response to organic cyclic compound	AT2G16600 AT3G54030 AT4G00710 AT4G13930 AT2G27210 AT2G42870 AT3G58850 AT4G36780 AT4G39400 AT4G28720 AT5G08130 AT1G18350 AT2G20370

## Sheet: Cot_Up_Shared
Enrichment FDR	Genes in list	Total genes	Functional Category	Genes
1.43943e-05	28	1284	Macromolecule localization	AT1G06400 AT1G22740 AT1G26670 AT1G43890 AT1G49300 AT1G53320 AT1G73030 AT2G01470 AT2G22425 AT2G33470 AT3G07560 AT3G52850 AT5G39510 AT1G31812 AT1G04750 AT1G22180 AT1G62040 AT2G17380 AT2G21520 AT2G33120 AT3G06420 AT3G21865 AT3G51600 AT4G21980 AT5G46630 AT5G63880 AT5G46330 AT5G42890
3.09725e-05	29	1464	Organic substance transport	AT1G06400 AT1G22740 AT1G26670 AT1G43890 AT1G49300 AT1G73030 AT2G01470 AT2G22425 AT2G33470 AT3G07560 AT3G52850 AT5G27520 AT5G39510 AT1G31812 AT1G04750 AT1G22180 AT1G62040 AT2G17380 AT2G21520 AT2G25520 AT2G33120 AT3G06420 AT3G21865 AT3G51600 AT4G21980 AT5G42420 AT5G46630 AT5G63880 AT5G42890
3.41424e-05	21	858	Protein transport	AT1G06400 AT1G22740 AT1G26670 AT1G43890 AT1G49300 AT1G73030 AT2G01470 AT2G22425 AT3G07560 AT3G52850 AT5G39510 AT1G04750 AT1G62040 AT2G17380 AT2G21520 AT2G33120 AT3G06420 AT3G21865 AT4G21980 AT5G46630 AT5G63880
3.41424e-05	22	932	Amide transport	AT1G06400 AT1G22740 AT1G26670 AT1G43890 AT1G49300 AT1G73030 AT2G01470 AT2G22425 AT2G33470 AT3G07560 AT3G52850 AT5G39510 AT1G04750 AT1G62040 AT2G17380 AT2G21520 AT2G33120 AT3G06420 AT3G21865 AT4G21980 AT5G46630 AT5G63880
3.41424e-05	21	866	Establishment of protein localization	AT1G06400 AT1G22740 AT1G26670 AT1G43890 AT1G49300 AT1G73030 AT2G01470 AT2G22425 AT3G07560 AT3G52850 AT5G39510 AT1G04750 AT1G62040 AT2G17380 AT2G21520 AT2G33120 AT3G06420 AT3G21865 AT4G21980 AT5G46630 AT5G63880
4.19378e-05	7	71	Monocarboxylic acid catabolic process	AT5G14780 AT5G27520 AT1G79440 AT2G02390 AT5G43280 AT5G42890 AT3G07560
5.63782e-05	21	912	Peptide transport	AT1G06400 AT1G22740 AT1G26670 AT1G43890 AT1G49300 AT1G73030 AT2G01470 AT2G22425 AT3G07560 AT3G52850 AT5G39510 AT1G04750 AT1G62040 AT2G17380 AT2G21520 AT2G33120 AT3G06420 AT3G21865 AT4G21980 AT5G46630 AT5G63880
7.50486e-05	22	1025	Protein localization	AT1G06400 AT1G22740 AT1G26670 AT1G43890 AT1G49300 AT1G53320 AT1G73030 AT2G01470 AT2G22425 AT3G07560 AT3G52850 AT5G39510 AT1G04750 AT1G62040 AT2G17380 AT2G21520 AT2G33120 AT3G06420 AT3G21865 AT4G21980 AT5G46630 AT5G63880
7.50486e-05	24	1189	Nitrogen compound transport	AT1G06400 AT1G22740 AT1G26670 AT1G43890 AT1G49300 AT1G73030 AT2G01470 AT2G22425 AT2G33470 AT3G07560 AT3G52850 AT5G27520 AT5G39510 AT1G04750 AT1G62040 AT2G17380 AT2G21520 AT2G33120 AT3G06420 AT3G21865 AT4G21980 AT5G42420 AT5G46630 AT5G63880
0.000677627	8	163	Organic acid catabolic process	AT2G02390 AT5G14780 AT5G27520 AT1G79440 AT3G45300 AT5G43280 AT5G42890 AT3G07560
0.000677627	8	163	Carboxylic acid catabolic process	AT2G02390 AT5G14780 AT5G27520 AT1G79440 AT3G45300 AT5G43280 AT5G42890 AT3G07560
0.00201642	36	2738	Transport	AT1G04750 AT1G06400 AT1G22740 AT1G26670 AT1G43890 AT1G49300 AT1G73030 AT2G01470 AT2G22425 AT2G29700 AT2G33120 AT2G33470 AT3G07560 AT3G52850 AT4G26100 AT5G27520 AT5G39510 AT1G31812 AT5G46330 AT5G46630 AT1G22180 AT1G62040 AT1G75630 AT2G17380 AT2G21520 AT2G25520 AT3G06420 AT3G21865 AT3G51600 AT3G56950 AT4G21980 AT5G20650 AT5G42420 AT5G63880 AT1G16510 AT5G42890
0.0025352	36	2779	Establishment of localization	AT1G04750 AT1G06400 AT1G22740 AT1G26670 AT1G43890 AT1G49300 AT1G73030 AT2G01470 AT2G22425 AT2G29700 AT2G33120 AT2G33470 AT3G07560 AT3G52850 AT4G26100 AT5G27520 AT5G39510 AT1G31812 AT5G46330 AT5G46630 AT1G22180 AT1G62040 AT1G75630 AT2G17380 AT2G21520 AT2G25520 AT3G06420 AT3G21865 AT3G51600 AT3G56950 AT4G21980 AT5G20650 AT5G42420 AT5G63880 AT1G16510 AT5G42890
0.00407309	15	727	Intracellular transport	AT1G06400 AT1G22740 AT1G26670 AT1G43890 AT1G49300 AT1G73030 AT2G01470 AT2G22425 AT2G29700 AT3G07560 AT3G52850 AT5G39510 AT2G17380 AT5G46630 AT5G42890
0.00423699	4	38	Peroxisome organization	AT3G07560 AT5G27520 AT3G21865 AT2G01450
0.00432878	12	501	Vesicle-mediated transport	AT1G04750 AT1G26670 AT1G73030 AT2G01470 AT2G29700 AT2G33120 AT3G52850 AT4G26100 AT5G39510 AT5G46330 AT5G46630 AT2G17380
0.00432878	37	3000	Localization	AT1G04750 AT1G06400 AT1G22740 AT1G26670 AT1G43890 AT1G49300 AT1G53320 AT1G73030 AT2G01470 AT2G22425 AT2G29700 AT2G33120 AT2G33470 AT3G07560 AT3G52850 AT4G26100 AT5G27520 AT5G39510 AT1G31812 AT5G46330 AT5G46630 AT1G22180 AT1G62040 AT1G75630 AT2G17380 AT2G21520 AT2G25520 AT3G06420 AT3G21865 AT3G51600 AT3G56950 AT4G21980 AT5G20650 AT5G42420 AT5G63880 AT1G16510 AT5G42890
0.00483293	6	121	Vesicle organization	AT1G04750 AT1G26670 AT2G01470 AT2G29700 AT2G33120 AT5G39510
0.00670688	15	783	Establishment of localization in cell	AT1G06400 AT1G22740 AT1G26670 AT1G43890 AT1G49300 AT1G73030 AT2G01470 AT2G22425 AT2G29700 AT3G07560 AT3G52850 AT5G39510 AT2G17380 AT5G46630 AT5G42890
0.00674229	5	85	Autophagy	AT4G22330 AT1G62040 AT3G06420 AT4G21980 AT1G22740
0.00674229	5	85	Process utilizing autophagic mechanism	AT4G22330 AT1G62040 AT3G06420 AT4G21980 AT1G22740
0.00679786	8	250	Small molecule catabolic process	AT2G02390 AT5G14780 AT5G27520 AT1G79440 AT3G45300 AT5G43280 AT5G42890 AT3G07560
0.00691981	4	48	Fatty acid beta-oxidation	AT5G27520 AT5G43280 AT5G42890 AT3G07560
0.00864659	4	52	Fatty acid catabolic process	AT5G27520 AT5G43280 AT5G42890 AT3G07560
0.00864659	4	53	Fatty acid oxidation	AT5G27520 AT5G43280 AT5G42890 AT3G07560
0.00864659	17	1013	Cellular localization	AT1G06400 AT1G22740 AT1G26670 AT1G43890 AT1G49300 AT1G53320 AT1G73030 AT2G01470 AT2G22425 AT2G29700 AT3G07560 AT3G52850 AT5G39510 AT2G17380 AT5G46630 AT5G46330 AT5G42890
0.00864659	37	3184	Cellular response to stimulus	AT1G06400 AT1G22740 AT1G43890 AT1G49300 AT1G62040 AT1G66410 AT2G01450 AT2G46700 AT3G06420 AT3G20770 AT3G52560 AT4G21980 AT4G24210 AT4G28270 AT5G21274 AT5G55850 AT4G39070 AT1G06700 AT1G09570 AT1G16510 AT1G63460 AT1G75750 AT2G02390 AT2G22430 AT2G22660 AT2G40940 AT3G12710 AT3G14230 AT4G22330 AT5G46330 AT1G01230 AT5G06370 AT1G04750 AT1G22300 AT1G35160 AT2G33120 AT1G56010
0.00932353	5	97	Vacuolar transport	AT1G26670 AT1G73030 AT3G52850 AT5G39510 AT5G63880
0.00964545	3	24	Golgi to vacuole transport	AT1G26670 AT3G52850 AT5G39510
0.00964545	4	56	Vesicle fusion	AT1G04750 AT1G26670 AT2G33120 AT5G39510
0.0105658	22	1550	Cellular catabolic process	AT1G16470 AT2G02390 AT2G20680 AT3G52850 AT4G01610 AT4G24210 AT4G28270 AT4G39090 AT5G14780 AT5G27520 AT5G59140 AT1G79440 AT3G45300 AT4G22330 AT1G62040 AT3G06420 AT4G21980 AT4G29040 AT5G43280 AT5G42890 AT1G22740 AT3G07560
0.0117217	4	60	Organelle membrane fusion	AT1G04750 AT1G26670 AT2G33120 AT5G39510
0.0124923	4	62	Endosomal transport	AT1G26670 AT1G73030 AT2G29700 AT5G39510
0.0124923	4	62	Rab protein signal transduction	AT1G06400 AT1G22740 AT1G43890 AT1G49300
0.012892	4	63	Lipid oxidation	AT5G27520 AT5G43280 AT5G42890 AT3G07560
0.0136653	27	2150	Response to abiotic stimulus	AT4G39070 AT5G47080 AT1G09570 AT1G17455 AT1G31812 AT1G79440 AT2G22430 AT3G60530 AT4G01900 AT4G14130 AT4G39090 AT5G63810 AT5G67480 AT5G05690 AT1G16510 AT1G49300 AT2G22660 AT3G12490 AT3G14230 AT3G16640 AT3G20770 AT4G00730 AT4G22330 AT4G27410 AT4G29040 AT4G40060 AT5G39510
0.0136653	2	7	Endoplasmic reticulum tubular network organization	AT4G31080 AT1G64090
0.017443	2	8	Positive regulation of autophagy	AT1G22740 AT4G22330
0.019378	28	2324	Cell communication	AT1G06400 AT1G22740 AT1G43890 AT1G49300 AT1G62040 AT1G66410 AT2G01450 AT2G46700 AT3G06420 AT3G20770 AT4G21980 AT4G24210 AT5G21274 AT5G55850 AT4G39070 AT1G06700 AT1G09570 AT1G16510 AT1G75750 AT2G22430 AT2G22660 AT2G40940 AT3G14230 AT4G22330 AT5G46330 AT1G22300 AT1G35160 AT1G56010
0.0212131	2	9	Cell plate formation involved in plant-type cell wall biogenesis	AT1G04750 AT2G33120
0.0216406	3	35	Retrograde transport, endosome to Golgi	AT1G26670 AT2G29700 AT5G39510
0.0224016	3	36	Post-Golgi vesicle-mediated transport	AT1G26670 AT3G52850 AT5G39510
0.0224016	4	77	Membrane fusion	AT1G04750 AT1G26670 AT2G33120 AT5G39510
0.0240481	25	2033	Signal transduction	AT1G06400 AT1G22740 AT1G43890 AT1G49300 AT1G66410 AT2G01450 AT2G46700 AT3G20770 AT4G24210 AT5G21274 AT5G55850 AT4G39070 AT1G06700 AT1G09570 AT1G16510 AT1G75750 AT2G22430 AT2G22660 AT2G40940 AT3G14230 AT4G22330 AT5G46330 AT1G22300 AT1G35160 AT1G56010
0.0243401	11	594	Intracellular protein transport	AT1G06400 AT1G22740 AT1G26670 AT1G43890 AT1G49300 AT2G22425 AT3G07560 AT3G52850 AT5G39510 AT2G17380 AT5G46630
0.0243401	3	38	Cytosolic transport	AT1G26670 AT2G29700 AT5G39510
0.0243401	4	80	Response to endoplasmic reticulum stress	AT4G28270 AT1G01230 AT1G04750 AT2G33120
0.0253177	3	39	Cellular response to nitrogen starvation	AT1G62040 AT3G06420 AT4G21980
0.0258515	7	272	Fatty acid metabolic process	AT3G45770 AT5G27520 AT3G05020 AT5G43280 AT5G42890 AT3G07560 AT4G01900
0.0276552	25	2074	Signaling	AT1G06400 AT1G22740 AT1G43890 AT1G49300 AT1G66410 AT2G01450 AT2G46700 AT3G20770 AT4G24210 AT5G21274 AT5G55850 AT4G39070 AT1G06700 AT1G09570 AT1G16510 AT1G75750 AT2G22430 AT2G22660 AT2G40940 AT3G14230 AT4G22330 AT5G46330 AT1G22300 AT1G35160 AT1G56010
0.0284923	13	800	Cellular macromolecule localization	AT1G06400 AT1G22740 AT1G26670 AT1G43890 AT1G49300 AT1G53320 AT2G22425 AT3G07560 AT3G52850 AT5G39510 AT2G17380 AT5G46630 AT5G46330
0.0287984	3	42	Protein targeting to vacuole	AT1G26670 AT3G52850 AT5G39510
0.0287984	4	88	Ras protein signal transduction	AT1G06400 AT1G22740 AT1G43890 AT1G49300
0.0287984	2	12	Vesicle fusion with Golgi apparatus	AT1G26670 AT5G39510
0.0330348	23	1888	Catabolic process	AT1G16470 AT2G02390 AT2G20680 AT3G52850 AT4G01610 AT4G24210 AT4G28270 AT4G33490 AT4G39090 AT5G14780 AT5G27520 AT5G59140 AT1G79440 AT3G45300 AT4G22330 AT1G62040 AT3G06420 AT4G21980 AT4G29040 AT5G43280 AT5G42890 AT1G22740 AT3G07560
0.0330414	14	922	Hormone-mediated signaling pathway	AT2G46700 AT3G20770 AT4G24210 AT4G39070 AT1G16510 AT1G75750 AT2G22430 AT2G22660 AT2G40940 AT3G14230 AT4G22330 AT1G22300 AT1G35160 AT1G56010
0.0333036	4	93	Organelle fusion	AT1G04750 AT1G26670 AT2G33120 AT5G39510
0.034011	4	94	Small GTPase mediated signal transduction	AT1G06400 AT1G22740 AT1G43890 AT1G49300
0.0340586	10	548	Monocarboxylic acid metabolic process	AT3G45770 AT5G14780 AT5G27520 AT1G79440 AT2G02390 AT3G05020 AT5G43280 AT5G42890 AT3G07560 AT4G01900
0.0342003	12	736	Intracellular signal transduction	AT1G06400 AT1G22740 AT1G43890 AT1G49300 AT1G66410 AT2G01450 AT2G46700 AT3G20770 AT5G21274 AT1G09570 AT2G40940 AT3G14230
0.0355232	3	48	Cellular response to nitrogen levels	AT1G62040 AT3G06420 AT4G21980
0.0355232	3	48	Establishment of protein localization to vacuole	AT1G26670 AT3G52850 AT5G39510
0.0370608	3	49	Protein localization to vacuole	AT1G26670 AT3G52850 AT5G39510
0.0374103	2	15	Cell plate assembly	AT1G04750 AT2G33120
0.0374103	12	752	Response to light stimulus	AT4G39070 AT5G47080 AT1G09570 AT1G17455 AT3G60530 AT4G01900 AT4G14130 AT5G05690 AT1G79440 AT4G00730 AT4G40060 AT1G31812
0.0381091	9	476	Cellular response to lipid	AT2G46700 AT4G24210 AT4G39070 AT1G75750 AT2G22430 AT2G22660 AT4G22330 AT1G22300 AT1G35160
0.0415641	5	166	Lipid transport	AT2G33470 AT1G31812 AT1G22180 AT3G51600 AT5G42890
0.0417209	12	767	Cellular protein localization	AT1G06400 AT1G22740 AT1G26670 AT1G43890 AT1G49300 AT1G53320 AT2G22425 AT3G07560 AT3G52850 AT5G39510 AT2G17380 AT5G46630
0.0431969	12	773	Response to radiation	AT4G39070 AT5G47080 AT1G09570 AT1G17455 AT3G60530 AT4G01900 AT4G14130 AT5G05690 AT1G79440 AT4G00730 AT4G40060 AT1G31812
0.0431969	4	106	Cellular lipid catabolic process	AT5G27520 AT5G43280 AT5G42890 AT3G07560
0.0463195	33	3194	Response to chemical	AT2G46700 AT3G20770 AT4G24210 AT4G28270 AT5G27520 AT1G22300 AT1G75750 AT3G16640 AT4G39070 AT5G20650 AT5G42890 AT1G16510 AT1G63460 AT2G02390 AT2G22430 AT2G22660 AT2G40940 AT3G14230 AT4G22330 AT1G16470 AT1G28330 AT1G79440 AT4G01900 AT4G29040 AT5G14780 AT5G67480 AT1G06400 AT1G09570 AT3G12490 AT4G27410 AT5G06370 AT1G35160 AT1G56010
0.0473326	6	247	Membrane organization	AT1G04750 AT1G26670 AT2G01470 AT2G33120 AT2G33470 AT5G39510

## Sheet: Hyp_Down_LB_specific
Enrichment FDR	Genes in list	Total genes	Functional Category	Genes
1.38469e-31	197	1963	Small molecule metabolic process	AT1G03400 AT1G09340 AT1G11790 AT1G12900 AT1G13440 AT1G23190 AT1G25350 AT1G29880 AT1G32220 AT1G32440 AT1G42970 AT1G48850 AT1G65960 AT1G66540 AT1G70730 AT1G78440 AT1G79550 AT1G80340 AT2G04400 AT2G16500 AT2G22240 AT2G23420 AT2G26080 AT2G26800 AT2G29090 AT2G31170 AT2G38210 AT2G38230 AT2G43710 AT2G44160 AT2G45300 AT3G02020 AT3G03250 AT3G04120 AT3G10050 AT3G12780 AT3G15850 AT3G21110 AT3G23810 AT3G23940…
3.66257e-31	207	2150	Response to abiotic stimulus	AT1G06040 AT1G06430 AT1G45474 AT1G76570 AT2G30950 AT3G03450 AT3G09440 AT3G12580 AT3G16350 AT3G17609 AT3G17611 AT3G27660 AT3G27690 AT3G54220 AT3G56090 AT4G00430 AT4G24280 AT4G37470 AT4G37910 AT4G38960 AT5G08640 AT5G09590 AT5G11260 AT5G12080 AT5G28490 AT5G42270 AT5G49910 AT5G56000 AT5G56010 AT5G57360 AT5G58760 AT5G58770 AT5G59720 AT1G68830 AT2G18790 AT2G42540 AT2G46340 AT3G08730 AT3G47860 AT5G43630…
9.36351e-27	178	1835	Oxidation-reduction process	AT1G06430 AT1G07420 AT1G23190 AT1G70730 AT2G24190 AT2G29090 AT2G30950 AT2G37240 AT3G03250 AT3G30180 AT3G46970 AT3G55410 AT3G61220 AT4G10040 AT5G08530 AT5G13440 AT5G17310 AT5G40810 AT5G42270 AT5G48880 AT5G66760 AT1G23740 AT4G04610 AT5G08740 AT1G03310 AT1G03400 AT1G03680 AT1G06690 AT1G07180 AT1G07450 AT1G07890 AT1G08570 AT1G10960 AT1G12900 AT1G13440 AT1G14820 AT1G15140 AT1G20020 AT1G23010 AT1G24280…
1.07787e-24	101	752	Response to light stimulus	AT1G06040 AT1G06430 AT1G45474 AT1G76570 AT2G30950 AT3G17609 AT3G17611 AT3G27690 AT4G38960 AT5G08640 AT5G11260 AT5G28490 AT5G42270 AT5G57360 AT5G58760 AT1G68830 AT2G18790 AT2G46340 AT3G47860 AT5G43630 AT1G12370 AT1G18810 AT1G34000 AT1G53090 AT2G16365 AT2G24540 AT2G32950 AT3G44450 AT3G52740 AT4G18130 AT4G34550 AT1G01470 AT1G07180 AT1G08540 AT1G15510 AT1G42970 AT1G43560 AT1G58340 AT1G67090 AT1G79550…
7.79658e-24	101	773	Response to radiation	AT1G06040 AT1G06430 AT1G45474 AT1G76570 AT2G30950 AT3G17609 AT3G17611 AT3G27690 AT4G38960 AT5G08640 AT5G11260 AT5G28490 AT5G42270 AT5G57360 AT5G58760 AT1G68830 AT2G18790 AT2G46340 AT3G47860 AT5G43630 AT1G12370 AT1G18810 AT1G34000 AT1G53090 AT2G16365 AT2G24540 AT2G32950 AT3G44450 AT3G52740 AT4G18130 AT4G34550 AT1G01470 AT1G07180 AT1G08540 AT1G15510 AT1G42970 AT1G43560 AT1G58340 AT1G67090 AT1G79550…
1.00023e-22	57	275	Photosynthesis	AT1G05385 AT1G06430 AT1G45474 AT1G76570 AT2G30950 AT3G27690 AT3G56090 AT5G42270 AT1G32070 AT1G55480 AT4G02260 AT1G12900 AT1G17050 AT1G20020 AT1G30510 AT1G42970 AT1G44575 AT1G53310 AT1G67090 AT1G76450 AT1G77090 AT1G78510 AT2G20890 AT2G21970 AT2G28605 AT3G12780 AT3G22840 AT3G54050 AT3G55800 AT3G56940 AT4G02530 AT4G03280 AT4G14690 AT4G18480 AT4G28660 AT5G02120 AT5G11450 AT5G38410 AT5G38420 AT5G44650…
2.81833e-21	132	1302	Organic acid metabolic process	AT1G03400 AT1G11790 AT1G13440 AT1G25350 AT1G29880 AT1G32440 AT1G48850 AT1G65960 AT1G66540 AT1G78440 AT1G79550 AT1G80340 AT2G04400 AT2G16500 AT2G26080 AT2G26800 AT2G29090 AT2G31170 AT2G38210 AT2G38230 AT2G43710 AT2G44160 AT2G45300 AT3G02020 AT3G04120 AT3G10050 AT3G12780 AT3G15850 AT3G23810 AT3G23940 AT3G29200 AT3G44720 AT3G46100 AT3G55410 AT3G59760 AT3G59970 AT4G13930 AT4G19710 AT4G24620 AT4G24830…
2.81833e-21	132	1299	Oxoacid metabolic process	AT1G03400 AT1G11790 AT1G13440 AT1G25350 AT1G29880 AT1G32440 AT1G48850 AT1G65960 AT1G66540 AT1G78440 AT1G79550 AT1G80340 AT2G04400 AT2G16500 AT2G26080 AT2G26800 AT2G29090 AT2G31170 AT2G38210 AT2G38230 AT2G43710 AT2G44160 AT2G45300 AT3G02020 AT3G04120 AT3G10050 AT3G12780 AT3G15850 AT3G23810 AT3G23940 AT3G29200 AT3G44720 AT3G46100 AT3G55410 AT3G59760 AT3G59970 AT4G13930 AT4G19710 AT4G24620 AT4G24830…
2.81833e-21	100	825	Small molecule biosynthetic process	AT1G11790 AT1G13440 AT1G32220 AT1G32440 AT1G48850 AT1G78440 AT1G79550 AT1G80340 AT2G04400 AT2G22240 AT2G26800 AT2G38210 AT2G38230 AT2G44160 AT2G45300 AT3G02020 AT3G04120 AT3G10050 AT3G12780 AT3G15850 AT3G23940 AT3G29200 AT3G44720 AT3G54050 AT3G55800 AT3G59760 AT3G59970 AT4G01660 AT4G13930 AT4G19710 AT4G24620 AT4G24830 AT4G32520 AT4G39800 AT5G01410 AT5G08570 AT5G15910 AT5G20070 AT5G21060 AT5G42740…
2.18676e-18	115	1133	Carboxylic acid metabolic process	AT1G11790 AT1G13440 AT1G25350 AT1G29880 AT1G32440 AT1G48850 AT1G65960 AT1G78440 AT1G79550 AT1G80340 AT2G04400 AT2G16500 AT2G26080 AT2G26800 AT2G29090 AT2G31170 AT2G38210 AT2G38230 AT2G43710 AT2G44160 AT2G45300 AT3G02020 AT3G04120 AT3G10050 AT3G12780 AT3G15850 AT3G23810 AT3G23940 AT3G29200 AT3G44720 AT3G46100 AT3G55410 AT3G59760 AT3G59970 AT4G13930 AT4G19710 AT4G24620 AT4G24830 AT4G32520 AT4G33010…
5.71743e-18	69	489	Cellular amino acid metabolic process	AT1G11790 AT1G25350 AT1G29880 AT1G48850 AT1G65960 AT2G04400 AT2G16500 AT2G26080 AT2G26800 AT2G31170 AT2G38210 AT2G38230 AT2G44160 AT3G02020 AT3G10050 AT3G23810 AT3G23940 AT3G29200 AT3G44720 AT3G46100 AT3G59760 AT3G59970 AT4G13930 AT4G19710 AT4G24830 AT4G32520 AT4G33010 AT5G01410 AT5G21060 AT5G43850 AT5G49030 AT2G22250 AT3G48560 AT4G08870 AT5G36160 AT5G53970 AT1G08490 AT1G14820 AT1G17290 AT1G22410…
5.55574e-17	56	350	Alpha-amino acid metabolic process	AT1G11790 AT1G65960 AT2G04400 AT2G16500 AT2G26080 AT2G26800 AT2G44160 AT3G02020 AT3G10050 AT3G23810 AT3G44720 AT3G59760 AT3G59970 AT4G13930 AT4G19710 AT4G24830 AT4G32520 AT4G33010 AT5G21060 AT5G43850 AT3G48560 AT4G08870 AT5G36160 AT5G53970 AT1G08490 AT1G14820 AT1G17290 AT1G32470 AT1G62180 AT1G62960 AT1G70580 AT1G75500 AT2G22250 AT2G22810 AT2G28880 AT2G35370 AT2G37040 AT2G43100 AT3G03780 AT3G23940…
4.65935e-15	39	194	Pigment metabolic process	AT1G19670 AT2G30390 AT4G14210 AT4G37000 AT5G26030 AT5G42800 AT5G56090 AT5G57030 AT1G06000 AT5G54160 AT1G31800 AT2G18620 AT3G04870 AT3G48730 AT3G51820 AT3G56940 AT4G18480 AT4G22880 AT4G25700 AT4G34740 AT5G08640 AT5G18660 AT5G52570 AT5G13930 AT1G78570 AT2G20890 AT2G32950 AT2G40400 AT2G41680 AT3G11945 AT4G01660 AT4G14690 AT4G26150 AT4G27830 AT5G11260 AT5G17220 AT5G61670 AT5G67030 AT3G22840
8.83689e-15	47	284	Plastid organization	AT1G06430 AT2G20890 AT2G30950 AT3G51220 AT3G56290 AT3G62910 AT4G02990 AT5G42270 AT5G55280 AT5G55580 AT5G58770 AT2G42540 AT2G16070 AT5G53280 AT1G01790 AT4G04850 AT5G10490 AT1G08540 AT1G09340 AT1G15510 AT1G44000 AT1G44575 AT1G50840 AT1G62750 AT1G68590 AT1G74730 AT1G79600 AT2G16365 AT2G21280 AT2G25870 AT2G28000 AT2G46340 AT3G07700 AT3G23400 AT3G46740 AT3G47450 AT3G56940 AT4G26150 AT4G28740 AT4G34740…
5.66605e-14	73	641	Cofactor metabolic process	AT1G07890 AT1G10360 AT1G10370 AT1G13440 AT1G19670 AT1G32220 AT1G32440 AT1G78370 AT1G79550 AT2G23420 AT2G29450 AT2G30390 AT2G38210 AT2G38230 AT2G44160 AT3G03190 AT3G04120 AT3G12780 AT3G23810 AT3G24430 AT3G52960 AT3G59970 AT4G01660 AT4G08390 AT4G13930 AT4G21470 AT4G24620 AT4G32520 AT4G35000 AT4G36530 AT4G37000 AT5G01410 AT5G06290 AT5G08570 AT5G15910 AT5G17220 AT5G20070 AT5G24420 AT5G26030 AT5G42740…
2.86678e-13	63	519	Generation of precursor metabolites and energy	AT1G05385 AT1G06430 AT1G13440 AT1G23190 AT1G32440 AT1G45474 AT1G70730 AT1G76570 AT1G79550 AT2G26800 AT2G30950 AT3G03250 AT3G04120 AT3G12780 AT3G27690 AT3G46970 AT3G55410 AT4G10040 AT4G24620 AT5G08530 AT5G08570 AT5G13440 AT5G17310 AT5G40810 AT5G42270 AT5G42740 AT5G66760 AT1G32070 AT1G55480 AT1G03310 AT1G10960 AT1G53240 AT1G53310 AT1G60950 AT2G20890 AT3G09810 AT3G15020 AT3G24170 AT3G43600 AT4G02530…
3.20127e-13	214	3194	Response to chemical	AT1G07890 AT1G32440 AT1G53670 AT1G58340 AT1G66330 AT1G80340 AT3G03450 AT3G09440 AT3G12580 AT3G12780 AT3G16350 AT3G17611 AT3G26590 AT3G52960 AT3G56090 AT4G00430 AT4G08390 AT4G13930 AT4G14740 AT4G24280 AT4G32520 AT4G33630 AT4G35000 AT4G37680 AT4G37910 AT5G08570 AT5G09590 AT5G14570 AT5G44050 AT5G46800 AT5G48880 AT5G49060 AT5G49910 AT5G59720 AT1G13930 AT1G15140 AT1G20020 AT1G78370 AT2G30950 AT2G33210…
7.84052e-13	70	632	Response to temperature stimulus	AT3G09440 AT3G12580 AT3G27660 AT3G56090 AT4G24280 AT4G37910 AT5G09590 AT5G49910 AT5G56000 AT5G56010 AT5G58770 AT5G59720 AT2G42540 AT1G13930 AT1G80030 AT2G22360 AT2G25140 AT2G40150 AT3G55990 AT5G15450 AT5G22060 AT1G03680 AT1G07890 AT1G09340 AT1G23740 AT1G42970 AT1G45474 AT1G53240 AT1G55490 AT1G58340 AT1G63940 AT1G67090 AT1G79550 AT2G04030 AT2G15970 AT2G22240 AT2G33590 AT2G37220 AT2G39730 AT2G47180…
1.12257e-12	40	241	Response to red or far red light	AT1G06040 AT3G17609 AT4G38960 AT5G11260 AT3G27690 AT1G18810 AT1G53090 AT2G16365 AT2G18790 AT2G24540 AT2G32950 AT2G46340 AT4G18130 AT4G34550 AT1G08540 AT1G67090 AT1G76570 AT1G80340 AT2G29090 AT2G42540 AT3G22840 AT4G14690 AT4G26150 AT5G24120 AT5G38410 AT5G38420 AT5G67030 AT2G39840 AT4G38740 AT5G28490 AT1G10370 AT1G78370 AT1G79600 AT2G04030 AT2G37970 AT2G46790 AT3G21150 AT4G27310 AT4G37470 AT5G57360
1.12257e-12	93	995	Response to inorganic substance	AT3G12780 AT3G16350 AT3G56090 AT4G00430 AT4G33630 AT5G14570 AT5G59720 AT2G42540 AT3G04120 AT4G14030 AT1G01470 AT2G41680 AT4G30130 AT1G02820 AT1G07890 AT1G09340 AT1G13440 AT1G13930 AT1G17290 AT1G18150 AT1G23190 AT1G29880 AT1G42970 AT1G53240 AT1G60710 AT1G63940 AT1G70730 AT1G75280 AT2G15620 AT2G15970 AT2G16770 AT2G22240 AT2G22810 AT2G26740 AT2G33590 AT2G46830 AT2G47180 AT3G03780 AT3G09440 AT3G12580…
1.28423e-12	39	231	Cellular amino acid biosynthetic process	AT1G11790 AT1G48850 AT2G04400 AT2G44160 AT3G02020 AT3G10050 AT3G23940 AT3G29200 AT3G44720 AT3G59760 AT3G59970 AT4G13930 AT4G19710 AT4G24830 AT4G32520 AT5G21060 AT2G22250 AT3G48560 AT1G14820 AT1G22410 AT1G62180 AT1G62960 AT1G75500 AT2G22810 AT2G43100 AT2G45300 AT3G03780 AT3G49680 AT3G53180 AT3G57060 AT4G04610 AT4G13430 AT4G21990 AT4G29840 AT4G37670 AT5G17920 AT5G35630 AT5G43850 AT2G28880
1.3086e-12	30	138	Cellular response to light stimulus	AT3G17609 AT3G17611 AT5G11260 AT5G58760 AT1G18810 AT1G53090 AT2G18790 AT2G24540 AT2G32950 AT2G46340 AT3G44450 AT3G52740 AT4G18130 AT5G57360 AT1G07180 AT1G08540 AT2G21970 AT2G42540 AT3G22840 AT4G14690 AT5G03650 AT5G08740 AT5G24120 AT2G39840 AT4G38740 AT1G56510 AT2G37970 AT2G46790 AT3G21150 AT5G43630
2.04709e-12	32	160	Pigment biosynthetic process	AT2G30390 AT4G14210 AT5G26030 AT5G42800 AT5G56090 AT5G57030 AT1G06000 AT5G54160 AT1G31800 AT2G18620 AT3G04870 AT3G48730 AT3G51820 AT3G56940 AT4G18480 AT4G22880 AT4G25700 AT4G34740 AT5G08640 AT5G18660 AT5G52570 AT5G13930 AT1G78570 AT2G40400 AT2G41680 AT3G11945 AT4G14690 AT4G26150 AT5G17220 AT5G61670 AT5G67030 AT3G22840
2.77505e-12	69	638	Organic acid biosynthetic process	AT1G11790 AT1G13440 AT1G32440 AT1G48850 AT1G78440 AT1G79550 AT1G80340 AT2G04400 AT2G44160 AT2G45300 AT3G02020 AT3G04120 AT3G10050 AT3G12780 AT3G15850 AT3G23940 AT3G29200 AT3G44720 AT3G59760 AT3G59970 AT4G13930 AT4G19710 AT4G24620 AT4G24830 AT4G32520 AT5G08570 AT5G21060 AT5G42740 AT5G62570 AT2G22250 AT3G48560 AT5G63380 AT1G13930 AT1G14820 AT1G22410 AT1G62180 AT1G62960 AT1G73680 AT1G75500 AT2G22810…
2.77505e-12	69	638	Carboxylic acid biosynthetic process	AT1G11790 AT1G13440 AT1G32440 AT1G48850 AT1G78440 AT1G79550 AT1G80340 AT2G04400 AT2G44160 AT2G45300 AT3G02020 AT3G04120 AT3G10050 AT3G12780 AT3G15850 AT3G23940 AT3G29200 AT3G44720 AT3G59760 AT3G59970 AT4G13930 AT4G19710 AT4G24620 AT4G24830 AT4G32520 AT5G08570 AT5G21060 AT5G42740 AT5G62570 AT2G22250 AT3G48560 AT5G63380 AT1G13930 AT1G14820 AT1G22410 AT1G62180 AT1G62960 AT1G73680 AT1G75500 AT2G22810…
2.77505e-12	29	133	Response to karrikin	AT4G37470 AT1G06040 AT1G10370 AT1G10960 AT1G23010 AT1G44575 AT2G16365 AT2G30490 AT2G37040 AT2G41040 AT2G46170 AT3G02910 AT3G09440 AT3G17609 AT3G22840 AT3G44450 AT3G44720 AT3G52740 AT3G53260 AT3G55120 AT3G61220 AT4G03280 AT4G31870 AT5G02270 AT5G05270 AT5G08050 AT5G08640 AT5G11260 AT5G17050
5.21796e-12	30	146	Cellular response to radiation	AT3G17609 AT3G17611 AT5G11260 AT5G58760 AT1G18810 AT1G53090 AT2G18790 AT2G24540 AT2G32950 AT2G46340 AT3G44450 AT3G52740 AT4G18130 AT5G57360 AT1G07180 AT1G08540 AT2G21970 AT2G42540 AT3G22840 AT4G14690 AT5G03650 AT5G08740 AT5G24120 AT2G39840 AT4G38740 AT1G56510 AT2G37970 AT2G46790 AT3G21150 AT5G43630
9.05306e-12	33	180	Sulfur compound biosynthetic process	AT1G03400 AT2G44160 AT3G59760 AT3G59970 AT5G43450 AT5G59540 AT1G74090 AT1G74100 AT4G13770 AT1G14820 AT1G19920 AT1G62180 AT2G36880 AT3G02470 AT3G03780 AT3G22890 AT3G57060 AT4G04610 AT4G19710 AT4G21990 AT5G15950 AT5G17920 AT5G18930 AT5G21060 AT5G43850 AT1G07640 AT1G62560 AT1G65860 AT2G20610 AT2G25450 AT2G43100 AT4G13430 AT4G30530
1.43325e-11	18	50	Protein refolding	AT1G80030 AT2G22360 AT3G09440 AT3G12580 AT4G24280 AT4G32420 AT4G37910 AT4G38740 AT5G09590 AT5G13120 AT5G49910 AT1G55490 AT2G25140 AT2G28000 AT2G33210 AT3G13470 AT3G13860 AT5G15450
1.57587e-11	36	217	Chloroplast organization	AT3G51220 AT3G56290 AT3G62910 AT4G02990 AT5G55280 AT5G55580 AT2G16070 AT5G53280 AT1G01790 AT2G30950 AT4G04850 AT5G10490 AT1G08540 AT1G09340 AT1G15510 AT1G44000 AT1G62750 AT1G74730 AT1G79600 AT2G16365 AT2G21280 AT2G25870 AT2G28000 AT2G46340 AT3G07700 AT3G23400 AT3G46740 AT3G56940 AT4G26150 AT4G28740 AT4G34740 AT5G08050 AT5G15450 AT5G18570 AT5G24120 AT5G44650
9.21877e-11	20	70	Response to red light	AT3G17609 AT5G11260 AT3G27690 AT1G08540 AT1G67090 AT1G80340 AT2G29090 AT2G46340 AT3G22840 AT4G14690 AT4G26150 AT5G24120 AT5G38410 AT5G38420 AT5G67030 AT2G39840 AT5G28490 AT1G79600 AT2G18790 AT5G57360
1.3667e-10	34	210	Alpha-amino acid biosynthetic process	AT1G11790 AT2G04400 AT2G44160 AT3G02020 AT3G10050 AT3G44720 AT3G59760 AT3G59970 AT4G13930 AT4G19710 AT4G24830 AT4G32520 AT5G21060 AT3G48560 AT1G14820 AT1G62180 AT1G62960 AT1G75500 AT2G22250 AT2G22810 AT2G43100 AT3G03780 AT3G23940 AT3G49680 AT3G53180 AT3G57060 AT4G04610 AT4G13430 AT4G21990 AT4G29840 AT4G37670 AT5G17920 AT5G35630 AT5G43850
1.56028e-10	43	322	Cofactor biosynthetic process	AT1G13440 AT1G32220 AT1G32440 AT1G79550 AT2G23420 AT2G30390 AT2G38210 AT2G38230 AT3G04120 AT3G12780 AT4G01660 AT4G21470 AT4G24620 AT5G01410 AT5G08570 AT5G15910 AT5G26030 AT5G42740 AT5G56090 AT5G57030 AT2G28880 AT2G36880 AT3G48730 AT3G51820 AT3G56940 AT4G18480 AT5G11540 AT5G18660 AT5G28840 AT5G51110 AT5G55120 AT1G17050 AT1G78510 AT2G30490 AT2G34630 AT2G40400 AT2G41680 AT3G11945 AT3G63410 AT4G14690…
1.76958e-10	50	418	Sulfur compound metabolic process	AT1G03400 AT1G10360 AT1G10370 AT1G19920 AT1G66540 AT1G78370 AT2G29450 AT2G44160 AT3G03190 AT3G22890 AT3G23810 AT3G24430 AT3G59760 AT3G59970 AT5G17220 AT5G43450 AT5G43850 AT5G59540 AT1G08490 AT1G62180 AT1G74090 AT1G74100 AT4G04610 AT4G13770 AT4G21990 AT4G30530 AT5G65720 AT1G14820 AT2G36880 AT3G02470 AT3G03780 AT3G24170 AT3G57060 AT4G19710 AT5G15950 AT5G17920 AT5G18930 AT5G21060 AT5G63980 AT1G07640…
2.62998e-10	224	3648	Response to stress	AT1G07150 AT1G07890 AT1G12370 AT1G53670 AT1G61190 AT1G61300 AT1G61380 AT1G66330 AT2G31450 AT2G43710 AT3G03450 AT3G09440 AT3G12580 AT3G12780 AT3G16350 AT3G17611 AT3G27660 AT3G52960 AT3G56090 AT4G00430 AT4G08390 AT4G24280 AT4G33630 AT4G35000 AT4G37910 AT5G06290 AT5G08020 AT5G09590 AT5G49060 AT5G49910 AT5G56000 AT5G56010 AT5G57450 AT5G58760 AT5G58770 AT5G59720 AT1G13440 AT1G20020 AT1G53310 AT2G37220…
4.60342e-10	27	142	Photosynthesis, light reaction	AT1G05385 AT1G06430 AT1G45474 AT1G76570 AT2G30950 AT3G27690 AT5G42270 AT1G32070 AT1G55480 AT2G20890 AT4G02530 AT5G44650 AT5G59400 AT1G60950 AT1G64150 AT1G64770 AT1G68830 AT1G71500 AT1G75690 AT3G15850 AT3G54050 AT4G04020 AT4G04640 AT4G35250 AT5G24120 AT2G21970 AT4G03280
1.10742e-09	53	484	Response to oxidative stress	AT1G07890 AT1G53670 AT1G66330 AT3G52960 AT3G56090 AT4G08390 AT4G33630 AT4G35000 AT5G06290 AT5G59720 AT1G13440 AT3G04120 AT3G47450 AT4G14030 AT1G73680 AT2G41680 AT4G04840 AT4G31870 AT5G26860 AT5G43750 AT5G44650 AT1G18150 AT1G75280 AT2G16500 AT2G22240 AT2G29450 AT2G37040 AT2G47180 AT3G03190 AT3G12580 AT3G17800 AT3G53260 AT5G01820 AT5G13930 AT5G16990 AT5G26030 AT5G40390 AT5G52310 AT5G55120 AT5G55620…
1.44177e-09	20	81	Response to high light intensity	AT1G06430 AT2G30950 AT5G42270 AT1G01470 AT1G45474 AT2G21970 AT2G22240 AT2G42540 AT2G47180 AT3G12580 AT3G22840 AT3G27690 AT3G47860 AT4G14690 AT5G02120 AT5G59720 AT1G55480 AT1G79600 AT3G15850 AT4G04020
1.828e-09	132	1865	Organonitrogen compound biosynthetic process	AT1G03400 AT1G11790 AT1G13440 AT1G18070 AT1G25350 AT1G27120 AT1G29880 AT1G32440 AT1G48850 AT1G79550 AT2G04400 AT2G16500 AT2G23420 AT2G30390 AT2G31170 AT2G38210 AT2G38230 AT2G44160 AT3G02020 AT3G02470 AT3G04120 AT3G10050 AT3G12780 AT3G12930 AT3G13640 AT3G21110 AT3G23940 AT3G29200 AT3G44720 AT3G46100 AT3G59760 AT3G59970 AT3G62910 AT4G04640 AT4G13930 AT4G19710 AT4G20360 AT4G21470 AT4G24620 AT4G24830…
2.16096e-09	28	163	Response to light intensity	AT1G06430 AT2G30950 AT5G42270 AT1G68830 AT2G18790 AT1G34000 AT1G01470 AT1G45474 AT1G58340 AT2G21970 AT2G22240 AT2G42540 AT2G47180 AT3G12580 AT3G22840 AT3G27690 AT3G47860 AT4G14690 AT5G02120 AT5G59720 AT3G02730 AT1G55480 AT1G60950 AT1G79600 AT3G15850 AT4G04020 AT4G04850 AT2G32950
2.31391e-09	33	222	Cellular response to abiotic stimulus	AT3G17609 AT3G17611 AT5G11260 AT5G58760 AT1G18810 AT1G53090 AT2G18790 AT2G24540 AT2G32950 AT2G46340 AT3G44450 AT3G52740 AT4G18130 AT5G57360 AT1G07180 AT1G08540 AT1G09340 AT2G15970 AT2G21970 AT2G42540 AT3G22840 AT4G14690 AT5G03650 AT5G08740 AT5G24120 AT2G39840 AT4G38740 AT1G56510 AT2G37970 AT2G46790 AT3G21150 AT5G13170 AT5G43630
2.31391e-09	33	222	Cellular response to environmental stimulus	AT3G17609 AT3G17611 AT5G11260 AT5G58760 AT1G18810 AT1G53090 AT2G18790 AT2G24540 AT2G32950 AT2G46340 AT3G44450 AT3G52740 AT4G18130 AT5G57360 AT1G07180 AT1G08540 AT1G09340 AT2G15970 AT2G21970 AT2G42540 AT3G22840 AT4G14690 AT5G03650 AT5G08740 AT5G24120 AT2G39840 AT4G38740 AT1G56510 AT2G37970 AT2G46790 AT3G21150 AT5G13170 AT5G43630
3.04486e-09	44	369	Carbohydrate biosynthetic process	AT1G03400 AT1G23190 AT1G70730 AT1G79550 AT2G22240 AT2G37720 AT3G12780 AT3G54050 AT3G55800 AT4G22590 AT4G24620 AT4G39350 AT4G39800 AT5G40390 AT5G42740 AT5G43450 AT5G51460 AT5G59540 AT3G55990 AT1G03310 AT1G12900 AT1G32900 AT1G42970 AT1G67090 AT3G52340 AT4G39210 AT5G03650 AT5G11540 AT5G13000 AT5G15740 AT5G24300 AT5G28840 AT5G38410 AT5G38420 AT5G48300 AT5G55120 AT1G07640 AT2G25450 AT2G41680 AT4G17090…
5.4614e-09	42	348	Response to cadmium ion	AT3G12780 AT3G16350 AT4G14030 AT1G07890 AT1G13440 AT1G13930 AT1G17290 AT1G23190 AT1G29880 AT1G42970 AT1G53240 AT1G60710 AT1G63940 AT1G70730 AT1G75280 AT2G33590 AT2G46830 AT3G03780 AT3G04120 AT3G09440 AT3G12580 AT3G13860 AT3G19170 AT3G22890 AT3G25230 AT3G46970 AT3G52880 AT4G01280 AT4G13430 AT4G13930 AT4G24280 AT4G33010 AT4G35450 AT4G37910 AT4G38740 AT5G09590 AT5G09650 AT5G17310 AT5G17920 AT5G35630…
8.52203e-09	29	185	Protein folding	AT1G55490 AT1G80030 AT2G22360 AT2G28000 AT2G33210 AT3G09440 AT3G12580 AT3G13470 AT3G13860 AT3G25230 AT4G24280 AT4G32420 AT4G37910 AT4G38740 AT5G09590 AT5G13120 AT5G49060 AT5G49910 AT5G59720 AT4G35450 AT5G19855 AT2G04030 AT2G25140 AT3G07770 AT4G26780 AT5G15450 AT5G22060 AT5G56000 AT5G56010
1.41726e-08	72	829	Drug metabolic process	AT1G07890 AT1G11790 AT1G13440 AT1G32440 AT1G79550 AT2G26080 AT2G26800 AT2G38210 AT2G38230 AT3G02470 AT3G04120 AT3G12780 AT3G23810 AT3G44720 AT3G52960 AT3G55410 AT4G04640 AT4G08390 AT4G10040 AT4G13930 AT4G24620 AT4G32520 AT4G33010 AT4G35000 AT5G01410 AT5G06290 AT5G08530 AT5G08570 AT5G13440 AT5G15950 AT5G18930 AT5G40810 AT5G42740 AT5G62570 AT5G64300 AT5G66760 AT1G32070 AT1G54570 AT3G47450 AT5G15740…
1.60606e-08	40	333	Coenzyme metabolic process	AT1G13440 AT1G32220 AT1G32440 AT1G79550 AT2G23420 AT2G38210 AT2G38230 AT2G44160 AT3G04120 AT3G12780 AT3G23810 AT3G59970 AT4G01660 AT4G13930 AT4G21470 AT4G24620 AT4G32520 AT5G01410 AT5G08570 AT5G15910 AT5G20070 AT5G24420 AT5G42740 AT5G57030 AT1G24280 AT2G28880 AT2G36880 AT3G04790 AT5G11540 AT5G28840 AT5G51110 AT5G55120 AT1G17050 AT1G78510 AT2G30490 AT2G34630 AT3G11945 AT3G63410 AT5G09820 AT5G49810
2.74672e-08	32	232	Response to heat	AT3G09440 AT3G12580 AT4G24280 AT4G37910 AT5G09590 AT5G49910 AT5G56000 AT5G56010 AT5G59720 AT2G42540 AT1G13930 AT1G80030 AT2G22360 AT2G25140 AT5G15450 AT5G22060 AT1G07890 AT1G58340 AT1G79550 AT2G04030 AT2G22240 AT2G33590 AT2G47180 AT3G04120 AT3G22840 AT4G14690 AT4G26780 AT5G01820 AT3G25230 AT3G47860 AT5G44650 AT5G67030
7.28524e-08	49	485	Response to metal ion	AT3G12780 AT3G16350 AT3G56090 AT4G14030 AT1G07890 AT1G13440 AT1G13930 AT1G17290 AT1G23190 AT1G29880 AT1G42970 AT1G53240 AT1G60710 AT1G63940 AT1G70730 AT1G75280 AT2G16770 AT2G22810 AT2G33590 AT2G46830 AT3G03780 AT3G04120 AT3G09440 AT3G12580 AT3G13860 AT3G19170 AT3G22890 AT3G25230 AT3G46970 AT3G52880 AT4G01280 AT4G13430 AT4G13930 AT4G24280 AT4G33010 AT4G35450 AT4G37910 AT4G38740 AT5G09590 AT5G09650…
7.35716e-08	20	101	Response to blue light	AT5G57360 AT2G18790 AT2G46340 AT5G43630 AT1G18810 AT3G44450 AT3G52740 AT1G67090 AT1G76570 AT3G22840 AT3G27690 AT4G14690 AT5G24120 AT5G38410 AT5G38420 AT4G38740 AT5G28490 AT1G53090 AT3G21150 AT5G55280
1.18998e-07	14	49	Glucose metabolic process	AT1G12900 AT1G23190 AT1G42970 AT1G70730 AT1G79550 AT3G12780 AT3G54050 AT3G55800 AT4G24620 AT5G42740 AT5G55120 AT1G24280 AT1G13440 AT3G04120
2.41608e-07	17	78	Cellular response to red or far red light	AT3G17609 AT5G11260 AT1G18810 AT1G53090 AT2G18790 AT2G24540 AT2G32950 AT2G46340 AT4G18130 AT2G42540 AT3G22840 AT4G14690 AT2G39840 AT4G38740 AT2G37970 AT2G46790 AT3G21150
4.21421e-07	19	101	Porphyrin-containing compound metabolic process	AT1G19670 AT2G30390 AT4G36530 AT4G37000 AT5G26030 AT5G56090 AT3G48730 AT3G51820 AT3G56940 AT4G18480 AT5G18660 AT2G20890 AT2G40400 AT2G41680 AT4G01660 AT4G14690 AT4G26150 AT5G01410 AT3G22840
4.81115e-07	10	25	Carbon fixation	AT1G12900 AT1G42970 AT1G53310 AT1G67090 AT3G12780 AT3G54050 AT3G55800 AT5G38410 AT5G38420 AT3G04790
4.81115e-07	19	102	Tetrapyrrole metabolic process	AT1G19670 AT2G30390 AT4G36530 AT4G37000 AT5G26030 AT5G56090 AT3G48730 AT3G51820 AT3G56940 AT4G18480 AT5G18660 AT2G20890 AT2G40400 AT2G41680 AT4G01660 AT4G14690 AT4G26150 AT5G01410 AT3G22840
4.86803e-07	30	235	Coenzyme biosynthetic process	AT1G13440 AT1G32220 AT1G32440 AT1G79550 AT2G23420 AT2G38210 AT2G38230 AT3G04120 AT3G12780 AT4G01660 AT4G21470 AT4G24620 AT5G01410 AT5G08570 AT5G15910 AT5G42740 AT5G57030 AT2G28880 AT2G36880 AT5G11540 AT5G28840 AT5G51110 AT5G55120 AT1G17050 AT1G78510 AT2G30490 AT2G34630 AT3G11945 AT3G63410 AT5G09820
4.87974e-07	20	113	Response to UV	AT3G17611 AT5G58760 AT1G12370 AT2G21970 AT3G17609 AT3G17800 AT3G21890 AT3G22840 AT4G01660 AT4G14690 AT5G11260 AT5G17780 AT5G01410 AT1G56510 AT2G37040 AT3G51240 AT3G55120 AT4G36220 AT5G08020 AT5G13930
5.37707e-07	11	32	Ketone biosynthetic process	AT1G32220 AT4G01660 AT5G15910 AT5G57030 AT1G17050 AT1G78510 AT2G30490 AT2G34630 AT3G11945 AT3G63410 AT5G09820
5.37707e-07	11	32	Regulation of generation of precursor metabolites and energy	AT1G06430 AT1G79550 AT2G30950 AT3G12780 AT5G42270 AT1G32070 AT1G02410 AT1G68830 AT1G71500 AT3G15850 AT4G04020
5.37707e-07	11	32	Quinone metabolic process	AT1G32220 AT4G01660 AT5G15910 AT5G57030 AT1G17050 AT1G78510 AT2G30490 AT2G34630 AT3G11945 AT3G63410 AT5G09820
5.37707e-07	11	32	Quinone biosynthetic process	AT1G32220 AT4G01660 AT5G15910 AT5G57030 AT1G17050 AT1G78510 AT2G30490 AT2G34630 AT3G11945 AT3G63410 AT5G09820
6.29298e-07	14	56	Plastid membrane organization	AT1G06430 AT2G20890 AT2G30950 AT3G62910 AT5G42270 AT5G58770 AT2G42540 AT1G44575 AT1G74730 AT3G47450 AT5G08050 AT5G18570 AT5G19540 AT5G22830
6.29298e-07	9	20	Reductive pentose-phosphate cycle	AT1G12900 AT1G42970 AT1G67090 AT3G12780 AT3G54050 AT3G55800 AT5G38410 AT5G38420 AT3G04790
6.29298e-07	9	20	Photosynthesis, dark reaction	AT1G12900 AT1G42970 AT1G67090 AT3G12780 AT3G54050 AT3G55800 AT5G38410 AT5G38420 AT3G04790
7.58011e-07	17	85	Alpha-amino acid catabolic process	AT1G65960 AT2G26080 AT2G26800 AT3G10050 AT4G13930 AT4G32520 AT4G33010 AT5G36160 AT5G53970 AT1G17290 AT1G32470 AT1G70580 AT2G16500 AT2G35370 AT2G37040 AT3G23810 AT3G53260
7.92772e-07	43	432	Response to cold	AT3G27660 AT3G56090 AT5G58770 AT2G42540 AT2G40150 AT3G55990 AT1G03680 AT1G09340 AT1G23740 AT1G42970 AT1G45474 AT1G53240 AT1G55490 AT1G63940 AT1G67090 AT2G15970 AT2G37220 AT2G39730 AT3G08730 AT3G12780 AT3G22840 AT3G25770 AT3G27690 AT3G54050 AT4G04020 AT4G17090 AT4G24280 AT4G24960 AT4G34150 AT5G01820 AT5G04590 AT5G06290 AT5G20630 AT5G52310 AT5G54470 AT2G46830 AT1G12860 AT2G16500 AT2G18790 AT2G37230…
8.90801e-07	22	141	Circadian rhythm	AT5G57360 AT5G64170 AT1G09340 AT1G68830 AT2G16365 AT2G46830 AT3G14620 AT3G21890 AT4G02630 AT4G09970 AT4G13930 AT4G15248 AT4G26150 AT4G26700 AT4G38960 AT5G02120 AT5G52310 AT2G42540 AT2G18790 AT2G32950 AT2G46790 AT5G11260
9.61218e-07	14	58	de novo protein folding	AT1G55490 AT1G80030 AT2G22360 AT2G28000 AT2G33210 AT3G09440 AT3G12580 AT3G13470 AT3G13860 AT4G24280 AT4G37910 AT5G09590 AT5G49060 AT5G49910
1.0237e-06	16	77	Sulfur amino acid metabolic process	AT2G44160 AT3G23810 AT3G59760 AT3G59970 AT5G43850 AT1G08490 AT1G14820 AT1G62180 AT3G03780 AT3G57060 AT4G04610 AT4G19710 AT4G21990 AT5G17920 AT5G21060 AT1G65860
1.42932e-06	89	1250	Regulation of biological quality	AT1G03680 AT1G43560 AT1G78440 AT1G80340 AT2G26080 AT3G05030 AT3G24170 AT3G27660 AT3G30180 AT3G46900 AT3G52960 AT3G54220 AT3G56090 AT4G13930 AT4G32520 AT4G33010 AT4G35950 AT5G06290 AT5G08020 AT5G19040 AT5G48880 AT5G56000 AT5G56010 AT5G56600 AT5G57450 AT5G62570 AT1G20260 AT1G32070 AT1G76080 AT2G31750 AT2G41680 AT2G42540 AT3G47450 AT5G13370 AT5G63380 AT1G03055 AT1G08570 AT1G32470 AT1G34780 AT1G56500…
1.69194e-06	15	70	Serine family amino acid metabolic process	AT2G26080 AT3G02020 AT3G23810 AT3G59760 AT4G13930 AT4G19710 AT4G32520 AT4G33010 AT5G21060 AT1G08490 AT1G32470 AT1G62180 AT2G35370 AT4G04610 AT4G21990
2.40361e-06	9	23	Glycogen metabolic process	AT1G23190 AT1G70730 AT3G03250 AT3G46970 AT5G17310 AT1G03310 AT4G39210 AT5G03650 AT5G48300
2.40361e-06	9	23	Energy reserve metabolic process	AT1G23190 AT1G70730 AT3G03250 AT3G46970 AT5G17310 AT1G03310 AT4G39210 AT5G03650 AT5G48300
2.41416e-06	15	72	Response to UV-B	AT5G58760 AT3G17609 AT3G17800 AT3G21890 AT4G01660 AT4G14690 AT5G11260 AT5G17780 AT5G01410 AT2G37040 AT3G51240 AT3G55120 AT4G36220 AT5G08020 AT5G13930
2.46879e-06	22	150	Rhythmic process	AT5G57360 AT2G46790 AT2G46830 AT5G64170 AT1G09340 AT1G68830 AT2G16365 AT3G14620 AT3G21890 AT4G02630 AT4G09970 AT4G13930 AT4G15248 AT4G26150 AT4G26700 AT4G38960 AT5G02120 AT5G52310 AT2G42540 AT2G18790 AT2G32950 AT5G11260
3.01336e-06	24	177	Secondary metabolite biosynthetic process	AT1G03400 AT2G40890 AT4G36220 AT5G43450 AT5G59540 AT1G74090 AT1G74100 AT4G13770 AT1G19920 AT2G36880 AT2G37040 AT3G22890 AT3G53260 AT1G07640 AT1G62560 AT1G65860 AT2G20610 AT2G25450 AT2G43100 AT4G01070 AT4G13430 AT4G22880 AT4G30530 AT5G54160
3.01718e-06	17	94	Cellular amino acid catabolic process	AT1G65960 AT2G26080 AT2G26800 AT3G10050 AT4G13930 AT4G32520 AT4G33010 AT5G36160 AT5G53970 AT1G17290 AT1G32470 AT1G70580 AT2G16500 AT2G35370 AT2G37040 AT3G23810 AT3G53260
3.32262e-06	13	55	Response to far red light	AT3G17609 AT5G11260 AT3G27690 AT2G18790 AT1G67090 AT1G76570 AT2G46340 AT3G22840 AT4G14690 AT5G24120 AT5G38410 AT5G38420 AT5G28490
4.7943e-06	15	76	Red or far-red light signaling pathway	AT3G17609 AT5G11260 AT1G18810 AT1G53090 AT2G18790 AT2G24540 AT2G32950 AT2G46340 AT4G18130 AT2G42540 AT2G39840 AT4G38740 AT2G37970 AT2G46790 AT3G21150
5.07827e-06	13	57	Sulfur amino acid biosynthetic process	AT2G44160 AT3G59760 AT3G59970 AT1G14820 AT1G62180 AT3G03780 AT3G57060 AT4G04610 AT4G19710 AT4G21990 AT5G17920 AT5G21060 AT5G43850
5.2116e-06	16	87	Chlorophyll metabolic process	AT1G19670 AT4G36530 AT4G37000 AT3G48730 AT3G51820 AT3G56940 AT4G18480 AT5G18660 AT2G20890 AT2G40400 AT2G41680 AT4G01660 AT4G14690 AT4G26150 AT5G01410 AT3G22840
6.21199e-06	12	49	Thylakoid membrane organization	AT1G06430 AT2G20890 AT2G30950 AT3G62910 AT5G42270 AT1G44575 AT1G74730 AT3G47450 AT5G08050 AT5G18570 AT5G19540 AT5G22830
6.61536e-06	14	68	Starch metabolic process	AT3G01510 AT3G10940 AT5G03650 AT3G23920 AT3G55800 AT4G17090 AT1G03310 AT1G32900 AT4G39210 AT5G24300 AT5G48300 AT2G41680 AT4G24620 AT1G69830
7.77242e-06	113	1779	Response to oxygen-containing compound	AT1G07890 AT1G32440 AT1G80340 AT3G03450 AT3G16350 AT3G56090 AT4G00430 AT4G08390 AT4G13930 AT4G32520 AT4G33630 AT4G35000 AT5G08570 AT5G14570 AT5G59720 AT2G42540 AT3G04120 AT3G53180 AT4G14030 AT5G40390 AT5G65310 AT1G01470 AT1G22690 AT1G52570 AT2G41680 AT4G03080 AT4G26150 AT4G30130 AT5G11260 AT5G41790 AT5G47710 AT5G52310 AT5G63980 AT1G02820 AT1G07640 AT1G09340 AT1G10370 AT1G18150 AT1G42970 AT1G51700…
8.55371e-06	133	2194	Response to organic substance	AT1G32440 AT1G80340 AT3G03450 AT3G09440 AT3G12580 AT3G16350 AT3G17611 AT3G56090 AT4G13930 AT4G14740 AT4G24280 AT4G32520 AT4G37680 AT4G37910 AT5G08570 AT5G09590 AT5G49060 AT5G49910 AT1G07890 AT1G13930 AT1G15140 AT1G20020 AT1G78370 AT2G30950 AT2G33210 AT3G04790 AT3G21110 AT3G22890 AT3G25230 AT3G46740 AT3G51800 AT3G53180 AT3G54050 AT4G02530 AT4G08390 AT4G18480 AT4G32260 AT4G35000 AT4G38740 AT5G07020…
8.55371e-06	11	42	Tetraterpenoid metabolic process	AT4G14210 AT5G57030 AT1G31800 AT2G18620 AT3G04870 AT4G25700 AT5G52570 AT3G11945 AT4G00370 AT5G61670 AT5G67030
8.55371e-06	11	42	Carotenoid metabolic process	AT4G14210 AT5G57030 AT1G31800 AT2G18620 AT3G04870 AT4G25700 AT5G52570 AT3G11945 AT4G00370 AT5G61670 AT5G67030
8.55371e-06	13	60	S-glycoside biosynthetic process	AT1G03400 AT5G43450 AT5G59540 AT1G74090 AT1G74100 AT4G13770 AT1G07640 AT1G62560 AT1G65860 AT2G20610 AT2G25450 AT2G43100 AT4G13430
8.55371e-06	13	60	Glycosinolate biosynthetic process	AT1G03400 AT5G43450 AT5G59540 AT1G74090 AT1G74100 AT4G13770 AT1G07640 AT1G62560 AT1G65860 AT2G20610 AT2G25450 AT2G43100 AT4G13430
8.55371e-06	13	60	Glucosinolate biosynthetic process	AT1G03400 AT5G43450 AT5G59540 AT1G74090 AT1G74100 AT4G13770 AT1G07640 AT1G62560 AT1G65860 AT2G20610 AT2G25450 AT2G43100 AT4G13430
9.42104e-06	5	6	Plastoquinone biosynthetic process	AT1G17050 AT1G78510 AT3G11945 AT3G63410 AT5G09820
1.10165e-05	10	35	Methionine metabolic process	AT2G44160 AT3G23810 AT3G59970 AT5G43850 AT1G14820 AT3G03780 AT3G57060 AT4G19710 AT5G17920 AT5G21060
1.10165e-05	10	35	Tetraterpenoid biosynthetic process	AT4G14210 AT5G57030 AT1G31800 AT2G18620 AT3G04870 AT4G25700 AT5G52570 AT3G11945 AT5G61670 AT5G67030
1.10165e-05	10	35	Carotenoid biosynthetic process	AT4G14210 AT5G57030 AT1G31800 AT2G18620 AT3G04870 AT4G25700 AT5G52570 AT3G11945 AT5G61670 AT5G67030
1.49417e-05	26	223	Isoprenoid metabolic process	AT1G78440 AT1G80340 AT2G29090 AT3G04870 AT4G14210 AT5G57030 AT5G58770 AT5G60600 AT1G54570 AT1G03055 AT1G13930 AT1G17050 AT1G31800 AT1G78510 AT2G18620 AT2G34630 AT3G43600 AT4G25700 AT4G34350 AT5G52570 AT5G67030 AT2G18790 AT3G11945 AT3G47450 AT4G00370 AT5G61670
1.76072e-05	16	96	Flavonoid metabolic process	AT5G42800 AT1G06000 AT5G08640 AT5G54160 AT3G51240 AT3G55120 AT4G22880 AT5G05270 AT5G13930 AT5G17050 AT1G78570 AT2G32950 AT2G40890 AT4G27830 AT5G11260 AT5G17220
1.78856e-05	9	29	Protein repair	AT1G06430 AT2G30950 AT5G42270 AT1G55480 AT1G53670 AT4G02530 AT4G04840 AT1G75690 AT5G50240
2.04457e-05	28	256	Response to cytokinin	AT3G56090 AT1G07890 AT1G13930 AT1G15140 AT1G20020 AT1G78370 AT2G30950 AT2G33210 AT3G04790 AT3G22890 AT3G25230 AT3G46740 AT3G51800 AT3G54050 AT4G02530 AT4G08390 AT4G18480 AT4G32260 AT4G35000 AT4G37910 AT4G38740 AT5G07020 AT5G15090 AT5G20630 AT5G35630 AT5G42270 AT4G26150 AT1G78100
2.18806e-05	26	228	Organic hydroxy compound biosynthetic process	AT1G07420 AT2G22240 AT2G38210 AT2G38230 AT3G30180 AT4G37760 AT4G39800 AT5G01410 AT5G24140 AT5G42810 AT5G58770 AT5G62570 AT1G06000 AT5G54160 AT1G13930 AT1G64970 AT3G02720 AT3G43600 AT3G63410 AT5G08640 AT5G51110 AT5G67030 AT5G53970 AT1G78570 AT4G22880 AT5G17220
2.36775e-05	9	30	Methionine biosynthetic process	AT2G44160 AT3G59970 AT1G14820 AT3G03780 AT3G57060 AT4G19710 AT5G17920 AT5G21060 AT5G43850
2.36775e-05	9	30	Cellular response to blue light	AT3G44450 AT3G52740 AT5G57360 AT3G22840 AT4G14690 AT5G24120 AT4G38740 AT3G21150 AT5G43630
2.86685e-05	37	401	Secondary metabolic process	AT1G03400 AT1G66540 AT2G23000 AT2G30490 AT2G40890 AT4G36220 AT5G43450 AT5G48880 AT5G59540 AT1G74090 AT1G74100 AT4G13770 AT4G30530 AT1G13930 AT1G19920 AT2G36880 AT2G37040 AT3G22890 AT3G53260 AT5G17050 AT1G07640 AT1G62560 AT1G65860 AT1G76880 AT2G20610 AT2G25450 AT2G43100 AT4G01070 AT4G13430 AT4G22880 AT5G54160 AT1G10360 AT1G10370 AT1G78370 AT2G29450 AT3G03190 AT5G17220
2.99681e-05	15	89	Aromatic amino acid family metabolic process	AT1G11790 AT1G48850 AT2G04400 AT3G29200 AT3G44720 AT2G22250 AT5G36160 AT5G53970 AT1G22410 AT1G75500 AT2G37040 AT2G45300 AT3G53260 AT4G08870 AT2G28880
2.99681e-05	15	89	Photomorphogenesis	AT1G06040 AT3G17609 AT4G38960 AT5G11260 AT2G16365 AT4G34550 AT2G32950 AT1G10370 AT2G04030 AT2G18790 AT2G46340 AT3G21150 AT4G27310 AT4G37470 AT4G38740
2.99681e-05	10	39	Photosynthesis, light harvesting	AT1G06430 AT1G45474 AT1G76570 AT2G30950 AT3G27690 AT5G42270 AT1G55480 AT4G02530 AT1G75690 AT2G21970
4.38813e-05	21	167	Energy derivation by oxidation of organic compounds	AT1G23190 AT1G70730 AT3G03250 AT3G46970 AT3G55410 AT4G10040 AT5G08530 AT5G13440 AT5G17310 AT5G40810 AT5G66760 AT1G03310 AT1G53240 AT1G53310 AT3G09810 AT3G15020 AT4G39210 AT5G03650 AT5G48300 AT3G16890 AT5G15090
4.70675e-05	16	104	Dicarboxylic acid metabolic process	AT1G48850 AT1G65960 AT2G45300 AT3G02020 AT4G13930 AT4G32520 AT2G28880 AT1G14820 AT1G22410 AT1G53240 AT3G15020 AT3G29200 AT4G19710 AT5G12860 AT5G64290 AT5G35630
4.94905e-05	8	25	Gluconeogenesis	AT1G79550 AT3G12780 AT3G54050 AT3G55800 AT4G24620 AT5G42740 AT1G13440 AT3G04120
5.24521e-05	13	71	Porphyrin-containing compound biosynthetic process	AT2G30390 AT5G26030 AT5G56090 AT3G48730 AT3G51820 AT3G56940 AT4G18480 AT5G18660 AT2G40400 AT2G41680 AT4G14690 AT4G26150 AT3G22840
5.24521e-05	16	105	Glycosyl compound biosynthetic process	AT1G03400 AT5G43450 AT5G59540 AT1G74090 AT1G74100 AT4G13770 AT3G02470 AT5G15950 AT5G18930 AT1G07640 AT1G62560 AT1G65860 AT2G20610 AT2G25450 AT2G43100 AT4G13430
5.41582e-05	65	912	Carbohydrate derivative metabolic process	AT1G03400 AT1G13440 AT1G27120 AT1G32440 AT1G66540 AT1G79550 AT3G03250 AT3G04120 AT3G12780 AT3G21110 AT3G23810 AT3G27540 AT3G54050 AT3G55800 AT4G04640 AT4G10040 AT4G21470 AT4G24620 AT5G08530 AT5G08570 AT5G13440 AT5G17310 AT5G23070 AT5G24420 AT5G40810 AT5G42740 AT5G43450 AT5G49900 AT5G59540 AT5G60600 AT5G66760 AT1G24280 AT1G74090 AT1G74100 AT1G78570 AT4G13770 AT4G30530 AT5G24300 AT1G20260 AT3G02470…
5.42048e-05	11	51	Aspartate family amino acid biosynthetic process	AT2G44160 AT3G02020 AT3G59970 AT1G14820 AT3G03780 AT3G57060 AT4G19710 AT4G29840 AT5G17920 AT5G21060 AT5G43850
6.00697e-05	13	72	Aspartate family amino acid metabolic process	AT2G44160 AT3G02020 AT3G10050 AT3G23810 AT3G59970 AT5G43850 AT1G14820 AT3G03780 AT3G57060 AT4G19710 AT4G29840 AT5G17920 AT5G21060
6.50887e-05	5	8	Xanthophyll biosynthetic process	AT5G57030 AT1G31800 AT4G25700 AT5G52570 AT5G67030
6.50887e-05	8	26	Regulation of photosynthesis, light reaction	AT1G06430 AT2G30950 AT5G42270 AT1G32070 AT1G68830 AT1G71500 AT3G15850 AT4G04020
8.02704e-05	13	74	Tetrapyrrole biosynthetic process	AT2G30390 AT5G26030 AT5G56090 AT3G48730 AT3G51820 AT3G56940 AT4G18480 AT5G18660 AT2G40400 AT2G41680 AT4G14690 AT4G26150 AT3G22840
8.73803e-05	8	27	Hexose biosynthetic process	AT1G79550 AT3G12780 AT3G54050 AT3G55800 AT4G24620 AT5G42740 AT1G13440 AT3G04120
9.35872e-05	19	149	Oxidoreduction coenzyme metabolic process	AT1G13440 AT1G32220 AT1G32440 AT1G79550 AT2G23420 AT3G04120 AT3G12780 AT4G01660 AT4G24620 AT5G08570 AT5G15910 AT5G20070 AT5G24420 AT5G42740 AT5G57030 AT1G24280 AT3G04790 AT2G30490 AT2G34630
9.62237e-05	20	163	Organic acid catabolic process	AT1G65960 AT1G78440 AT2G26080 AT2G26800 AT3G10050 AT4G13930 AT4G32520 AT4G33010 AT5G48880 AT5G36160 AT5G53970 AT1G17290 AT1G32470 AT1G70580 AT2G16500 AT2G29090 AT2G35370 AT2G37040 AT3G23810 AT3G53260
9.62237e-05	20	163	Carboxylic acid catabolic process	AT1G65960 AT1G78440 AT2G26080 AT2G26800 AT3G10050 AT4G13930 AT4G32520 AT4G33010 AT5G48880 AT5G36160 AT5G53970 AT1G17290 AT1G32470 AT1G70580 AT2G16500 AT2G29090 AT2G35370 AT2G37040 AT3G23810 AT3G53260
0.000102525	12	65	Chaperone-mediated protein folding	AT1G80030 AT2G22360 AT3G09440 AT3G12580 AT3G25230 AT4G24280 AT4G37910 AT5G09590 AT5G49060 AT5G49910 AT1G55490 AT5G19855
0.000102903	10	45	Regulation of photosynthesis	AT1G06430 AT2G30950 AT5G42270 AT1G32070 AT1G01790 AT4G04850 AT1G68830 AT1G71500 AT3G15850 AT4G04020
0.000104708	6	14	Sulfate assimilation	AT1G19920 AT3G22890 AT1G62180 AT4G04610 AT4G21990 AT4G14030
0.000104708	6	14	Isoleucine metabolic process	AT3G10050 AT1G14820 AT3G23940 AT3G48560 AT3G49680 AT5G21060
0.000104708	6	14	Threonine metabolic process	AT3G10050 AT1G14820 AT3G02020 AT4G19710 AT4G29840 AT5G21060
0.000104708	6	14	Isoleucine biosynthetic process	AT3G10050 AT1G14820 AT3G23940 AT3G48560 AT3G49680 AT5G21060
0.000104708	6	14	Xanthophyll metabolic process	AT5G57030 AT1G31800 AT4G25700 AT5G52570 AT4G00370 AT5G67030
0.000107944	8	28	Branched-chain amino acid biosynthetic process	AT3G10050 AT3G23940 AT3G48560 AT1G14820 AT2G43100 AT3G49680 AT4G13430 AT5G21060
0.000113557	13	77	Flavonoid biosynthetic process	AT5G42800 AT1G06000 AT5G08640 AT5G54160 AT3G51240 AT3G55120 AT4G22880 AT5G05270 AT5G13930 AT5G17050 AT1G78570 AT2G40890 AT5G17220
0.000119724	85	1331	Transmembrane transport	AT1G19450 AT1G55910 AT1G58340 AT2G20890 AT2G21050 AT2G33210 AT2G47490 AT3G05030 AT3G13080 AT3G13860 AT3G21390 AT3G26570 AT3G26590 AT3G55110 AT3G56200 AT4G04640 AT4G26780 AT5G02180 AT5G17010 AT5G40810 AT5G44050 AT5G46800 AT2G26900 AT3G01550 AT4G00370 AT5G12860 AT5G17630 AT5G64290 AT5G64580 AT1G01790 AT1G15690 AT1G16310 AT1G20260 AT1G30360 AT1G42540 AT1G58520 AT1G59740 AT1G64150 AT1G68570 AT1G69870…
0.00012095	47	606	Response to salt stress	AT3G03450 AT3G16350 AT5G59720 AT3G05030 AT1G01520 AT1G02820 AT1G07890 AT1G53240 AT2G42540 AT2G46830 AT2G47180 AT3G03250 AT3G03780 AT3G04120 AT3G08730 AT4G01070 AT4G01280 AT4G24960 AT4G37910 AT5G01820 AT5G04590 AT5G09590 AT5G09650 AT5G13180 AT5G14640 AT5G17310 AT5G17920 AT5G35630 AT5G49480 AT5G52310 AT1G10370 AT1G13930 AT1G15690 AT1G27760 AT1G69310 AT2G01430 AT2G04030 AT2G16500 AT3G16890 AT3G23940…
0.000121971	22	195	Isoprenoid biosynthetic process	AT1G78440 AT1G80340 AT3G04870 AT4G14210 AT5G57030 AT5G58770 AT5G60600 AT1G03055 AT1G13930 AT1G17050 AT1G31800 AT1G78510 AT2G18620 AT2G34630 AT3G43600 AT4G25700 AT4G34350 AT5G52570 AT5G67030 AT3G11945 AT3G47450 AT5G61670
0.000121971	32	349	Organic hydroxy compound metabolic process	AT1G07420 AT2G22240 AT2G29090 AT2G38210 AT2G38230 AT3G30180 AT4G37760 AT4G39800 AT5G01410 AT5G24140 AT5G42810 AT5G58770 AT5G62570 AT1G06000 AT1G54570 AT5G54160 AT1G13930 AT1G64970 AT3G02720 AT3G43600 AT3G63410 AT5G08640 AT5G51110 AT5G67030 AT5G53970 AT1G43710 AT1G78570 AT2G18790 AT2G37040 AT4G13040 AT4G22880 AT5G17220
0.000137237	51	682	Response to osmotic stress	AT3G03450 AT3G16350 AT5G59720 AT3G08730 AT3G05030 AT1G01520 AT1G02820 AT1G07890 AT1G53240 AT1G58340 AT2G42540 AT2G46830 AT2G47180 AT3G03250 AT3G03780 AT3G04120 AT4G01070 AT4G01280 AT4G24960 AT4G37910 AT5G01820 AT5G04590 AT5G09590 AT5G09650 AT5G13180 AT5G14640 AT5G17310 AT5G17920 AT5G35630 AT5G41790 AT5G49480 AT5G52310 AT1G10370 AT1G13930 AT1G15690 AT1G27760 AT1G69310 AT2G01430 AT2G04030 AT2G16500…
0.000138674	33	368	Response to toxic substance	AT3G56090 AT5G48880 AT5G59720 AT3G04120 AT4G01070 AT4G14030 AT1G07890 AT1G10360 AT1G10370 AT1G73680 AT1G78370 AT2G29450 AT2G37240 AT2G41680 AT3G03190 AT3G24170 AT3G29200 AT3G48560 AT3G52880 AT3G52960 AT3G55040 AT3G61770 AT4G08390 AT4G15550 AT4G31870 AT4G35000 AT5G06290 AT5G17220 AT1G18150 AT2G22240 AT2G47180 AT3G12580 AT3G47860
0.000139173	11	57	Photosynthetic electron transport chain	AT1G06430 AT2G30950 AT5G42270 AT5G59400 AT1G60950 AT1G64770 AT3G15850 AT3G54050 AT4G04020 AT4G04640 AT4G03280
0.000143345	52	702	Organophosphate metabolic process	AT1G13440 AT1G13560 AT1G32440 AT1G79550 AT2G23420 AT2G38210 AT2G38230 AT3G04120 AT3G12780 AT3G21110 AT3G48610 AT3G54050 AT3G55800 AT4G04640 AT4G10040 AT4G21470 AT4G24620 AT5G01410 AT5G04980 AT5G08530 AT5G08570 AT5G13440 AT5G20070 AT5G24420 AT5G35460 AT5G40810 AT5G42740 AT5G42810 AT5G60600 AT5G66760 AT1G24280 AT1G02390 AT1G20260 AT1G52570 AT1G56500 AT2G18620 AT2G22240 AT3G01820 AT3G04790 AT3G14205…
0.000150129	18	142	Cellular ketone metabolic process	AT1G32220 AT4G01660 AT5G15910 AT5G57030 AT5G62570 AT1G13930 AT3G02720 AT1G17050 AT1G75500 AT1G78510 AT2G30490 AT2G34630 AT3G11945 AT3G47450 AT3G47860 AT3G63410 AT4G13040 AT5G09820
0.000151909	21	184	Response to reactive oxygen species	AT1G07890 AT3G56090 AT4G08390 AT4G33630 AT4G35000 AT5G59720 AT3G04120 AT4G14030 AT2G41680 AT1G18150 AT2G22240 AT2G47180 AT3G12580 AT3G17800 AT5G52310 AT5G55120 AT5G55620 AT3G07700 AT3G23400 AT3G47450 AT5G12080
0.000151909	6	15	Photosystem II repair	AT1G06430 AT2G30950 AT5G42270 AT1G55480 AT4G02530 AT1G75690
0.000151909	17	129	Hexose metabolic process	AT1G09340 AT1G12900 AT1G23190 AT1G42970 AT1G70730 AT1G79550 AT3G12780 AT3G54050 AT3G55800 AT4G24620 AT5G42740 AT5G55120 AT1G24280 AT2G47180 AT1G13440 AT3G04120 AT5G15740
0.000158647	11	58	Monosaccharide biosynthetic process	AT1G79550 AT3G12780 AT3G54050 AT3G55800 AT4G24620 AT5G42740 AT5G11540 AT5G28840 AT5G55120 AT1G13440 AT3G04120
0.000160483	10	48	de novo posttranslational protein folding	AT1G80030 AT2G22360 AT3G09440 AT3G12580 AT4G24280 AT4G37910 AT5G09590 AT5G49060 AT5G49910 AT1G55490
0.000160483	10	48	Chaperone cofactor-dependent protein refolding	AT1G80030 AT2G22360 AT3G09440 AT3G12580 AT4G24280 AT4G37910 AT5G09590 AT5G49060 AT5G49910 AT1G55490
0.000188573	39	477	Cellular carbohydrate metabolic process	AT1G03400 AT1G23190 AT1G70730 AT2G22240 AT2G37720 AT3G01510 AT3G03250 AT3G10940 AT3G46970 AT3G54050 AT3G55800 AT4G22590 AT4G39350 AT4G39800 AT5G03650 AT5G17310 AT5G42810 AT5G43450 AT5G51460 AT5G59540 AT3G23920 AT3G55990 AT4G17090 AT5G15740 AT1G03310 AT1G32900 AT3G52340 AT4G39210 AT5G13000 AT5G24300 AT5G48300 AT5G65730 AT1G07640 AT2G25450 AT2G41680 AT3G47450 AT4G24620 AT5G62220 AT1G69830
0.000195631	15	106	Vitamin metabolic process	AT2G38210 AT2G38230 AT4G13930 AT4G32520 AT5G01410 AT5G64300 AT1G64970 AT2G28880 AT3G63410 AT4G11570 AT4G21470 AT5G11540 AT5G28840 AT5G55120 AT5G53970
0.000205549	77	1195	Carbohydrate metabolic process	AT1G03400 AT1G09340 AT1G12900 AT1G13440 AT1G23190 AT1G32440 AT1G42970 AT1G70730 AT1G79550 AT2G22240 AT2G37720 AT3G01510 AT3G03250 AT3G04120 AT3G10940 AT3G12780 AT3G46970 AT3G54050 AT3G55800 AT4G22590 AT4G24620 AT4G39350 AT4G39800 AT5G03650 AT5G08570 AT5G17310 AT5G40390 AT5G42740 AT5G42810 AT5G43450 AT5G51460 AT5G55120 AT5G59540 AT1G03680 AT1G24280 AT2G47180 AT3G02730 AT3G23920 AT3G55990 AT4G17090…
0.000205847	42	532	Nucleobase-containing small molecule metabolic process	AT1G13440 AT1G32440 AT1G79550 AT2G23420 AT3G03250 AT3G04120 AT3G12780 AT3G21110 AT3G23810 AT4G04640 AT4G10040 AT4G21470 AT4G24620 AT5G08530 AT5G08570 AT5G13440 AT5G17310 AT5G20070 AT5G23070 AT5G24420 AT5G40810 AT5G42740 AT5G66760 AT1G24280 AT1G78570 AT1G02390 AT1G20260 AT1G56500 AT3G01820 AT3G02470 AT3G04790 AT3G23580 AT4G02260 AT4G19985 AT4G32260 AT4G34740 AT5G15950 AT5G18930 AT5G35170 AT3G16890…
0.000210091	5	10	Nonphotochemical quenching	AT1G44575 AT1G56500 AT1G74730 AT4G03280 AT5G08050
0.000210091	5	10	Energy quenching	AT1G44575 AT1G56500 AT1G74730 AT4G03280 AT5G08050
0.00021312	7	23	Photosystem II assembly	AT1G05385 AT1G55480 AT2G20890 AT1G64150 AT1G71500 AT4G35250 AT5G24120
0.000260288	9	41	Regulation of response to red or far red light	AT3G17609 AT5G11260 AT4G38960 AT2G16365 AT4G34550 AT1G06040 AT1G78370 AT2G46340 AT4G27310
0.0002826	11	62	Detection of external stimulus	AT5G12080 AT1G18810 AT1G53090 AT2G18790 AT2G24540 AT2G32950 AT2G46340 AT3G17609 AT4G18130 AT5G11260 AT4G38740
0.0002826	11	62	Detection of abiotic stimulus	AT5G12080 AT1G18810 AT1G53090 AT2G18790 AT2G24540 AT2G32950 AT2G46340 AT3G17609 AT4G18130 AT5G11260 AT4G38740
0.000291257	110	1888	Response to endogenous stimulus	AT1G32440 AT1G80340 AT3G03450 AT3G16350 AT3G56090 AT4G13930 AT4G14740 AT4G32520 AT4G37680 AT5G08570 AT1G07890 AT1G13930 AT1G15140 AT1G20020 AT1G78370 AT2G30950 AT2G33210 AT3G04790 AT3G21110 AT3G22890 AT3G25230 AT3G46740 AT3G51800 AT3G53180 AT3G54050 AT4G02530 AT4G08390 AT4G18480 AT4G32260 AT4G35000 AT4G37910 AT4G38740 AT5G07020 AT5G15090 AT5G20630 AT5G35630 AT5G40390 AT5G42270 AT5G65310 AT1G13670…
0.000315104	6	17	Polyamine biosynthetic process	AT2G16500 AT3G02470 AT5G15950 AT5G18930 AT5G53120 AT4G08870
0.000315104	6	17	Serine family amino acid catabolic process	AT2G26080 AT4G13930 AT4G32520 AT4G33010 AT1G32470 AT2G35370
0.000321122	50	690	Ion transmembrane transport	AT1G55910 AT2G21050 AT3G05030 AT3G21390 AT3G26570 AT3G56200 AT4G04640 AT5G02180 AT5G40810 AT5G46800 AT2G26900 AT3G01550 AT4G00370 AT5G12860 AT5G17630 AT5G64290 AT1G01790 AT1G15690 AT1G16310 AT1G19450 AT1G20260 AT1G30360 AT1G42540 AT1G58340 AT1G58520 AT1G59740 AT1G64150 AT1G68570 AT1G69870 AT1G80760 AT2G40460 AT2G41050 AT3G02050 AT3G21670 AT3G46900 AT3G51895 AT4G04850 AT4G13800 AT4G22200 AT4G32260…
0.000327175	4	6	Spermine biosynthetic process	AT3G02470 AT5G15950 AT5G18930 AT5G53120
0.000327175	4	6	Glycine decarboxylation via glycine cleavage system	AT2G26080 AT4G33010 AT1G32470 AT2G35370
0.000327175	4	6	Chloroplast ribulose bisphosphate carboxylase complex assembly	AT1G67090 AT4G09730 AT5G38410 AT5G51110
0.00033562	20	181	Terpenoid metabolic process	AT1G78440 AT1G80340 AT2G29090 AT4G14210 AT5G57030 AT1G54570 AT1G03055 AT1G13930 AT1G31800 AT2G18620 AT3G04870 AT3G43600 AT4G25700 AT5G52570 AT5G60600 AT5G67030 AT2G18790 AT3G11945 AT4G00370 AT5G61670
0.000342859	5	11	Threonine biosynthetic process	AT1G14820 AT3G02020 AT4G19710 AT4G29840 AT5G21060
0.000358953	7	25	Polyamine metabolic process	AT2G16500 AT3G02470 AT3G53180 AT5G15950 AT5G18930 AT5G53120 AT4G08870
0.000408261	23	229	Cellular glucan metabolic process	AT1G23190 AT1G70730 AT3G01510 AT3G03250 AT3G10940 AT3G46970 AT4G39350 AT5G03650 AT5G17310 AT3G23920 AT3G55800 AT4G17090 AT1G03310 AT1G32900 AT4G39210 AT5G13000 AT5G24300 AT5G48300 AT5G65730 AT2G41680 AT4G24620 AT5G62220 AT1G69830
0.000408261	10	54	Phototransduction	AT1G18810 AT1G53090 AT2G18790 AT2G24540 AT2G32950 AT2G46340 AT3G17609 AT4G18130 AT5G11260 AT4G38740
0.000408261	10	54	Red, far-red light phototransduction	AT1G18810 AT1G53090 AT2G18790 AT2G24540 AT2G32950 AT2G46340 AT3G17609 AT4G18130 AT5G11260 AT4G38740
0.000426913	6	18	Glycine metabolic process	AT2G26080 AT4G13930 AT4G32520 AT4G33010 AT1G32470 AT2G35370
0.00047573	10	55	Detection of light stimulus	AT1G18810 AT1G53090 AT2G18790 AT2G24540 AT2G32950 AT2G46340 AT3G17609 AT4G18130 AT5G11260 AT4G38740
0.000490621	107	1853	Response to hormone	AT1G32440 AT1G80340 AT3G03450 AT3G16350 AT3G56090 AT4G14740 AT4G37680 AT5G08570 AT1G07890 AT1G13930 AT1G15140 AT1G20020 AT1G78370 AT2G30950 AT2G33210 AT3G04790 AT3G21110 AT3G22890 AT3G25230 AT3G46740 AT3G51800 AT3G53180 AT3G54050 AT4G02530 AT4G08390 AT4G18480 AT4G32260 AT4G35000 AT4G37910 AT4G38740 AT5G07020 AT5G15090 AT5G20630 AT5G35630 AT5G40390 AT5G42270 AT5G65310 AT1G13670 AT1G20470 AT1G22690…
0.000529022	32	381	Response to water deprivation	AT4G00430 AT2G42540 AT1G01470 AT1G02820 AT1G09340 AT2G15970 AT2G26740 AT2G33590 AT2G47180 AT3G23920 AT3G27690 AT3G47860 AT4G24960 AT4G34240 AT5G01820 AT5G40390 AT5G52310 AT5G65730 AT1G10370 AT1G15690 AT1G67360 AT1G69310 AT1G79600 AT2G04030 AT2G20890 AT2G37040 AT3G46970 AT3G51920 AT4G03260 AT5G44650 AT5G67030 AT1G76080
0.000551196	3	3	Sulfate reduction	AT4G04610 AT1G62180 AT4G21990
0.000555137	24	250	Small molecule catabolic process	AT1G09340 AT1G23190 AT1G65960 AT1G70730 AT1G78440 AT2G26080 AT2G26800 AT3G10050 AT4G13930 AT4G32520 AT4G33010 AT5G48880 AT5G36160 AT5G53970 AT1G17290 AT1G32470 AT1G70580 AT2G16500 AT2G29090 AT2G35370 AT2G37040 AT3G02720 AT3G23810 AT3G53260
0.000570297	19	174	Monosaccharide metabolic process	AT1G09340 AT1G12900 AT1G23190 AT1G42970 AT1G70730 AT1G79550 AT3G12780 AT3G54050 AT3G55800 AT4G24620 AT5G42740 AT5G55120 AT1G24280 AT2G47180 AT1G13440 AT3G04120 AT5G11540 AT5G15740 AT5G28840
0.000570297	6	19	Ubiquinone metabolic process	AT1G32220 AT4G01660 AT5G15910 AT5G57030 AT2G30490 AT2G34630
0.000570297	6	19	Ubiquinone biosynthetic process	AT1G32220 AT4G01660 AT5G15910 AT5G57030 AT2G30490 AT2G34630
0.000570297	8	36	Starch biosynthetic process	AT3G55800 AT1G03310 AT1G32900 AT4G39210 AT5G03650 AT5G24300 AT5G48300 AT2G41680
0.000570297	23	235	Glucan metabolic process	AT1G23190 AT1G70730 AT3G01510 AT3G03250 AT3G10940 AT3G46970 AT4G39350 AT5G03650 AT5G17310 AT3G23920 AT3G55800 AT4G17090 AT1G03310 AT1G32900 AT4G39210 AT5G13000 AT5G24300 AT5G48300 AT5G65730 AT2G41680 AT4G24620 AT5G62220 AT1G69830
0.000575139	13	92	Detection of stimulus	AT5G12080 AT1G18810 AT1G53090 AT2G18790 AT2G24540 AT2G32950 AT2G46340 AT3G17609 AT4G18130 AT5G11260 AT4G38740 AT1G61380 AT3G51920
0.000641098	13	93	Vitamin biosynthetic process	AT2G38210 AT2G38230 AT5G01410 AT5G64300 AT1G64970 AT2G28880 AT3G63410 AT4G11570 AT4G21470 AT5G11540 AT5G28840 AT5G55120 AT5G53970
0.000657676	4	7	Glycine catabolic process	AT2G26080 AT4G33010 AT1G32470 AT2G35370
0.000702981	22	223	Cellular carbohydrate biosynthetic process	AT1G23190 AT1G70730 AT2G22240 AT2G37720 AT3G54050 AT3G55800 AT4G22590 AT4G39350 AT4G39800 AT5G51460 AT3G55990 AT1G03310 AT1G32900 AT3G52340 AT4G39210 AT5G03650 AT5G13000 AT5G24300 AT5G48300 AT2G41680 AT4G17090 AT5G62220
0.000731236	32	389	Response to water	AT4G00430 AT2G42540 AT1G01470 AT1G02820 AT1G09340 AT2G15970 AT2G26740 AT2G33590 AT2G47180 AT3G23920 AT3G27690 AT3G47860 AT4G24960 AT4G34240 AT5G01820 AT5G40390 AT5G52310 AT5G65730 AT1G10370 AT1G15690 AT1G67360 AT1G69310 AT1G79600 AT2G04030 AT2G20890 AT2G37040 AT3G46970 AT3G51920 AT4G03260 AT5G44650 AT5G67030 AT1G76080
0.000760302	6	20	Cellular response to UV	AT3G17611 AT5G58760 AT2G21970 AT3G22840 AT4G14690 AT1G56510
0.000787475	5	13	Glycogen biosynthetic process	AT1G23190 AT1G70730 AT4G39210 AT5G03650 AT5G48300
0.000845414	24	258	Glycosyl compound metabolic process	AT1G03400 AT1G66540 AT3G23810 AT5G23070 AT5G43450 AT5G49900 AT5G59540 AT1G74090 AT1G74100 AT4G13770 AT4G30530 AT3G02470 AT4G02260 AT4G34740 AT5G15950 AT5G18930 AT1G07640 AT1G62560 AT1G65860 AT1G76880 AT2G20610 AT2G25450 AT2G43100 AT4G13430
0.000858623	26	291	Cellular polysaccharide metabolic process	AT1G23190 AT1G70730 AT2G37720 AT3G01510 AT3G03250 AT3G10940 AT3G46970 AT4G39350 AT5G03650 AT5G17310 AT3G23920 AT3G55800 AT3G55990 AT4G17090 AT5G15740 AT1G03310 AT1G32900 AT4G39210 AT5G13000 AT5G24300 AT5G48300 AT5G65730 AT2G41680 AT4G24620 AT5G62220 AT1G69830
0.000948175	23	244	Nucleoside monophosphate metabolic process	AT1G13440 AT1G32440 AT1G79550 AT3G04120 AT3G12780 AT3G21110 AT4G04640 AT4G10040 AT4G21470 AT4G24620 AT5G08530 AT5G08570 AT5G13440 AT5G40810 AT5G42740 AT5G66760 AT1G20260 AT3G01820 AT4G32260 AT4G34740 AT5G23070 AT5G35170 AT3G16890
0.000948175	38	502	Response to bacterium	AT3G56090 AT1G09340 AT1G13440 AT1G20020 AT1G53240 AT1G79550 AT2G39730 AT3G01480 AT3G04790 AT3G12580 AT3G15020 AT3G52960 AT3G53180 AT3G55800 AT4G03280 AT4G32260 AT5G06290 AT5G09650 AT5G15090 AT5G52310 AT2G43120 AT4G37460 AT1G19670 AT1G42540 AT1G61380 AT2G22240 AT2G43710 AT3G23400 AT3G50950 AT4G13040 AT4G35450 AT5G03760 AT5G42810 AT5G45410 AT5G53120 AT5G60600 AT5G62570 AT3G44670
0.00103182	12	85	Water-soluble vitamin metabolic process	AT2G38210 AT2G38230 AT4G13930 AT4G32520 AT5G01410 AT5G64300 AT2G28880 AT4G11570 AT4G21470 AT5G11540 AT5G28840 AT5G55120
0.00104708	10	61	Ammonium ion metabolic process	AT2G16500 AT3G02470 AT5G15950 AT5G18930 AT5G35460 AT4G08870 AT1G13560 AT1G52570 AT5G53120 AT1G43710
0.00107061	9	50	Branched-chain amino acid metabolic process	AT2G26800 AT3G10050 AT3G23940 AT3G48560 AT1G14820 AT2G43100 AT3G49680 AT4G13430 AT5G21060
0.00108636	7	30	Regulation of photomorphogenesis	AT3G17609 AT5G11260 AT4G38960 AT2G16365 AT4G34550 AT2G46340 AT4G27310
0.00111852	5	14	Photoinhibition	AT1G06430 AT2G30950 AT5G42270 AT3G15850 AT4G04020
0.00111852	5	14	Negative regulation of photosynthesis, light reaction	AT1G06430 AT2G30950 AT5G42270 AT3G15850 AT4G04020
0.00111852	5	14	Chorismate metabolic process	AT1G48850 AT2G45300 AT2G28880 AT1G22410 AT3G29200
0.00115876	10	62	Aromatic amino acid family biosynthetic process	AT1G11790 AT1G48850 AT2G04400 AT3G29200 AT3G44720 AT2G22250 AT1G22410 AT1G75500 AT2G45300 AT2G28880
0.00115876	4	8	Cytochrome b6f complex assembly	AT4G37200 AT5G36120 AT3G17930 AT3G26710
0.00115876	10	62	Chlorophyll biosynthetic process	AT3G48730 AT3G51820 AT3G56940 AT4G18480 AT5G18660 AT2G40400 AT2G41680 AT4G14690 AT4G26150 AT3G22840
0.00116717	16	141	Pyridine-containing compound metabolic process	AT1G13440 AT1G32440 AT1G79550 AT2G23420 AT2G38210 AT2G38230 AT3G04120 AT3G12780 AT4G24620 AT5G01410 AT5G08570 AT5G20070 AT5G24420 AT5G42740 AT1G24280 AT3G04790
0.00124558	6	22	L-phenylalanine metabolic process	AT1G11790 AT3G44720 AT2G22250 AT2G37040 AT3G53260 AT5G36160
0.00124558	6	22	Erythrose 4-phosphate/phosphoenolpyruvate family amino acid metabolic process	AT1G11790 AT3G44720 AT2G22250 AT2G37040 AT3G53260 AT5G36160
0.00127566	40	548	Monocarboxylic acid metabolic process	AT1G13440 AT1G32440 AT1G79550 AT2G29090 AT2G43710 AT3G04120 AT3G12780 AT3G15850 AT4G24620 AT5G08570 AT5G42740 AT5G48880 AT5G60600 AT5G62570 AT1G73680 AT5G63380 AT1G13930 AT1G49430 AT1G62960 AT2G04350 AT2G22810 AT2G37040 AT3G02720 AT3G12800 AT3G25770 AT3G43600 AT3G53260 AT4G34350 AT5G05580 AT5G59770 AT5G67030 AT1G72970 AT2G18790 AT2G20610 AT3G47450 AT3G47860 AT3G48460 AT4G13040 AT2G28880 AT3G44310
0.00145573	35	460	Organophosphate biosynthetic process	AT1G13440 AT1G13560 AT1G32440 AT1G79550 AT2G23420 AT2G38210 AT2G38230 AT3G04120 AT3G12780 AT3G21110 AT4G04640 AT4G21470 AT4G24620 AT5G01410 AT5G08570 AT5G35460 AT5G40810 AT5G42740 AT5G42810 AT5G60600 AT1G02390 AT1G56500 AT2G18620 AT2G22240 AT3G01820 AT3G14205 AT3G23580 AT4G32260 AT4G34350 AT4G34740 AT4G39800 AT5G23070 AT5G35170 AT3G47450 AT1G29880
0.00150481	15	130	Cellular modified amino acid metabolic process	AT1G10360 AT1G10370 AT1G78370 AT2G29450 AT2G44160 AT3G03190 AT3G23810 AT3G59970 AT4G13930 AT4G24830 AT4G32520 AT5G17220 AT2G28880 AT3G24170 AT4G39800
0.0017358	3	4	Selenium compound metabolic process	AT1G08490 AT3G22890 AT5G49810
0.0017358	3	4	S-adenosylmethioninamine biosynthetic process	AT3G02470 AT5G15950 AT5G18930
0.0017358	33	429	Nucleoside phosphate metabolic process	AT1G13440 AT1G32440 AT1G79550 AT2G23420 AT3G04120 AT3G12780 AT3G21110 AT4G04640 AT4G10040 AT4G21470 AT4G24620 AT5G08530 AT5G08570 AT5G13440 AT5G20070 AT5G24420 AT5G40810 AT5G42740 AT5G66760 AT1G24280 AT1G02390 AT1G20260 AT1G56500 AT3G01820 AT3G04790 AT3G23580 AT4G02260 AT4G32260 AT4G34740 AT5G23070 AT5G35170 AT3G16890 AT1G29880
0.0017358	54	826	Cellular lipid metabolic process	AT1G07420 AT1G13560 AT1G78440 AT1G80340 AT2G29090 AT2G43710 AT3G04870 AT3G15850 AT3G48610 AT3G50790 AT4G14210 AT5G04980 AT5G35460 AT5G48880 AT5G57030 AT5G57800 AT5G58770 AT5G60600 AT1G54570 AT1G73680 AT1G02390 AT1G03055 AT1G13930 AT1G17050 AT1G31800 AT1G49430 AT1G52570 AT1G78510 AT2G04350 AT2G18620 AT2G22240 AT2G34630 AT3G12800 AT3G14205 AT3G43600 AT4G25700 AT4G34350 AT4G39800 AT5G05580 AT5G49900…
0.0017358	3	4	S-adenosylmethioninamine metabolic process	AT3G02470 AT5G15950 AT5G18930
0.0017358	3	4	Response to UV-A	AT2G21970 AT3G22840 AT4G14690
0.0017358	3	4	Cellular response to UV-A	AT2G21970 AT3G22840 AT4G14690
0.00174103	28	341	Monocarboxylic acid biosynthetic process	AT1G13440 AT1G32440 AT1G79550 AT3G04120 AT3G12780 AT3G15850 AT4G24620 AT5G08570 AT5G42740 AT5G62570 AT5G63380 AT1G13930 AT1G62960 AT1G73680 AT2G22810 AT2G37040 AT2G43710 AT3G02720 AT3G25770 AT3G43600 AT3G53260 AT5G05580 AT5G48880 AT5G59770 AT5G67030 AT2G20610 AT2G28880 AT3G44310
0.00175388	79	1334	Response to acid chemical	AT1G80340 AT3G03450 AT3G16350 AT4G00430 AT4G13930 AT4G32520 AT5G14570 AT2G42540 AT3G53180 AT5G40390 AT5G65310 AT1G01470 AT1G22690 AT1G52570 AT4G26150 AT4G30130 AT5G11260 AT5G41790 AT5G47710 AT5G52310 AT5G63980 AT1G02820 AT1G07640 AT1G09340 AT1G18150 AT1G58340 AT1G74100 AT2G15620 AT2G15970 AT2G26740 AT2G33590 AT2G37220 AT2G39730 AT2G46830 AT2G47180 AT3G17800 AT3G23920 AT3G27690 AT3G47860 AT4G01280…
0.00176141	9	54	Serine family amino acid biosynthetic process	AT3G02020 AT3G59760 AT4G13930 AT4G19710 AT4G32520 AT5G21060 AT1G62180 AT4G04610 AT4G21990
0.0018442	4	9	Spermidine biosynthetic process	AT3G02470 AT5G15950 AT5G18930 AT2G16500
0.0018442	4	9	Photoprotection	AT3G47860 AT3G22840 AT4G14690 AT5G22830
0.0018442	4	9	Neurotransmitter catabolic process	AT2G26080 AT4G33010 AT1G32470 AT2G35370
0.0018597	41	579	Carbohydrate derivative biosynthetic process	AT1G03400 AT1G13440 AT1G27120 AT1G32440 AT1G79550 AT3G04120 AT3G12780 AT3G21110 AT4G04640 AT4G21470 AT4G24620 AT5G08570 AT5G40810 AT5G42740 AT5G43450 AT5G59540 AT1G74090 AT1G74100 AT1G78570 AT4G13770 AT5G24300 AT3G02470 AT3G23580 AT3G27540 AT4G19985 AT4G32260 AT4G34740 AT5G15740 AT5G15950 AT5G18930 AT5G58770 AT5G62220 AT1G07640 AT1G03310 AT1G62560 AT1G65860 AT2G20610 AT2G25450 AT2G43100 AT4G13430…
[truncated: 242 more rows]

## Sheet: Hyp_Down_LRFR_specific
Enrichment FDR	Genes in list	Total genes	Functional Category	Genes
[truncated: 251 more rows]

## Sheet: Hyp_Down_Shared
Enrichment FDR	Genes in list	Total genes	Functional Category	Genes
[truncated: 279 more rows]

[truncated: 3 more sheets: Cot_Down_LB_specific, Cot_Down_LRFR_specific, Cot_Down_shared]
