# Supplementary material for: A combination of plasma membrane sterol biosynthesis and autophagy is required for shade-induced hypocotyl elongation
Source: Nat Commun. 2022 Oct 10;13:5659. doi: 10.1038/s41467-022-33384-9 (PMC9550796; doi:10.1038/s41467-022-33384-9)
Supplement: Supplementary file 5 — Supplementary Data 3 [file 41467_2022_33384_MOESM5_ESM.xlsx]

## Sheet: Overview
Supplementary Data. Ince et al. (submitted)
Supplementary Table 3: List of genes that are misregulated in pif457 and yuc2589 mutants in LRFR vs. WL and their distribution in GO Terms enriched in LRFR-up and downregulated genes in Col-0
Hyp: Hypocotyl
Cot: Cotyledon
Included Sheets:	Description
Genes_Hyp(UP)	List of genes of which LRFR-induction are dependent on PIFs and/or YUCs in Col-0 hypocotyls for LRFR-upregulated genes in Col-0 (P<0.05, F-test, LRFR vs. WL)
GO_Terms_Hyp(UP)	Enriched GO terms in LRFR-induced genes in Col-0 hypocotyls and their distribution according to PIF and/or YUC dependence
Genes_Cot(UP)	List of genes of which LRFR-induction are dependent on PIFs and/or YUCs in Col-0 cotyledons for LRFR-upregulated genes in Col-0 (P<0.05, F-test, LRFR vs. WL) vs. WL)
GO_Terms_Cot(UP)	Enriched GO terms in LRFR-induced genes in Col-0 cotyledons and their distribution according to PIF and/or YUC dependence
Genes_Hyp(DOWN)	List of genes of which LRFR-repression are dependent on PIFs and/or YUCs in Col-0 hypocotyls (P<0.05, F-test, LRFR vs. WL)
GO_Terms_Hyp(DOWN)	Enriched GO terms in LRFR-repressed genes in Col-0 hypocotyls and their distribution according to PIF and/or YUC dependence
Genes_Cot(DOWN)	List of genes of which LRFR-repression are dependent on PIFs and/or YUCs in Col-0 cotyledons (P<0.05, F-test, LRFR vs. WL)
GO_Terms_Cot(DOWN)	Enriched GO terms in LRFR-repressed genes in Col-0 cotyledons and their distribution according to PIF and/or YUC dependence
Notes:
GO term enrichment analyses are done using http://bioinformatics.sdstate.edu/go/

## Sheet: Genes_Hyp(UP)
Gene ID	Dependence
AT1G01090	PIFs and YUCs
AT1G01100	PIFs and YUCs
AT1G01230	PIFs and YUCs
AT1G01470	PIFs and YUCs
AT1G01510	PIFs and YUCs
AT1G01520	PIFs and YUCs
AT1G01540	PIFs and YUCs
AT1G01600	PIFs and YUCs
AT1G01910	PIFs and YUCs
AT1G02090	PIFs and YUCs
AT1G02140	PIFs and YUCs
AT1G02205	PIFs and YUCs
AT1G02660	PIFs and YUCs
AT1G02670	PIFs and YUCs
AT1G02780	PIFs and YUCs
AT1G02816	PIFs and YUCs
AT1G02850	PIFs and YUCs
AT1G02870	PIFs and YUCs
AT1G02930	PIFs and YUCs
AT1G03260	PIFs and YUCs
AT1G03350	PIFs and YUCs
AT1G03360	PIFs and YUCs
AT1G03530	PIFs and YUCs
AT1G03610	PIFs and YUCs
AT1G03760	PIFs and YUCs
AT1G03860	PIFs and YUCs
AT1G03900	PIFs and YUCs
AT1G03930	PIFs and YUCs
AT1G04170	PIFs and YUCs
AT1G04270	PIFs and YUCs
AT1G04480	PIFs and YUCs
AT1G04820	PIFs and YUCs
AT1G04830	PIFs and YUCs
AT1G04850	PIFs and YUCs
AT1G04870	PIFs and YUCs
AT1G04900	PIFs and YUCs
AT1G04910	PIFs and YUCs
AT1G04980	PIFs and YUCs
AT1G04985	PIFs and YUCs
AT1G05170	PIFs and YUCs
AT1G05210	PIFs and YUCs
AT1G05350	PIFs and YUCs
AT1G05420	PIFs and YUCs
AT1G05680	PIFs and YUCs
AT1G05780	PIFs and YUCs
AT1G06360	PIFs and YUCs
AT1G06380	PIFs and YUCs
AT1G06410	PIFs and YUCs
AT1G06470	PIFs and YUCs
AT1G06515	PIFs and YUCs
AT1G06720	PIFs and YUCs
AT1G06890	PIFs and YUCs
AT1G07070	PIFs and YUCs
AT1G07140	PIFs and YUCs
AT1G07150	PIFs and YUCs
AT1G07220	PIFs and YUCs
AT1G07410	PIFs and YUCs
AT1G07420	PIFs and YUCs
AT1G07920	PIFs and YUCs
AT1G07930	PIFs and YUCs
AT1G07940	PIFs and YUCs
AT1G08010	PIFs and YUCs
AT1G08125	PIFs and YUCs
AT1G08300	PIFs and YUCs
AT1G08360	PIFs and YUCs
AT1G08410	PIFs and YUCs
AT1G08580	PIFs and YUCs
AT1G08610	PIFs and YUCs
AT1G08660	PIFs and YUCs
AT1G08780	PIFs and YUCs
AT1G08890	PIFs and YUCs
AT1G08970	PIFs and YUCs
AT1G09160	PIFs and YUCs
AT1G09210	PIFs and YUCs
AT1G09270	PIFs and YUCs
AT1G09330	PIFs and YUCs
AT1G09575	PIFs and YUCs
AT1G09580	PIFs and YUCs
AT1G09590	PIFs and YUCs
AT1G09630	PIFs and YUCs
AT1G09640	PIFs and YUCs
AT1G09660	PIFs and YUCs
AT1G09690	PIFs and YUCs
AT1G09700	PIFs and YUCs
AT1G09780	PIFs and YUCs
AT1G09830	PIFs and YUCs
AT1G10030	PIFs and YUCs
AT1G10290	PIFs and YUCs
AT1G10410	PIFs and YUCs
AT1G10430	PIFs and YUCs
AT1G10490	PIFs and YUCs
AT1G10590	PIFs and YUCs
AT1G10670	PIFs and YUCs
AT1G10740	PIFs and YUCs
AT1G10870	PIFs and YUCs
AT1G10940	PIFs and YUCs
AT1G10950	PIFs and YUCs
AT1G11120	PIFs and YUCs
AT1G11240	PIFs and YUCs
AT1G11280	PIFs and YUCs
AT1G11390	PIFs and YUCs
AT1G11400	PIFs and YUCs
AT1G11740	PIFs and YUCs
AT1G11890	PIFs and YUCs
AT1G11905	PIFs and YUCs
AT1G12000	PIFs and YUCs
AT1G12650	PIFs and YUCs
AT1G12710	PIFs and YUCs
AT1G12845	PIFs and YUCs
AT1G12850	PIFs and YUCs
AT1G12920	PIFs and YUCs
AT1G12990	PIFs and YUCs
AT1G13000	PIFs and YUCs
AT1G13030	PIFs and YUCs
AT1G13160	PIFs and YUCs
AT1G13170	PIFs and YUCs
AT1G13180	PIFs and YUCs
AT1G13560	PIFs and YUCs
AT1G13730	PIFs and YUCs
AT1G13810	PIFs and YUCs
AT1G14000	PIFs and YUCs
AT1G14010	PIFs and YUCs
AT1G14060	PIFs and YUCs
AT1G14300	PIFs and YUCs
AT1G14320	PIFs and YUCs
AT1G14330	PIFs and YUCs
AT1G14360	PIFs and YUCs
AT1G14390	PIFs and YUCs
AT1G14460	PIFs and YUCs
AT1G14530	PIFs and YUCs
AT1G14560	PIFs and YUCs
AT1G14670	PIFs and YUCs
AT1G14685	PIFs and YUCs
AT1G14710	PIFs and YUCs
AT1G14730	PIFs and YUCs
AT1G14830	PIFs and YUCs
AT1G14910	PIFs and YUCs
AT1G14980	PIFs and YUCs
AT1G15140	PIFs and YUCs
AT1G15250	PIFs and YUCs
AT1G15370	PIFs and YUCs
AT1G15410	PIFs and YUCs
AT1G15440	PIFs and YUCs
AT1G15550	PIFs and YUCs
AT1G15580	PIFs and YUCs
AT1G15720	PIFs and YUCs
AT1G15930	PIFs and YUCs
AT1G15970	PIFs and YUCs
AT1G16000	PIFs and YUCs
AT1G16190	PIFs and YUCs
AT1G16560	PIFs and YUCs
AT1G16610	PIFs and YUCs
AT1G16860	PIFs and YUCs
AT1G16870	PIFs and YUCs
AT1G16920	PIFs and YUCs
AT1G16970	PIFs and YUCs
AT1G17160	PIFs and YUCs
AT1G17280	PIFs and YUCs
AT1G17370	PIFs and YUCs
AT1G17430	PIFs and YUCs
AT1G17550	PIFs and YUCs
AT1G17620	PIFs and YUCs
AT1G17880	PIFs and YUCs
AT1G17940	PIFs and YUCs
AT1G18030	PIFs and YUCs
AT1G18070	PIFs and YUCs
AT1G18080	PIFs and YUCs
AT1G18320	PIFs and YUCs
AT1G18360	PIFs and YUCs
AT1G18450	PIFs and YUCs
AT1G18540	PIFs and YUCs
AT1G18580	PIFs and YUCs
AT1G18630	PIFs and YUCs
AT1G18640	PIFs and YUCs
AT1G18800	PIFs and YUCs
AT1G18840	PIFs and YUCs
AT1G18850	PIFs and YUCs
AT1G19370	PIFs and YUCs
AT1G19430	PIFs and YUCs
AT1G19440	PIFs and YUCs
AT1G19970	PIFs and YUCs
AT1G20050	PIFs and YUCs
AT1G20100	PIFs and YUCs
AT1G20200	PIFs and YUCs
AT1G20220	PIFs and YUCs
AT1G20330	PIFs and YUCs
AT1G20370	PIFs and YUCs
AT1G20450	PIFs and YUCs
AT1G20580	PIFs and YUCs
AT1G20770	PIFs and YUCs
AT1G20890	PIFs and YUCs
AT1G20950	PIFs and YUCs
AT1G21070	PIFs and YUCs
AT1G21080	PIFs and YUCs
AT1G21720	PIFs and YUCs
AT1G21740	PIFs and YUCs
AT1G21900	PIFs and YUCs
AT1G21980	PIFs and YUCs
AT1G22060	PIFs and YUCs
AT1G22230	PIFs and YUCs
AT1G22270	PIFs and YUCs
AT1G22300	PIFs and YUCs
AT1G22520	PIFs and YUCs
AT1G22530	PIFs and YUCs
AT1G22780	PIFs and YUCs
AT1G22950	PIFs and YUCs
AT1G22960	PIFs and YUCs
AT1G23040	PIFs and YUCs
AT1G23060	PIFs and YUCs
AT1G23080	PIFs and YUCs
AT1G23190	PIFs and YUCs
AT1G23220	PIFs and YUCs
AT1G23280	PIFs and YUCs
AT1G23290	PIFs and YUCs
AT1G23490	PIFs and YUCs
AT1G24310	PIFs and YUCs
AT1G24360	PIFs and YUCs
AT1G24510	PIFs and YUCs
AT1G24764	PIFs and YUCs
AT1G25260	PIFs and YUCs
AT1G25320	PIFs and YUCs
AT1G25490	PIFs and YUCs
AT1G26460	PIFs and YUCs
AT1G26630	PIFs and YUCs
AT1G26740	PIFs and YUCs
AT1G26880	PIFs and YUCs
AT1G26910	PIFs and YUCs
AT1G26940	PIFs and YUCs
AT1G27050	PIFs and YUCs
AT1G27120	PIFs and YUCs
AT1G27330	PIFs and YUCs
AT1G27350	PIFs and YUCs
AT1G27390	PIFs and YUCs
AT1G27400	PIFs and YUCs
AT1G27450	PIFs and YUCs
AT1G27460	PIFs and YUCs
AT1G27600	PIFs and YUCs
AT1G28090	PIFs and YUCs
AT1G28240	PIFs and YUCs
AT1G28350	PIFs and YUCs
AT1G28395	PIFs and YUCs
AT1G28490	PIFs and YUCs
AT1G28510	PIFs and YUCs
AT1G29060	PIFs and YUCs
AT1G29150	PIFs and YUCs
AT1G29250	PIFs and YUCs
AT1G29310	PIFs and YUCs
AT1G29320	PIFs and YUCs
AT1G29330	PIFs and YUCs
AT1G29450	PIFs and YUCs
AT1G29460	PIFs and YUCs
AT1G29465	PIFs and YUCs
AT1G29490	PIFs and YUCs
AT1G29500	PIFs and YUCs
AT1G29785	PIFs and YUCs
AT1G29850	PIFs and YUCs
AT1G29880	PIFs and YUCs
AT1G29890	PIFs and YUCs
AT1G29900	PIFs and YUCs
AT1G30070	PIFs and YUCs
AT1G30120	PIFs and YUCs
AT1G30240	PIFs and YUCs
AT1G30440	PIFs and YUCs
AT1G30460	PIFs and YUCs
AT1G30580	PIFs and YUCs
AT1G30690	PIFs and YUCs
AT1G30820	PIFs and YUCs
AT1G30890	PIFs and YUCs
AT1G30960	PIFs and YUCs
AT1G31070	PIFs and YUCs
AT1G31300	PIFs and YUCs
AT1G31420	PIFs and YUCs
AT1G31660	PIFs and YUCs
AT1G31817	PIFs and YUCs
AT1G31850	PIFs and YUCs
AT1G31860	PIFs and YUCs
AT1G31870	PIFs and YUCs
AT1G31970	PIFs and YUCs
AT1G32050	PIFs and YUCs
AT1G32210	PIFs and YUCs
AT1G32400	PIFs and YUCs
AT1G32440	PIFs and YUCs
AT1G32580	PIFs and YUCs
AT1G33120	PIFs and YUCs
AT1G33240	PIFs and YUCs
AT1G33800	PIFs and YUCs
AT1G34010	PIFs and YUCs
AT1G34020	PIFs and YUCs
AT1G34030	PIFs and YUCs
AT1G34065	PIFs and YUCs
AT1G34130	PIFs and YUCs
AT1G34550	PIFs and YUCs
AT1G34630	PIFs and YUCs
AT1G35160	PIFs and YUCs
AT1G36050	PIFs and YUCs
AT1G36310	PIFs and YUCs
AT1G36730	PIFs and YUCs
AT1G36940	PIFs and YUCs
AT1G41830	PIFs and YUCs
AT1G41880	PIFs and YUCs
AT1G42440	PIFs and YUCs
AT1G43170	PIFs and YUCs
AT1G43710	PIFs and YUCs
AT1G44835	PIFs and YUCs
AT1G45000	PIFs and YUCs
AT1G45688	PIFs and YUCs
AT1G47200	PIFs and YUCs
AT1G47250	PIFs and YUCs
AT1G47380	PIFs and YUCs
AT1G47500	PIFs and YUCs
AT1G47640	PIFs and YUCs
AT1G48230	PIFs and YUCs
AT1G48240	PIFs and YUCs
AT1G48370	PIFs and YUCs
AT1G48460	PIFs and YUCs
AT1G48570	PIFs and YUCs
AT1G48630	PIFs and YUCs
AT1G48830	PIFs and YUCs
AT1G48850	PIFs and YUCs
AT1G48860	PIFs and YUCs
AT1G48900	PIFs and YUCs
AT1G48920	PIFs and YUCs
AT1G49400	PIFs and YUCs
AT1G49410	PIFs and YUCs
AT1G49540	PIFs and YUCs
AT1G49600	PIFs and YUCs
AT1G49710	PIFs and YUCs
AT1G49730	PIFs and YUCs
AT1G49760	PIFs and YUCs
AT1G50010	PIFs and YUCs
AT1G50370	PIFs and YUCs
AT1G50430	PIFs and YUCs
AT1G50460	PIFs and YUCs
AT1G50500	PIFs and YUCs
AT1G50630	PIFs and YUCs
AT1G50670	PIFs and YUCs
AT1G50890	PIFs and YUCs
AT1G51160	PIFs and YUCs
AT1G51170	PIFs and YUCs
AT1G51510	PIFs and YUCs
AT1G51590	PIFs and YUCs
AT1G51710	PIFs and YUCs
AT1G51740	PIFs and YUCs
AT1G51980	PIFs and YUCs
AT1G52190	PIFs and YUCs
AT1G52280	PIFs and YUCs
AT1G52300	PIFs and YUCs
AT1G52360	PIFs and YUCs
AT1G52540	PIFs and YUCs
AT1G52600	PIFs and YUCs
AT1G52730	PIFs and YUCs
AT1G52750	PIFs and YUCs
AT1G52930	PIFs and YUCs
AT1G52980	PIFs and YUCs
AT1G53000	PIFs and YUCs
AT1G53040	PIFs and YUCs
AT1G53050	PIFs and YUCs
AT1G53240	PIFs and YUCs
AT1G53290	PIFs and YUCs
AT1G53300	PIFs and YUCs
AT1G53380	PIFs and YUCs
AT1G53470	PIFs and YUCs
AT1G53530	PIFs and YUCs
AT1G53645	PIFs and YUCs
AT1G53680	PIFs and YUCs
AT1G53730	PIFs and YUCs
AT1G53750	PIFs and YUCs
AT1G53830	PIFs and YUCs
AT1G54100	PIFs and YUCs
AT1G54180	PIFs and YUCs
AT1G54270	PIFs and YUCs
AT1G54690	PIFs and YUCs
AT1G54830	PIFs and YUCs
AT1G54990	PIFs and YUCs
AT1G55040	PIFs and YUCs
AT1G55500	PIFs and YUCs
AT1G55620	PIFs and YUCs
AT1G55900	PIFs and YUCs
AT1G56045	PIFs and YUCs
AT1G56070	PIFs and YUCs
AT1G56110	PIFs and YUCs
AT1G56330	PIFs and YUCs
AT1G56340	PIFs and YUCs
AT1G56590	PIFs and YUCs
AT1G57660	PIFs and YUCs
AT1G57720	PIFs and YUCs
AT1G57860	PIFs and YUCs
AT1G58380	PIFs and YUCs
AT1G58440	PIFs and YUCs
AT1G59520	PIFs and YUCs
AT1G59610	PIFs and YUCs
AT1G59990	PIFs and YUCs
AT1G60070	PIFs and YUCs
AT1G60640	PIFs and YUCs
AT1G60660	PIFs and YUCs
AT1G60770	PIFs and YUCs
AT1G60780	PIFs and YUCs
AT1G60790	PIFs and YUCs
AT1G60810	PIFs and YUCs
AT1G60850	PIFs and YUCs
AT1G61100	PIFs and YUCs
AT1G61170	PIFs and YUCs
AT1G61570	PIFs and YUCs
AT1G61580	PIFs and YUCs
AT1G61640	PIFs and YUCs
AT1G61667	PIFs and YUCs
AT1G61730	PIFs and YUCs
AT1G61770	PIFs and YUCs
AT1G61790	PIFs and YUCs
AT1G61870	PIFs and YUCs
AT1G62020	PIFs and YUCs
AT1G62150	PIFs and YUCs
AT1G62305	PIFs and YUCs
AT1G62330	PIFs and YUCs
AT1G62390	PIFs and YUCs
AT1G62430	PIFs and YUCs
AT1G62440	PIFs and YUCs
AT1G62610	PIFs and YUCs
AT1G62640	PIFs and YUCs
AT1G62740	PIFs and YUCs
AT1G63050	PIFs and YUCs
AT1G63250	PIFs and YUCs
AT1G63260	PIFs and YUCs
AT1G63300	PIFs and YUCs
AT1G63780	PIFs and YUCs
AT1G63810	PIFs and YUCs
AT1G64330	PIFs and YUCs
AT1G64520	PIFs and YUCs
AT1G64600	PIFs and YUCs
AT1G64650	PIFs and YUCs
AT1G64980	PIFs and YUCs
AT1G64990	PIFs and YUCs
AT1G65030	PIFs and YUCs
AT1G65240	PIFs and YUCs
AT1G65310	PIFs and YUCs
AT1G65520	PIFs and YUCs
AT1G65650	PIFs and YUCs
AT1G65840	PIFs and YUCs
AT1G65920	PIFs and YUCs
AT1G66260	PIFs and YUCs
AT1G66530	PIFs and YUCs
AT1G66580	PIFs and YUCs
AT1G67060	PIFs and YUCs
AT1G67230	PIFs and YUCs
AT1G67325	PIFs and YUCs
AT1G67430	PIFs and YUCs
AT1G67620	PIFs and YUCs
AT1G67680	PIFs and YUCs
AT1G67730	PIFs and YUCs
AT1G67880	PIFs and YUCs
AT1G67900	PIFs and YUCs
AT1G67930	PIFs and YUCs
AT1G68020	PIFs and YUCs
AT1G68060	PIFs and YUCs
AT1G68620	PIFs and YUCs
AT1G68760	PIFs and YUCs
AT1G68990	PIFs and YUCs
AT1G69070	PIFs and YUCs
AT1G69160	PIFs and YUCs
AT1G69250	PIFs and YUCs
AT1G69260	PIFs and YUCs
AT1G69295	PIFs and YUCs
AT1G69420	PIFs and YUCs
AT1G69570	PIFs and YUCs
AT1G69620	PIFs and YUCs
AT1G69690	PIFs and YUCs
AT1G69780	PIFs and YUCs
AT1G69960	PIFs and YUCs
AT1G70210	PIFs and YUCs
AT1G70350	PIFs and YUCs
AT1G70490	PIFs and YUCs
AT1G70600	PIFs and YUCs
AT1G70730	PIFs and YUCs
AT1G70770	PIFs and YUCs
AT1G70950	PIFs and YUCs
AT1G71020	PIFs and YUCs
AT1G71070	PIFs and YUCs
AT1G71080	PIFs and YUCs
AT1G71100	PIFs and YUCs
AT1G71210	PIFs and YUCs
AT1G71270	PIFs and YUCs
AT1G71360	PIFs and YUCs
AT1G71730	PIFs and YUCs
AT1G71780	PIFs and YUCs
AT1G71820	PIFs and YUCs
AT1G71840	PIFs and YUCs
AT1G71850	PIFs and YUCs
AT1G72020	PIFs and YUCs
AT1G72040	PIFs and YUCs
AT1G72050	PIFs and YUCs
AT1G72175	PIFs and YUCs
AT1G72180	PIFs and YUCs
AT1G72370	PIFs and YUCs
AT1G72440	PIFs and YUCs
AT1G72480	PIFs and YUCs
AT1G72680	PIFs and YUCs
AT1G73390	PIFs and YUCs
AT1G73430	PIFs and YUCs
AT1G73440	PIFs and YUCs
AT1G73480	PIFs and YUCs
AT1G73760	PIFs and YUCs
AT1G73930	PIFs and YUCs
AT1G73940	PIFs and YUCs
AT1G74050	PIFs and YUCs
AT1G74110	PIFs and YUCs
AT1G74250	PIFs and YUCs
AT1G74270	PIFs and YUCs
AT1G74560	PIFs and YUCs
AT1G74640	PIFs and YUCs
AT1G74800	PIFs and YUCs
AT1G75080	PIFs and YUCs
AT1G75200	PIFs and YUCs
AT1G75240	PIFs and YUCs
AT1G75500	PIFs and YUCs
AT1G75510	PIFs and YUCs
AT1G75560	PIFs and YUCs
AT1G75670	PIFs and YUCs
AT1G75990	PIFs and YUCs
AT1G76090	PIFs and YUCs
AT1G76260	PIFs and YUCs
AT1G76340	PIFs and YUCs
AT1G76400	PIFs and YUCs
AT1G76490	PIFs and YUCs
AT1G76500	PIFs and YUCs
AT1G76550	PIFs and YUCs
AT1G76610	PIFs and YUCs
AT1G76660	PIFs and YUCs
AT1G76810	PIFs and YUCs
AT1G76920	PIFs and YUCs
AT1G77030	PIFs and YUCs
AT1G77140	PIFs and YUCs
AT1G77290	PIFs and YUCs
AT1G77350	PIFs and YUCs
AT1G77440	PIFs and YUCs
AT1G77540	PIFs and YUCs
AT1G77610	PIFs and YUCs
AT1G77750	PIFs and YUCs
AT1G77810	PIFs and YUCs
AT1G77840	PIFs and YUCs
AT1G77940	PIFs and YUCs
AT1G78100	PIFs and YUCs
AT1G78260	PIFs and YUCs
AT1G78440	PIFs and YUCs
AT1G78610	PIFs and YUCs
AT1G78700	PIFs and YUCs
AT1G78800	PIFs and YUCs
AT1G78970	PIFs and YUCs
AT1G79050	PIFs and YUCs
AT1G79260	PIFs and YUCs
AT1G79270	PIFs and YUCs
AT1G79490	PIFs and YUCs
AT1G79720	PIFs and YUCs
AT1G79820	PIFs and YUCs
AT1G79920	PIFs and YUCs
AT1G79930	PIFs and YUCs
AT1G79940	PIFs and YUCs
AT1G79990	PIFs and YUCs
AT1G80040	PIFs and YUCs
AT1G80150	PIFs and YUCs
AT1G80270	PIFs and YUCs
AT1G80620	PIFs and YUCs
AT1G80720	PIFs and YUCs
AT1G80750	PIFs and YUCs
AT1G80910	PIFs and YUCs
AT1G80930	PIFs and YUCs
AT2G01100	PIFs and YUCs
AT2G01250	PIFs and YUCs
AT2G01470	PIFs and YUCs
AT2G01640	PIFs and YUCs
AT2G01750	PIFs and YUCs
AT2G01820	PIFs and YUCs
AT2G01850	PIFs and YUCs
AT2G01970	PIFs and YUCs
AT2G02730	PIFs and YUCs
AT2G02740	PIFs and YUCs
AT2G02790	PIFs and YUCs
AT2G02810	PIFs and YUCs
AT2G02860	PIFs and YUCs
AT2G02870	PIFs and YUCs
AT2G02880	PIFs and YUCs
AT2G02910	PIFs and YUCs
AT2G03640	PIFs and YUCs
AT2G03670	PIFs and YUCs
AT2G03680	PIFs and YUCs
AT2G03820	PIFs and YUCs
AT2G04030	PIFs and YUCs
AT2G04280	PIFs and YUCs
AT2G04390	PIFs and YUCs
AT2G04550	PIFs and YUCs
AT2G04570	PIFs and YUCs
AT2G04780	PIFs and YUCs
AT2G04845	PIFs and YUCs
AT2G05220	PIFs and YUCs
AT2G05990	PIFs and YUCs
AT2G07050	PIFs and YUCs
AT2G07340	PIFs and YUCs
AT2G07360	PIFs and YUCs
AT2G09990	PIFs and YUCs
AT2G11890	PIFs and YUCs
AT2G13560	PIFs and YUCs
AT2G14835	PIFs and YUCs
AT2G14890	PIFs and YUCs
AT2G14960	PIFs and YUCs
AT2G15490	PIFs and YUCs
AT2G15690	PIFs and YUCs
AT2G15860	PIFs and YUCs
AT2G16365	PIFs and YUCs
AT2G16510	PIFs and YUCs
AT2G17120	PIFs and YUCs
AT2G17360	PIFs and YUCs
AT2G17560	PIFs and YUCs
AT2G17630	PIFs and YUCs
AT2G17790	PIFs and YUCs
AT2G17800	PIFs and YUCs
AT2G17870	PIFs and YUCs
AT2G17975	PIFs and YUCs
AT2G17980	PIFs and YUCs
AT2G17990	PIFs and YUCs
AT2G18000	PIFs and YUCs
AT2G18010	PIFs and YUCs
AT2G18020	PIFs and YUCs
AT2G18030	PIFs and YUCs
AT2G18110	PIFs and YUCs
AT2G18220	PIFs and YUCs
AT2G18240	PIFs and YUCs
AT2G18330	PIFs and YUCs
AT2G18700	PIFs and YUCs
AT2G18730	PIFs and YUCs
AT2G18740	PIFs and YUCs
AT2G18840	PIFs and YUCs
AT2G18900	PIFs and YUCs
AT2G18990	PIFs and YUCs
AT2G19160	PIFs and YUCs
AT2G19170	PIFs and YUCs
AT2G19260	PIFs and YUCs
AT2G19385	PIFs and YUCs
AT2G19480	PIFs and YUCs
AT2G19540	PIFs and YUCs
AT2G19670	PIFs and YUCs
AT2G19730	PIFs and YUCs
AT2G19740	PIFs and YUCs
AT2G19750	PIFs and YUCs
AT2G19790	PIFs and YUCs
AT2G19870	PIFs and YUCs
AT2G19880	PIFs and YUCs
AT2G19950	PIFs and YUCs
AT2G20060	PIFs and YUCs
AT2G20370	PIFs and YUCs
AT2G20390	PIFs and YUCs
AT2G20450	PIFs and YUCs
AT2G20490	PIFs and YUCs
AT2G20750	PIFs and YUCs
AT2G20760	PIFs and YUCs
AT2G20780	PIFs and YUCs
AT2G20815	PIFs and YUCs
AT2G20930	PIFs and YUCs
AT2G21090	PIFs and YUCs
AT2G21150	PIFs and YUCs
AT2G21160	PIFs and YUCs
AT2G21210	PIFs and YUCs
AT2G21380	PIFs and YUCs
AT2G21390	PIFs and YUCs
AT2G21580	PIFs and YUCs
AT2G21590	PIFs and YUCs
AT2G21600	PIFs and YUCs
AT2G22370	PIFs and YUCs
AT2G22470	PIFs and YUCs
AT2G22475	PIFs and YUCs
AT2G22560	PIFs and YUCs
AT2G22795	PIFs and YUCs
AT2G22810	PIFs and YUCs
AT2G22830	PIFs and YUCs
AT2G22870	PIFs and YUCs
AT2G22970	PIFs and YUCs
AT2G23120	PIFs and YUCs
AT2G23130	PIFs and YUCs
AT2G23150	PIFs and YUCs
AT2G23170	PIFs and YUCs
AT2G23210	PIFs and YUCs
AT2G23350	PIFs and YUCs
AT2G23380	PIFs and YUCs
AT2G23790	PIFs and YUCs
AT2G23930	PIFs and YUCs
AT2G24050	PIFs and YUCs
AT2G24330	PIFs and YUCs
AT2G24500	PIFs and YUCs
AT2G24630	PIFs and YUCs
AT2G24765	PIFs and YUCs
AT2G25110	PIFs and YUCs
AT2G25210	PIFs and YUCs
AT2G25355	PIFs and YUCs
AT2G25460	PIFs and YUCs
AT2G25520	PIFs and YUCs
AT2G25620	PIFs and YUCs
AT2G26260	PIFs and YUCs
AT2G26360	PIFs and YUCs
AT2G26590	PIFs and YUCs
AT2G26680	PIFs and YUCs
AT2G26690	PIFs and YUCs
AT2G26770	PIFs and YUCs
AT2G26790	PIFs and YUCs
AT2G26990	PIFs and YUCs
AT2G27020	PIFs and YUCs
AT2G27130	PIFs and YUCs
AT2G27460	PIFs and YUCs
AT2G27580	PIFs and YUCs
AT2G27600	PIFs and YUCs
AT2G27710	PIFs and YUCs
AT2G27720	PIFs and YUCs
AT2G27775	PIFs and YUCs
AT2G27840	PIFs and YUCs
AT2G28520	PIFs and YUCs
AT2G29020	PIFs and YUCs
AT2G29080	PIFs and YUCs
AT2G29090	PIFs and YUCs
AT2G29210	PIFs and YUCs
AT2G29390	PIFs and YUCs
AT2G29700	PIFs and YUCs
AT2G30040	PIFs and YUCs
AT2G30050	PIFs and YUCs
AT2G30110	PIFs and YUCs
AT2G30120	PIFs and YUCs
AT2G30200	PIFs and YUCs
AT2G30270	PIFs and YUCs
AT2G30320	PIFs and YUCs
AT2G30360	PIFs and YUCs
AT2G30460	PIFs and YUCs
AT2G30575	PIFs and YUCs
AT2G30710	PIFs and YUCs
AT2G30910	PIFs and YUCs
AT2G30980	PIFs and YUCs
AT2G31060	PIFs and YUCs
AT2G31240	PIFs and YUCs
AT2G31270	PIFs and YUCs
AT2G31340	PIFs and YUCs
AT2G31410	PIFs and YUCs
AT2G31610	PIFs and YUCs
AT2G31680	PIFs and YUCs
AT2G31725	PIFs and YUCs
AT2G31740	PIFs and YUCs
AT2G32060	PIFs and YUCs
AT2G32380	PIFs and YUCs
AT2G32580	PIFs and YUCs
AT2G32920	PIFs and YUCs
AT2G32980	PIFs and YUCs
AT2G33210	PIFs and YUCs
AT2G33370	PIFs and YUCs
AT2G33410	PIFs and YUCs
AT2G33470	PIFs and YUCs
AT2G33570	PIFs and YUCs
AT2G34050	PIFs and YUCs
AT2G34070	PIFs and YUCs
AT2G34090	PIFs and YUCs
AT2G34150	PIFs and YUCs
AT2G34250	PIFs and YUCs
AT2G34260	PIFs and YUCs
AT2G34300	PIFs and YUCs
AT2G34355	PIFs and YUCs
AT2G34357	PIFs and YUCs
AT2G34480	PIFs and YUCs
AT2G34570	PIFs and YUCs
AT2G34590	PIFs and YUCs
AT2G34770	PIFs and YUCs
AT2G35040	PIFs and YUCs
AT2G35190	PIFs and YUCs
AT2G35200	PIFs and YUCs
AT2G35240	PIFs and YUCs
AT2G35605	PIFs and YUCs
AT2G35720	PIFs and YUCs
AT2G35990	PIFs and YUCs
AT2G36070	PIFs and YUCs
AT2G36080	PIFs and YUCs
AT2G36160	PIFs and YUCs
AT2G36170	PIFs and YUCs
AT2G36300	PIFs and YUCs
AT2G36310	PIFs and YUCs
AT2G36470	PIFs and YUCs
AT2G36530	PIFs and YUCs
AT2G36580	PIFs and YUCs
AT2G36620	PIFs and YUCs
AT2G36630	PIFs and YUCs
AT2G36880	PIFs and YUCs
AT2G36930	PIFs and YUCs
AT2G37120	PIFs and YUCs
AT2G37190	PIFs and YUCs
AT2G37230	PIFs and YUCs
AT2G37250	PIFs and YUCs
AT2G37270	PIFs and YUCs
AT2G37400	PIFs and YUCs
AT2G37510	PIFs and YUCs
AT2G37550	PIFs and YUCs
AT2G37585	PIFs and YUCs
AT2G37600	PIFs and YUCs
AT2G37650	PIFs and YUCs
AT2G37690	PIFs and YUCs
AT2G37940	PIFs and YUCs
AT2G37975	PIFs and YUCs
AT2G37990	PIFs and YUCs
AT2G38090	PIFs and YUCs
AT2G38360	PIFs and YUCs
AT2G38480	PIFs and YUCs
AT2G38580	PIFs and YUCs
AT2G38650	PIFs and YUCs
AT2G38700	PIFs and YUCs
AT2G38730	PIFs and YUCs
AT2G39140	PIFs and YUCs
AT2G39290	PIFs and YUCs
AT2G39390	PIFs and YUCs
AT2G39450	PIFs and YUCs
AT2G39480	PIFs and YUCs
AT2G39720	PIFs and YUCs
AT2G39870	PIFs and YUCs
AT2G39960	PIFs and YUCs
AT2G39980	PIFs and YUCs
AT2G39990	PIFs and YUCs
AT2G40060	PIFs and YUCs
AT2G40360	PIFs and YUCs
AT2G40430	PIFs and YUCs
AT2G40510	PIFs and YUCs
AT2G40540	PIFs and YUCs
AT2G40590	PIFs and YUCs
AT2G40620	PIFs and YUCs
AT2G40660	PIFs and YUCs
AT2G40730	PIFs and YUCs
AT2G40765	PIFs and YUCs
AT2G41070	PIFs and YUCs
AT2G41110	PIFs and YUCs
AT2G41150	PIFs and YUCs
AT2G41170	PIFs and YUCs
AT2G41420	PIFs and YUCs
AT2G41475	PIFs and YUCs
AT2G41630	PIFs and YUCs
AT2G41670	PIFs and YUCs
AT2G41770	PIFs and YUCs
AT2G41820	PIFs and YUCs
AT2G41840	PIFs and YUCs
AT2G42040	PIFs and YUCs
AT2G42230	PIFs and YUCs
AT2G42580	PIFs and YUCs
AT2G42640	PIFs and YUCs
AT2G42710	PIFs and YUCs
AT2G43060	PIFs and YUCs
AT2G43080	PIFs and YUCs
AT2G43110	PIFs and YUCs
AT2G43240	PIFs and YUCs
AT2G43320	PIFs and YUCs
AT2G43330	PIFs and YUCs
AT2G43490	PIFs and YUCs
AT2G43650	PIFs and YUCs
AT2G43770	PIFs and YUCs
AT2G43780	PIFs and YUCs
AT2G44120	PIFs and YUCs
AT2G44230	PIFs and YUCs
AT2G44350	PIFs and YUCs
AT2G44510	PIFs and YUCs
AT2G44610	PIFs and YUCs
AT2G44660	PIFs and YUCs
AT2G44860	PIFs and YUCs
AT2G45000	PIFs and YUCs
AT2G45010	PIFs and YUCs
AT2G45240	PIFs and YUCs
AT2G45260	PIFs and YUCs
AT2G45470	PIFs and YUCs
AT2G45695	PIFs and YUCs
AT2G45710	PIFs and YUCs
AT2G45960	PIFs and YUCs
AT2G45970	PIFs and YUCs
AT2G46170	PIFs and YUCs
AT2G46280	PIFs and YUCs
AT2G46810	PIFs and YUCs
AT2G47110	PIFs and YUCs
AT2G47270	PIFs and YUCs
AT2G47320	PIFs and YUCs
AT2G47470	PIFs and YUCs
AT2G47490	PIFs and YUCs
AT2G47510	PIFs and YUCs
AT2G47610	PIFs and YUCs
AT2G47640	PIFs and YUCs
AT2G47650	PIFs and YUCs
AT2G47930	PIFs and YUCs
AT2G47990	PIFs and YUCs
AT3G01040	PIFs and YUCs
AT3G01130	PIFs and YUCs
AT3G01160	PIFs and YUCs
AT3G01340	PIFs and YUCs
AT3G01640	PIFs and YUCs
AT3G01780	PIFs and YUCs
AT3G01790	PIFs and YUCs
AT3G01800	PIFs and YUCs
AT3G02070	PIFs and YUCs
AT3G02080	PIFs and YUCs
AT3G02190	PIFs and YUCs
AT3G02230	PIFs and YUCs
AT3G02460	PIFs and YUCs
AT3G02530	PIFs and YUCs
AT3G02540	PIFs and YUCs
AT3G02560	PIFs and YUCs
AT3G02580	PIFs and YUCs
AT3G02630	PIFs and YUCs
AT3G02720	PIFs and YUCs
AT3G02880	PIFs and YUCs
AT3G02900	PIFs and YUCs
AT3G02980	PIFs and YUCs
AT3G03050	PIFs and YUCs
AT3G03160	PIFs and YUCs
AT3G03170	PIFs and YUCs
AT3G03250	PIFs and YUCs
AT3G03600	PIFs and YUCs
AT3G03830	PIFs and YUCs
AT3G03840	PIFs and YUCs
AT3G03850	PIFs and YUCs
AT3G03920	PIFs and YUCs
AT3G03960	PIFs and YUCs
AT3G04080	PIFs and YUCs
AT3G04120	PIFs and YUCs
AT3G04230	PIFs and YUCs
AT3G04470	PIFs and YUCs
AT3G04730	PIFs and YUCs
AT3G04770	PIFs and YUCs
AT3G04830	PIFs and YUCs
AT3G04840	PIFs and YUCs
AT3G04910	PIFs and YUCs
AT3G04920	PIFs and YUCs
AT3G05000	PIFs and YUCs
AT3G05020	PIFs and YUCs
AT3G05060	PIFs and YUCs
AT3G05150	PIFs and YUCs
AT3G05280	PIFs and YUCs
AT3G05420	PIFs and YUCs
AT3G05500	PIFs and YUCs
AT3G05560	PIFs and YUCs
AT3G05590	PIFs and YUCs
AT3G05685	PIFs and YUCs
AT3G05710	PIFs and YUCs
AT3G05900	PIFs and YUCs
AT3G06060	PIFs and YUCs
AT3G06320	PIFs and YUCs
AT3G06450	PIFs and YUCs
AT3G06530	PIFs and YUCs
AT3G06610	PIFs and YUCs
AT3G06650	PIFs and YUCs
AT3G06680	PIFs and YUCs
AT3G06720	PIFs and YUCs
AT3G06740	PIFs and YUCs
AT3G06750	PIFs and YUCs
AT3G06760	PIFs and YUCs
AT3G06868	PIFs and YUCs
AT3G07020	PIFs and YUCs
AT3G07050	PIFs and YUCs
AT3G07060	PIFs and YUCs
AT3G07110	PIFs and YUCs
AT3G07170	PIFs and YUCs
AT3G07210	PIFs and YUCs
AT3G07300	PIFs and YUCs
AT3G07330	PIFs and YUCs
AT3G07390	PIFs and YUCs
AT3G07550	PIFs and YUCs
AT3G07590	PIFs and YUCs
AT3G07750	PIFs and YUCs
AT3G07770	PIFs and YUCs
AT3G07800	PIFs and YUCs
AT3G07810	PIFs and YUCs
AT3G07880	PIFs and YUCs
AT3G07950	PIFs and YUCs
AT3G07990	PIFs and YUCs
AT3G08530	PIFs and YUCs
AT3G08580	PIFs and YUCs
AT3G08600	PIFs and YUCs
AT3G08630	PIFs and YUCs
AT3G08730	PIFs and YUCs
AT3G08890	PIFs and YUCs
AT3G08943	PIFs and YUCs
AT3G08950	PIFs and YUCs
AT3G09000	PIFs and YUCs
AT3G09035	PIFs and YUCs
AT3G09200	PIFs and YUCs
AT3G09300	PIFs and YUCs
AT3G09500	PIFs and YUCs
AT3G09630	PIFs and YUCs
AT3G09720	PIFs and YUCs
AT3G09740	PIFs and YUCs
AT3G09820	PIFs and YUCs
AT3G09890	PIFs and YUCs
AT3G10110	PIFs and YUCs
AT3G10300	PIFs and YUCs
AT3G10380	PIFs and YUCs
AT3G10525	PIFs and YUCs
AT3G10530	PIFs and YUCs
AT3G10540	PIFs and YUCs
AT3G10610	PIFs and YUCs
AT3G10660	PIFs and YUCs
AT3G10730	PIFs and YUCs
AT3G10920	PIFs and YUCs
AT3G11120	PIFs and YUCs
AT3G11130	PIFs and YUCs
AT3G11250	PIFs and YUCs
AT3G11320	PIFs and YUCs
AT3G11420	PIFs and YUCs
AT3G11490	PIFs and YUCs
AT3G11510	PIFs and YUCs
AT3G11690	PIFs and YUCs
AT3G11710	PIFs and YUCs
AT3G11800	PIFs and YUCs
AT3G11830	PIFs and YUCs
AT3G11940	PIFs and YUCs
AT3G11964	PIFs and YUCs
AT3G12110	PIFs and YUCs
AT3G12130	PIFs and YUCs
AT3G12270	PIFs and YUCs
AT3G12390	PIFs and YUCs
AT3G12560	PIFs and YUCs
AT3G12620	PIFs and YUCs
AT3G12650	PIFs and YUCs
AT3G12670	PIFs and YUCs
AT3G12680	PIFs and YUCs
AT3G12920	PIFs and YUCs
AT3G13230	PIFs and YUCs
AT3G13235	PIFs and YUCs
AT3G13320	PIFs and YUCs
AT3G13460	PIFs and YUCs
AT3G13470	PIFs and YUCs
AT3G13570	PIFs and YUCs
AT3G13580	PIFs and YUCs
AT3G13600	PIFs and YUCs
AT3G13690	PIFs and YUCs
AT3G13860	PIFs and YUCs
AT3G13882	PIFs and YUCs
AT3G13940	PIFs and YUCs
AT3G14000	PIFs and YUCs
AT3G14205	PIFs and YUCs
AT3G14290	PIFs and YUCs
AT3G14390	PIFs and YUCs
AT3G14440	PIFs and YUCs
AT3G14600	PIFs and YUCs
AT3G14790	PIFs and YUCs
AT3G14960	PIFs and YUCs
AT3G15000	PIFs and YUCs
AT3G15040	PIFs and YUCs
AT3G15080	PIFs and YUCs
AT3G15260	PIFs and YUCs
AT3G15350	PIFs and YUCs
AT3G15540	PIFs and YUCs
AT3G15610	PIFs and YUCs
AT3G15640	PIFs and YUCs
AT3G15710	PIFs and YUCs
AT3G15980	PIFs and YUCs
AT3G16080	PIFs and YUCs
AT3G16200	PIFs and YUCs
AT3G16310	PIFs and YUCs
AT3G16630	PIFs and YUCs
AT3G16700	PIFs and YUCs
AT3G16760	PIFs and YUCs
AT3G16780	PIFs and YUCs
AT3G16810	PIFs and YUCs
AT3G16840	PIFs and YUCs
AT3G17240	PIFs and YUCs
AT3G17430	PIFs and YUCs
AT3G17465	PIFs and YUCs
AT3G17800	PIFs and YUCs
AT3G17820	PIFs and YUCs
AT3G17830	PIFs and YUCs
AT3G17860	PIFs and YUCs
AT3G17900	PIFs and YUCs
AT3G17910	PIFs and YUCs
AT3G18000	PIFs and YUCs
AT3G18040	PIFs and YUCs
AT3G18100	PIFs and YUCs
AT3G18130	PIFs and YUCs
AT3G18190	PIFs and YUCs
AT3G18240	PIFs and YUCs
AT3G18410	PIFs and YUCs
AT3G18480	PIFs and YUCs
AT3G18580	PIFs and YUCs
AT3G18600	PIFs and YUCs
AT3G18740	PIFs and YUCs
AT3G18760	PIFs and YUCs
AT3G18780	PIFs and YUCs
AT3G19130	PIFs and YUCs
AT3G19360	PIFs and YUCs
AT3G19820	PIFs and YUCs
AT3G19910	PIFs and YUCs
AT3G20000	PIFs and YUCs
AT3G20050	PIFs and YUCs
AT3G20130	PIFs and YUCs
AT3G20540	PIFs and YUCs
AT3G20790	PIFs and YUCs
AT3G20920	PIFs and YUCs
AT3G21300	PIFs and YUCs
AT3G22110	PIFs and YUCs
AT3G22200	PIFs and YUCs
AT3G22300	PIFs and YUCs
AT3G22310	PIFs and YUCs
AT3G22330	PIFs and YUCs
AT3G22480	PIFs and YUCs
AT3G22630	PIFs and YUCs
AT3G22660	PIFs and YUCs
AT3G22820	PIFs and YUCs
AT3G23030	PIFs and YUCs
AT3G23180	PIFs and YUCs
AT3G23390	PIFs and YUCs
AT3G23580	PIFs and YUCs
AT3G23620	PIFs and YUCs
AT3G23635	PIFs and YUCs
AT3G23637	PIFs and YUCs
AT3G23640	PIFs and YUCs
AT3G23660	PIFs and YUCs
AT3G23730	PIFs and YUCs
AT3G23750	PIFs and YUCs
AT3G23800	PIFs and YUCs
AT3G23805	PIFs and YUCs
AT3G23830	PIFs and YUCs
AT3G23940	PIFs and YUCs
AT3G23980	PIFs and YUCs
AT3G23990	PIFs and YUCs
AT3G24050	PIFs and YUCs
AT3G24090	PIFs and YUCs
AT3G24170	PIFs and YUCs
AT3G24440	PIFs and YUCs
AT3G24450	PIFs and YUCs
AT3G24715	PIFs and YUCs
AT3G24840	PIFs and YUCs
AT3G25110	PIFs and YUCs
AT3G25120	PIFs and YUCs
AT3G25210	PIFs and YUCs
AT3G25220	PIFs and YUCs
AT3G25230	PIFs and YUCs
AT3G25290	PIFs and YUCs
AT3G25500	PIFs and YUCs
AT3G25520	PIFs and YUCs
AT3G25717	PIFs and YUCs
AT3G25860	PIFs and YUCs
AT3G25900	PIFs and YUCs
AT3G26030	PIFs and YUCs
AT3G26340	PIFs and YUCs
AT3G26370	PIFs and YUCs
AT3G26410	PIFs and YUCs
AT3G26670	PIFs and YUCs
AT3G26850	PIFs and YUCs
AT3G26935	PIFs and YUCs
AT3G27080	PIFs and YUCs
AT3G27230	PIFs and YUCs
AT3G27280	PIFs and YUCs
AT3G27325	PIFs and YUCs
AT3G27520	PIFs and YUCs
AT3G27550	PIFs and YUCs
AT3G27770	PIFs and YUCs
AT3G27960	PIFs and YUCs
AT3G28200	PIFs and YUCs
AT3G28210	PIFs and YUCs
AT3G28857	PIFs and YUCs
AT3G28860	PIFs and YUCs
AT3G28900	PIFs and YUCs
AT3G29010	PIFs and YUCs
AT3G29075	PIFs and YUCs
AT3G29375	PIFs and YUCs
AT3G29760	PIFs and YUCs
AT3G30180	PIFs and YUCs
AT3G30300	PIFs and YUCs
AT3G30380	PIFs and YUCs
AT3G43590	PIFs and YUCs
AT3G43740	PIFs and YUCs
AT3G43810	PIFs and YUCs
AT3G43980	PIFs and YUCs
AT3G44110	PIFs and YUCs
AT3G44190	PIFs and YUCs
AT3G44330	PIFs and YUCs
AT3G44340	PIFs and YUCs
AT3G44735	PIFs and YUCs
AT3G44750	PIFs and YUCs
AT3G45030	PIFs and YUCs
AT3G45730	PIFs and YUCs
AT3G45970	PIFs and YUCs
AT3G46040	PIFs and YUCs
AT3G46060	PIFs and YUCs
AT3G46210	PIFs and YUCs
AT3G46290	PIFs and YUCs
AT3G46460	PIFs and YUCs
AT3G46560	PIFs and YUCs
AT3G46950	PIFs and YUCs
AT3G47350	PIFs and YUCs
AT3G47370	PIFs and YUCs
AT3G47940	PIFs and YUCs
AT3G48250	PIFs and YUCs
AT3G48760	PIFs and YUCs
AT3G48780	PIFs and YUCs
AT3G48790	PIFs and YUCs
AT3G48930	PIFs and YUCs
AT3G49010	PIFs and YUCs
AT3G49080	PIFs and YUCs
AT3G49180	PIFs and YUCs
AT3G49240	PIFs and YUCs
AT3G49320	PIFs and YUCs
AT3G49430	PIFs and YUCs
AT3G49910	PIFs and YUCs
AT3G50050	PIFs and YUCs
AT3G50340	PIFs and YUCs
AT3G50360	PIFs and YUCs
AT3G50830	PIFs and YUCs
AT3G50880	PIFs and YUCs
AT3G50960	PIFs and YUCs
AT3G50970	PIFs and YUCs
AT3G51010	PIFs and YUCs
AT3G51160	PIFs and YUCs
AT3G51370	PIFs and YUCs
AT3G51460	PIFs and YUCs
AT3G51470	PIFs and YUCs
AT3G51580	PIFs and YUCs
AT3G51800	PIFs and YUCs
AT3G51895	PIFs and YUCs
AT3G51980	PIFs and YUCs
AT3G52220	PIFs and YUCs
AT3G52580	PIFs and YUCs
AT3G52590	PIFs and YUCs
AT3G52920	PIFs and YUCs
AT3G52930	PIFs and YUCs
AT3G53000	PIFs and YUCs
AT3G53020	PIFs and YUCs
AT3G53110	PIFs and YUCs
AT3G53120	PIFs and YUCs
AT3G53232	PIFs and YUCs
AT3G53240	PIFs and YUCs
AT3G53380	PIFs and YUCs
AT3G53430	PIFs and YUCs
AT3G53440	PIFs and YUCs
AT3G53520	PIFs and YUCs
AT3G53740	PIFs and YUCs
AT3G53870	PIFs and YUCs
AT3G53880	PIFs and YUCs
AT3G53940	PIFs and YUCs
AT3G54000	PIFs and YUCs
AT3G54030	PIFs and YUCs
AT3G54090	PIFs and YUCs
AT3G54110	PIFs and YUCs
AT3G54250	PIFs and YUCs
AT3G54300	PIFs and YUCs
AT3G54320	PIFs and YUCs
AT3G54650	PIFs and YUCs
AT3G54680	PIFs and YUCs
AT3G54690	PIFs and YUCs
AT3G54770	PIFs and YUCs
AT3G54960	PIFs and YUCs
AT3G55000	PIFs and YUCs
AT3G55280	PIFs and YUCs
AT3G55340	PIFs and YUCs
AT3G55360	PIFs and YUCs
AT3G55380	PIFs and YUCs
AT3G55410	PIFs and YUCs
AT3G55430	PIFs and YUCs
AT3G55510	PIFs and YUCs
AT3G55600	PIFs and YUCs
AT3G55605	PIFs and YUCs
AT3G55740	PIFs and YUCs
AT3G55750	PIFs and YUCs
AT3G55840	PIFs and YUCs
AT3G55920	PIFs and YUCs
AT3G56070	PIFs and YUCs
AT3G56090	PIFs and YUCs
AT3G56120	PIFs and YUCs
AT3G56300	PIFs and YUCs
AT3G56340	PIFs and YUCs
AT3G56510	PIFs and YUCs
AT3G56800	PIFs and YUCs
AT3G56990	PIFs and YUCs
AT3G57000	PIFs and YUCs
AT3G57150	PIFs and YUCs
AT3G57280	PIFs and YUCs
AT3G57290	PIFs and YUCs
AT3G57360	PIFs and YUCs
AT3G57490	PIFs and YUCs
AT3G57560	PIFs and YUCs
AT3G57660	PIFs and YUCs
AT3G57940	PIFs and YUCs
AT3G57965	PIFs and YUCs
AT3G58030	PIFs and YUCs
AT3G58040	PIFs and YUCs
AT3G58470	PIFs and YUCs
AT3G58660	PIFs and YUCs
AT3G58700	PIFs and YUCs
AT3G58730	PIFs and YUCs
AT3G58800	PIFs and YUCs
AT3G59280	PIFs and YUCs
AT3G59350	PIFs and YUCs
AT3G59360	PIFs and YUCs
AT3G59500	PIFs and YUCs
AT3G59540	PIFs and YUCs
AT3G59650	PIFs and YUCs
AT3G59670	PIFs and YUCs
AT3G59810	PIFs and YUCs
AT3G59820	PIFs and YUCs
AT3G59920	PIFs and YUCs
AT3G59970	PIFs and YUCs
AT3G60200	PIFs and YUCs
AT3G60245	PIFs and YUCs
AT3G60360	PIFs and YUCs
AT3G60390	PIFs and YUCs
AT3G60410	PIFs and YUCs
AT3G60440	PIFs and YUCs
AT3G60450	PIFs and YUCs
AT3G60600	PIFs and YUCs
AT3G60630	PIFs and YUCs
AT3G60640	PIFs and YUCs
AT3G60650	PIFs and YUCs
AT3G60770	PIFs and YUCs
AT3G60800	PIFs and YUCs
AT3G60910	PIFs and YUCs
AT3G60960	PIFs and YUCs
AT3G61100	PIFs and YUCs
AT3G61110	PIFs and YUCs
AT3G61140	PIFs and YUCs
AT3G61260	PIFs and YUCs
AT3G61580	PIFs and YUCs
AT3G62070	PIFs and YUCs
AT3G62100	PIFs and YUCs
AT3G62120	PIFs and YUCs
AT3G62250	PIFs and YUCs
AT3G62360	PIFs and YUCs
AT3G62370	PIFs and YUCs
AT3G62420	PIFs and YUCs
AT3G62600	PIFs and YUCs
AT3G62630	PIFs and YUCs
AT3G62660	PIFs and YUCs
AT3G62830	PIFs and YUCs
AT3G62840	PIFs and YUCs
AT3G62870	PIFs and YUCs
AT3G62940	PIFs and YUCs
AT3G63090	PIFs and YUCs
AT3G63420	PIFs and YUCs
AT3G63460	PIFs and YUCs
AT3G63470	PIFs and YUCs
AT3G63510	PIFs and YUCs
AT4G00100	PIFs and YUCs
AT4G00310	PIFs and YUCs
AT4G00430	PIFs and YUCs
AT4G00570	PIFs and YUCs
AT4G00620	PIFs and YUCs
AT4G00810	PIFs and YUCs
AT4G00860	PIFs and YUCs
AT4G01120	PIFs and YUCs
AT4G01210	PIFs and YUCs
AT4G01220	PIFs and YUCs
AT4G01320	PIFs and YUCs
AT4G01395	PIFs and YUCs
AT4G01560	PIFs and YUCs
AT4G01590	PIFs and YUCs
AT4G01660	PIFs and YUCs
AT4G01680	PIFs and YUCs
AT4G01810	PIFs and YUCs
AT4G01850	PIFs and YUCs
AT4G01870	PIFs and YUCs
AT4G01895	PIFs and YUCs
AT4G01960	PIFs and YUCs
AT4G01990	PIFs and YUCs
AT4G02030	PIFs and YUCs
AT4G02230	PIFs and YUCs
AT4G02350	PIFs and YUCs
AT4G02400	PIFs and YUCs
AT4G02450	PIFs and YUCs
AT4G02600	PIFs and YUCs
AT4G02890	PIFs and YUCs
AT4G02930	PIFs and YUCs
AT4G03140	PIFs and YUCs
AT4G03390	PIFs and YUCs
AT4G03550	PIFs and YUCs
AT4G04020	PIFs and YUCs
AT4G04180	PIFs and YUCs
AT4G04870	PIFs and YUCs
AT4G04910	PIFs and YUCs
AT4G04940	PIFs and YUCs
AT4G05020	PIFs and YUCs
AT4G05050	PIFs and YUCs
AT4G05410	PIFs and YUCs
AT4G08035	PIFs and YUCs
AT4G08170	PIFs and YUCs
AT4G08350	PIFs and YUCs
AT4G08390	PIFs and YUCs
AT4G08460	PIFs and YUCs
AT4G08685	PIFs and YUCs
AT4G09030	PIFs and YUCs
AT4G09320	PIFs and YUCs
AT4G09510	PIFs and YUCs
AT4G09720	PIFs and YUCs
AT4G10020	PIFs and YUCs
AT4G10030	PIFs and YUCs
AT4G10040	PIFs and YUCs
AT4G10140	PIFs and YUCs
AT4G10150	PIFs and YUCs
AT4G10310	PIFs and YUCs
AT4G10450	PIFs and YUCs
AT4G10480	PIFs and YUCs
AT4G10620	PIFs and YUCs
AT4G10760	PIFs and YUCs
AT4G10810	PIFs and YUCs
AT4G10840	PIFs and YUCs
AT4G11060	PIFs and YUCs
AT4G11120	PIFs and YUCs
AT4G11150	PIFs and YUCs
AT4G11160	PIFs and YUCs
AT4G11220	PIFs and YUCs
AT4G11380	PIFs and YUCs
AT4G11830	PIFs and YUCs
AT4G12110	PIFs and YUCs
AT4G12400	PIFs and YUCs
AT4G12420	PIFs and YUCs
AT4G12430	PIFs and YUCs
AT4G12600	PIFs and YUCs
AT4G12610	PIFs and YUCs
AT4G12650	PIFs and YUCs
AT4G12770	PIFs and YUCs
AT4G12850	PIFs and YUCs
AT4G13170	PIFs and YUCs
AT4G13180	PIFs and YUCs
AT4G13190	PIFs and YUCs
AT4G13350	PIFs and YUCs
AT4G13750	PIFs and YUCs
AT4G13790	PIFs and YUCs
AT4G13850	PIFs and YUCs
AT4G13930	PIFs and YUCs
AT4G13940	PIFs and YUCs
AT4G14320	PIFs and YUCs
AT4G14340	PIFs and YUCs
AT4G14360	PIFs and YUCs
AT4G14420	PIFs and YUCs
AT4G14500	PIFs and YUCs
AT4G14550	PIFs and YUCs
AT4G14560	PIFs and YUCs
AT4G14750	PIFs and YUCs
AT4G14800	PIFs and YUCs
AT4G14819	PIFs and YUCs
AT4G14960	PIFs and YUCs
AT4G15000	PIFs and YUCs
AT4G15415	PIFs and YUCs
AT4G15470	PIFs and YUCs
AT4G15520	PIFs and YUCs
AT4G15640	PIFs and YUCs
AT4G15770	PIFs and YUCs
AT4G15790	PIFs and YUCs
AT4G15802	PIFs and YUCs
AT4G15900	PIFs and YUCs
AT4G16120	PIFs and YUCs
AT4G16515	PIFs and YUCs
AT4G16630	PIFs and YUCs
AT4G16660	PIFs and YUCs
AT4G16695	PIFs and YUCs
AT4G16720	PIFs and YUCs
AT4G16760	PIFs and YUCs
AT4G16845	PIFs and YUCs
AT4G17150	PIFs and YUCs
AT4G17190	PIFs and YUCs
AT4G17240	PIFs and YUCs
AT4G17270	PIFs and YUCs
AT4G17390	PIFs and YUCs
AT4G17430	PIFs and YUCs
AT4G17460	PIFs and YUCs
AT4G17530	PIFs and YUCs
AT4G17550	PIFs and YUCs
AT4G17720	PIFs and YUCs
AT4G18040	PIFs and YUCs
AT4G18100	PIFs and YUCs
AT4G18380	PIFs and YUCs
AT4G18730	PIFs and YUCs
AT4G18760	PIFs and YUCs
AT4G18905	PIFs and YUCs
AT4G19003	PIFs and YUCs
AT4G19006	PIFs and YUCs
AT4G19440	PIFs and YUCs
AT4G19460	PIFs and YUCs
AT4G19490	PIFs and YUCs
AT4G19900	PIFs and YUCs
AT4G20020	PIFs and YUCs
AT4G20090	PIFs and YUCs
AT4G20440	PIFs and YUCs
AT4G20870	PIFs and YUCs
AT4G20980	PIFs and YUCs
AT4G21090	PIFs and YUCs
AT4G21140	PIFs and YUCs
AT4G21150	PIFs and YUCs
AT4G21200	PIFs and YUCs
AT4G21570	PIFs and YUCs
AT4G21880	PIFs and YUCs
AT4G21900	PIFs and YUCs
AT4G22140	PIFs and YUCs
AT4G22330	PIFs and YUCs
AT4G22380	PIFs and YUCs
AT4G22530	PIFs and YUCs
AT4G22780	PIFs and YUCs
AT4G22820	PIFs and YUCs
AT4G23060	PIFs and YUCs
AT4G23440	PIFs and YUCs
AT4G23460	PIFs and YUCs
AT4G23470	PIFs and YUCs
AT4G23630	PIFs and YUCs
AT4G23650	PIFs and YUCs
AT4G23710	PIFs and YUCs
AT4G23850	PIFs and YUCs
AT4G24190	PIFs and YUCs
AT4G24270	PIFs and YUCs
AT4G24330	PIFs and YUCs
AT4G24550	PIFs and YUCs
AT4G24820	PIFs and YUCs
AT4G24840	PIFs and YUCs
AT4G24900	PIFs and YUCs
AT4G24920	PIFs and YUCs
AT4G25210	PIFs and YUCs
AT4G25320	PIFs and YUCs
AT4G25340	PIFs and YUCs
AT4G25360	PIFs and YUCs
AT4G25390	PIFs and YUCs
AT4G25500	PIFs and YUCs
AT4G25550	PIFs and YUCs
AT4G25630	PIFs and YUCs
AT4G25680	PIFs and YUCs
AT4G25690	PIFs and YUCs
AT4G25720	PIFs and YUCs
AT4G25730	PIFs and YUCs
AT4G25740	PIFs and YUCs
AT4G25770	PIFs and YUCs
AT4G25780	PIFs and YUCs
AT4G25870	PIFs and YUCs
AT4G25890	PIFs and YUCs
AT4G26100	PIFs and YUCs
AT4G26110	PIFs and YUCs
AT4G26130	PIFs and YUCs
AT4G26190	PIFs and YUCs
AT4G26230	PIFs and YUCs
AT4G26540	PIFs and YUCs
AT4G26570	PIFs and YUCs
AT4G26600	PIFs and YUCs
AT4G26650	PIFs and YUCs
AT4G26690	PIFs and YUCs
AT4G26780	PIFs and YUCs
AT4G27080	PIFs and YUCs
AT4G27090	PIFs and YUCs
AT4G27260	PIFs and YUCs
AT4G27320	PIFs and YUCs
AT4G27430	PIFs and YUCs
AT4G27490	PIFs and YUCs
AT4G27500	PIFs and YUCs
AT4G27520	PIFs and YUCs
AT4G27585	PIFs and YUCs
AT4G27720	PIFs and YUCs
AT4G27760	PIFs and YUCs
AT4G27950	PIFs and YUCs
AT4G28040	PIFs and YUCs
AT4G28050	PIFs and YUCs
AT4G28190	PIFs and YUCs
AT4G28450	PIFs and YUCs
AT4G28470	PIFs and YUCs
AT4G28480	PIFs and YUCs
AT4G28510	PIFs and YUCs
AT4G28540	PIFs and YUCs
AT4G28770	PIFs and YUCs
AT4G29330	PIFs and YUCs
AT4G29390	PIFs and YUCs
AT4G29410	PIFs and YUCs
AT4G29480	PIFs and YUCs
AT4G29510	PIFs and YUCs
AT4G29520	PIFs and YUCs
AT4G29735	PIFs and YUCs
AT4G29810	PIFs and YUCs
AT4G29830	PIFs and YUCs
AT4G29960	PIFs and YUCs
AT4G30080	PIFs and YUCs
AT4G30220	PIFs and YUCs
AT4G30260	PIFs and YUCs
AT4G30280	PIFs and YUCs
AT4G30290	PIFs and YUCs
AT4G30470	PIFs and YUCs
AT4G30500	PIFs and YUCs
AT4G30550	PIFs and YUCs
AT4G30600	PIFs and YUCs
AT4G30680	PIFs and YUCs
AT4G30820	PIFs and YUCs
AT4G30840	PIFs and YUCs
AT4G30930	PIFs and YUCs
AT4G30996	PIFs and YUCs
AT4G31000	PIFs and YUCs
AT4G31120	PIFs and YUCs
AT4G31180	PIFs and YUCs
AT4G31340	PIFs and YUCs
AT4G31360	PIFs and YUCs
AT4G31480	PIFs and YUCs
AT4G31490	PIFs and YUCs
AT4G31580	PIFs and YUCs
AT4G31700	PIFs and YUCs
AT4G31790	PIFs and YUCs
AT4G31810	PIFs and YUCs
AT4G31860	PIFs and YUCs
AT4G32070	PIFs and YUCs
AT4G32140	PIFs and YUCs
AT4G32240	PIFs and YUCs
AT4G32272	PIFs and YUCs
AT4G32280	PIFs and YUCs
AT4G32285	PIFs and YUCs
AT4G32330	PIFs and YUCs
AT4G32350	PIFs and YUCs
AT4G32390	PIFs and YUCs
AT4G32410	PIFs and YUCs
AT4G33250	PIFs and YUCs
AT4G33495	PIFs and YUCs
AT4G33530	PIFs and YUCs
AT4G33640	PIFs and YUCs
AT4G33945	PIFs and YUCs
AT4G34200	PIFs and YUCs
AT4G34260	PIFs and YUCs
AT4G34412	PIFs and YUCs
AT4G34450	PIFs and YUCs
AT4G34490	PIFs and YUCs
AT4G34555	PIFs and YUCs
AT4G34610	PIFs and YUCs
AT4G34640	PIFs and YUCs
AT4G34650	PIFs and YUCs
AT4G34660	PIFs and YUCs
AT4G34670	PIFs and YUCs
AT4G34760	PIFs and YUCs
AT4G34870	PIFs and YUCs
AT4G34960	PIFs and YUCs
AT4G34970	PIFs and YUCs
AT4G35100	PIFs and YUCs
AT4G35310	PIFs and YUCs
AT4G35320	PIFs and YUCs
AT4G35335	PIFs and YUCs
AT4G35460	PIFs and YUCs
AT4G35470	PIFs and YUCs
AT4G35510	PIFs and YUCs
AT4G35570	PIFs and YUCs
AT4G35830	PIFs and YUCs
AT4G35850	PIFs and YUCs
AT4G36020	PIFs and YUCs
AT4G36130	PIFs and YUCs
AT4G36420	PIFs and YUCs
AT4G36480	PIFs and YUCs
AT4G36580	PIFs and YUCs
AT4G36648	PIFs and YUCs
AT4G36730	PIFs and YUCs
AT4G36760	PIFs and YUCs
AT4G36780	PIFs and YUCs
AT4G36790	PIFs and YUCs
AT4G36800	PIFs and YUCs
AT4G36810	PIFs and YUCs
AT4G36890	PIFs and YUCs
AT4G36945	PIFs and YUCs
AT4G37190	PIFs and YUCs
AT4G37370	PIFs and YUCs
AT4G37910	PIFs and YUCs
AT4G38040	PIFs and YUCs
AT4G38150	PIFs and YUCs
AT4G38500	PIFs and YUCs
AT4G38510	PIFs and YUCs
AT4G38710	PIFs and YUCs
AT4G39050	PIFs and YUCs
AT4G39170	PIFs and YUCs
AT4G39200	PIFs and YUCs
AT4G39220	PIFs and YUCs
AT4G39300	PIFs and YUCs
AT4G39390	PIFs and YUCs
AT4G39400	PIFs and YUCs
AT4G39800	PIFs and YUCs
AT4G39840	PIFs and YUCs
AT4G39880	PIFs and YUCs
AT4G39920	PIFs and YUCs
AT4G39990	PIFs and YUCs
AT4G40000	PIFs and YUCs
AT5G01430	PIFs and YUCs
AT5G01460	PIFs and YUCs
AT5G01710	PIFs and YUCs
AT5G01740	PIFs and YUCs
AT5G01970	PIFs and YUCs
AT5G02050	PIFs and YUCs
AT5G02450	PIFs and YUCs
AT5G02490	PIFs and YUCs
AT5G02502	PIFs and YUCs
AT5G02530	PIFs and YUCs
AT5G02610	PIFs and YUCs
AT5G02740	PIFs and YUCs
AT5G02760	PIFs and YUCs
AT5G02865	PIFs and YUCs
AT5G02870	PIFs and YUCs
AT5G02960	PIFs and YUCs
AT5G03040	PIFs and YUCs
AT5G03080	PIFs and YUCs
AT5G03160	PIFs and YUCs
AT5G03300	PIFs and YUCs
AT5G03520	PIFs and YUCs
AT5G03540	PIFs and YUCs
AT5G03740	PIFs and YUCs
AT5G03850	PIFs and YUCs
AT5G04160	PIFs and YUCs
AT5G04180	PIFs and YUCs
AT5G04410	PIFs and YUCs
AT5G04420	PIFs and YUCs
AT5G04430	PIFs and YUCs
AT5G04470	PIFs and YUCs
AT5G04480	PIFs and YUCs
AT5G04600	PIFs and YUCs
AT5G04620	PIFs and YUCs
AT5G04800	PIFs and YUCs
AT5G04895	PIFs and YUCs
AT5G05010	PIFs and YUCs
AT5G05210	PIFs and YUCs
AT5G05360	PIFs and YUCs
AT5G05370	PIFs and YUCs
AT5G05470	PIFs and YUCs
AT5G05660	PIFs and YUCs
AT5G05760	PIFs and YUCs
AT5G05780	PIFs and YUCs
AT5G05820	PIFs and YUCs
AT5G05880	PIFs and YUCs
AT5G05990	PIFs and YUCs
AT5G06140	PIFs and YUCs
AT5G06360	PIFs and YUCs
AT5G06550	PIFs and YUCs
AT5G06780	PIFs and YUCs
AT5G06830	PIFs and YUCs
AT5G06860	PIFs and YUCs
AT5G06970	PIFs and YUCs
AT5G06990	PIFs and YUCs
AT5G07090	PIFs and YUCs
AT5G07110	PIFs and YUCs
AT5G07960	PIFs and YUCs
AT5G08080	PIFs and YUCs
AT5G08130	PIFs and YUCs
AT5G08180	PIFs and YUCs
AT5G08300	PIFs and YUCs
AT5G08305	PIFs and YUCs
AT5G08330	PIFs and YUCs
AT5G08590	PIFs and YUCs
AT5G08610	PIFs and YUCs
AT5G08620	PIFs and YUCs
AT5G08680	PIFs and YUCs
AT5G08780	PIFs and YUCs
AT5G09270	PIFs and YUCs
AT5G09420	PIFs and YUCs
AT5G09510	PIFs and YUCs
AT5G09590	PIFs and YUCs
AT5G09810	PIFs and YUCs
AT5G09890	PIFs and YUCs
AT5G09900	PIFs and YUCs
AT5G10010	PIFs and YUCs
AT5G10360	PIFs and YUCs
AT5G10480	PIFs and YUCs
AT5G10550	PIFs and YUCs
AT5G10840	PIFs and YUCs
AT5G11040	PIFs and YUCs
AT5G11170	PIFs and YUCs
AT5G11240	PIFs and YUCs
AT5G11280	PIFs and YUCs
AT5G11470	PIFs and YUCs
AT5G11640	PIFs and YUCs
AT5G11710	PIFs and YUCs
AT5G11750	PIFs and YUCs
AT5G11890	PIFs and YUCs
AT5G11980	PIFs and YUCs
AT5G12080	PIFs and YUCs
AT5G12220	PIFs and YUCs
AT5G12840	PIFs and YUCs
AT5G12940	PIFs and YUCs
AT5G13020	PIFs and YUCs
AT5G13100	PIFs and YUCs
AT5G13240	PIFs and YUCs
AT5G13280	PIFs and YUCs
AT5G13450	PIFs and YUCs
AT5G13490	PIFs and YUCs
AT5G13500	PIFs and YUCs
AT5G13680	PIFs and YUCs
AT5G13710	PIFs and YUCs
AT5G13820	PIFs and YUCs
AT5G13850	PIFs and YUCs
AT5G13860	PIFs and YUCs
AT5G14000	PIFs and YUCs
AT5G14030	PIFs and YUCs
AT5G14040	PIFs and YUCs
AT5G14050	PIFs and YUCs
AT5G14240	PIFs and YUCs
AT5G14440	PIFs and YUCs
AT5G14520	PIFs and YUCs
AT5G14610	PIFs and YUCs
AT5G14790	PIFs and YUCs
AT5G15050	PIFs and YUCs
AT5G15090	PIFs and YUCs
AT5G15200	PIFs and YUCs
AT5G15310	PIFs and YUCs
AT5G15350	PIFs and YUCs
AT5G15470	PIFs and YUCs
AT5G15490	PIFs and YUCs
AT5G15550	PIFs and YUCs
AT5G15580	PIFs and YUCs
AT5G15640	PIFs and YUCs
AT5G15650	PIFs and YUCs
AT5G15700	PIFs and YUCs
AT5G15740	PIFs and YUCs
AT5G15750	PIFs and YUCs
AT5G15950	PIFs and YUCs
AT5G16000	PIFs and YUCs
AT5G16060	PIFs and YUCs
AT5G16070	PIFs and YUCs
AT5G16130	PIFs and YUCs
AT5G16300	PIFs and YUCs
AT5G16390	PIFs and YUCs
AT5G16440	PIFs and YUCs
AT5G16750	PIFs and YUCs
AT5G16760	PIFs and YUCs
AT5G16810	PIFs and YUCs
AT5G16910	PIFs and YUCs
AT5G17240	PIFs and YUCs
AT5G17270	PIFs and YUCs
AT5G17460	PIFs and YUCs
AT5G17490	PIFs and YUCs
AT5G17620	PIFs and YUCs
AT5G17770	PIFs and YUCs
AT5G17930	PIFs and YUCs
AT5G18380	PIFs and YUCs
AT5G18420	PIFs and YUCs
AT5G18440	PIFs and YUCs
AT5G18480	PIFs and YUCs
AT5G18520	PIFs and YUCs
AT5G18580	PIFs and YUCs
AT5G18820	PIFs and YUCs
AT5G18900	PIFs and YUCs
AT5G19300	PIFs and YUCs
AT5G19340	PIFs and YUCs
AT5G19510	PIFs and YUCs
AT5G19570	PIFs and YUCs
AT5G19690	PIFs and YUCs
AT5G19990	PIFs and YUCs
AT5G20000	PIFs and YUCs
AT5G20010	PIFs and YUCs
AT5G20020	PIFs and YUCs
AT5G20070	PIFs and YUCs
AT5G20080	PIFs and YUCs
AT5G20150	PIFs and YUCs
AT5G20160	PIFs and YUCs
AT5G20165	PIFs and YUCs
AT5G20290	PIFs and YUCs
AT5G20500	PIFs and YUCs
AT5G20590	PIFs and YUCs
AT5G20600	PIFs and YUCs
AT5G20720	PIFs and YUCs
AT5G20890	PIFs and YUCs
AT5G20920	PIFs and YUCs
AT5G21990	PIFs and YUCs
AT5G22100	PIFs and YUCs
AT5G22130	PIFs and YUCs
AT5G22320	PIFs and YUCs
AT5G22360	PIFs and YUCs
AT5G22440	PIFs and YUCs
AT5G22480	PIFs and YUCs
AT5G22580	PIFs and YUCs
AT5G22650	PIFs and YUCs
AT5G22780	PIFs and YUCs
AT5G22940	PIFs and YUCs
AT5G23070	PIFs and YUCs
AT5G23140	PIFs and YUCs
AT5G23250	PIFs and YUCs
AT5G23300	PIFs and YUCs
AT5G23535	PIFs and YUCs
AT5G23540	PIFs and YUCs
AT5G23690	PIFs and YUCs
AT5G23740	PIFs and YUCs
AT5G23850	PIFs and YUCs
AT5G23880	PIFs and YUCs
AT5G23900	PIFs and YUCs
AT5G24400	PIFs and YUCs
AT5G24500	PIFs and YUCs
AT5G24710	PIFs and YUCs
AT5G24840	PIFs and YUCs
AT5G25050	PIFs and YUCs
AT5G25070	PIFs and YUCs
AT5G25100	PIFs and YUCs
AT5G25170	PIFs and YUCs
AT5G25510	PIFs and YUCs
AT5G25757	PIFs and YUCs
AT5G26360	PIFs and YUCs
AT5G26670	PIFs and YUCs
AT5G26770	PIFs and YUCs
AT5G26800	PIFs and YUCs
AT5G26830	PIFs and YUCs
AT5G26860	PIFs and YUCs
AT5G26910	PIFs and YUCs
AT5G27000	PIFs and YUCs
AT5G27120	PIFs and YUCs
AT5G27395	PIFs and YUCs
AT5G27470	PIFs and YUCs
AT5G27490	PIFs and YUCs
AT5G27620	PIFs and YUCs
AT5G27640	PIFs and YUCs
AT5G27670	PIFs and YUCs
AT5G27700	PIFs and YUCs
AT5G27720	PIFs and YUCs
AT5G27770	PIFs and YUCs
AT5G27850	PIFs and YUCs
AT5G27990	PIFs and YUCs
AT5G28540	PIFs and YUCs
AT5G28740	PIFs and YUCs
AT5G33320	PIFs and YUCs
AT5G35160	PIFs and YUCs
AT5G35530	PIFs and YUCs
AT5G35590	PIFs and YUCs
AT5G35620	PIFs and YUCs
AT5G35730	PIFs and YUCs
AT5G36290	PIFs and YUCs
AT5G36880	PIFs and YUCs
AT5G37530	PIFs and YUCs
AT5G37930	PIFs and YUCs
AT5G38630	PIFs and YUCs
AT5G38880	PIFs and YUCs
AT5G38890	PIFs and YUCs
AT5G38970	PIFs and YUCs
AT5G39570	PIFs and YUCs
AT5G39710	PIFs and YUCs
AT5G39850	PIFs and YUCs
AT5G39960	PIFs and YUCs
AT5G39990	PIFs and YUCs
AT5G40490	PIFs and YUCs
AT5G40540	PIFs and YUCs
AT5G40600	PIFs and YUCs
AT5G40770	PIFs and YUCs
AT5G41010	PIFs and YUCs
AT5G41060	PIFs and YUCs
AT5G41190	PIFs and YUCs
AT5G41260	PIFs and YUCs
AT5G41400	PIFs and YUCs
AT5G41520	PIFs and YUCs
AT5G41600	PIFs and YUCs
AT5G41760	PIFs and YUCs
AT5G41770	PIFs and YUCs
AT5G41800	PIFs and YUCs
AT5G42020	PIFs and YUCs
AT5G42080	PIFs and YUCs
AT5G42090	PIFs and YUCs
AT5G42150	PIFs and YUCs
AT5G42350	PIFs and YUCs
AT5G42660	PIFs and YUCs
AT5G42790	PIFs and YUCs
AT5G42970	PIFs and YUCs
AT5G43010	PIFs and YUCs
AT5G43140	PIFs and YUCs
AT5G43700	PIFs and YUCs
AT5G43830	PIFs and YUCs
AT5G43900	PIFs and YUCs
AT5G43960	PIFs and YUCs
AT5G43970	PIFs and YUCs
AT5G44100	PIFs and YUCs
AT5G44110	PIFs and YUCs
AT5G44130	PIFs and YUCs
AT5G44260	PIFs and YUCs
AT5G44320	PIFs and YUCs
AT5G44780	PIFs and YUCs
AT5G45420	PIFs and YUCs
AT5G45550	PIFs and YUCs
AT5G45580	PIFs and YUCs
AT5G45620	PIFs and YUCs
AT5G45670	PIFs and YUCs
AT5G45720	PIFs and YUCs
AT5G45750	PIFs and YUCs
AT5G45775	PIFs and YUCs
AT5G45820	PIFs and YUCs
AT5G46160	PIFs and YUCs
AT5G46290	PIFs and YUCs
AT5G46430	PIFs and YUCs
AT5G46750	PIFs and YUCs
AT5G46920	PIFs and YUCs
AT5G47210	PIFs and YUCs
AT5G47370	PIFs and YUCs
AT5G47380	PIFs and YUCs
AT5G47455	PIFs and YUCs
AT5G47540	PIFs and YUCs
AT5G47550	PIFs and YUCs
AT5G47700	PIFs and YUCs
AT5G47770	PIFs and YUCs
AT5G47780	PIFs and YUCs
AT5G47930	PIFs and YUCs
AT5G48030	PIFs and YUCs
AT5G48230	PIFs and YUCs
AT5G48240	PIFs and YUCs
AT5G48450	PIFs and YUCs
AT5G48460	PIFs and YUCs
AT5G48580	PIFs and YUCs
AT5G48680	PIFs and YUCs
AT5G48760	PIFs and YUCs
AT5G49100	PIFs and YUCs
AT5G49460	PIFs and YUCs
AT5G49510	PIFs and YUCs
AT5G49540	PIFs and YUCs
AT5G49550	PIFs and YUCs
AT5G49630	PIFs and YUCs
AT5G49820	PIFs and YUCs
AT5G49830	PIFs and YUCs
AT5G50350	PIFs and YUCs
AT5G50420	PIFs and YUCs
AT5G50460	PIFs and YUCs
AT5G50810	PIFs and YUCs
AT5G50890	PIFs and YUCs
AT5G50900	PIFs and YUCs
AT5G50960	PIFs and YUCs
AT5G51120	PIFs and YUCs
AT5G51220	PIFs and YUCs
AT5G51230	PIFs and YUCs
AT5G51400	PIFs and YUCs
AT5G51540	PIFs and YUCs
[truncated: 944 more rows]

## Sheet: GO_Terms_Hyp(UP)
					Number of genes in the list of which upregulation is dependent on:				P values (red border indicates <0.05)
Enrichment FDR	Genes in list	Total genes	Functional Category	Genes	PIFs and YUCs (2170)	PIFs only (508)	YUCs only (109)	Neither (156)	PIFs and YUCs (2170)	PIFs only (508)	YUCs only (109)	Neither (156)
7.07546e-95	312	820	Translation	AT1G01100 AT1G04170 AT1G07070 AT1G07920 AT1G07930 AT1G07940 AT1G08360 AT1G12920 AT1G18070 AT1G18080 AT1G18540 AT1G27400 AT1G29880 AT1G31817 AT1G33120 AT1G41880 AT1G48630 AT1G56070 AT1G66530 AT1G67430 AT1G67620 AT1G72370 AT1G74050 AT1G74270 AT2G17360 AT2G18020 AT2G19740 AT2G27530 AT2G32070 AT2G36160 AT2G36620 AT2G37190 AT2G37270 AT2G37600 AT2G39140 AT2G39990 AT2G40660 AT2G42710 AT2G44860 AT2G45030…	273	22	10	7	8.42548e-10	1	0.607824	0.993854
1.42541e-94	358	1046	Cellular amide metabolic process	AT1G01100 AT1G01230 AT1G02930 AT1G04170 AT1G07070 AT1G07920 AT1G07930 AT1G07940 AT1G08360 AT1G10670 AT1G12920 AT1G18070 AT1G18080 AT1G18540 AT1G27400 AT1G29880 AT1G29900 AT1G31817 AT1G33120 AT1G41880 AT1G48630 AT1G52600 AT1G53680 AT1G56070 AT1G59700 AT1G60810 AT1G66530 AT1G67430 AT1G67620 AT1G72370 AT1G74050 AT1G74270 AT2G03120 AT2G17360 AT2G18020 AT2G19740 AT2G19880 AT2G22425 AT2G27530 AT2G32070…	311	28	11	8	4.5337e-10	1	0.67677	0.996734
1.42541e-94	312	824	Peptide biosynthetic process	AT1G01100 AT1G04170 AT1G07070 AT1G07920 AT1G07930 AT1G07940 AT1G08360 AT1G12920 AT1G18070 AT1G18080 AT1G18540 AT1G27400 AT1G29880 AT1G31817 AT1G33120 AT1G41880 AT1G48630 AT1G56070 AT1G66530 AT1G67430 AT1G67620 AT1G72370 AT1G74050 AT1G74270 AT2G17360 AT2G18020 AT2G19740 AT2G27530 AT2G32070 AT2G36160 AT2G36620 AT2G37190 AT2G37270 AT2G37600 AT2G39140 AT2G39990 AT2G40660 AT2G42710 AT2G44860 AT2G45030…	273	22	10	7	8.42548e-10	1	0.607824	0.993854
4.08673e-94	327	899	Amide biosynthetic process	AT1G01100 AT1G01230 AT1G04170 AT1G07070 AT1G07920 AT1G07930 AT1G07940 AT1G08360 AT1G10670 AT1G12920 AT1G18070 AT1G18080 AT1G18540 AT1G27400 AT1G29880 AT1G29900 AT1G31817 AT1G33120 AT1G41880 AT1G48630 AT1G56070 AT1G60810 AT1G66530 AT1G67430 AT1G67620 AT1G72370 AT1G74050 AT1G74270 AT2G17360 AT2G18020 AT2G19740 AT2G19880 AT2G27530 AT2G32070 AT2G36160 AT2G36620 AT2G37190 AT2G37270 AT2G37600 AT2G37940…	287	23	10	7	1.51337e-10	1	0.66842	0.99631
3.32874e-92	324	898	Peptide metabolic process	AT1G01100 AT1G02930 AT1G04170 AT1G07070 AT1G07920 AT1G07930 AT1G07940 AT1G08360 AT1G12920 AT1G18070 AT1G18080 AT1G18540 AT1G27400 AT1G29880 AT1G31817 AT1G33120 AT1G41880 AT1G48630 AT1G52600 AT1G53680 AT1G56070 AT1G59700 AT1G66530 AT1G67430 AT1G67620 AT1G72370 AT1G74050 AT1G74270 AT2G03120 AT2G17360 AT2G18020 AT2G19740 AT2G22425 AT2G27530 AT2G32070 AT2G36160 AT2G36620 AT2G37190 AT2G37270 AT2G37600…	281	25	10	8	4.11142e-09	1	0.65674	0.990139
1.82481e-80	187	371	Ribosome biogenesis	AT1G02870 AT1G03360 AT1G03530 AT1G04270 AT1G06720 AT1G07070 AT1G08360 AT1G10490 AT1G11240 AT1G12650 AT1G14320 AT1G15440 AT1G18540 AT1G22270 AT1G25260 AT1G26880 AT1G26910 AT1G29320 AT1G30960 AT1G31660 AT1G31817 AT1G41880 AT1G42440 AT1G43170 AT1G48830 AT1G48920 AT1G52930 AT1G61580 AT1G63780 AT1G63810 AT1G66580 AT1G67620 AT1G69620 AT1G71840 AT1G72370 AT1G74050 AT1G74270 AT1G80750 AT2G01250 AT2G03820…	176	9	1	1	7.88258e-14	1	0.992947	0.999567
1.77938e-79	215	485	Ribonucleoprotein complex biogenesis	AT1G02870 AT1G03360 AT1G03530 AT1G04170 AT1G04270 AT1G06720 AT1G07070 AT1G08360 AT1G10490 AT1G11240 AT1G12650 AT1G14320 AT1G15440 AT1G18540 AT1G20580 AT1G22270 AT1G25260 AT1G26880 AT1G26910 AT1G29320 AT1G30960 AT1G31660 AT1G31817 AT1G41880 AT1G42440 AT1G43170 AT1G48830 AT1G48920 AT1G52930 AT1G61580 AT1G63780 AT1G63810 AT1G66580 AT1G67620 AT1G69620 AT1G71840 AT1G72370 AT1G74050 AT1G74270 AT1G80750…	201	10	2	2	1.4877e-14	1	0.987042	0.999301
5.11491e-75	471	1865	Organonitrogen compound biosynthetic process	AT1G01100 AT1G01230 AT1G02205 AT1G04170 AT1G05170 AT1G07070 AT1G07920 AT1G07930 AT1G07940 AT1G08360 AT1G10670 AT1G12920 AT1G16560 AT1G18070 AT1G18080 AT1G18540 AT1G18640 AT1G27120 AT1G27330 AT1G27350 AT1G27400 AT1G27450 AT1G29880 AT1G29900 AT1G30820 AT1G31817 AT1G32210 AT1G32440 AT1G33120 AT1G41880 AT1G48630 AT1G48850 AT1G50460 AT1G53290 AT1G56070 AT1G60810 AT1G61790 AT1G64660 AT1G66530 AT1G67430…	399	42	18	12	3.76797e-09	1	0.384914	0.99737
1.12448e-62	376	1441	Cellular component biogenesis	AT1G01230 AT1G02870 AT1G03360 AT1G03530 AT1G03870 AT1G04170 AT1G04270 AT1G05780 AT1G06720 AT1G07070 AT1G08360 AT1G10490 AT1G11240 AT1G12650 AT1G14320 AT1G15440 AT1G18540 AT1G20580 AT1G22270 AT1G25260 AT1G26880 AT1G26910 AT1G27600 AT1G27930 AT1G29150 AT1G29320 AT1G29890 AT1G30960 AT1G31660 AT1G31817 AT1G33800 AT1G41880 AT1G42440 AT1G43170 AT1G45000 AT1G48160 AT1G48830 AT1G48920 AT1G52930 AT1G53750…	320	34	9	13	3.90512e-08	0.999996	0.891524	0.937099
3.38086e-61	700	3619	Cellular component organization or biogenesis	AT1G01230 AT1G01910 AT1G02870 AT1G03360 AT1G03530 AT1G03870 AT1G04170 AT1G04270 AT1G04430 AT1G04750 AT1G04870 AT1G05780 AT1G06720 AT1G07070 AT1G08360 AT1G09580 AT1G10290 AT1G10490 AT1G11240 AT1G11400 AT1G11890 AT1G12650 AT1G12920 AT1G13160 AT1G14010 AT1G14320 AT1G14830 AT1G14910 AT1G15440 AT1G16970 AT1G18070 AT1G18540 AT1G19430 AT1G20010 AT1G20580 AT1G21900 AT1G22270 AT1G24310 AT1G25260 AT1G26850…	537	87	22	54	0.0320263	0.999731	0.748318	0.00275426
4.57856e-46	115	240	RRNA processing	AT1G03360 AT1G06720 AT1G08360 AT1G10490 AT1G11240 AT1G12650 AT1G15440 AT1G22270 AT1G25260 AT1G31660 AT1G31817 AT1G42440 AT1G48830 AT1G63780 AT1G63810 AT1G72370 AT1G80750 AT2G01250 AT2G09990 AT2G20490 AT2G25355 AT2G27530 AT2G34260 AT2G36160 AT2G37990 AT2G39140 AT2G39390 AT2G40360 AT2G40430 AT2G42710 AT2G43650 AT2G43810 AT2G44120 AT2G47610 AT3G01160 AT3G02560 AT3G03920 AT3G04230 AT3G04770 AT3G06530…	109	5	1	0	6.07548e-10	0.999974	0.929312	0.998095
9.15084e-45	73	104	Ribosomal large subunit biogenesis	AT1G02870 AT1G07070 AT1G08360 AT1G14320 AT1G18540 AT1G25260 AT1G26910 AT1G29320 AT1G41880 AT1G43170 AT1G52930 AT1G61580 AT1G66580 AT1G71840 AT1G74050 AT1G74270 AT1G80750 AT2G01250 AT2G18220 AT2G20450 AT2G24500 AT2G27530 AT2G36620 AT2G37190 AT2G37990 AT2G39140 AT2G39390 AT2G39460 AT2G40360 AT2G40430 AT2G42710 AT2G44120 AT2G44860 AT2G47610 AT3G06320 AT3G09200 AT3G09500 AT3G11250 AT3G13580 AT3G22660…	69	3	0	1	6.93725e-07	0.999316	0.936394	0.904568
3.29909e-43	115	253	RRNA metabolic process	AT1G03360 AT1G06720 AT1G08360 AT1G10490 AT1G11240 AT1G12650 AT1G15440 AT1G22270 AT1G25260 AT1G31660 AT1G31817 AT1G42440 AT1G48830 AT1G63780 AT1G63810 AT1G72370 AT1G80750 AT2G01250 AT2G09990 AT2G20490 AT2G25355 AT2G27530 AT2G34260 AT2G36160 AT2G37990 AT2G39140 AT2G39390 AT2G40360 AT2G40430 AT2G42710 AT2G43650 AT2G43810 AT2G44120 AT2G47610 AT3G01160 AT3G02560 AT3G03920 AT3G04230 AT3G04770 AT3G06530…	109	5	1	0	6.07548e-10	0.999974	0.929312	0.998095
1.32007e-41	211	727	Intracellular transport	AT1G01910 AT1G04830 AT1G07410 AT1G09270 AT1G09580 AT1G09630 AT1G10630 AT1G11890 AT1G11905 AT1G14010 AT1G15370 AT1G16920 AT1G21900 AT1G22740 AT1G23490 AT1G24310 AT1G27700 AT1G27970 AT1G28490 AT1G29310 AT1G29330 AT1G30630 AT1G30890 AT1G36050 AT1G48160 AT1G48240 AT1G49300 AT1G50500 AT1G51160 AT1G51980 AT1G52280 AT1G52360 AT1G53530 AT1G55900 AT1G56330 AT1G57620 AT1G61570 AT1G62020 AT1G63810 AT1G67680…	159	43	2	7	0.272455	0.100605	0.985421	0.875128
2.1469e-39	217	783	Establishment of localization in cell	AT1G01910 AT1G04830 AT1G07410 AT1G09270 AT1G09580 AT1G09630 AT1G10630 AT1G11890 AT1G11905 AT1G14010 AT1G15370 AT1G16920 AT1G21900 AT1G22740 AT1G23490 AT1G24310 AT1G27700 AT1G27970 AT1G28490 AT1G29310 AT1G29330 AT1G30630 AT1G30890 AT1G36050 AT1G48160 AT1G48240 AT1G49300 AT1G50500 AT1G51160 AT1G51980 AT1G52280 AT1G52360 AT1G53530 AT1G55900 AT1G56330 AT1G57620 AT1G61570 AT1G62020 AT1G63810 AT1G67680…	163	44	2	8	0.297879	0.104743	0.987785	0.816899
1.11822e-37	137	381	NcRNA processing	AT1G03360 AT1G06720 AT1G08360 AT1G09700 AT1G10490 AT1G11240 AT1G12650 AT1G15440 AT1G20410 AT1G22270 AT1G25260 AT1G31660 AT1G31817 AT1G36310 AT1G42440 AT1G48830 AT1G63780 AT1G63810 AT1G72370 AT1G80750 AT2G01250 AT2G09990 AT2G20490 AT2G25355 AT2G27530 AT2G30320 AT2G34260 AT2G36160 AT2G37990 AT2G39140 AT2G39390 AT2G40360 AT2G40430 AT2G42710 AT2G43650 AT2G43810 AT2G44120 AT2G47610 AT3G01160 AT3G02560…	127	7	2	1	3.03528e-09	0.999981	0.886071	0.995018
3.96227e-37	227	866	Establishment of protein localization	AT1G01910 AT1G04830 AT1G07410 AT1G09270 AT1G09330 AT1G09580 AT1G09630 AT1G10630 AT1G14010 AT1G15370 AT1G16920 AT1G21900 AT1G22740 AT1G23490 AT1G24310 AT1G27700 AT1G28490 AT1G29310 AT1G32050 AT1G48160 AT1G48240 AT1G49300 AT1G51980 AT1G52280 AT1G52360 AT1G53530 AT1G55900 AT1G56330 AT1G57620 AT1G61570 AT1G62020 AT1G63810 AT1G67680 AT1G69420 AT1G70490 AT1G72370 AT1G72750 AT1G79940 AT1G79990 AT2G01470…	173	43	2	9	0.178312	0.221729	0.990929	0.7676
7.68601e-37	225	858	Protein transport	AT1G01910 AT1G04830 AT1G07410 AT1G09270 AT1G09330 AT1G09580 AT1G09630 AT1G10630 AT1G14010 AT1G15370 AT1G16920 AT1G21900 AT1G22740 AT1G23490 AT1G24310 AT1G27700 AT1G28490 AT1G29310 AT1G32050 AT1G48160 AT1G48240 AT1G49300 AT1G51980 AT1G52280 AT1G52360 AT1G53530 AT1G55900 AT1G56330 AT1G57620 AT1G61570 AT1G62020 AT1G63810 AT1G67680 AT1G69420 AT1G70490 AT1G72370 AT1G72750 AT1G79940 AT1G79990 AT2G01470…	172	43	2	8	0.158731	0.203606	0.99037	0.847231
8.33754e-37	253	1025	Protein localization	AT1G01910 AT1G04830 AT1G07410 AT1G09270 AT1G09330 AT1G09580 AT1G09630 AT1G10630 AT1G10950 AT1G11905 AT1G14010 AT1G14670 AT1G15370 AT1G16920 AT1G21900 AT1G22740 AT1G23490 AT1G24310 AT1G27700 AT1G28490 AT1G29310 AT1G29330 AT1G32050 AT1G48160 AT1G48240 AT1G49300 AT1G51980 AT1G52280 AT1G52360 AT1G53530 AT1G55900 AT1G56330 AT1G57620 AT1G61570 AT1G62020 AT1G63810 AT1G67680 AT1G69420 AT1G70490 AT1G71820…	194	47	2	10	0.127188	0.258591	0.995871	0.789128
6.87041e-36	249	1013	Cellular localization	AT1G01910 AT1G03360 AT1G04830 AT1G07410 AT1G09270 AT1G09580 AT1G09630 AT1G10630 AT1G10950 AT1G11890 AT1G11905 AT1G14010 AT1G14670 AT1G15370 AT1G16920 AT1G21900 AT1G22740 AT1G23490 AT1G24310 AT1G27700 AT1G27970 AT1G28490 AT1G29310 AT1G29330 AT1G30630 AT1G30890 AT1G36050 AT1G48160 AT1G48240 AT1G49300 AT1G50500 AT1G51160 AT1G51980 AT1G52280 AT1G52360 AT1G53530 AT1G55900 AT1G56330 AT1G57620 AT1G61570…	189	49	2	9	0.198589	0.13776	0.995334	0.853963
2.07564e-35	696	4203	Cellular protein metabolic process	AT1G01100 AT1G01540 AT1G03930 AT1G04170 AT1G04870 AT1G05170 AT1G05350 AT1G07070 AT1G07150 AT1G07920 AT1G07930 AT1G07940 AT1G08360 AT1G10940 AT1G11280 AT1G12580 AT1G12920 AT1G13060 AT1G16190 AT1G16470 AT1G16560 AT1G17280 AT1G18070 AT1G18080 AT1G18540 AT1G20200 AT1G21720 AT1G22270 AT1G27120 AT1G27330 AT1G27350 AT1G27400 AT1G29150 AT1G29880 AT1G31817 AT1G32210 AT1G33120 AT1G34110 AT1G41880 AT1G45000…	562	72	34	28	5.83783e-06	1	0.0448898	0.926452
6.78149e-35	230	912	Peptide transport	AT1G01910 AT1G04830 AT1G07410 AT1G09270 AT1G09330 AT1G09580 AT1G09630 AT1G10630 AT1G14010 AT1G15370 AT1G16920 AT1G21900 AT1G22740 AT1G23490 AT1G24310 AT1G27700 AT1G28490 AT1G29310 AT1G32050 AT1G48160 AT1G48240 AT1G49300 AT1G51980 AT1G52280 AT1G52360 AT1G53530 AT1G55900 AT1G56330 AT1G57620 AT1G61570 AT1G62020 AT1G63810 AT1G67680 AT1G69420 AT1G70490 AT1G72370 AT1G72750 AT1G79940 AT1G79990 AT2G01470…	176	44	2	8	0.149953	0.199559	0.991708	0.864077
1.63054e-34	156	501	Vesicle-mediated transport	AT1G03930 AT1G04750 AT1G09330 AT1G09580 AT1G10630 AT1G11890 AT1G11905 AT1G14010 AT1G14910 AT1G15370 AT1G21900 AT1G23490 AT1G27700 AT1G28490 AT1G29330 AT1G30630 AT1G30890 AT1G36050 AT1G48240 AT1G50500 AT1G51160 AT1G51740 AT1G52360 AT1G56330 AT1G57620 AT1G62020 AT1G67930 AT1G70490 AT1G71270 AT1G71820 AT1G73430 AT1G79990 AT1G80910 AT2G01470 AT2G17790 AT2G18240 AT2G19950 AT2G20760 AT2G21390 AT2G21600…	123	29	2	2	0.0588355	0.287377	0.930972	0.990277
1.95911e-34	708	4327	Gene expression	AT1G01100 AT1G02140 AT1G02330 AT1G03360 AT1G03760 AT1G04170 AT1G04870 AT1G06720 AT1G07070 AT1G07920 AT1G07930 AT1G07940 AT1G08360 AT1G09700 AT1G10490 AT1G11240 AT1G12650 AT1G12920 AT1G14685 AT1G15440 AT1G16610 AT1G18070 AT1G18080 AT1G18540 AT1G20410 AT1G20580 AT1G22270 AT1G25260 AT1G27400 AT1G28520 AT1G29880 AT1G31660 AT1G31817 AT1G31870 AT1G33120 AT1G36310 AT1G41880 AT1G42440 AT1G45000 AT1G48630…	585	82	18	23	7.7703e-09	0.999982	0.943773	0.993654
2.57071e-34	232	932	Amide transport	AT1G01910 AT1G04830 AT1G07410 AT1G09270 AT1G09330 AT1G09580 AT1G09630 AT1G10630 AT1G14010 AT1G15370 AT1G16920 AT1G21900 AT1G22740 AT1G23490 AT1G24310 AT1G27700 AT1G28490 AT1G29310 AT1G32050 AT1G48160 AT1G48240 AT1G49300 AT1G51980 AT1G52280 AT1G52360 AT1G53530 AT1G55900 AT1G56330 AT1G57620 AT1G61570 AT1G62020 AT1G63810 AT1G67680 AT1G69420 AT1G70490 AT1G72370 AT1G72750 AT1G79940 AT1G79990 AT2G01470…	177	45	2	8	0.168669	0.171105	0.992191	0.870383
4.75282e-34	273	1189	Nitrogen compound transport	AT1G01910 AT1G04830 AT1G06470 AT1G07410 AT1G09270 AT1G09330 AT1G09580 AT1G09630 AT1G10630 AT1G14010 AT1G14360 AT1G15370 AT1G16920 AT1G21900 AT1G22740 AT1G23490 AT1G24310 AT1G27700 AT1G28490 AT1G29310 AT1G32050 AT1G48160 AT1G48240 AT1G49300 AT1G51980 AT1G52280 AT1G52360 AT1G53530 AT1G55900 AT1G56330 AT1G57620 AT1G61570 AT1G62020 AT1G63810 AT1G67680 AT1G69420 AT1G70490 AT1G72370 AT1G72750 AT1G79940…	210	48	3	12	0.101461	0.406318	0.991375	0.692444
7.03579e-34	150	476	NcRNA metabolic process	AT1G03360 AT1G06720 AT1G08360 AT1G09700 AT1G10490 AT1G11240 AT1G12650 AT1G15440 AT1G20410 AT1G22270 AT1G25260 AT1G29880 AT1G31660 AT1G31817 AT1G36310 AT1G42440 AT1G48830 AT1G63780 AT1G63810 AT1G66530 AT1G72370 AT1G80750 AT2G01250 AT2G09990 AT2G20490 AT2G25355 AT2G27530 AT2G30320 AT2G34260 AT2G36160 AT2G37990 AT2G39140 AT2G39390 AT2G40360 AT2G40430 AT2G40660 AT2G42710 AT2G43650 AT2G43810 AT2G44120…	138	8	3	1	3.14171e-09	0.999988	0.809821	0.99734
2.41916e-33	58	88	Ribosomal small subunit biogenesis	AT1G04270 AT1G06720 AT1G10490 AT1G12650 AT1G15440 AT1G30960 AT1G31817 AT1G42440 AT1G48830 AT1G48920 AT1G72370 AT2G09990 AT2G36160 AT2G37270 AT2G37990 AT2G39140 AT2G43650 AT2G43810 AT2G45710 AT3G02080 AT3G02560 AT3G04230 AT3G04770 AT3G06530 AT3G10090 AT3G10530 AT3G11510 AT3G11940 AT3G49080 AT3G49990 AT3G52580 AT3G53890 AT3G56510 AT3G56990 AT3G57940 AT3G59810 AT3G61110 AT4G25740 AT4G28450 AT5G03850…	52	5	1	0	0.000733941	0.949732	0.638039	0.957527
1.13296e-32	170	594	Intracellular protein transport	AT1G01910 AT1G04830 AT1G07410 AT1G09270 AT1G09580 AT1G09630 AT1G10630 AT1G14010 AT1G15370 AT1G16920 AT1G21900 AT1G22740 AT1G23490 AT1G24310 AT1G27700 AT1G28490 AT1G29310 AT1G48160 AT1G48240 AT1G49300 AT1G51980 AT1G52280 AT1G52360 AT1G53530 AT1G55900 AT1G56330 AT1G57620 AT1G61570 AT1G62020 AT1G63810 AT1G67680 AT1G69420 AT1G70490 AT1G72370 AT1G72750 AT1G79940 AT1G79990 AT2G03820 AT2G17790 AT2G21390…	129	34	2	5	0.236746	0.147972	0.952919	0.891496
1.48231e-32	567	3293	Cellular component organization	AT1G01910 AT1G03530 AT1G04170 AT1G04270 AT1G04430 AT1G04750 AT1G04870 AT1G05780 AT1G09580 AT1G10290 AT1G11240 AT1G11400 AT1G11890 AT1G12920 AT1G13160 AT1G14010 AT1G14320 AT1G14830 AT1G14910 AT1G15440 AT1G16970 AT1G18070 AT1G18540 AT1G19430 AT1G20010 AT1G20580 AT1G21900 AT1G24310 AT1G25260 AT1G26850 AT1G26910 AT1G27700 AT1G28490 AT1G29150 AT1G29470 AT1G30960 AT1G31817 AT1G31850 AT1G43170 AT1G45000…	415	79	21	52	0.599724	0.981429	0.442304	5.9123e-05
4.0073e-32	283	1284	Macromolecule localization	AT1G01910 AT1G03360 AT1G04830 AT1G07410 AT1G09270 AT1G09330 AT1G09580 AT1G09630 AT1G10630 AT1G10950 AT1G11905 AT1G14010 AT1G14670 AT1G15370 AT1G16920 AT1G21900 AT1G22740 AT1G23490 AT1G24310 AT1G27700 AT1G28490 AT1G29310 AT1G29330 AT1G32050 AT1G48160 AT1G48240 AT1G49300 AT1G51980 AT1G52280 AT1G52360 AT1G53530 AT1G55900 AT1G56330 AT1G57620 AT1G61570 AT1G62020 AT1G63810 AT1G67680 AT1G69420 AT1G70490…	214	54	4	11	0.216625	0.186028	0.98032	0.822507
1.06262e-30	58	95	Ribosome assembly	AT1G04270 AT1G14320 AT1G15440 AT1G18540 AT1G25260 AT1G26910 AT1G30960 AT1G31817 AT1G43170 AT1G52930 AT1G61580 AT1G66580 AT1G72370 AT1G74050 AT2G36160 AT2G36620 AT2G37190 AT2G37270 AT2G39460 AT2G40430 AT2G44860 AT2G45710 AT3G02080 AT3G04770 AT3G06320 AT3G09200 AT3G10090 AT3G11250 AT3G11510 AT3G11940 AT3G23620 AT3G25520 AT3G49180 AT3G52580 AT3G53020 AT3G53430 AT3G55280 AT3G56510 AT3G58700 AT3G61110…	52	4	1	1	0.000733941	0.980281	0.638039	0.81964
1.69023e-30	196	767	Cellular protein localization	AT1G01910 AT1G04830 AT1G07410 AT1G09270 AT1G09580 AT1G09630 AT1G10630 AT1G10950 AT1G11905 AT1G14010 AT1G14670 AT1G15370 AT1G16920 AT1G21900 AT1G22740 AT1G23490 AT1G24310 AT1G27700 AT1G28490 AT1G29310 AT1G29330 AT1G48160 AT1G48240 AT1G49300 AT1G51980 AT1G52280 AT1G52360 AT1G53530 AT1G55900 AT1G56330 AT1G57620 AT1G61570 AT1G62020 AT1G63810 AT1G67680 AT1G69420 AT1G70490 AT1G71820 AT1G72370 AT1G72750…	150	38	2	6	0.165981	0.187501	0.977436	0.898889
1.73965e-30	306	1464	Organic substance transport	AT1G01910 AT1G04830 AT1G06470 AT1G07410 AT1G08890 AT1G09270 AT1G09330 AT1G09580 AT1G09630 AT1G10630 AT1G14010 AT1G14360 AT1G15370 AT1G16920 AT1G19450 AT1G21900 AT1G22740 AT1G23490 AT1G24310 AT1G27700 AT1G28490 AT1G29310 AT1G32050 AT1G48160 AT1G48240 AT1G49300 AT1G51980 AT1G52280 AT1G52360 AT1G53530 AT1G55900 AT1G56330 AT1G57620 AT1G61570 AT1G62020 AT1G63810 AT1G67680 AT1G69420 AT1G70490 AT1G72370…	232	57	4	13	0.186529	0.236927	0.98905	0.749889
2.96278e-30	201	800	Cellular macromolecule localization	AT1G01910 AT1G03360 AT1G04830 AT1G07410 AT1G09270 AT1G09580 AT1G09630 AT1G10630 AT1G10950 AT1G11905 AT1G14010 AT1G14670 AT1G15370 AT1G16920 AT1G21900 AT1G22740 AT1G23490 AT1G24310 AT1G27700 AT1G28490 AT1G29310 AT1G29330 AT1G48160 AT1G48240 AT1G49300 AT1G51980 AT1G52280 AT1G52360 AT1G53530 AT1G55900 AT1G56330 AT1G57620 AT1G61570 AT1G62020 AT1G63810 AT1G67680 AT1G69420 AT1G70490 AT1G71820 AT1G72370…	154	39	2	6	0.156423	0.183767	0.980475	0.911996
5.41692e-29	486	2779	Establishment of localization	AT1G01910 AT1G03930 AT1G04520 AT1G04750 AT1G04830 AT1G06470 AT1G07410 AT1G08890 AT1G09270 AT1G09330 AT1G09580 AT1G09630 AT1G10630 AT1G11890 AT1G11905 AT1G14010 AT1G14360 AT1G14910 AT1G15370 AT1G16920 AT1G19450 AT1G21900 AT1G22740 AT1G23080 AT1G23490 AT1G24310 AT1G27700 AT1G27970 AT1G28490 AT1G29310 AT1G29330 AT1G29420 AT1G29430 AT1G29440 AT1G29450 AT1G29460 AT1G29490 AT1G29500 AT1G30630 AT1G30890…	363	91	8	24	0.29978	0.179896	0.993695	0.589713
5.4323e-29	87	211	Ribonucleoprotein complex assembly	AT1G03530 AT1G04170 AT1G04270 AT1G14320 AT1G15440 AT1G18540 AT1G20580 AT1G25260 AT1G26910 AT1G30960 AT1G31817 AT1G43170 AT1G52930 AT1G61580 AT1G66580 AT1G72370 AT1G74050 AT2G18740 AT2G36160 AT2G36620 AT2G37190 AT2G37270 AT2G39460 AT2G40430 AT2G44860 AT2G45710 AT2G47640 AT3G02080 AT3G04770 AT3G06320 AT3G07590 AT3G09200 AT3G10090 AT3G11250 AT3G11510 AT3G11940 AT3G13570 AT3G23620 AT3G25520 AT3G49180…	78	5	2	2	6.35282e-05	0.998617	0.629491	0.846026
9.5063e-29	80	183	Golgi vesicle transport	AT1G09580 AT1G11890 AT1G11905 AT1G14010 AT1G15370 AT1G21900 AT1G29330 AT1G30630 AT1G30890 AT1G36050 AT1G48240 AT1G51160 AT1G51740 AT1G52360 AT1G56330 AT1G57620 AT1G62020 AT1G67930 AT1G71270 AT1G73430 AT1G79990 AT2G01470 AT2G18240 AT2G19950 AT2G21390 AT2G21600 AT2G30050 AT2G35190 AT2G35210 AT2G37975 AT2G44610 AT3G01340 AT3G03160 AT3G05000 AT3G07950 AT3G10380 AT3G15980 AT3G18480 AT3G22845 AT3G23660…	66	13	0	1	0.0240798	0.523481	0.951161	0.929797
1.35992e-28	479	2738	Transport	AT1G01910 AT1G03930 AT1G04520 AT1G04750 AT1G04830 AT1G06470 AT1G07410 AT1G08890 AT1G09270 AT1G09330 AT1G09580 AT1G09630 AT1G10630 AT1G11890 AT1G11905 AT1G14010 AT1G14360 AT1G14910 AT1G15370 AT1G16920 AT1G19450 AT1G21900 AT1G22740 AT1G23080 AT1G23490 AT1G24310 AT1G27700 AT1G27970 AT1G28490 AT1G29310 AT1G29330 AT1G29420 AT1G29430 AT1G29440 AT1G29450 AT1G29460 AT1G29490 AT1G29500 AT1G30630 AT1G30890…	358	91	8	22	0.292602	0.143498	0.992629	0.71543
3.74339e-28	722	4644	Protein metabolic process	AT1G01100 AT1G01540 AT1G03930 AT1G04170 AT1G04870 AT1G05170 AT1G05350 AT1G07070 AT1G07150 AT1G07920 AT1G07930 AT1G07940 AT1G08360 AT1G10940 AT1G11280 AT1G12580 AT1G12920 AT1G13060 AT1G16190 AT1G16470 AT1G16560 AT1G17280 AT1G18070 AT1G18080 AT1G18540 AT1G20200 AT1G21720 AT1G22270 AT1G27120 AT1G27330 AT1G27350 AT1G27400 AT1G29150 AT1G29880 AT1G31817 AT1G32210 AT1G33120 AT1G34110 AT1G41880 AT1G45000…	582	76	34	30	6.12509e-06	1	0.0675145	0.904937
7.87295e-28	511	3000	Localization	AT1G01910 AT1G03360 AT1G03930 AT1G04520 AT1G04750 AT1G04830 AT1G06470 AT1G07410 AT1G08890 AT1G09270 AT1G09330 AT1G09580 AT1G09630 AT1G10630 AT1G10950 AT1G11890 AT1G11905 AT1G14010 AT1G14360 AT1G14670 AT1G14910 AT1G15370 AT1G16920 AT1G19450 AT1G21900 AT1G22740 AT1G23080 AT1G23490 AT1G24310 AT1G27700 AT1G27970 AT1G28490 AT1G29310 AT1G29330 AT1G29420 AT1G29430 AT1G29440 AT1G29450 AT1G29460 AT1G29490…	381	97	8	25	0.319894	0.13873	0.99643	0.612693
1.86806e-27	87	220	Ribonucleoprotein complex subunit organization	AT1G03530 AT1G04170 AT1G04270 AT1G14320 AT1G15440 AT1G18540 AT1G20580 AT1G25260 AT1G26910 AT1G30960 AT1G31817 AT1G43170 AT1G52930 AT1G61580 AT1G66580 AT1G72370 AT1G74050 AT2G18740 AT2G36160 AT2G36620 AT2G37190 AT2G37270 AT2G39460 AT2G40430 AT2G44860 AT2G45710 AT2G47640 AT3G02080 AT3G04770 AT3G06320 AT3G07590 AT3G09200 AT3G10090 AT3G11250 AT3G11510 AT3G11940 AT3G13570 AT3G23620 AT3G25520 AT3G49180…	78	5	2	2	6.35282e-05	0.998617	0.629491	0.846026
4.16628e-26	640	4057	Macromolecule biosynthetic process	AT1G01100 AT1G01230 AT1G03760 AT1G04170 AT1G04870 AT1G05170 AT1G07070 AT1G07920 AT1G07930 AT1G07940 AT1G08360 AT1G12920 AT1G14460 AT1G14685 AT1G16560 AT1G18070 AT1G18080 AT1G18540 AT1G23190 AT1G27120 AT1G27330 AT1G27350 AT1G27400 AT1G27600 AT1G27930 AT1G28520 AT1G29880 AT1G29890 AT1G31817 AT1G32210 AT1G33120 AT1G33800 AT1G41880 AT1G45000 AT1G48630 AT1G53290 AT1G53750 AT1G56070 AT1G61790 AT1G66530…	509	81	26	24	0.000268255	0.999149	0.272082	0.957065
1.7117e-25	204	885	RNA processing	AT1G02140 AT1G02330 AT1G03360 AT1G06720 AT1G08360 AT1G09700 AT1G10490 AT1G11240 AT1G12650 AT1G15440 AT1G16610 AT1G20410 AT1G20580 AT1G22270 AT1G25260 AT1G31660 AT1G31817 AT1G31870 AT1G36310 AT1G42440 AT1G48830 AT1G51510 AT1G63780 AT1G63810 AT1G72370 AT1G78260 AT1G80750 AT1G80930 AT2G01250 AT2G09990 AT2G18740 AT2G20490 AT2G23930 AT2G25355 AT2G27530 AT2G30320 AT2G34260 AT2G36160 AT2G37990 AT2G39140…	186	11	4	3	8.37412e-11	1	0.876661	0.995188
2.65932e-24	158	621	Cellular protein-containing complex assembly	AT1G03530 AT1G04170 AT1G04270 AT1G05780 AT1G14320 AT1G15440 AT1G18540 AT1G20580 AT1G25260 AT1G26910 AT1G29150 AT1G30960 AT1G31817 AT1G43170 AT1G45000 AT1G48160 AT1G52930 AT1G53750 AT1G61580 AT1G66580 AT1G72370 AT1G74050 AT2G17800 AT2G18740 AT2G19760 AT2G20760 AT2G30050 AT2G30910 AT2G31270 AT2G34050 AT2G36160 AT2G36620 AT2G37190 AT2G37270 AT2G39460 AT2G40060 AT2G40430 AT2G44860 AT2G45710 AT2G47640…	131	15	6	6	0.00235766	0.995736	0.369444	0.737418
1.56561e-23	617	3962	Cellular macromolecule biosynthetic process	AT1G01100 AT1G03760 AT1G04170 AT1G04870 AT1G05170 AT1G07070 AT1G07920 AT1G07930 AT1G07940 AT1G08360 AT1G12920 AT1G14460 AT1G14685 AT1G16560 AT1G18070 AT1G18080 AT1G18540 AT1G23190 AT1G27120 AT1G27330 AT1G27350 AT1G27400 AT1G27600 AT1G27930 AT1G28520 AT1G29880 AT1G29890 AT1G31817 AT1G32210 AT1G33120 AT1G33800 AT1G41880 AT1G45000 AT1G48630 AT1G53290 AT1G53750 AT1G56070 AT1G61790 AT1G66530 AT1G67430…	495	77	24	21	6.73494e-05	0.999323	0.351957	0.982683
3.99445e-23	37	52	Maturation of SSU-rRNA	AT1G06720 AT1G10490 AT1G12650 AT1G15440 AT1G31817 AT1G42440 AT1G72370 AT2G09990 AT2G36160 AT2G37990 AT2G39140 AT2G43650 AT2G43810 AT3G04230 AT3G04770 AT3G06530 AT3G10090 AT3G10530 AT3G11510 AT3G49080 AT3G52580 AT3G53890 AT3G56510 AT3G56990 AT3G57940 AT3G59810 AT4G28450 AT5G03850 AT5G10070 AT5G16750 AT5G18380 AT5G20290 AT5G27700 AT5G27990 AT5G41190 AT5G64140 AT2G01640	33	4	0	0	0.00571345	0.789492	0.752512	0.866701
6.05371e-23	47	83	Cytoplasmic translation	AT1G01100 AT1G04170 AT1G07070 AT1G12920 AT1G18070 AT1G18540 AT1G27400 AT1G33120 AT1G41880 AT1G67430 AT1G74050 AT1G74270 AT2G18020 AT2G19740 AT2G37600 AT3G06680 AT3G06700 AT3G09200 AT3G11250 AT3G11800 AT3G49910 AT3G53740 AT3G55750 AT4G00810 AT4G10450 AT4G16720 AT4G17390 AT4G26230 AT4G36130 AT4G39520 AT5G02450 AT5G47700 AT5G56710 AT5G62030 AT5G67510 AT1G66070 AT2G39990 AT2G46280 AT3G11400 AT3G56150…	42	2	1	2	0.00226799	0.992154	0.523569	0.457389
4.64183e-22	105	348	Response to cadmium ion	AT3G03170 AT4G14030 AT1G02930 AT1G07920 AT1G07930 AT1G07940 AT1G09780 AT1G12000 AT1G13060 AT1G15930 AT1G18080 AT1G23190 AT1G23490 AT1G26630 AT1G27450 AT1G29150 AT1G29880 AT1G30580 AT1G34550 AT1G49760 AT1G53240 AT1G53680 AT1G53850 AT1G54270 AT1G56340 AT1G56450 AT1G57720 AT1G62480 AT1G62740 AT1G68560 AT1G70490 AT1G70730 AT1G74560 AT1G79930 AT2G17630 AT2G19480 AT2G21660 AT2G23350 AT2G24765 AT2G27020…	79	6	11	9	0.32753	0.999584	0.000530827	0.0522493
2.9374e-21	166	711	Protein-containing complex assembly	AT1G03530 AT1G04170 AT1G04270 AT1G05780 AT1G14320 AT1G15440 AT1G18540 AT1G20580 AT1G25260 AT1G26910 AT1G29150 AT1G30960 AT1G31817 AT1G43170 AT1G45000 AT1G48160 AT1G52930 AT1G53750 AT1G56330 AT1G61580 AT1G66580 AT1G72370 AT1G74050 AT2G01470 AT2G17800 AT2G18740 AT2G19760 AT2G20760 AT2G30050 AT2G30910 AT2G31270 AT2G34050 AT2G36160 AT2G36620 AT2G37190 AT2G37270 AT2G39460 AT2G40060 AT2G40430 AT2G44860…	137	17	6	6	0.00281028	0.992027	0.417913	0.781706
3.71232e-21	181	807	Protein-containing complex subunit organization	AT1G03530 AT1G04170 AT1G04270 AT1G05780 AT1G11400 AT1G12920 AT1G14320 AT1G15440 AT1G18070 AT1G18540 AT1G20580 AT1G24310 AT1G25260 AT1G26910 AT1G29150 AT1G30960 AT1G31817 AT1G43170 AT1G45000 AT1G48160 AT1G52930 AT1G53750 AT1G56330 AT1G61580 AT1G66580 AT1G72370 AT1G74050 AT2G01470 AT2G17800 AT2G18740 AT2G19760 AT2G20760 AT2G30050 AT2G30910 AT2G31270 AT2G34050 AT2G36160 AT2G36620 AT2G37190 AT2G37270…	147	19	7	8	0.00722409	0.992351	0.356377	0.624992
4.21138e-20	607	4008	Cellular nitrogen compound biosynthetic process	AT1G01100 AT1G01230 AT1G03760 AT1G04170 AT1G04870 AT1G07070 AT1G07920 AT1G07930 AT1G07940 AT1G08360 AT1G10670 AT1G12920 AT1G14685 AT1G18070 AT1G18080 AT1G18540 AT1G27400 AT1G27450 AT1G28520 AT1G29880 AT1G29900 AT1G30820 AT1G31070 AT1G31817 AT1G32440 AT1G33120 AT1G41880 AT1G45000 AT1G48630 AT1G50460 AT1G53750 AT1G56070 AT1G60810 AT1G66530 AT1G67430 AT1G67620 AT1G68760 AT1G68990 AT1G69260 AT1G69780…	488	81	17	21	5.0529e-05	0.994904	0.859443	0.978477
4.37006e-20	69	185	Protein folding	AT1G14980 AT1G21750 AT1G61770 AT1G71360 AT2G29960 AT2G33210 AT2G38730 AT3G04830 AT3G09440 AT3G13470 AT3G13860 AT3G17830 AT3G22480 AT3G23990 AT3G25230 AT3G47940 AT3G54960 AT3G55920 AT3G56070 AT4G02450 AT4G12590 AT4G28480 AT4G34870 AT4G34960 AT4G37910 AT4G39920 AT5G02490 AT5G02500 AT5G09590 AT5G10780 AT5G18820 AT5G20720 AT5G28540 AT5G42020 AT5G48030 AT5G48570 AT5G49540 AT5G53400 AT5G60640 AT5G62390…	56	7	3	3	0.0576234	0.926314	0.252504	0.500706
5.78425e-20	51	109	ER to Golgi vesicle-mediated transport	AT1G09580 AT1G11890 AT1G11905 AT1G14010 AT1G21900 AT1G29330 AT1G30630 AT1G30890 AT1G36050 AT1G48240 AT1G51160 AT1G52360 AT1G56330 AT1G57620 AT1G62020 AT1G79990 AT2G01470 AT2G21390 AT2G30050 AT2G35190 AT2G35210 AT2G37975 AT3G01340 AT3G03160 AT3G05000 AT3G15980 AT3G22845 AT3G23660 AT3G24350 AT3G25040 AT3G59500 AT3G63460 AT4G01810 AT4G17530 AT4G17890 AT4G27080 AT4G31480 AT4G31490 AT4G34450 AT5G02280…	40	10	0	1	0.179393	0.256879	0.854089	0.760299
1.80759e-19	197	940	Cellular component assembly	AT1G03530 AT1G04170 AT1G04270 AT1G05780 AT1G14320 AT1G15440 AT1G18540 AT1G20580 AT1G25260 AT1G26910 AT1G29150 AT1G30960 AT1G31817 AT1G43170 AT1G45000 AT1G48160 AT1G52930 AT1G53750 AT1G56330 AT1G61580 AT1G66580 AT1G72370 AT1G74050 AT2G01470 AT2G17800 AT2G18740 AT2G19760 AT2G20760 AT2G20815 AT2G30050 AT2G30910 AT2G31270 AT2G34050 AT2G36160 AT2G36620 AT2G37190 AT2G37270 AT2G39460 AT2G40060 AT2G40430…	161	23	6	7	0.00324479	0.979937	0.596927	0.824326
4.65317e-19	69	192	Organelle assembly	AT1G04270 AT1G14320 AT1G15440 AT1G18540 AT1G25260 AT1G26910 AT1G30960 AT1G31817 AT1G43170 AT1G52930 AT1G61580 AT1G66580 AT1G72370 AT1G74050 AT2G20815 AT2G36160 AT2G36620 AT2G37190 AT2G37270 AT2G39460 AT2G40430 AT2G41350 AT2G44510 AT2G44860 AT2G45710 AT3G02080 AT3G04770 AT3G06320 AT3G09200 AT3G10090 AT3G11250 AT3G11510 AT3G11940 AT3G23620 AT3G25520 AT3G49180 AT3G52580 AT3G53020 AT3G53430 AT3G55280…	61	5	1	2	0.000822276	0.985998	0.729721	0.715077
7.2632e-18	31	47	Ribosomal large subunit assembly	AT1G14320 AT1G18540 AT1G25260 AT1G26910 AT1G43170 AT1G52930 AT1G61580 AT1G66580 AT1G74050 AT2G36620 AT2G37190 AT2G39460 AT2G40430 AT2G44860 AT3G06320 AT3G09200 AT3G11250 AT3G23620 AT3G25520 AT3G49180 AT3G53020 AT3G53430 AT3G55280 AT3G58700 AT4G01560 AT4G18730 AT4G35490 AT5G39740 AT5G45775 AT5G60670 AT5G61770	28	2	0	1	0.00561446	0.922099	0.689618	0.494482
7.65746e-18	121	485	Response to metal ion	AT1G05010 AT3G03170 AT3G56090 AT2G39450 AT4G14030 AT4G20260 AT1G02930 AT1G07920 AT1G07930 AT1G07940 AT1G09780 AT1G12000 AT1G13060 AT1G15930 AT1G16470 AT1G18080 AT1G21750 AT1G23190 AT1G23490 AT1G26630 AT1G27450 AT1G29150 AT1G29880 AT1G30580 AT1G34550 AT1G49760 AT1G53240 AT1G53680 AT1G53850 AT1G54270 AT1G56340 AT1G56450 AT1G57720 AT1G62380 AT1G62480 AT1G62740 AT1G68560 AT1G70490 AT1G70730 AT1G74560…	88	11	12	10	0.56527	0.991774	0.000577604	0.0569906
1.18903e-17	331	1934	Organelle organization	AT1G01910 AT1G04270 AT1G04750 AT1G04870 AT1G09580 AT1G10290 AT1G11240 AT1G11890 AT1G13160 AT1G14010 AT1G14320 AT1G14830 AT1G14910 AT1G15440 AT1G16970 AT1G18540 AT1G20010 AT1G21900 AT1G24310 AT1G25260 AT1G26910 AT1G27700 AT1G28490 AT1G30960 AT1G31817 AT1G43170 AT1G48240 AT1G51980 AT1G52930 AT1G53530 AT1G54690 AT1G55900 AT1G56330 AT1G57620 AT1G59610 AT1G61570 AT1G61580 AT1G62150 AT1G65010 AT1G66580…	256	43	10	22	0.0583166	0.979147	0.683633	0.114662
1.09181e-16	25	33	Maturation of LSU-rRNA	AT1G08360 AT1G80750 AT2G01250 AT2G27530 AT2G39140 AT2G39390 AT2G40360 AT2G42710 AT2G44120 AT2G47610 AT3G09500 AT3G13580 AT3G23620 AT3G58660 AT3G62870 AT4G12600 AT4G22380 AT4G25730 AT5G02610 AT5G08180 AT5G12220 AT5G14520 AT5G20160 AT5G22440 AT5G15550	24	1	0	0	0.000491741	0.945525	0.61074	0.743748
6.0675e-16	27	40	Maturation of SSU-rRNA from tricistronic rRNA transcript (SSU-rRNA, 5.8S rRNA, LSU-rRNA)	AT1G06720 AT1G12650 AT1G15440 AT1G31817 AT1G42440 AT1G72370 AT2G09990 AT2G36160 AT2G37990 AT2G43650 AT3G04230 AT3G04770 AT3G06530 AT3G10530 AT3G11510 AT3G49080 AT3G52580 AT3G53890 AT3G56510 AT3G56990 AT4G28450 AT5G16750 AT5G18380 AT5G20290 AT5G27700 AT5G27990 AT2G01640	26	1	0	0	0.000267347	0.960204	0.63904	0.770194
1.55885e-15	351	2150	Response to abiotic stimulus	AT1G05010 AT1G14920 AT1G16970 AT1G17880 AT1G20440 AT1G20450 AT1G28520 AT1G66350 AT1G78600 AT2G39010 AT2G45960 AT3G09440 AT3G50970 AT3G56090 AT4G00430 AT4G15802 AT4G16660 AT4G17640 AT4G21200 AT4G27430 AT4G34870 AT4G35100 AT4G37910 AT5G02200 AT5G02490 AT5G02500 AT5G09590 AT5G12080 AT5G17490 AT5G28540 AT5G42020 AT5G47080 AT5G56000 AT5G56010 AT5G56030 AT1G02340 AT1G10940 AT1G30580 AT2G18790 AT3G08730…	228	77	17	29	0.999825	0.0100339	0.105383	0.00746756
5.94406e-14	25	39	Ribosomal small subunit assembly	AT1G04270 AT1G15440 AT1G30960 AT1G31817 AT1G72370 AT2G36160 AT2G37270 AT2G45710 AT3G02080 AT3G04770 AT3G10090 AT3G11510 AT3G11940 AT3G52580 AT3G56510 AT3G61110 AT4G25740 AT5G03850 AT5G09510 AT5G38720 AT5G41520 AT5G47930 AT5G52650 AT5G61170 AT5G64140	23	1	1	0	0.00487096	0.945525	0.236452	0.743748
1.50334e-13	139	665	Growth	AT1G11240 AT1G50890 AT2G18010 AT4G12770 AT5G39990 AT1G12920 AT1G26945 AT1G29420 AT1G29430 AT1G29440 AT1G29450 AT1G29460 AT1G29490 AT1G29500 AT1G75080 AT2G42870 AT2G43060 AT2G44080 AT3G03830 AT3G14370 AT3G23980 AT3G28857 AT3G58850 AT3G59900 AT4G16120 AT4G30410 AT4G34760 AT4G38850 AT5G15160 AT5G15580 AT5G18010 AT5G18030 AT5G18050 AT5G18060 AT5G18080 AT5G60340 AT5G60920 AT1G75780 AT3G27960 AT1G14920…	92	29	6	12	0.970638	0.110232	0.257328	0.0338605
1.81063e-12	468	3194	Response to chemical	AT1G05010 AT1G12000 AT1G12580 AT1G14685 AT1G14920 AT1G17280 AT1G20440 AT1G20450 AT1G20950 AT1G23080 AT1G27330 AT1G27350 AT1G32440 AT1G45000 AT1G50670 AT1G61890 AT1G63500 AT1G64990 AT1G66350 AT1G76550 AT2G18030 AT2G30050 AT2G36580 AT2G39010 AT2G45960 AT3G01340 AT3G03170 AT3G06450 AT3G09440 AT3G09840 AT3G10660 AT3G17860 AT3G50970 AT3G52990 AT3G54030 AT3G56090 AT3G58030 AT4G00430 AT4G08390 AT4G10620…	319	89	25	35	0.995859	0.143485	0.0282521	0.0175437
4.18577e-12	53	167	Nucleobase-containing compound transport	AT1G06470 AT1G14360 AT1G63810 AT1G72370 AT2G02810 AT2G03820 AT2G37990 AT2G44510 AT2G47490 AT3G04770 AT3G49990 AT3G51800 AT1G06890 AT1G76670 AT1G77610 AT2G30460 AT3G08580 AT3G53110 AT4G32272 AT4G39390 AT5G13490 AT5G61810 AT1G02140 AT1G07140 AT1G11400 AT1G13160 AT1G21070 AT1G24310 AT1G34020 AT1G51510 AT1G64750 AT1G66260 AT1G76340 AT2G30050 AT2G30060 AT2G40430 AT2G43240 AT2G45000 AT3G11320 AT3G16310…	45	4	1	3	0.0175965	0.963478	0.588887	0.308919
6.17567e-12	41	110	Auxin transport	AT1G23080 AT1G29420 AT1G29430 AT1G29440 AT1G29450 AT1G29460 AT1G29490 AT1G29500 AT1G54990 AT5G57090 AT1G25490 AT5G03540 AT2G38120 AT3G28860 AT1G15690 AT1G22530 AT1G30690 AT4G02450 AT4G09160 AT1G08410 AT1G17140 AT1G69960 AT1G75500 AT1G78100 AT1G78570 AT2G34650 AT3G01130 AT3G14370 AT3G59280 AT3G63420 AT4G13750 AT4G16515 AT4G29810 AT5G18010 AT5G64770 AT1G69160 AT3G03830 AT3G13980 AT3G42800 AT3G27580…	27	10	2	2	0.834438	0.0836402	0.193461	0.37134
9.99102e-12	23	39	Intra-Golgi vesicle-mediated transport	AT1G15370 AT1G30630 AT1G48240 AT1G52360 AT1G62020 AT1G67930 AT1G73430 AT1G79990 AT2G19950 AT2G21390 AT2G35190 AT2G44610 AT3G15980 AT4G08520 AT4G24840 AT4G31480 AT4G31490 AT4G34450 AT5G11980 AT5G54750 AT3G18480 AT5G16300 AT2G43130	20	3	0	0	0.0373524	0.578909	0.580221	0.714258
2.17394e-11	453	3121	Anatomical structure development	AT1G05010 AT1G08300 AT1G14920 AT1G15550 AT1G20900 AT1G28520 AT1G50890 AT1G66350 AT1G67265 AT1G76500 AT1G78600 AT2G17800 AT2G20750 AT2G29960 AT3G22820 AT3G23660 AT3G30180 AT3G44750 AT3G55920 AT3G56090 AT4G01810 AT4G13750 AT4G17640 AT4G34490 AT4G34870 AT5G16023 AT5G17490 AT5G22650 AT5G38970 AT5G47080 AT5G55730 AT5G62880 AT2G18010 AT3G62420 AT4G30080 AT5G39990 AT5G52310 AT1G01510 AT1G02090 AT1G05850…	331	74	18	30	0.608893	0.67306	0.322879	0.0903842
2.2465e-11	473	3286	Developmental process	AT1G05010 AT1G08300 AT1G14920 AT1G15550 AT1G20900 AT1G28520 AT1G50890 AT1G62150 AT1G66350 AT1G67265 AT1G76500 AT1G78600 AT2G17800 AT2G20750 AT2G29960 AT2G44020 AT3G22820 AT3G23660 AT3G30180 AT3G44750 AT3G46950 AT3G55920 AT3G56090 AT4G01680 AT4G01810 AT4G13750 AT4G17640 AT4G34490 AT4G34870 AT5G15310 AT5G16023 AT5G17490 AT5G22650 AT5G38970 AT5G47080 AT5G53400 AT5G55730 AT5G62880 AT2G18010 AT3G62420…	347	78	18	30	0.555701	0.644794	0.391923	0.1338
2.31951e-11	41	114	Hormone transport	AT1G23080 AT1G29420 AT1G29430 AT1G29440 AT1G29450 AT1G29460 AT1G29490 AT1G29500 AT1G54990 AT5G57090 AT1G25490 AT5G03540 AT2G38120 AT3G28860 AT1G15690 AT1G22530 AT1G30690 AT4G02450 AT4G09160 AT1G08410 AT1G17140 AT1G69960 AT1G75500 AT1G78100 AT1G78570 AT2G34650 AT3G01130 AT3G14370 AT3G59280 AT3G63420 AT4G13750 AT4G16515 AT4G29810 AT5G18010 AT5G64770 AT1G69160 AT3G03830 AT3G13980 AT3G42800 AT3G27580…	27	10	2	2	0.834438	0.0836402	0.193461	0.37134
1.93691e-10	91	408	Cell growth	AT1G11240 AT1G50890 AT5G39990 AT4G16120 AT5G15580 AT5G60920 AT1G75780 AT3G27960 AT3G01040 AT3G46290 AT3G49720 AT3G50960 AT4G17530 AT5G15470 AT5G47200 AT5G54380 AT5G65810 AT5G66410 AT1G01510 AT1G01910 AT1G05850 AT1G08660 AT1G09330 AT1G12840 AT1G13180 AT1G20330 AT1G31420 AT1G33240 AT1G34350 AT1G53000 AT1G64980 AT1G68990 AT1G71270 AT1G73430 AT1G74380 AT1G75500 AT2G03680 AT2G04550 AT2G17870 AT2G18010…	68	12	5	6	0.375745	0.811627	0.121874	0.207915
2.09958e-10	117	579	Carbohydrate derivative biosynthetic process	AT1G05170 AT1G10670 AT1G16560 AT1G27120 AT1G27330 AT1G27350 AT1G30820 AT1G31070 AT1G32210 AT1G32440 AT1G50460 AT1G53290 AT1G60810 AT1G61790 AT1G65290 AT1G74800 AT1G76400 AT1G77810 AT1G78800 AT2G19680 AT2G19880 AT2G26100 AT2G36580 AT2G44620 AT2G44660 AT3G02570 AT3G04120 AT3G12670 AT3G14960 AT3G15640 AT3G24090 AT3G29360 AT3G51160 AT3G52990 AT4G21150 AT4G26940 AT4G29480 AT5G03080 AT5G15490 AT5G23300…	91	15	8	3	0.134989	0.876882	0.0302687	0.872851
2.11545e-10	22	40	Retrograde vesicle-mediated transport, Golgi to ER	AT1G11890 AT1G15370 AT1G36050 AT1G51740 AT1G52360 AT1G62020 AT1G79990 AT2G18240 AT2G21390 AT2G21600 AT2G35210 AT2G44610 AT3G07950 AT3G15980 AT4G08520 AT4G17890 AT4G27080 AT4G39220 AT5G05010 AT5G46750 AT1G30630 AT1G50500	18	4	0	0	0.132187	0.32714	0.564076	0.698264
3.3263e-10	35	94	Auxin polar transport	AT1G23080 AT1G29420 AT1G29430 AT1G29440 AT1G29450 AT1G29460 AT1G29490 AT1G29500 AT1G54990 AT5G57090 AT1G25490 AT5G03540 AT1G15690 AT1G22530 AT1G30690 AT4G02450 AT4G09160 AT1G08410 AT1G17140 AT1G69960 AT1G78100 AT2G34650 AT3G01130 AT3G14370 AT3G28860 AT3G59280 AT3G63420 AT4G13750 AT4G16515 AT5G18010 AT5G64770 AT3G03830 AT2G38120 AT3G27580 AT4G36760	24	8	1	2	0.699894	0.136839	0.37383	0.283067
4.18403e-10	143	765	Cell wall organization or biogenesis	AT1G03870 AT1G04430 AT1G19430 AT1G26850 AT1G27600 AT1G27930 AT1G29470 AT1G29890 AT1G31850 AT1G33800 AT1G74380 AT2G03480 AT2G04780 AT2G20680 AT2G34300 AT3G02230 AT3G02570 AT3G03050 AT3G05910 AT3G62720 AT4G01220 AT4G02500 AT4G14360 AT4G18030 AT4G19120 AT4G28320 AT4G32410 AT4G34260 AT4G36890 AT4G39350 AT5G04060 AT5G05170 AT5G15650 AT5G16910 AT5G23870 AT5G26670 AT5G44130 AT5G45280 AT5G60920 AT5G64020…	76	29	8	30	1	0.143742	0.0852308	1.88103e-11
4.26259e-10	17	25	Proteasomal ubiquitin-independent protein catabolic process	AT1G13060 AT1G16470 AT1G21720 AT1G47250 AT1G53850 AT1G56450 AT1G77440 AT1G79210 AT2G27020 AT3G14290 AT3G22110 AT3G22630 AT3G26340 AT3G51260 AT4G14800 AT5G35590 AT5G42790	11	1	3	2	0.725308	0.818559	0.00303848	0.0580141
4.26259e-10	175	995	Response to inorganic substance	AT1G05010 AT1G20440 AT1G20450 AT2G39010 AT2G45960 AT3G03170 AT3G50970 AT3G56090 AT4G00430 AT4G35100 AT2G39450 AT3G04120 AT4G09320 AT4G14030 AT4G20260 AT5G20720 AT1G01470 AT1G21740 AT2G44060 AT3G10920 AT4G35460 AT1G02930 AT1G05680 AT1G07920 AT1G07930 AT1G07940 AT1G09780 AT1G12000 AT1G13060 AT1G15930 AT1G16470 AT1G18080 AT1G21750 AT1G23190 AT1G23490 AT1G26630 AT1G27450 AT1G29150 AT1G29395 AT1G29880…	121	25	15	14	0.900817	0.826276	0.000869818	0.0463586
4.31607e-10	18	28	Pyrimidine nucleotide-sugar transmembrane transport	AT1G06470 AT1G14360 AT2G02810 AT1G06890 AT1G76670 AT1G77610 AT2G30460 AT4G32272 AT4G39390 AT1G21070 AT1G34020 AT2G43240 AT3G11320 AT3G59360 AT5G04160 AT5G05820 AT5G41760 AT5G42420	16	1	0	1	0.0307599	0.842989	0.493041	0.246811
1.47988e-09	39	118	Protein localization to membrane	AT1G01910 AT1G10950 AT1G14670 AT1G24310 AT1G29310 AT1G48160 AT1G61570 AT1G67680 AT1G69420 AT1G79940 AT2G01970 AT2G34250 AT2G45070 AT3G07910 AT3G10110 AT3G10380 AT3G20920 AT3G22950 AT3G25120 AT3G26935 AT3G48760 AT3G53120 AT3G60800 AT4G04910 AT4G12650 AT5G10840 AT5G25100 AT5G35160 AT5G41060 AT5G52210 AT5G63220 AT3G09740 AT1G27390 AT1G48900 AT3G27080 AT3G46560 AT4G30600 AT5G61970 AT5G66960	35	4	0	0	0.00360412	0.826986	0.770505	0.880458
1.51721e-09	61	238	Cellular response to auxin stimulus	AT1G23080 AT5G57090 AT1G04240 AT1G04250 AT1G13670 AT1G15580 AT1G25490 AT1G29420 AT1G29430 AT1G29440 AT1G29450 AT1G29460 AT1G29490 AT1G29500 AT1G69160 AT1G75500 AT2G04550 AT2G34650 AT2G38120 AT2G47170 AT3G03830 AT3G04730 AT3G07390 AT3G13980 AT3G14370 AT3G15540 AT3G23030 AT3G23050 AT3G27580 AT3G28860 AT3G42800 AT3G51800 AT3G59280 AT3G62100 AT4G14550 AT4G14560 AT4G30080 AT4G32280 AT4G34760 AT4G38850…	39	18	1	3	0.94121	0.00570553	0.665242	0.406295
1.79563e-09	19	33	Nucleotide-sugar transmembrane transport	AT1G06470 AT1G14360 AT2G02810 AT1G06890 AT1G76670 AT1G77610 AT2G30460 AT4G32272 AT4G39390 AT1G21070 AT1G34020 AT1G76340 AT2G43240 AT3G11320 AT3G59360 AT5G04160 AT5G05820 AT5G41760 AT5G42420	17	1	0	1	0.0237706	0.864392	0.511818	0.266848
2.10561e-09	72	306	Plant-type cell wall organization or biogenesis	AT1G03870 AT1G04430 AT1G19430 AT1G26850 AT1G27600 AT1G27930 AT1G29470 AT1G29890 AT1G31850 AT1G33800 AT2G03480 AT2G04780 AT2G34300 AT3G02230 AT3G03050 AT4G01220 AT4G14360 AT4G18030 AT4G19120 AT4G32410 AT4G36890 AT4G39350 AT5G04060 AT5G05170 AT5G15650 AT5G16910 AT5G44130 AT5G60920 AT5G64030 AT3G55340 AT3G61130 AT4G34660 AT5G15740 AT1G20190 AT1G69530 AT2G37640 AT2G40610 AT4G16120 AT1G04750 AT2G33120…	44	14	3	11	0.987083	0.252761	0.277149	0.000384594
2.26084e-09	22	44	Sterol biosynthetic process	AT1G07420 AT1G10030 AT1G20050 AT1G50430 AT1G58440 AT1G76490 AT2G22830 AT2G29390 AT3G02580 AT4G12110 AT5G13710 AT1G20330 AT1G76090 AT2G26260 AT2G38700 AT3G07020 AT3G54250 AT4G11820 AT4G17190 AT4G34640 AT4G34650 AT5G47770	21	0	1	0	0.00122667	0.984526	0.195217	0.698264
3.22594e-09	57	219	Auxin-activated signaling pathway	AT1G23080 AT5G57090 AT1G04240 AT1G04250 AT1G13670 AT1G15580 AT1G25490 AT1G29420 AT1G29430 AT1G29440 AT1G29450 AT1G29460 AT1G29490 AT1G29500 AT1G69160 AT1G75500 AT2G04550 AT2G34650 AT2G38120 AT2G47170 AT3G03830 AT3G04730 AT3G07390 AT3G13980 AT3G14370 AT3G15540 AT3G23030 AT3G23050 AT3G27580 AT3G28860 AT3G42800 AT3G51800 AT3G59280 AT3G62100 AT4G14550 AT4G14560 AT4G30080 AT4G32280 AT4G34760 AT4G38850…	36	17	1	3	0.948467	0.00599742	0.628592	0.357641
4.12804e-09	106	532	Nucleobase-containing small molecule metabolic process	AT1G10670 AT1G15120 AT1G22840 AT1G27450 AT1G29900 AT1G30820 AT1G31070 AT1G32440 AT1G50460 AT1G60810 AT1G68760 AT2G19680 AT2G36310 AT2G36580 AT2G38700 AT2G41540 AT3G02230 AT3G02570 AT3G03250 AT3G04120 AT3G07800 AT3G12670 AT3G15640 AT3G20790 AT3G23810 AT3G24090 AT3G51160 AT3G52730 AT3G52990 AT3G54250 AT4G10040 AT4G11820 AT4G13940 AT4G29480 AT5G08300 AT5G15650 AT5G20070 AT5G22500 AT5G23070 AT5G23250…	79	15	5	7	0.389818	0.759581	0.200249	0.200531
6.00598e-09	26	62	Rab protein signal transduction	AT1G07410 AT1G09630 AT1G16920 AT1G22740 AT1G49300 AT1G52280 AT2G31680 AT2G43130 AT2G44610 AT3G18820 AT3G46060 AT3G46830 AT3G53610 AT4G09720 AT4G17170 AT4G17530 AT4G18800 AT4G39990 AT5G03520 AT5G03530 AT5G45750 AT5G47200 AT5G59150 AT5G60860 AT5G64813 AT5G65270	14	10	0	2	0.977227	0.00243337	0.625157	0.157068
6.47079e-09	25	58	Cell wall pectin metabolic process	AT1G04430 AT1G19430 AT1G26850 AT1G29470 AT1G31850 AT2G03480 AT2G34300 AT4G01220 AT4G14360 AT4G18030 AT4G19120 AT5G04060 AT5G64030 AT3G61130 AT5G15740 AT3G01040 AT3G29360 AT4G36890 AT5G15470 AT5G15490 AT1G18580 AT1G28240 AT3G25140 AT3G26370 AT4G00740	13	5	2	5	0.983974	0.254	0.0637034	0.00163763
9.18991e-09	33	95	Translational elongation	AT1G07920 AT1G07930 AT1G07940 AT1G18080 AT1G48630 AT1G56070 AT2G45030 AT3G11800 AT3G18130 AT4G02930 AT4G11120 AT5G60390 AT5G62030 AT1G01100 AT1G09640 AT1G18070 AT1G26630 AT1G57720 AT1G71080 AT2G18110 AT2G27710 AT2G27720 AT2G31060 AT3G05500 AT3G18760 AT3G59670 AT4G00810 AT4G25890 AT4G31790 AT5G09850 AT5G19510 AT5G47700 AT5G57290	30	2	1	0	0.0034265	0.94059	0.346877	0.834255
1.19026e-08	119	632	Response to temperature stimulus	AT1G20440 AT1G20450 AT3G09440 AT3G50970 AT3G56090 AT4G15802 AT4G37910 AT5G02490 AT5G02500 AT5G09590 AT5G28540 AT5G42020 AT5G56000 AT5G56010 AT5G56030 AT4G29810 AT5G07350 AT5G10010 AT5G54590 AT5G61780 AT3G17830 AT3G44110 AT5G22060 AT5G48030 AT1G05260 AT1G09780 AT1G14980 AT1G16970 AT1G29395 AT1G31812 AT1G50460 AT1G53240 AT1G62820 AT1G79440 AT1G79930 AT2G04030 AT2G15970 AT2G17870 AT2G21660 AT2G26640…	81	26	4	8	0.90162	0.0776078	0.451701	0.180822
1.30324e-08	85	402	Cell morphogenesis	AT1G50890 AT2G17800 AT3G23660 AT4G01810 AT4G34490 AT5G62880 AT5G39990 AT1G01510 AT2G42230 AT4G03550 AT4G39920 AT5G15580 AT1G75780 AT3G27960 AT3G01040 AT3G46290 AT3G49720 AT4G15415 AT4G17530 AT4G26690 AT5G15470 AT5G43900 AT5G47200 AT5G54380 AT5G55480 AT5G65810 AT1G08660 AT1G09330 AT1G12840 AT1G13180 AT1G31420 AT1G33240 AT1G34350 AT1G53000 AT1G56580 AT1G59610 AT1G64980 AT1G68990 AT1G71270 AT1G73430…	67	10	5	3	0.115219	0.887803	0.0956947	0.665562
1.60668e-08	72	320	Protein localization to organelle	AT1G01910 AT1G09270 AT1G11905 AT1G24310 AT1G29310 AT1G29330 AT1G48160 AT1G48240 AT1G51980 AT1G53530 AT1G55900 AT1G61570 AT1G67680 AT1G72750 AT1G79940 AT2G18240 AT2G21600 AT2G22425 AT2G33210 AT2G34250 AT2G35190 AT2G36070 AT2G39960 AT2G45000 AT2G45070 AT3G03160 AT3G06720 AT3G07910 AT3G10110 AT3G13860 AT3G16310 AT3G20000 AT3G20920 AT3G22950 AT3G23990 AT3G25040 AT3G25120 AT3G53120 AT3G59280 AT4G16143…	58	11	0	3	0.0697376	0.601507	0.933947	0.534428
2.22994e-08	57	230	Protein targeting	AT1G01910 AT1G29310 AT1G48160 AT1G48240 AT1G51980 AT1G53530 AT1G55900 AT1G61570 AT1G67680 AT1G69420 AT1G72750 AT1G79940 AT2G22425 AT2G33210 AT2G34250 AT2G35190 AT2G36070 AT2G39960 AT2G45070 AT3G07910 AT3G10110 AT3G10380 AT3G13860 AT3G20000 AT3G20920 AT3G23990 AT3G25120 AT3G26935 AT3G48760 AT3G53120 AT3G59280 AT3G60800 AT4G26780 AT4G30600 AT4G35450 AT5G27430 AT5G41060 AT5G55200 AT2G45140 AT3G09740…	47	9	0	1	0.0446354	0.531955	0.883655	0.812055
2.33417e-08	90	440	Cellular component morphogenesis	AT1G50890 AT2G17800 AT3G23660 AT4G01810 AT4G34490 AT5G62880 AT5G39990 AT1G01510 AT2G42230 AT4G03550 AT4G39920 AT5G15580 AT1G75780 AT3G27960 AT3G01040 AT3G46290 AT3G49720 AT4G15415 AT4G17530 AT4G26690 AT5G15470 AT5G43900 AT5G47200 AT5G54380 AT5G55480 AT5G65810 AT1G08660 AT1G09330 AT1G12840 AT1G13180 AT1G27600 AT1G31420 AT1G33240 AT1G34350 AT1G53000 AT1G56580 AT1G59610 AT1G64980 AT1G68990 AT1G71270…	71	11	5	3	0.106996	0.872085	0.117286	0.708685
2.36593e-08	125	682	Response to osmotic stress	AT1G05010 AT1G14920 AT1G17880 AT1G66350 AT4G21200 AT5G17490 AT1G10940 AT1G30580 AT3G08730 AT3G62420 AT4G29810 AT5G08590 AT5G63650 AT1G01520 AT1G02930 AT1G05680 AT1G09210 AT1G15930 AT1G18630 AT1G21750 AT1G47260 AT1G50460 AT1G51980 AT1G53240 AT1G54100 AT1G56340 AT1G56450 AT1G62380 AT1G62480 AT1G64670 AT1G72370 AT1G78900 AT2G13560 AT2G21660 AT2G29550 AT2G31610 AT2G36530 AT2G46280 AT2G47510 AT3G01470…	88	15	11	11	0.774131	0.929437	0.00243615	0.0340228
2.73769e-08	92	455	Developmental growth	AT1G50890 AT2G18010 AT5G39990 AT2G44080 AT3G59900 AT5G15580 AT1G75780 AT3G27960 AT1G14920 AT1G34110 AT1G62430 AT3G01040 AT3G46290 AT3G49720 AT4G17530 AT4G26540 AT5G15470 AT5G47200 AT5G54380 AT5G56040 AT5G65810 AT1G01510 AT1G01910 AT1G08660 AT1G09330 AT1G12840 AT1G20580 AT1G22270 AT1G31420 AT1G34350 AT1G53000 AT1G64980 AT1G68990 AT1G71270 AT1G73430 AT1G74380 AT1G75500 AT2G03680 AT2G04550 AT2G17870…	67	13	5	7	0.539087	0.738575	0.126548	0.115024
2.73769e-08	114	606	Response to salt stress	AT1G05010 AT1G14920 AT1G17880 AT1G66350 AT4G21200 AT5G17490 AT1G10940 AT1G30580 AT4G29810 AT5G08590 AT5G63650 AT1G01520 AT1G02930 AT1G05680 AT1G09210 AT1G15930 AT1G18630 AT1G21750 AT1G47260 AT1G50460 AT1G51980 AT1G53240 AT1G54100 AT1G56340 AT1G56450 AT1G62380 AT1G62480 AT1G72370 AT1G78900 AT2G13560 AT2G21660 AT2G29550 AT2G31610 AT2G36530 AT2G46280 AT2G47510 AT3G01470 AT3G02230 AT3G03250 AT3G04120…	82	13	10	9	0.635393	0.942454	0.00348043	0.0812393
3.38574e-08	14	21	Cleavage involved in rRNA processing	AT1G03360 AT1G72370 AT2G25355 AT2G37990 AT3G04770 AT3G07750 AT3G53890 AT3G56510 AT5G08180 AT5G27700 AT5G41190 AT1G12650 AT1G32580 AT1G48920	13	1	0	0	0.0140402	0.723758	0.410432	0.533498
3.4673e-08	156	912	Carbohydrate derivative metabolic process	AT1G05170 AT1G10670 AT1G12990 AT1G15120 AT1G16560 AT1G22840 AT1G27120 AT1G27330 AT1G27350 AT1G30820 AT1G31070 AT1G32210 AT1G32440 AT1G50460 AT1G51590 AT1G53290 AT1G60810 AT1G61790 AT1G65290 AT1G67880 AT1G68760 AT1G74800 AT1G76400 AT1G77810 AT1G78800 AT2G19680 AT2G19880 AT2G26100 AT2G36310 AT2G36580 AT2G38700 AT2G41540 AT2G44620 AT2G44660 AT3G02230 AT3G02570 AT3G03250 AT3G04120 AT3G07800 AT3G12670…	119	20	9	8	0.209226	0.917	0.0657646	0.445961
3.72794e-08	33	100	Endomembrane system organization	AT1G01910 AT1G09580 AT1G14010 AT1G21900 AT1G57620 AT1G73430 AT2G19950 AT2G24330 AT2G29700 AT3G10730 AT3G22845 AT3G23660 AT3G63460 AT4G01810 AT4G02030 AT4G04210 AT4G24840 AT5G63220 AT5G09260 AT5G22950 AT3G05710 AT1G09330 AT1G50500 AT1G64090 AT1G78900 AT2G03820 AT2G20370 AT2G27600 AT4G11150 AT4G11220 AT4G23630 AT5G11980 AT5G41600	26	4	0	3	0.198042	0.696028	0.712183	0.0953183
4.75794e-08	65	284	Cytoskeleton organization	AT1G13160 AT1G20010 AT1G75780 AT2G03680 AT2G17800 AT2G19760 AT2G20815 AT2G29550 AT2G30910 AT2G34560 AT2G41350 AT2G44510 AT3G02180 AT3G09840 AT3G50360 AT4G14960 AT4G20890 AT4G29350 AT4G34490 AT5G12250 AT5G18580 AT5G23860 AT5G44340 AT5G48460 AT5G62880 AT1G20260 AT3G16630 AT3G25500 AT3G46010 AT4G20260 AT4G34970 AT4G38510 AT5G08120 AT5G55230 AT5G59880 AT5G65930 AT1G04820 AT1G13180 AT1G18450 AT1G24764…	41	9	6	9	0.96168	0.705007	0.0101766	0.00214881
6.53253e-08	59	249	Cell wall biogenesis	AT1G03870 AT1G27600 AT1G27930 AT1G29890 AT1G33800 AT2G04780 AT3G02230 AT3G02570 AT3G03050 AT4G01220 AT4G32410 AT4G36890 AT4G39350 AT5G05170 AT5G15650 AT5G16910 AT5G44130 AT5G60920 AT5G64020 AT3G55340 AT3G61130 AT4G34660 AT5G61840 AT1G11545 AT1G65310 AT2G01850 AT3G23730 AT4G16120 AT4G30280 AT4G30290 AT1G04750 AT2G33120 AT2G41770 AT3G01040 AT5G15470 AT5G42080 AT1G07410 AT1G68060 AT1G75500 AT1G76670…	42	8	3	6	0.624695	0.710179	0.17468	0.0359485
1.14233e-07	37	125	Translational initiation	AT1G04170 AT2G39990 AT3G56150 AT3G57290 AT4G20980 AT5G25757 AT5G27640 AT5G44320 AT5G59180 AT1G18070 AT1G26630 AT1G36730 AT1G54270 AT1G66070 AT1G75510 AT1G76810 AT1G77840 AT2G04520 AT2G24050 AT2G40290 AT2G46280 AT3G07300 AT3G11400 AT3G13920 AT4G11160 AT4G18040 AT4G30680 AT4G33250 AT4G38710 AT5G05470 AT5G20920 AT5G35620 AT5G35680 AT5G54760 AT5G57870 AT1G22780 AT1G34030	28	5	3	1	0.333568	0.634099	0.0470801	0.590632
1.3922e-07	28	80	Response to endoplasmic reticulum stress	AT1G17280 AT1G21750 AT1G27330 AT1G27350 AT1G45000 AT1G50670 AT2G30050 AT3G01340 AT3G09840 AT3G54960 AT3G58030 AT5G28540 AT5G42020 AT5G43010 AT5G60640 AT1G42990 AT1G04980 AT1G14360 AT2G02810 AT2G32920 AT2G47470 AT1G01230 AT4G24190 AT1G04750 AT1G09210 AT1G56340 AT2G33120 AT4G29960	23	3	2	0	0.1058	0.736701	0.0837176	0.782376
1.6744e-07	70	325	Developmental growth involved in morphogenesis	AT1G50890 AT2G18010 AT5G39990 AT5G15580 AT1G75780 AT3G27960 AT3G01040 AT3G46290 AT3G49720 AT4G17530 AT5G15470 AT5G47200 AT5G54380 AT5G65810 AT1G01510 AT1G01910 AT1G08660 AT1G09330 AT1G12840 AT1G31420 AT1G34350 AT1G53000 AT1G64980 AT1G68990 AT1G71270 AT1G73430 AT1G74380 AT1G75500 AT2G03680 AT2G17870 AT2G19760 AT2G20370 AT2G34480 AT2G34650 AT2G36880 AT2G41630 AT3G07880 AT3G09840 AT3G18000 AT3G18780…	53	9	4	4	0.310081	0.789684	0.11775	0.313213
1.6744e-07	418	3037	Multicellular organismal process	AT1G05010 AT1G08300 AT1G14920 AT1G15550 AT1G20900 AT1G28520 AT1G50890 AT1G66350 AT1G67265 AT1G76500 AT1G78600 AT2G29960 AT3G22820 AT3G30180 AT3G44750 AT3G55920 AT3G56090 AT4G13750 AT4G17640 AT4G34870 AT5G16023 AT5G17490 AT5G22650 AT5G38970 AT5G47080 AT5G55730 AT3G62420 AT4G30080 AT5G52310 AT1G01510 AT1G02090 AT1G05850 AT1G11280 AT1G13180 AT1G15440 AT1G18450 AT1G25425 AT1G29420 AT1G29430 AT1G29440…	309	66	15	28	0.44639	0.765753	0.482027	0.0869145
1.71602e-07	316	2194	Response to organic substance	AT1G05010 AT1G12000 AT1G12580 AT1G14685 AT1G14920 AT1G17280 AT1G20440 AT1G20450 AT1G20950 AT1G23080 AT1G27330 AT1G27350 AT1G32440 AT1G45000 AT1G50670 AT1G63500 AT1G64990 AT1G66350 AT1G76550 AT2G30050 AT2G36580 AT3G01340 AT3G09440 AT3G09840 AT3G10660 AT3G17860 AT3G50970 AT3G52990 AT3G54030 AT3G56090 AT3G58030 AT4G10620 AT4G13930 AT4G21200 AT4G23650 AT4G26080 AT4G33580 AT4G34870 AT4G35310 AT4G37910…	207	70	14	25	0.999256	0.0104688	0.198103	0.0186676
1.79793e-07	12	17	Maturation of LSU-rRNA from tricistronic rRNA transcript (SSU-rRNA, 5.8S rRNA, LSU-rRNA)	AT1G80750 AT2G01250 AT2G39390 AT2G40360 AT2G44120 AT3G09500 AT3G13580 AT3G23620 AT4G25730 AT5G02610 AT5G14520 AT5G15550	12	0	0	0	0	0.897079	0.364208	0.479812
1.9275e-07	23	58	Protein localization to endoplasmic reticulum	AT1G01910 AT1G11905 AT1G29310 AT1G29330 AT1G48160 AT1G67680 AT1G79940 AT2G18240 AT2G21600 AT2G22425 AT2G34250 AT2G39960 AT2G45070 AT3G03160 AT3G20920 AT3G25040 AT4G30600 AT4G39220 AT5G27430 AT1G19970 AT1G48900 AT5G61970 AT5G66960	18	5	0	0	0.238722	0.193898	0.580221	0.714258
2.02013e-07	86	433	Response to auxin	AT1G23080 AT5G57090 AT1G04240 AT1G04250 AT1G13670 AT1G15580 AT1G25490 AT1G29420 AT1G29430 AT1G29440 AT1G29450 AT1G29460 AT1G29490 AT1G29500 AT1G69160 AT1G75500 AT2G04550 AT2G18010 AT2G21210 AT2G34650 AT2G38120 AT2G47170 AT3G03820 AT3G03830 AT3G03840 AT3G03850 AT3G04730 AT3G07390 AT3G13980 AT3G14370 AT3G15540 AT3G23030 AT3G23050 AT3G27580 AT3G28860 AT3G42800 AT3G51800 AT3G59280 AT3G62100 AT4G12410…	55	25	2	4	0.970932	0.00219576	0.621693	0.481846
2.06356e-07	53	220	Polysaccharide biosynthetic process	AT1G23190 AT1G27600 AT1G27930 AT1G29890 AT1G33800 AT1G70730 AT1G74380 AT3G62720 AT4G01220 AT4G02500 AT4G32410 AT4G36890 AT4G39350 AT5G05170 AT5G60920 AT5G64020 AT2G33570 AT3G61130 AT5G61840 AT1G18580 AT1G31420 AT1G70090 AT2G21590 AT2G30575 AT2G38650 AT3G01040 AT3G02350 AT3G03050 AT3G25140 AT3G26370 AT3G62660 AT4G03550 AT5G15470 AT5G15740 AT5G16910 AT5G47780 AT5G51830 AT1G16860 AT2G41770 AT3G49720…	35	6	6	6	0.867098	0.831783	0.00330331	0.0213113
2.1352e-07	383	2752	Multicellular organism development	AT1G05010 AT1G08300 AT1G14920 AT1G15550 AT1G20900 AT1G28520 AT1G50890 AT1G66350 AT1G67265 AT1G76500 AT1G78600 AT2G29960 AT3G22820 AT3G30180 AT3G44750 AT3G55920 AT3G56090 AT4G13750 AT4G17640 AT4G34870 AT5G16023 AT5G17490 AT5G22650 AT5G38970 AT5G47080 AT5G55730 AT3G62420 AT4G30080 AT5G52310 AT1G01510 AT1G02090 AT1G05850 AT1G13180 AT1G15440 AT1G18450 AT1G25425 AT1G29420 AT1G29430 AT1G29440 AT1G29450…	281	61	14	27	0.545316	0.730485	0.449544	0.0554932
2.34065e-07	273	1853	Response to hormone	AT1G05010 AT1G12580 AT1G14685 AT1G14920 AT1G20440 AT1G20450 AT1G23080 AT1G32440 AT1G63500 AT1G64990 AT1G66350 AT2G36580 AT3G10660 AT3G17860 AT3G50970 AT3G52990 AT3G54030 AT3G56090 AT4G10620 AT4G21200 AT4G23650 AT4G26080 AT4G34870 AT4G35310 AT5G04870 AT5G17490 AT5G20270 AT5G41260 AT5G56350 AT5G57050 AT5G57090 AT1G10940 AT1G12000 AT1G14170 AT1G15140 AT1G18540 AT1G19870 AT1G21750 AT1G22300 AT1G49600…	175	66	11	21	0.999712	0.00145554	0.313969	0.0347835
2.50492e-07	44	168	Plant-type cell wall organization	AT1G04430 AT1G19430 AT1G26850 AT1G29470 AT1G31850 AT2G03480 AT2G34300 AT4G01220 AT4G14360 AT4G18030 AT4G19120 AT5G04060 AT5G60920 AT5G64030 AT3G61130 AT5G15740 AT1G20190 AT1G69530 AT2G37640 AT2G40610 AT4G16120 AT2G41770 AT3G01040 AT3G29360 AT4G26690 AT4G36890 AT5G15470 AT5G15490 AT5G55480 AT5G66460 AT1G18580 AT1G28240 AT1G31420 AT2G44610 AT2G46710 AT3G25140 AT3G26370 AT3G49720 AT3G57280 AT4G00730…	23	10	2	9	0.998185	0.125251	0.222452	8.21043e-05
3.22008e-07	30	93	Establishment of protein localization to membrane	AT1G01910 AT1G29310 AT1G48160 AT1G61570 AT1G67680 AT1G69420 AT1G79940 AT2G34250 AT2G45070 AT3G07910 AT3G10110 AT3G10380 AT3G20920 AT3G25120 AT3G26935 AT3G48760 AT3G53120 AT3G60800 AT4G04910 AT5G41060 AT5G52210 AT5G63220 AT3G09740 AT1G27390 AT1G48900 AT3G27080 AT3G46560 AT4G30600 AT5G61970 AT5G66960	27	3	0	0	0.00716828	0.785713	0.67768	0.804835
3.22008e-07	29	88	Ras protein signal transduction	AT1G07410 AT1G09630 AT1G16920 AT1G22740 AT1G49300 AT1G52280 AT2G17800 AT2G31680 AT2G43130 AT2G44610 AT3G07880 AT3G18820 AT3G46060 AT3G46830 AT3G53610 AT4G09720 AT4G17170 AT4G17530 AT4G18800 AT4G39990 AT5G03520 AT5G03530 AT5G45750 AT5G47200 AT5G59150 AT5G60860 AT5G62880 AT5G64813 AT5G65270	16	11	0	2	0.976334	0.00196245	0.665283	0.197224
3.59435e-07	21	51	Nucleotide-sugar metabolic process	AT1G31070 AT3G02230 AT3G02570 AT3G03250 AT3G24090 AT3G51160 AT5G15650 AT5G66280 AT1G53000 AT1G53500 AT1G78570 AT2G27860 AT3G14790 AT3G29360 AT5G15490 AT5G39320 AT1G17890 AT2G47650 AT3G53520 AT3G62830 AT5G59290	14	3	3	1	0.697415	0.502574	0.00679073	0.306843
4.15116e-07	30	94	Small GTPase mediated signal transduction	AT1G07410 AT1G09630 AT1G16920 AT1G22740 AT1G49300 AT1G52280 AT2G17800 AT2G31680 AT2G43130 AT2G44610 AT3G07880 AT3G18820 AT3G46060 AT3G46830 AT3G53610 AT4G09720 AT4G17170 AT4G17530 AT4G18800 AT4G39990 AT5G03520 AT5G03530 AT5G45750 AT5G47200 AT5G59150 AT5G60860 AT5G62880 AT5G64813 AT5G65270 AT3G59920	17	11	0	2	0.968063	0.0027617	0.67768	0.21112
6.25687e-07	51	215	Glycosylation	AT1G05170 AT1G27120 AT1G27330 AT1G27350 AT1G32210 AT1G49710 AT1G53290 AT1G61790 AT1G74800 AT1G76400 AT1G77810 AT1G78800 AT2G26100 AT2G44660 AT3G02570 AT3G14960 AT3G24090 AT4G21150 AT4G26940 AT5G03080 AT5G53340 AT5G66680 AT1G04910 AT1G08280 AT1G08660 AT1G12990 AT1G20575 AT1G34130 AT1G51590 AT1G62330 AT1G67880 AT2G20370 AT3G03050 AT3G07020 AT3G30300 AT3G48820 AT3G62720 AT4G17430 AT4G29735 AT4G38040…	42	4	4	1	0.0543412	0.953629	0.0399998	0.760299
7.55373e-07	55	241	Response to red or far red light	AT1G78600 AT4G34870 AT1G02340 AT5G02200 AT1G02090 AT1G14280 AT1G28520 AT1G53380 AT2G02950 AT2G16365 AT2G17990 AT2G18790 AT2G26990 AT2G45260 AT3G61140 AT4G16780 AT4G34550 AT5G04190 AT5G42970 AT5G56280 AT1G14920 AT1G15550 AT1G69530 AT2G18010 AT2G29090 AT2G37640 AT2G42870 AT2G44910 AT2G46970 AT3G18780 AT3G58850 AT3G62090 AT4G13790 AT4G25260 AT4G32280 AT5G44110 AT5G47370 AT1G02330 AT1G08970 AT1G18400…	29	18	1	7	0.999343	0.00152971	0.609124	0.0081509
8.38458e-07	274	1888	Response to endogenous stimulus	AT1G05010 AT1G12580 AT1G14685 AT1G14920 AT1G20440 AT1G20450 AT1G23080 AT1G32440 AT1G63500 AT1G64990 AT1G66350 AT2G36580 AT3G10660 AT3G17860 AT3G50970 AT3G52990 AT3G54030 AT3G56090 AT4G10620 AT4G13930 AT4G21200 AT4G23650 AT4G26080 AT4G34870 AT4G35310 AT5G04870 AT5G17490 AT5G20270 AT5G41260 AT5G56350 AT5G57050 AT5G57090 AT1G10940 AT1G12000 AT1G14170 AT1G15140 AT1G18540 AT1G19870 AT1G21750 AT1G22300…	176	66	11	21	0.999667	0.00160582	0.318307	0.0359942
8.9534e-07	13	22	Maturation of 5.8S rRNA from tricistronic rRNA transcript (SSU-rRNA, 5.8S rRNA, LSU-rRNA)	AT1G03360 AT1G72370 AT2G25355 AT2G37990 AT3G04770 AT3G07750 AT3G53890 AT3G56510 AT4G25730 AT5G27700 AT2G40360 AT5G14520 AT5G15550	12	1	0	0	0.0190416	0.683893	0.387756	0.507386
9.34806e-07	22	58	Protein targeting to mitochondrion	AT1G51980 AT1G53530 AT1G55900 AT1G61570 AT1G72750 AT2G33210 AT2G36070 AT3G07910 AT3G10110 AT3G13860 AT3G20000 AT3G23990 AT3G25120 AT3G59280 AT4G26780 AT5G55200 AT1G27390 AT3G27080 AT3G46560 AT5G51540 AT5G09420 AT5G43970	20	2	0	0	0.0108399	0.757934	0.564076	0.698264
1.09845e-06	61	282	Unidimensional cell growth	AT1G50890 AT5G39990 AT5G15580 AT1G75780 AT3G27960 AT3G01040 AT3G46290 AT3G49720 AT4G17530 AT5G15470 AT5G47200 AT5G54380 AT5G65810 AT1G01510 AT1G08660 AT1G09330 AT1G12840 AT1G31420 AT1G34350 AT1G53000 AT1G64980 AT1G68990 AT1G71270 AT1G73430 AT1G75500 AT2G03680 AT2G17870 AT2G18010 AT2G19760 AT2G20370 AT2G34480 AT2G36880 AT2G41630 AT3G07880 AT3G09840 AT3G18000 AT3G18780 AT3G19820 AT3G22200 AT3G48820…	47	8	3	3	0.234977	0.747654	0.189562	0.406295
1.22409e-06	45	183	Mitochondrion organization	AT1G10290 AT1G14830 AT1G51980 AT1G53530 AT1G55900 AT1G59610 AT1G61570 AT1G72750 AT2G18330 AT2G29080 AT2G33210 AT2G34050 AT2G36070 AT3G03060 AT3G07910 AT3G10110 AT3G13470 AT3G13860 AT3G18580 AT3G20000 AT3G23990 AT3G25120 AT3G52730 AT3G57090 AT3G59280 AT4G11060 AT4G26780 AT4G36580 AT5G18820 AT5G26860 AT5G27760 AT5G42080 AT5G55200 AT5G64400 AT1G27390 AT3G27080 AT3G46560 AT5G51540 AT3G08950 AT3G20540…	38	5	1	1	0.0297715	0.812313	0.500292	0.69661
1.25293e-06	27	83	Steroid biosynthetic process	AT1G07420 AT1G10030 AT1G20050 AT1G50430 AT1G58440 AT1G76490 AT2G22830 AT2G29390 AT3G02580 AT3G30180 AT4G12110 AT5G13710 AT5G38970 AT1G20330 AT1G76090 AT2G26260 AT2G38700 AT3G07020 AT3G47350 AT3G54250 AT4G10020 AT4G11820 AT4G17190 AT4G34640 AT4G34650 AT5G47770 AT3G19820	26	0	1	0	0.000267347	0.994	0.264197	0.770194
1.2878e-06	14	26	Maturation of 5.8S rRNA	AT1G03360 AT1G72370 AT2G25355 AT2G37990 AT3G04770 AT3G07750 AT3G53890 AT3G56510 AT4G25730 AT5G12220 AT5G27700 AT2G40360 AT5G14520 AT5G15550	13	1	0	0	0.0140402	0.723758	0.410432	0.533498
1.2878e-06	20	50	Protein refolding	AT2G29960 AT2G38730 AT3G09440 AT3G17830 AT3G55920 AT3G56070 AT4G34870 AT4G34960 AT4G37910 AT5G02490 AT5G02500 AT5G09590 AT5G28540 AT5G42020 AT5G48030 AT2G33210 AT3G13470 AT3G13860 AT3G23990 AT5G18820	17	1	0	2	0.0727288	0.883084	0.529898	0.0865858
1.44512e-06	58	265	Establishment of protein localization to organelle	AT1G01910 AT1G09270 AT1G24310 AT1G29310 AT1G48160 AT1G48240 AT1G51980 AT1G53530 AT1G55900 AT1G61570 AT1G67680 AT1G72750 AT1G79940 AT2G22425 AT2G33210 AT2G34250 AT2G35190 AT2G36070 AT2G39960 AT2G45000 AT2G45070 AT3G06720 AT3G07910 AT3G10110 AT3G13860 AT3G16310 AT3G20000 AT3G20920 AT3G23990 AT3G25120 AT3G53120 AT3G59280 AT4G16143 AT4G19003 AT4G26780 AT4G30600 AT4G35110 AT4G35450 AT5G20010 AT5G20020…	47	8	0	3	0.0746505	0.690149	0.887964	0.369841
1.62327e-06	44	179	Cell wall macromolecule metabolic process	AT1G27600 AT1G27930 AT1G29890 AT1G33800 AT1G74380 AT2G20680 AT3G02570 AT3G62720 AT4G01220 AT4G02500 AT4G28320 AT4G34260 AT4G36890 AT5G60920 AT5G64020 AT5G66460 AT1G65310 AT1G68560 AT3G61130 AT4G30280 AT4G30290 AT5G15740 AT5G61840 AT1G05850 AT1G11545 AT2G01850 AT3G23730 AT2G41770 AT3G01040 AT4G26690 AT5G15470 AT5G55480 AT1G18580 AT1G27120 AT1G28240 AT1G74800 AT2G20370 AT2G44610 AT3G25140 AT3G26370…	29	5	5	5	0.843494	0.794575	0.00543891	0.0277577
1.62327e-06	46	191	Macromolecule glycosylation	AT1G05170 AT1G27120 AT1G27330 AT1G27350 AT1G32210 AT1G53290 AT1G61790 AT1G74800 AT1G76400 AT1G77810 AT1G78800 AT2G26100 AT2G44660 AT3G02570 AT3G14960 AT3G24090 AT4G21150 AT4G26940 AT5G03080 AT5G53340 AT5G66680 AT1G04910 AT1G08280 AT1G08660 AT1G12990 AT1G20575 AT1G34130 AT1G49710 AT1G51590 AT1G62330 AT1G67880 AT2G20370 AT3G30300 AT3G48820 AT3G62720 AT4G17430 AT4G29735 AT4G38040 AT5G15740 AT5G19690…	38	4	4	0	0.0567921	0.917618	0.027109	0.918351
1.62327e-06	46	191	Protein glycosylation	AT1G05170 AT1G27120 AT1G27330 AT1G27350 AT1G32210 AT1G53290 AT1G61790 AT1G74800 AT1G76400 AT1G77810 AT1G78800 AT2G26100 AT2G44660 AT3G02570 AT3G14960 AT3G24090 AT4G21150 AT4G26940 AT5G03080 AT5G53340 AT5G66680 AT1G04910 AT1G08280 AT1G08660 AT1G12990 AT1G20575 AT1G34130 AT1G49710 AT1G51590 AT1G62330 AT1G67880 AT2G20370 AT3G30300 AT3G48820 AT3G62720 AT4G17430 AT4G29735 AT4G38040 AT5G15740 AT5G19690…	38	4	4	0	0.0567921	0.917618	0.027109	0.918351
1.62327e-06	26	79	Sterol metabolic process	AT1G07420 AT1G10030 AT1G20050 AT1G50430 AT1G58440 AT1G76490 AT2G22830 AT2G29090 AT2G29390 AT3G02580 AT3G30180 AT4G12110 AT5G13710 AT5G38970 AT1G20330 AT1G76090 AT2G26260 AT2G38700 AT3G07020 AT3G54250 AT4G11820 AT4G17190 AT4G34640 AT4G34650 AT5G47770 AT5G48230	25	0	1	0	0.000362582	0.992749	0.250314	0.757331
1.88833e-06	46	192	Glycoprotein biosynthetic process	AT1G05170 AT1G27120 AT1G27330 AT1G27350 AT1G32210 AT1G53290 AT1G61790 AT1G74800 AT1G76400 AT1G77810 AT1G78800 AT2G26100 AT2G44660 AT3G02570 AT3G14960 AT3G24090 AT4G21150 AT4G26940 AT5G03080 AT5G53340 AT5G66680 AT1G04910 AT1G08280 AT1G08660 AT1G12990 AT1G20575 AT1G34130 AT1G49710 AT1G51590 AT1G62330 AT1G67880 AT2G20370 AT3G30300 AT3G48820 AT3G62720 AT4G17430 AT4G29735 AT4G38040 AT5G15740 AT5G19690…	38	4	4	0	0.0567921	0.917618	0.027109	0.918351
2.03817e-06	31	106	RNA localization	AT1G03360 AT1G63810 AT1G72370 AT2G03820 AT2G25355 AT2G37990 AT2G44510 AT3G04770 AT3G49990 AT3G51800 AT3G53110 AT1G02140 AT1G07140 AT1G11400 AT1G13160 AT1G24310 AT1G51510 AT1G64750 AT1G66260 AT2G30050 AT2G30060 AT2G40430 AT2G45000 AT3G16310 AT4G30840 AT5G02530 AT5G11170 AT5G11200 AT5G58590 AT5G59950 AT2G21660	26	3	1	1	0.0617075	0.807338	0.319546	0.494482
2.20477e-06	30	101	Steroid metabolic process	AT1G07420 AT1G10030 AT1G20050 AT1G50430 AT1G58440 AT1G76490 AT2G22830 AT2G29090 AT2G29390 AT3G02580 AT3G19820 AT3G30180 AT4G12110 AT5G13710 AT5G38970 AT1G20330 AT4G24220 AT1G76090 AT2G26260 AT2G38700 AT3G07020 AT3G47350 AT3G54250 AT4G10020 AT4G11820 AT4G17190 AT4G34640 AT4G34650 AT5G47770 AT5G48230	28	1	1	0	0.00125249	0.975333	0.305772	0.804835
3.80623e-06	29	98	Establishment of RNA localization	AT1G63810 AT1G72370 AT2G03820 AT2G37990 AT2G44510 AT3G04770 AT3G49990 AT3G51800 AT3G53110 AT1G02140 AT1G07140 AT1G11400 AT1G13160 AT1G24310 AT1G51510 AT1G64750 AT1G66260 AT2G30050 AT2G30060 AT2G40430 AT2G45000 AT3G16310 AT4G30840 AT5G02530 AT5G11170 AT5G11200 AT5G58590 AT5G59950 AT2G21660	24	3	1	1	0.0887297	0.76219	0.291945	0.459377
3.80623e-06	29	98	Nucleic acid transport	AT1G63810 AT1G72370 AT2G03820 AT2G37990 AT2G44510 AT3G04770 AT3G49990 AT3G51800 AT3G53110 AT1G02140 AT1G07140 AT1G11400 AT1G13160 AT1G24310 AT1G51510 AT1G64750 AT1G66260 AT2G30050 AT2G30060 AT2G40430 AT2G45000 AT3G16310 AT4G30840 AT5G02530 AT5G11170 AT5G11200 AT5G58590 AT5G59950 AT2G21660	24	3	1	1	0.0887297	0.76219	0.291945	0.459377
3.80623e-06	29	98	RNA transport	AT1G63810 AT1G72370 AT2G03820 AT2G37990 AT2G44510 AT3G04770 AT3G49990 AT3G51800 AT3G53110 AT1G02140 AT1G07140 AT1G11400 AT1G13160 AT1G24310 AT1G51510 AT1G64750 AT1G66260 AT2G30050 AT2G30060 AT2G40430 AT2G45000 AT3G16310 AT4G30840 AT5G02530 AT5G11170 AT5G11200 AT5G58590 AT5G59950 AT2G21660	24	3	1	1	0.0887297	0.76219	0.291945	0.459377
3.9332e-06	47	203	Glycoprotein metabolic process	AT1G05170 AT1G27120 AT1G27330 AT1G27350 AT1G32210 AT1G51590 AT1G53290 AT1G61790 AT1G74800 AT1G76400 AT1G77810 AT1G78800 AT2G26100 AT2G44660 AT3G02570 AT3G14960 AT3G24090 AT4G21150 AT4G26940 AT5G03080 AT5G53340 AT5G66680 AT1G04910 AT1G08280 AT1G08660 AT1G12990 AT1G20575 AT1G34130 AT1G49710 AT1G62330 AT1G67880 AT2G20370 AT3G30300 AT3G48820 AT3G62720 AT4G17430 AT4G29735 AT4G38040 AT5G15740 AT5G19690…	39	4	4	0	0.0484211	0.926364	0.0294396	0.922679
3.96116e-06	17	40	Nucleotide-sugar biosynthetic process	AT1G31070 AT3G02570 AT3G51160 AT5G66280 AT1G53000 AT1G53500 AT1G78570 AT2G27860 AT3G14790 AT3G29360 AT5G15490 AT5G39320 AT1G17890 AT2G47650 AT3G53520 AT3G62830 AT5G59290	10	3	3	1	0.867633	0.335933	0.00303848	0.226828
4.04013e-06	182	1186	Cellular response to organic substance	AT1G12580 AT1G14920 AT1G23080 AT1G27330 AT1G27350 AT1G32440 AT1G50670 AT1G63500 AT1G66350 AT2G36580 AT3G09440 AT3G09840 AT3G10660 AT3G17860 AT3G52990 AT3G54030 AT3G58030 AT4G10620 AT4G13930 AT4G23650 AT4G26080 AT4G34870 AT4G35310 AT4G37910 AT5G02490 AT5G02500 AT5G04870 AT5G09590 AT5G17490 AT5G28540 AT5G41260 AT5G42020 AT5G56350 AT5G57050 AT5G57090 AT5G62880 AT1G04240 AT1G04250 AT1G04310 AT1G05850…	113	45	5	19	0.99962	0.00407454	0.669473	0.00171523
4.10125e-06	34	126	Nucleobase-containing small molecule biosynthetic process	AT1G30820 AT1G32440 AT1G50460 AT1G68760 AT2G36580 AT3G04120 AT3G12670 AT3G52990 AT5G20070 AT5G56350 AT5G45940 AT1G01090 AT1G09780 AT1G12000 AT1G20950 AT1G27450 AT1G29900 AT1G30120 AT1G76550 AT1G78040 AT2G29560 AT2G34590 AT2G36530 AT3G09820 AT3G25860 AT3G52930 AT4G09320 AT4G11010 AT5G03300 AT5G15950 AT5G23300 AT1G54130 AT1G71100 AT3G54320	28	4	0	2	0.0854545	0.721783	0.722843	0.268443
4.50422e-06	64	314	Purine-containing compound metabolic process	AT1G10670 AT1G15120 AT1G22840 AT1G27450 AT1G32440 AT1G50460 AT1G60810 AT1G68760 AT2G19680 AT2G36310 AT2G36580 AT2G38700 AT3G04120 AT3G15640 AT3G23810 AT3G52730 AT3G52990 AT3G54250 AT4G10040 AT4G11820 AT4G13940 AT4G29480 AT5G08300 AT5G22500 AT5G23250 AT5G56350 AT5G65860 AT1G76490 AT5G45940 AT1G01090 AT1G09780 AT1G09830 AT1G12000 AT1G20260 AT1G20950 AT1G30120 AT1G54130 AT1G76550 AT1G78040 AT1G78900…	48	9	1	6	0.362433	0.685746	0.690769	0.0522834
4.57652e-06	25	78	Carbohydrate derivative transport	AT1G06470 AT1G14360 AT2G02810 AT1G06890 AT1G76670 AT1G77610 AT2G30460 AT3G01550 AT4G32272 AT4G39390 AT5G33320 AT5G41760 AT5G61810 AT1G21070 AT1G34020 AT1G76340 AT2G43240 AT3G08580 AT3G11320 AT3G59360 AT5G04160 AT5G05820 AT5G13490 AT5G42420 AT1G14560	21	2	0	2	0.0747145	0.831087	0.61074	0.1443
5.92707e-06	22	64	Establishment of protein localization to mitochondrion	AT1G51980 AT1G53530 AT1G55900 AT1G61570 AT1G72750 AT2G33210 AT2G36070 AT3G07910 AT3G10110 AT3G13860 AT3G20000 AT3G23990 AT3G25120 AT3G59280 AT4G26780 AT5G55200 AT1G27390 AT3G27080 AT3G46560 AT5G51540 AT5G09420 AT5G43970	20	2	0	0	0.0108399	0.757934	0.564076	0.698264
5.92707e-06	22	64	Protein localization to mitochondrion	AT1G51980 AT1G53530 AT1G55900 AT1G61570 AT1G72750 AT2G33210 AT2G36070 AT3G07910 AT3G10110 AT3G13860 AT3G20000 AT3G23990 AT3G25120 AT3G59280 AT4G26780 AT5G55200 AT1G27390 AT3G27080 AT3G46560 AT5G51540 AT5G09420 AT5G43970	20	2	0	0	0.0108399	0.757934	0.564076	0.698264
6.50755e-06	51	232	Response to heat	AT3G09440 AT4G15802 AT4G37910 AT5G02490 AT5G02500 AT5G09590 AT5G28540 AT5G42020 AT5G56000 AT5G56010 AT5G56030 AT5G07350 AT5G10010 AT5G61780 AT3G17830 AT3G44110 AT5G22060 AT5G48030 AT1G14980 AT1G16970 AT1G20440 AT1G79930 AT2G04030 AT2G43130 AT3G04120 AT3G23990 AT4G02450 AT4G12400 AT4G26780 AT5G06780 AT5G53400 AT1G28520 AT1G05850 AT1G50500 AT1G64520 AT1G79440 AT3G25230 AT3G47860 AT3G53110 AT3G53990…	33	10	4	4	0.901809	0.256879	0.0399998	0.132237
7.00091e-06	20	55	Pectin biosynthetic process	AT4G01220 AT2G33570 AT3G61130 AT1G18580 AT1G70090 AT2G30575 AT2G38650 AT3G01040 AT3G02350 AT3G25140 AT3G26370 AT3G62660 AT5G15470 AT5G15740 AT5G47780 AT3G49720 AT4G36890 AT5G65810 AT1G28240 AT4G32460	13	3	1	3	0.744348	0.462187	0.168282	0.0193188
7.61357e-06	25	80	Mitochondrial transport	AT1G51980 AT1G53530 AT1G55900 AT1G61570 AT1G72750 AT2G33210 AT2G36070 AT3G07910 AT3G10110 AT3G13860 AT3G15640 AT3G20000 AT3G23990 AT3G25120 AT3G54110 AT3G59280 AT4G26780 AT5G55200 AT1G27390 AT3G27080 AT3G46560 AT5G51540 AT1G14560 AT5G09420 AT5G43970	23	2	0	0	0.00487096	0.831087	0.61074	0.743748
7.79493e-06	42	177	Plant-type cell wall biogenesis	AT1G03870 AT1G27600 AT1G27930 AT1G29890 AT1G33800 AT2G04780 AT3G02230 AT3G03050 AT4G01220 AT4G32410 AT4G36890 AT4G39350 AT5G05170 AT5G15650 AT5G16910 AT5G44130 AT5G60920 AT3G55340 AT3G61130 AT4G34660 AT4G16120 AT1G04750 AT2G33120 AT2G41770 AT3G01040 AT5G15470 AT5G42080 AT1G68060 AT1G75500 AT1G76670 AT2G03820 AT2G44610 AT3G16630 AT3G19820 AT3G25140 AT3G26370 AT3G49720 AT3G57280 AT4G11150 AT5G22130…	31	5	2	4	0.436949	0.755275	0.203022	0.0699996
7.99159e-06	12	22	Acetyl-CoA metabolic process	AT1G10670 AT1G60810 AT2G38700 AT3G54250 AT4G11820 AT1G76490 AT1G01090 AT5G36880 AT5G55070 AT3G06650 AT3G25860 AT5G49460	11	0	1	0	0.0258246	0.897079	0.0707657	0.479812
8.56392e-06	103	596	Cell wall organization	AT1G04430 AT1G19430 AT1G26850 AT1G29470 AT1G31850 AT2G03480 AT2G34300 AT3G05910 AT4G01220 AT4G14360 AT4G18030 AT4G19120 AT5G04060 AT5G23870 AT5G26670 AT5G45280 AT5G60920 AT5G64030 AT3G61130 AT5G15740 AT1G08200 AT1G11545 AT1G18580 AT1G20190 AT1G27600 AT1G49710 AT1G53000 AT1G53830 AT1G62440 AT1G64670 AT1G65310 AT1G68060 AT1G68560 AT1G69530 AT1G70090 AT1G75500 AT1G75680 AT1G78570 AT2G01850 AT2G20750…	53	20	4	26	0.999999	0.234665	0.334326	3.26339e-12
9.62746e-06	90	503	Polysaccharide metabolic process	AT1G04430 AT1G19430 AT1G23190 AT1G26850 AT1G27600 AT1G27930 AT1G29470 AT1G29890 AT1G31850 AT1G33800 AT1G70730 AT1G74380 AT2G03480 AT2G20680 AT2G34300 AT3G03250 AT3G62720 AT4G01220 AT4G02500 AT4G14360 AT4G18030 AT4G19120 AT4G28320 AT4G32410 AT4G34260 AT4G36890 AT4G39350 AT5G04060 AT5G04885 AT5G05170 AT5G20950 AT5G60920 AT5G64020 AT5G64030 AT5G66460 AT1G65310 AT1G68560 AT2G33570 AT3G61130 AT4G30280…	51	15	8	16	0.999661	0.491657	0.0062164	4.64603e-06
9.8234e-06	8	10	Endonucleolytic cleavage involved in rRNA processing	AT1G72370 AT2G37990 AT3G04770 AT3G53890 AT3G56510 AT5G27700 AT1G32580 AT1G48920	7	1	0	0	0.0873687	0.413839	0.260605	0.353195
1.03773e-05	57	275	Nucleoside phosphate biosynthetic process	AT1G10670 AT1G30820 AT1G32440 AT1G50460 AT1G60810 AT2G19680 AT2G36580 AT3G04120 AT3G12670 AT3G15640 AT3G52990 AT4G29480 AT5G08300 AT5G23250 AT5G23300 AT5G56350 AT1G30680 AT5G26667 AT5G45940 AT1G01090 AT1G09780 AT1G09830 AT1G12000 AT1G20950 AT1G27450 AT1G29900 AT1G30120 AT1G62430 AT1G72040 AT1G76550 AT1G78040 AT2G29560 AT2G34590 AT2G35040 AT2G36530 AT2G37250 AT2G37690 AT3G07800 AT3G09820 AT3G23580…	47	7	1	2	0.0446354	0.790182	0.628592	0.587785
1.03773e-05	60	295	Ribonucleotide metabolic process	AT1G10670 AT1G15120 AT1G22840 AT1G30820 AT1G32440 AT1G50460 AT1G60810 AT2G19680 AT2G36580 AT2G38700 AT3G04120 AT3G12670 AT3G15640 AT3G52730 AT3G52990 AT3G54250 AT4G10040 AT4G11820 AT4G29480 AT5G08300 AT5G22500 AT5G23250 AT5G23300 AT5G56350 AT1G30680 AT1G76490 AT5G45940 AT1G01090 AT1G09780 AT1G09830 AT1G12000 AT1G20260 AT1G20950 AT1G27450 AT1G29900 AT1G30120 AT1G54130 AT1G76550 AT1G78040 AT1G78900…	44	9	2	5	0.479004	0.601539	0.384342	0.0975509
1.07788e-05	39	161	Organelle localization	AT1G27700 AT1G28490 AT1G56330 AT2G01470 AT2G03820 AT2G31270 AT2G35210 AT2G37990 AT2G44510 AT3G05710 AT3G09740 AT3G23660 AT3G24350 AT3G29130 AT3G46060 AT3G49990 AT3G51800 AT3G53610 AT4G01810 AT4G04910 AT4G17890 AT4G34450 AT5G03520 AT5G05010 AT5G05760 AT5G08080 AT5G46750 AT5G49830 AT1G13160 AT1G77140 AT2G17980 AT2G40430 AT3G10380 AT4G02350 AT5G26910 AT1G10430 AT3G10730 AT5G43900 AT5G55280	31	7	0	1	0.158865	0.356997	0.770505	0.619498
1.48427e-05	107	633	External encapsulating structure organization	AT1G04430 AT1G19430 AT1G26850 AT1G29470 AT1G31850 AT2G03480 AT2G34300 AT3G05910 AT4G01220 AT4G14360 AT4G18030 AT4G19120 AT5G04060 AT5G23870 AT5G26670 AT5G45280 AT5G60920 AT5G64030 AT3G61130 AT5G15740 AT1G08200 AT1G11545 AT1G18580 AT1G20190 AT1G27600 AT1G49710 AT1G53000 AT1G53830 AT1G62440 AT1G64670 AT1G65310 AT1G68060 AT1G68560 AT1G69530 AT1G70090 AT1G75500 AT1G75680 AT1G78570 AT2G01850 AT2G20750…	56	21	4	26	0.999998	0.215774	0.363766	8.64375e-12
1.57278e-05	15	35	Establishment of protein localization to endoplasmic reticulum	AT1G01910 AT1G29310 AT1G48160 AT1G67680 AT1G79940 AT2G22425 AT2G34250 AT2G39960 AT2G45070 AT3G20920 AT4G30600 AT5G27430 AT1G48900 AT5G61970 AT5G66960	11	4	0	0	0.416521	0.101288	0.432267	0.558226
1.57278e-05	15	35	Protein targeting to ER	AT1G01910 AT1G29310 AT1G48160 AT1G67680 AT1G79940 AT2G22425 AT2G34250 AT2G39960 AT2G45070 AT3G20920 AT4G30600 AT5G27430 AT1G48900 AT5G61970 AT5G66960	11	4	0	0	0.416521	0.101288	0.432267	0.558226
1.59469e-05	27	94	Brassinosteroid mediated signaling pathway	AT1G63500 AT3G54030 AT4G10620 AT4G34870 AT5G41260 AT1G19350 AT1G75080 AT1G78700 AT2G42870 AT2G43060 AT3G16570 AT3G51550 AT3G58850 AT4G15415 AT4G30410 AT4G36780 AT4G39400 AT5G59010 AT3G05800 AT5G08130 AT1G14000 AT2G42580 AT1G22300 AT1G35160 AT1G78300 AT2G30980 AT5G65430	16	7	1	3	0.927753	0.0802287	0.264197	0.0522831
1.59469e-05	27	94	Cellular response to steroid hormone stimulus	AT1G63500 AT3G54030 AT4G10620 AT4G34870 AT5G41260 AT1G19350 AT1G75080 AT1G78700 AT2G42870 AT2G43060 AT3G16570 AT3G51550 AT3G58850 AT4G15415 AT4G30410 AT4G36780 AT4G39400 AT5G59010 AT3G05800 AT5G08130 AT1G14000 AT2G42580 AT1G22300 AT1G35160 AT1G78300 AT2G30980 AT5G65430	16	7	1	3	0.927753	0.0802287	0.264197	0.0522831
1.59469e-05	27	94	Response to steroid hormone	AT1G63500 AT3G54030 AT4G10620 AT4G34870 AT5G41260 AT1G19350 AT1G75080 AT1G78700 AT2G42870 AT2G43060 AT3G16570 AT3G51550 AT3G58850 AT4G15415 AT4G30410 AT4G36780 AT4G39400 AT5G59010 AT3G05800 AT5G08130 AT1G14000 AT2G42580 AT1G22300 AT1G35160 AT1G78300 AT2G30980 AT5G65430	16	7	1	3	0.927753	0.0802287	0.264197	0.0522831
1.59469e-05	27	94	Steroid hormone mediated signaling pathway	AT1G63500 AT3G54030 AT4G10620 AT4G34870 AT5G41260 AT1G19350 AT1G75080 AT1G78700 AT2G42870 AT2G43060 AT3G16570 AT3G51550 AT3G58850 AT4G15415 AT4G30410 AT4G36780 AT4G39400 AT5G59010 AT3G05800 AT5G08130 AT1G14000 AT2G42580 AT1G22300 AT1G35160 AT1G78300 AT2G30980 AT5G65430	16	7	1	3	0.927753	0.0802287	0.264197	0.0522831
1.70422e-05	83	460	Organophosphate biosynthetic process	AT1G10670 AT1G13560 AT1G16560 AT1G29900 AT1G30820 AT1G32440 AT1G50460 AT1G60810 AT1G65290 AT2G19680 AT2G36580 AT2G38700 AT2G39290 AT2G44620 AT3G02780 AT3G04120 AT3G12670 AT3G15640 AT3G52990 AT3G54250 AT4G04870 AT4G11820 AT4G17190 AT4G29480 AT5G08300 AT5G16440 AT5G23250 AT5G23300 AT5G35460 AT5G47770 AT5G56350 AT5G58700 AT1G30680 AT1G76490 AT5G26667 AT5G45940 AT1G01090 AT1G09780 AT1G09830 AT1G12000…	64	12	4	3	0.207058	0.693894	0.194278	0.647137
2.24285e-05	22	69	Nucleus organization	AT1G11240 AT1G24310 AT2G30050 AT2G42320 AT3G01340 AT3G10730 AT3G16310 AT4G04210 AT5G06930 AT5G62440 AT1G28395 AT1G31817 AT1G67230 AT4G30930 AT1G71360 AT3G50960 AT5G66410 AT1G72440 AT2G20490 AT2G34260 AT4G05440 AT5G48030	18	2	0	2	0.132187	0.757934	0.564076	0.108315
2.24285e-05	57	282	Purine nucleotide metabolic process	AT1G10670 AT1G15120 AT1G22840 AT1G32440 AT1G50460 AT1G60810 AT1G68760 AT2G19680 AT2G36580 AT2G38700 AT3G04120 AT3G15640 AT3G52730 AT3G52990 AT3G54250 AT4G10040 AT4G11820 AT4G29480 AT5G08300 AT5G22500 AT5G23250 AT5G56350 AT1G76490 AT5G45940 AT1G01090 AT1G09780 AT1G09830 AT1G12000 AT1G20260 AT1G20950 AT1G27450 AT1G30120 AT1G54130 AT1G76550 AT1G78040 AT1G78900 AT2G29560 AT2G34590 AT2G35040 AT2G36530…	42	9	1	5	0.453023	0.531955	0.628592	0.0805484
2.34911e-05	144	922	Hormone-mediated signaling pathway	AT1G12580 AT1G14920 AT1G23080 AT1G63500 AT1G66350 AT3G10660 AT3G17860 AT3G54030 AT4G10620 AT4G23650 AT4G26080 AT4G34870 AT4G35310 AT5G04870 AT5G17490 AT5G41260 AT5G57050 AT5G57090 AT5G62880 AT1G04240 AT1G04250 AT1G04310 AT1G05850 AT1G10430 AT1G13670 AT1G15580 AT1G17550 AT1G19350 AT1G25490 AT1G28490 AT1G29420 AT1G29430 AT1G29440 AT1G29450 AT1G29460 AT1G29490 AT1G29500 AT1G49540 AT1G53300 AT1G64520…	86	39	4	15	0.999827	0.00113895	0.620033	0.00421682
2.4183e-05	27	96	Cellular response to brassinosteroid stimulus	AT1G63500 AT3G54030 AT4G10620 AT4G34870 AT5G41260 AT1G19350 AT1G75080 AT1G78700 AT2G42870 AT2G43060 AT3G16570 AT3G51550 AT3G58850 AT4G15415 AT4G30410 AT4G36780 AT4G39400 AT5G59010 AT3G05800 AT5G08130 AT1G14000 AT2G42580 AT1G22300 AT1G35160 AT1G78300 AT2G30980 AT5G65430	16	7	1	3	0.927753	0.0802287	0.264197	0.0522831
2.4183e-05	17	45	Golgi organization	AT1G09580 AT1G14010 AT1G21900 AT1G57620 AT1G73430 AT2G19950 AT3G22845 AT3G23660 AT4G01810 AT4G02030 AT4G04210 AT4G24840 AT3G05710 AT1G09330 AT1G78900 AT4G11150 AT5G11980	13	1	0	3	0.309845	0.818559	0.473543	0.0107681
2.45461e-05	160	1048	Cellular response to hormone stimulus	AT1G12580 AT1G14920 AT1G23080 AT1G32440 AT1G63500 AT1G66350 AT2G36580 AT3G10660 AT3G17860 AT3G52990 AT3G54030 AT4G10620 AT4G23650 AT4G26080 AT4G34870 AT4G35310 AT5G04870 AT5G17490 AT5G41260 AT5G56350 AT5G57050 AT5G57090 AT5G62880 AT1G04240 AT1G04250 AT1G04310 AT1G05850 AT1G10430 AT1G13670 AT1G15580 AT1G17550 AT1G19350 AT1G25490 AT1G28490 AT1G29420 AT1G29430 AT1G29440 AT1G29450 AT1G29460 AT1G29490…	99	42	4	15	0.999326	0.00156321	0.709892	0.0113169
2.45857e-05	30	113	Protein transmembrane transport	AT1G29310 AT1G48160 AT1G55900 AT1G61570 AT1G67680 AT1G72750 AT2G33210 AT2G34250 AT2G36070 AT2G45070 AT3G07910 AT3G10110 AT3G13860 AT3G20000 AT3G20920 AT3G23990 AT3G25120 AT3G59280 AT4G26780 AT5G55200 AT1G27390 AT1G79940 AT3G27080 AT3G46560 AT3G48570 AT4G24920 AT5G43970 AT5G50460 AT2G04030 AT5G25760	24	6	0	0	0.161732	0.251534	0.67768	0.804835
3.61459e-05	11	21	Formation of cytoplasmic translation initiation complex	AT1G66070 AT2G39990 AT2G46280 AT3G11400 AT3G56150 AT3G57290 AT4G20980 AT4G33250 AT5G25757 AT5G27640 AT5G44320	8	1	1	1	0.416699	0.590142	0.0604199	0.112479
3.61766e-05	55	273	Purine ribonucleotide metabolic process	AT1G10670 AT1G15120 AT1G22840 AT1G32440 AT1G50460 AT1G60810 AT2G19680 AT2G36580 AT2G38700 AT3G04120 AT3G15640 AT3G52730 AT3G52990 AT3G54250 AT4G10040 AT4G11820 AT4G29480 AT5G08300 AT5G22500 AT5G23250 AT5G56350 AT1G76490 AT5G45940 AT1G01090 AT1G09780 AT1G09830 AT1G12000 AT1G20260 AT1G20950 AT1G27450 AT1G30120 AT1G54130 AT1G76550 AT1G78040 AT1G78900 AT2G29560 AT2G34590 AT2G36530 AT2G37690 AT3G09820…	40	9	1	5	0.516334	0.483356	0.609124	0.0702122
3.71713e-05	31	121	Vesicle organization	AT1G04750 AT1G11890 AT1G14910 AT1G27700 AT1G28490 AT1G48240 AT1G56330 AT2G01470 AT2G25430 AT2G29700 AT2G30050 AT2G33120 AT2G35190 AT2G35210 AT3G01340 AT3G05710 AT3G09740 AT3G23660 AT3G24350 AT3G54300 AT3G63460 AT4G01810 AT4G17890 AT4G32285 AT5G05760 AT5G08080 AT5G22360 AT5G46750 AT5G09260 AT5G22950 AT2G27600	22	9	0	0	0.570477	0.0310408	0.689618	0.81518
3.77506e-05	48	227	Microtubule-based process	AT1G20010 AT1G75780 AT2G03680 AT2G20815 AT2G21380 AT2G29550 AT2G34560 AT2G41350 AT2G44510 AT3G02180 AT3G09840 AT3G16630 AT3G50360 AT3G51150 AT4G14960 AT4G20890 AT4G34450 AT4G39050 AT5G12250 AT5G18580 AT5G23860 AT5G27000 AT5G44340 AT5G49510 AT5G65930 AT5G66310 AT4G20260 AT5G55230 AT1G04820 AT1G23220 AT1G50010 AT2G32980 AT5G19770 AT5G19780 AT5G20110 AT5G38880 AT5G55280 AT5G62690 AT5G62700 AT3G50960…	28	8	5	7	0.985397	0.450763	0.00834349	0.00350308
3.85093e-05	20	61	Response to topologically incorrect protein	AT1G27330 AT1G27350 AT1G50670 AT3G09440 AT3G09840 AT3G58030 AT4G37910 AT5G02490 AT5G02500 AT5G09590 AT5G28540 AT5G42020 AT1G14360 AT1G42990 AT2G02810 AT1G64520 AT4G29040 AT4G38630 AT5G52060 AT5G62390	13	1	2	4	0.744348	0.883084	0.0361528	0.00331666
4.15137e-05	102	611	Lipid biosynthetic process	AT1G01230 AT1G02205 AT1G06350 AT1G06360 AT1G07420 AT1G10030 AT1G10670 AT1G13560 AT1G15550 AT1G16560 AT1G20050 AT1G50430 AT1G58440 AT1G60810 AT1G65290 AT1G76490 AT1G78440 AT1G78970 AT2G19880 AT2G22830 AT2G29390 AT2G30200 AT2G31360 AT2G37940 AT2G38700 AT2G39290 AT2G44620 AT3G02580 AT3G02780 AT3G06060 AT3G30180 AT3G54250 AT3G55360 AT4G04870 AT4G11820 AT4G12110 AT4G17190 AT5G03080 AT5G08415 AT5G13710…	81	12	5	4	0.0754137	0.914011	0.177744	0.633901
4.37999e-05	31	122	Response to brassinosteroid	AT1G63500 AT3G54030 AT4G10620 AT4G34870 AT5G41260 AT1G19350 AT1G75080 AT1G78700 AT2G42870 AT2G43060 AT3G16570 AT3G51550 AT3G58850 AT4G15415 AT4G30410 AT4G36780 AT4G39400 AT5G59010 AT2G18010 AT2G44080 AT3G05800 AT3G46290 AT5G08130 AT5G54380 AT1G14000 AT2G42580 AT1G22300 AT1G35160 AT1G78300 AT2G30980 AT5G65430	18	8	1	4	0.957898	0.0734778	0.319546	0.0224399
4.5943e-05	77	429	Nucleoside phosphate metabolic process	AT1G10670 AT1G15120 AT1G22840 AT1G30820 AT1G32440 AT1G50460 AT1G60810 AT1G68760 AT2G19680 AT2G36580 AT2G38700 AT2G41540 AT3G04120 AT3G12670 AT3G15640 AT3G20790 AT3G52730 AT3G52990 AT3G54250 AT4G10040 AT4G11820 AT4G29480 AT5G08300 AT5G20070 AT5G22500 AT5G23250 AT5G23300 AT5G24400 AT5G56350 AT1G30680 AT1G76490 AT4G09320 AT5G26667 AT5G45940 AT5G60340 AT1G01090 AT1G09780 AT1G09830 AT1G12000 AT1G20260…	58	12	2	5	0.333771	0.581881	0.546592	0.22366
4.65495e-05	42	190	Pectin metabolic process	AT1G04430 AT1G19430 AT1G26850 AT1G29470 AT1G31850 AT2G03480 AT2G34300 AT4G01220 AT4G14360 AT4G18030 AT4G19120 AT5G04060 AT5G64030 AT2G33570 AT3G61130 AT5G15740 AT1G18580 AT1G53830 AT1G70090 AT2G30575 AT2G38650 AT3G01040 AT3G02350 AT3G07010 AT3G10720 AT3G25140 AT3G26370 AT3G49220 AT3G54920 AT3G62660 AT4G33220 AT5G15470 AT5G47780 AT5G48900 AT3G29360 AT3G49720 AT4G36890 AT5G15490 AT5G65810 AT1G28240…	19	10	3	10	0.999917	0.096417	0.06917	8.56073e-06
4.9303e-05	24	83	Nucleotide phosphorylation	AT1G32440 AT1G50460 AT2G36580 AT3G04120 AT3G52990 AT5G56350 AT4G09320 AT5G60340 AT1G01090 AT1G09780 AT1G12000 AT1G20950 AT1G30120 AT1G76550 AT1G78040 AT2G29560 AT2G34590 AT2G36530 AT3G25860 AT3G52930 AT4G11010 AT5G08300 AT5G23250 AT3G54320	20	2	0	2	0.0907405	0.809123	0.595769	0.131897
5.02773e-05	36	153	Carbohydrate transport	AT1G08890 AT1G19450 AT2G20780 AT3G05150 AT3G01550 AT5G33320 AT1G06470 AT1G06890 AT1G14360 AT1G21070 AT1G34020 AT1G48230 AT1G56070 AT1G76340 AT1G76670 AT1G77610 AT1G79820 AT1G80760 AT2G02810 AT2G02860 AT2G25520 AT2G30460 AT2G43240 AT3G11320 AT3G17430 AT3G59360 AT4G17550 AT4G32272 AT4G32390 AT4G39390 AT5G04160 AT5G05820 AT5G41760 AT5G42420 AT2G18840 AT4G30260	31	4	0	1	0.0235089	0.768493	0.742993	0.575597
5.27289e-05	42	191	Galacturonan metabolic process	AT1G04430 AT1G19430 AT1G26850 AT1G29470 AT1G31850 AT2G03480 AT2G34300 AT4G01220 AT4G14360 AT4G18030 AT4G19120 AT5G04060 AT5G64030 AT2G33570 AT3G61130 AT5G15740 AT1G18580 AT1G53830 AT1G70090 AT2G30575 AT2G38650 AT3G01040 AT3G02350 AT3G07010 AT3G10720 AT3G25140 AT3G26370 AT3G49220 AT3G54920 AT3G62660 AT4G33220 AT5G15470 AT5G47780 AT5G48900 AT3G29360 AT3G49720 AT4G36890 AT5G15490 AT5G65810 AT1G28240…	19	10	3	10	0.999917	0.096417	0.06917	8.56073e-06
5.62679e-05	57	291	Cellular polysaccharide metabolic process	AT1G23190 AT1G27600 AT1G27930 AT1G29890 AT1G33800 AT1G70730 AT1G74380 AT2G20680 AT3G03250 AT3G62720 AT4G01220 AT4G02500 AT4G28320 AT4G32410 AT4G36890 AT4G39350 AT5G05170 AT5G60920 AT5G64020 AT5G66460 AT1G65310 AT3G61130 AT4G30280 AT4G30290 AT5G15740 AT5G61840 AT1G11545 AT1G31420 AT1G75680 AT2G01850 AT2G21590 AT3G03050 AT3G23730 AT4G03550 AT5G16910 AT5G51830 AT1G16860 AT2G41770 AT3G01040 AT4G26690…	39	5	6	7	0.779628	0.943908	0.00498558	0.0100793
6.07703e-05	11	22	Shade avoidance	AT2G18010 AT2G42870 AT2G44910 AT2G46970 AT3G58850 AT4G16780 AT4G25260 AT5G47370 AT1G78600 AT1G18400 AT5G08130	3	4	1	3	0.998311	0.0282357	0.0604199	0.00192699
6.39216e-05	20	63	Protein targeting to membrane	AT1G01910 AT1G29310 AT1G48160 AT1G67680 AT1G69420 AT1G79940 AT2G34250 AT2G45070 AT3G10380 AT3G20920 AT3G26935 AT3G48760 AT3G53120 AT3G60800 AT5G41060 AT3G09740 AT1G48900 AT4G30600 AT5G61970 AT5G66960	18	2	0	0	0.0183308	0.696164	0.529898	0.663539
6.41125e-05	43	199	Ribonucleotide biosynthetic process	AT1G10670 AT1G30820 AT1G32440 AT1G50460 AT1G60810 AT2G19680 AT2G36580 AT3G04120 AT3G12670 AT3G15640 AT3G52990 AT4G29480 AT5G23300 AT5G56350 AT1G30680 AT5G45940 AT1G01090 AT1G09780 AT1G09830 AT1G12000 AT1G20950 AT1G27450 AT1G29900 AT1G30120 AT1G76550 AT1G78040 AT2G29560 AT2G34590 AT2G36530 AT2G37690 AT3G09820 AT3G25860 AT3G52930 AT4G09320 AT4G11010 AT5G03300 AT5G08680 AT5G13450 AT5G36880 AT1G54130…	35	5	1	2	0.0900126	0.775572	0.476294	0.400457
6.46178e-05	19	58	de novo protein folding	AT1G14980 AT2G33210 AT3G09440 AT3G13470 AT3G13860 AT3G17830 AT3G23990 AT3G47940 AT4G28480 AT4G37910 AT5G02490 AT5G02500 AT5G09590 AT5G18820 AT5G20720 AT5G28540 AT5G42020 AT5G48030 AT4G02450	17	0	0	2	0.0237706	0.972681	0.511818	0.0764957
7.54695e-05	40	181	Cellular polysaccharide biosynthetic process	AT1G23190 AT1G27600 AT1G27930 AT1G29890 AT1G33800 AT1G70730 AT1G74380 AT3G62720 AT4G01220 AT4G02500 AT4G32410 AT4G36890 AT4G39350 AT5G05170 AT5G60920 AT5G64020 AT3G61130 AT5G61840 AT1G31420 AT2G21590 AT3G03050 AT4G03550 AT5G16910 AT5G51830 AT1G16860 AT2G41770 AT3G01040 AT5G15470 AT1G05850 AT1G10670 AT1G71100 AT2G20370 AT2G44610 AT3G25140 AT3G26370 AT5G04885 AT5G20950 AT5G22130 AT5G62220 AT5G63840	27	3	6	4	0.767266	0.932045	0.000606974	0.0589671
7.90441e-05	39	175	Regulation of cellular amide metabolic process	AT1G01230 AT1G18080 AT1G48630 AT1G67620 AT2G32070 AT3G01790 AT3G07110 AT3G11800 AT3G12680 AT3G18130 AT3G19360 AT3G24830 AT3G55605 AT4G13170 AT5G02050 AT5G05990 AT5G15200 AT5G39850 AT5G48760 AT5G59180 AT5G62030 AT1G02140 AT1G11400 AT1G26630 AT1G49760 AT1G51510 AT2G23350 AT2G24050 AT3G16810 AT3G57290 AT4G18040 AT4G31790 AT4G33250 AT5G05470 AT5G35620 AT5G57870 AT5G60960 AT3G01470 AT3G08730	35	2	1	1	0.00360412	0.974443	0.426262	0.619498
8.61424e-05	62	330	Ribose phosphate metabolic process	AT1G10670 AT1G15120 AT1G22840 AT1G30820 AT1G32440 AT1G50460 AT1G60810 AT2G19680 AT2G36580 AT2G38700 AT3G04120 AT3G12670 AT3G15640 AT3G52730 AT3G52990 AT3G54250 AT4G10040 AT4G11820 AT4G29480 AT5G08300 AT5G22500 AT5G23250 AT5G23300 AT5G24400 AT5G56350 AT1G30680 AT1G76490 AT5G45940 AT1G01090 AT1G09780 AT1G09830 AT1G12000 AT1G20260 AT1G20950 AT1G27450 AT1G29900 AT1G30120 AT1G54130 AT1G71100 AT1G76550…	46	9	2	5	0.419108	0.645014	0.404448	0.10986
8.9239e-05	10	19	SnoRNA metabolic process	AT1G03360 AT2G25355 AT3G03920 AT3G46210 AT3G57150 AT4G25630 AT4G27490 AT5G52470 AT5G53770 AT4G21900	10	0	0	0	0	0.849656	0.31436	0.419948
9.11852e-05	24	86	Nucleoside diphosphate metabolic process	AT1G32440 AT1G50460 AT2G36580 AT3G04120 AT3G52990 AT5G56350 AT4G09320 AT1G01090 AT1G09780 AT1G12000 AT1G20950 AT1G30120 AT1G76550 AT1G78040 AT2G29560 AT2G34590 AT2G36530 AT3G25860 AT3G52930 AT3G57550 AT4G11010 AT5G08300 AT5G23250 AT3G54320	19	2	0	3	0.204849	0.809123	0.595769	0.0358477
9.60497e-05	33	139	Cell wall polysaccharide metabolic process	AT1G27600 AT1G27930 AT1G29890 AT1G33800 AT1G74380 AT3G62720 AT4G01220 AT4G02500 AT4G34260 AT4G36890 AT5G60920 AT5G64020 AT1G65310 AT1G68560 AT3G61130 AT4G30280 AT4G30290 AT5G61840 AT1G11545 AT2G01850 AT3G23730 AT2G41770 AT3G01040 AT4G26690 AT5G15470 AT5G55480 AT2G20370 AT2G44610 AT3G25140 AT3G26370 AT5G04885 AT5G20950 AT5G62220	22	3	4	4	0.770154	0.845233	0.00695567	0.0287408
9.89179e-05	161	1084	Cellular response to endogenous stimulus	AT1G12580 AT1G14920 AT1G23080 AT1G32440 AT1G63500 AT1G66350 AT2G36580 AT3G10660 AT3G17860 AT3G52990 AT3G54030 AT4G10620 AT4G13930 AT4G23650 AT4G26080 AT4G34870 AT4G35310 AT5G04870 AT5G17490 AT5G41260 AT5G56350 AT5G57050 AT5G57090 AT5G62880 AT1G04240 AT1G04250 AT1G04310 AT1G05850 AT1G10430 AT1G13670 AT1G15580 AT1G17550 AT1G19350 AT1G25490 AT1G28490 AT1G29420 AT1G29430 AT1G29440 AT1G29450 AT1G29460…	100	42	4	15	0.99919	0.00178143	0.714975	0.0119639
9.89179e-05	12	27	Cytoplasmic translational initiation	AT1G04170 AT1G66070 AT2G39990 AT2G46280 AT3G11400 AT3G56150 AT3G57290 AT4G20980 AT4G33250 AT5G25757 AT5G27640 AT5G44320	9	1	1	1	0.352496	0.639417	0.0707657	0.130407
0.00010041	23	81	Nucleoside diphosphate phosphorylation	AT1G32440 AT1G50460 AT2G36580 AT3G04120 AT3G52990 AT5G56350 AT4G09320 AT1G01090 AT1G09780 AT1G12000 AT1G20950 AT1G30120 AT1G76550 AT1G78040 AT2G29560 AT2G34590 AT2G36530 AT3G25860 AT3G52930 AT4G11010 AT5G08300 AT5G23250 AT3G54320	19	2	0	2	0.109759	0.784788	0.580221	0.119891
0.000101291	76	432	Response to cold	AT1G20440 AT1G20450 AT3G50970 AT3G56090 AT4G29810 AT5G54590 AT1G05260 AT1G09780 AT1G29395 AT1G31812 AT1G50460 AT1G53240 AT1G62820 AT1G79440 AT2G15970 AT2G17870 AT2G21660 AT2G26640 AT2G27020 AT2G27710 AT2G27720 AT2G35040 AT2G37190 AT2G39460 AT3G03050 AT3G08730 AT3G09200 AT3G17390 AT3G22310 AT3G22330 AT3G23830 AT3G24440 AT3G49910 AT3G53990 AT3G55280 AT4G04020 AT4G11150 AT4G13850 AT4G16845 AT4G17615…	50	21	0	5	0.922914	0.00806864	0.943203	0.215086
0.000102829	16	45	Acyl-CoA metabolic process	AT1G10670 AT1G60810 AT2G38700 AT3G54250 AT4G11820 AT5G08300 AT5G22500 AT5G23250 AT1G76490 AT5G45940 AT1G01090 AT5G36880 AT5G55070 AT3G06650 AT3G25860 AT5G49460	13	2	1	0	0.167373	0.538856	0.116861	0.581643
0.000102829	16	45	Thioester metabolic process	AT1G10670 AT1G60810 AT2G38700 AT3G54250 AT4G11820 AT5G08300 AT5G22500 AT5G23250 AT1G76490 AT5G45940 AT1G01090 AT5G36880 AT5G55070 AT3G06650 AT3G25860 AT5G49460	13	2	1	0	0.167373	0.538856	0.116861	0.581643
0.000113287	6	7	Endonucleolytic cleavage in ITS1 to separate SSU-rRNA from 5.8S rRNA and LSU-rRNA from tricistronic rRNA transcript (SSU-rRNA, 5.8S rRNA, LSU-rRNA)	AT1G72370 AT2G37990 AT3G04770 AT3G53890 AT3G56510 AT5G27700	5	1	0	0	0.1607	0.27761	0.202634	0.278759
0.000113287	6	7	Secondary alcohol biosynthetic process	AT1G10030 AT1G50430 AT4G17190 AT4G34640 AT4G34650 AT5G47770	6	0	0	0	0	0.679187	0.202634	0.278759
0.000113287	6	7	Secondary alcohol metabolic process	AT1G10030 AT1G50430 AT4G17190 AT4G34640 AT4G34650 AT5G47770	6	0	0	0	0	0.679187	0.202634	0.278759
0.00011384	43	204	Ribose phosphate biosynthetic process	AT1G10670 AT1G30820 AT1G32440 AT1G50460 AT1G60810 AT2G19680 AT2G36580 AT3G04120 AT3G12670 AT3G15640 AT3G52990 AT4G29480 AT5G23300 AT5G56350 AT1G30680 AT5G45940 AT1G01090 AT1G09780 AT1G09830 AT1G12000 AT1G20950 AT1G27450 AT1G29900 AT1G30120 AT1G76550 AT1G78040 AT2G29560 AT2G34590 AT2G36530 AT2G37690 AT3G09820 AT3G25860 AT3G52930 AT4G09320 AT4G11010 AT5G03300 AT5G08680 AT5G13450 AT5G36880 AT1G54130…	35	5	1	2	0.0900126	0.775572	0.476294	0.400457
0.000118566	38	172	Regulation of translation	AT1G18080 AT1G48630 AT1G67620 AT2G32070 AT3G01790 AT3G07110 AT3G11800 AT3G12680 AT3G18130 AT3G19360 AT3G24830 AT3G55605 AT4G13170 AT5G02050 AT5G05990 AT5G15200 AT5G39850 AT5G48760 AT5G59180 AT5G62030 AT1G02140 AT1G11400 AT1G26630 AT1G49760 AT1G51510 AT2G23350 AT2G24050 AT3G16810 AT3G57290 AT4G18040 AT4G31790 AT4G33250 AT5G05470 AT5G35620 AT5G57870 AT5G60960 AT3G01470 AT3G08730	34	2	1	1	0.00454195	0.970501	0.413361	0.605265
0.000144452	61	329	Cell development	AT3G27960 AT2G38120 AT3G01040 AT4G15415 AT4G17530 AT4G26690 AT5G15470 AT5G43900 AT5G47200 AT5G55480 AT1G01510 AT1G01910 AT1G08660 AT1G13180 AT1G22740 AT1G33240 AT1G34350 AT1G50460 AT1G53000 AT1G56580 AT1G59610 AT1G64980 AT1G68990 AT1G71270 AT1G73430 AT1G74380 AT1G74800 AT2G22475 AT2G27600 AT2G34480 AT2G34650 AT2G36880 AT2G41630 AT3G09840 AT3G10525 AT3G16630 AT3G18000 AT3G18780 AT3G22200 AT3G23980…	46	7	5	3	0.335982	0.848628	0.0252238	0.406295
0.000153438	74	423	Nucleotide metabolic process	AT1G10670 AT1G15120 AT1G22840 AT1G30820 AT1G32440 AT1G50460 AT1G60810 AT1G68760 AT2G19680 AT2G36580 AT2G38700 AT2G41540 AT3G04120 AT3G12670 AT3G15640 AT3G20790 AT3G52730 AT3G52990 AT3G54250 AT4G10040 AT4G11820 AT4G29480 AT5G08300 AT5G20070 AT5G22500 AT5G23250 AT5G23300 AT5G24400 AT5G56350 AT1G30680 AT1G76490 AT4G09320 AT5G26667 AT5G45940 AT5G60340 AT1G01090 AT1G09780 AT1G09830 AT1G12000 AT1G20260…	55	12	2	5	0.410112	0.520017	0.519691	0.198291
0.000153438	8	13	SnoRNA 3 -end processing	AT1G03360 AT2G25355 AT3G46210 AT3G57150 AT4G25630 AT4G27490 AT5G52470 AT5G53770	8	0	0	0	0	0.780381	0.260605	0.353195
0.000153438	8	13	UDP-galactose transmembrane transport	AT1G14360 AT2G02810 AT1G76670 AT1G77610 AT4G39390 AT1G21070 AT1G34020 AT5G42420	6	1	0	1	0.336349	0.413839	0.260605	0.0635594
0.000184006	51	262	Proteasomal protein catabolic process	AT1G13060 AT1G16190 AT1G16470 AT1G17280 AT1G21720 AT1G45000 AT1G47250 AT1G50670 AT1G53850 AT1G56450 AT1G64520 AT1G77440 AT1G79210 AT2G27020 AT2G30050 AT3G01340 AT3G02540 AT3G07060 AT3G07550 AT3G09840 AT3G14290 AT3G22110 AT3G22630 AT3G26340 AT3G51260 AT3G54650 AT3G58030 AT4G04210 AT4G14800 AT4G24820 AT4G28470 AT4G38630 AT5G05780 AT5G09900 AT5G20570 AT5G23540 AT5G25350 AT5G28540 AT5G35590 AT5G42020…	36	4	6	5	0.645465	0.953629	0.0026453	0.0519747
0.00020089	50	256	Response to cytokinin	AT1G05010 AT3G56090 AT4G21200 AT4G34870 AT1G12000 AT1G15140 AT1G18540 AT1G21750 AT1G49600 AT1G51980 AT1G56070 AT1G62380 AT2G19730 AT2G21660 AT2G29080 AT2G33210 AT2G37270 AT2G44060 AT3G02180 AT3G07110 AT3G07230 AT3G09200 AT3G25230 AT3G25520 AT3G49010 AT3G51800 AT4G01850 AT4G08390 AT4G11150 AT4G17720 AT4G20260 AT4G37910 AT5G02870 AT5G04430 AT5G10360 AT5G15090 AT5G42020 AT5G46290 AT5G53400 AT1G64520…	37	6	3	4	0.429271	0.782887	0.113534	0.124369
0.000202846	25	96	Regulation of GTPase activity	AT1G04830 AT2G30050 AT2G30710 AT2G43490 AT3G01340 AT3G02460 AT5G52580 AT1G07140 AT1G10870 AT2G01470 AT2G30060 AT2G35210 AT2G37550 AT2G46710 AT3G05000 AT3G07880 AT3G11490 AT3G23660 AT3G53710 AT3G59920 AT4G01810 AT4G13350 AT4G17890 AT5G46750 AT5G58590	20	3	0	2	0.174877	0.64805	0.61074	0.1443
0.000204643	52	270	Nucleotide biosynthetic process	AT1G10670 AT1G30820 AT1G32440 AT1G50460 AT1G60810 AT2G19680 AT2G36580 AT3G04120 AT3G12670 AT3G15640 AT3G52990 AT4G29480 AT5G23300 AT5G56350 AT1G30680 AT5G26667 AT5G45940 AT1G01090 AT1G09780 AT1G09830 AT1G12000 AT1G20950 AT1G27450 AT1G29900 AT1G30120 AT1G62430 AT1G76550 AT1G78040 AT2G29560 AT2G34590 AT2G35040 AT2G36530 AT2G37250 AT2G37690 AT3G09820 AT3G23580 AT3G25860 AT3G52930 AT4G09320 AT4G11010…	42	7	1	2	0.0912809	0.69554	0.578479	0.525057
0.000212497	79	464	Modification-dependent macromolecule catabolic process	AT1G03360 AT1G13060 AT1G16190 AT1G16470 AT1G17280 AT1G20200 AT1G21720 AT1G29150 AT1G45000 AT1G47250 AT1G50670 AT1G53850 AT1G56450 AT1G64520 AT1G75990 AT1G77440 AT1G79210 AT2G25355 AT2G26590 AT2G27020 AT2G30050 AT2G36170 AT2G47110 AT3G01340 AT3G02540 AT3G07060 AT3G07550 AT3G07750 AT3G09840 AT3G14290 AT3G22110 AT3G22630 AT3G26340 AT3G46460 AT3G51260 AT3G52590 AT3G53120 AT3G54650 AT3G55380 AT3G58030…	62	6	6	5	0.137585	0.988787	0.0272393	0.241131
0.000216204	45	223	Cellular carbohydrate biosynthetic process	AT1G06410 AT1G23190 AT1G27600 AT1G27930 AT1G29890 AT1G33800 AT1G70730 AT1G74380 AT2G18700 AT3G62720 AT4G01220 AT4G02500 AT4G12430 AT4G32410 AT4G36890 AT4G39350 AT4G39800 AT5G05170 AT5G60920 AT5G64020 AT3G61130 AT5G61840 AT1G31420 AT1G68020 AT2G21590 AT3G03050 AT4G03550 AT5G16910 AT5G51830 AT1G16860 AT2G41770 AT3G01040 AT5G15470 AT1G05850 AT1G10670 AT1G71100 AT2G20370 AT2G44610 AT3G25140 AT3G26370…	32	3	6	4	0.600884	0.963881	0.00125736	0.0885171
0.000216204	14	38	Cellular response to unfolded protein	AT1G27330 AT1G27350 AT1G50670 AT3G09440 AT4G37910 AT5G02490 AT5G02500 AT5G09590 AT5G28540 AT5G42020 AT1G14360 AT1G42990 AT2G02810 AT5G62390	11	1	0	2	0.246186	0.723758	0.410432	0.0349226
0.000216204	14	38	Response to unfolded protein	AT1G27330 AT1G27350 AT1G50670 AT3G09440 AT4G37910 AT5G02490 AT5G02500 AT5G09590 AT5G28540 AT5G42020 AT1G14360 AT1G42990 AT2G02810 AT5G62390	11	1	0	2	0.246186	0.723758	0.410432	0.0349226
0.000216204	14	38	RRNA modification	AT1G10490 AT1G22270 AT2G20490 AT3G03920 AT3G57000 AT3G57150 AT3G57940 AT4G25630 AT4G25730 AT4G26600 AT5G08180 AT5G52470 AT5G55920 AT5G57280	14	0	0	0	0	0.929543	0.410432	0.533498
0.000216526	9	17	SnoRNA processing	AT1G03360 AT2G25355 AT3G46210 AT3G57150 AT4G25630 AT4G27490 AT5G52470 AT5G53770 AT4G21900	9	0	0	0	0	0.81829	0.28799	0.38748
0.00023505	39	184	Purine nucleotide biosynthetic process	AT1G10670 AT1G32440 AT1G50460 AT1G60810 AT2G19680 AT2G36580 AT3G04120 AT3G15640 AT3G52990 AT4G29480 AT5G56350 AT5G45940 AT1G01090 AT1G09780 AT1G09830 AT1G12000 AT1G20950 AT1G27450 AT1G30120 AT1G76550 AT1G78040 AT2G29560 AT2G34590 AT2G35040 AT2G36530 AT2G37690 AT3G09820 AT3G25860 AT3G52930 AT4G09320 AT4G11010 AT5G03300 AT5G08680 AT5G13450 AT5G36880 AT1G54130 AT3G54320 AT3G06650 AT5G49460	32	5	0	2	0.0815738	0.686477	0.770505	0.341965
0.000250424	140	937	Anatomical structure morphogenesis	AT1G50890 AT2G17800 AT2G20750 AT3G22820 AT3G23660 AT4G01810 AT4G34490 AT5G62880 AT2G18010 AT5G39990 AT1G01510 AT2G42230 AT4G03550 AT4G39920 AT5G15580 AT1G69530 AT1G75780 AT2G37640 AT2G40610 AT3G27960 AT1G34110 AT1G65650 AT2G38120 AT3G01040 AT3G07050 AT3G23980 AT3G46290 AT3G49720 AT4G15415 AT4G17530 AT4G26540 AT4G26690 AT5G15470 AT5G41520 AT5G43900 AT5G47200 AT5G54380 AT5G55480 AT5G56040 AT5G65810…	102	19	8	11	0.561454	0.85239	0.077002	0.0692341
0.000250424	38	178	Purine ribonucleotide biosynthetic process	AT1G10670 AT1G32440 AT1G50460 AT1G60810 AT2G19680 AT2G36580 AT3G04120 AT3G15640 AT3G52990 AT4G29480 AT5G56350 AT5G45940 AT1G01090 AT1G09780 AT1G09830 AT1G12000 AT1G20950 AT1G27450 AT1G30120 AT1G76550 AT1G78040 AT2G29560 AT2G34590 AT2G36530 AT2G37690 AT3G09820 AT3G25860 AT3G52930 AT4G09320 AT4G11010 AT5G03300 AT5G08680 AT5G13450 AT5G36880 AT1G54130 AT3G54320 AT3G06650 AT5G49460	31	5	0	2	0.0954465	0.660922	0.761678	0.327227
0.000285926	18	59	Mitochondrial transmembrane transport	AT1G55900 AT1G61570 AT1G72750 AT2G33210 AT2G36070 AT3G07910 AT3G10110 AT3G13860 AT3G15640 AT3G20000 AT3G23990 AT3G25120 AT3G54110 AT3G59280 AT4G26780 AT5G55200 AT3G46560 AT1G14560	16	2	0	0	0.0307599	0.623114	0.493041	0.624819
0.000285926	18	59	Nucleoside bisphosphate metabolic process	AT1G10670 AT1G60810 AT2G38700 AT3G54250 AT4G11820 AT5G08300 AT5G22500 AT5G23250 AT1G76490 AT5G45940 AT1G01090 AT1G54130 AT5G23300 AT5G36880 AT5G55070 AT3G06650 AT3G25860 AT5G49460	14	3	1	0	0.264405	0.378466	0.14207	0.624819
0.000285926	18	59	Purine nucleoside bisphosphate metabolic process	AT1G10670 AT1G60810 AT2G38700 AT3G54250 AT4G11820 AT5G08300 AT5G22500 AT5G23250 AT1G76490 AT5G45940 AT1G01090 AT1G54130 AT5G23300 AT5G36880 AT5G55070 AT3G06650 AT3G25860 AT5G49460	14	3	1	0	0.264405	0.378466	0.14207	0.624819
0.000285926	18	59	Ribonucleoside bisphosphate metabolic process	AT1G10670 AT1G60810 AT2G38700 AT3G54250 AT4G11820 AT5G08300 AT5G22500 AT5G23250 AT1G76490 AT5G45940 AT1G01090 AT1G54130 AT5G23300 AT5G36880 AT5G55070 AT3G06650 AT3G25860 AT5G49460	14	3	1	0	0.264405	0.378466	0.14207	0.624819
0.000293594	22	81	Nucleotide catabolic process	AT1G32440 AT1G50460 AT1G68760 AT2G36580 AT3G04120 AT3G52990 AT5G20070 AT5G56350 AT5G45940 AT1G01090 AT1G09780 AT1G12000 AT1G20950 AT1G30120 AT1G76550 AT1G78040 AT2G29560 AT2G34590 AT2G36530 AT3G25860 AT3G52930 AT3G54320	18	3	0	1	0.132187	0.541559	0.564076	0.326696
0.000309012	48	247	Membrane organization	AT1G01910 AT1G04750 AT1G11890 AT1G14910 AT1G27700 AT1G28490 AT1G48240 AT1G56330 AT1G61570 AT2G01470 AT2G25430 AT2G29080 AT2G30050 AT2G33120 AT2G33470 AT2G35190 AT2G35210 AT3G01340 AT3G05710 AT3G07910 AT3G09740 AT3G10110 AT3G10730 AT3G23660 AT3G24350 AT3G25120 AT3G54300 AT3G63460 AT4G01810 AT4G04210 AT4G17890 AT4G32285 AT5G05760 AT5G08080 AT5G22360 AT5G46750 AT5G63220 AT5G09260 AT5G22950 AT1G27390…	36	11	0	1	0.367065	0.112639	0.836597	0.730048
0.000309012	40	193	Purine-containing compound biosynthetic process	AT1G10670 AT1G27450 AT1G32440 AT1G50460 AT1G60810 AT2G19680 AT2G36580 AT3G04120 AT3G15640 AT3G52990 AT4G29480 AT5G56350 AT5G45940 AT1G01090 AT1G09780 AT1G09830 AT1G12000 AT1G20950 AT1G30120 AT1G76550 AT1G78040 AT2G29560 AT2G34590 AT2G35040 AT2G36530 AT2G37690 AT3G09820 AT3G25860 AT3G52930 AT4G09320 AT4G11010 AT5G03300 AT5G08680 AT5G13450 AT5G15950 AT5G36880 AT1G54130 AT3G54320 AT3G06650 AT5G49460	33	5	0	2	0.0694849	0.710731	0.779005	0.356676
0.000321524	24	93	Positive regulation of GTPase activity	AT1G04830 AT2G30050 AT2G30710 AT2G43490 AT3G01340 AT3G02460 AT5G52580 AT1G07140 AT1G10870 AT2G01470 AT2G30060 AT2G35210 AT2G37550 AT2G46710 AT3G07880 AT3G11490 AT3G23660 AT3G53710 AT3G59920 AT4G01810 AT4G13350 AT4G17890 AT5G46750 AT5G58590	19	3	0	2	0.204849	0.614446	0.595769	0.131897
0.000329633	19	65	Chaperone-mediated protein folding	AT1G14980 AT3G09440 AT3G17830 AT3G25230 AT3G47940 AT4G28480 AT4G37910 AT5G02490 AT5G02500 AT5G09590 AT5G20720 AT5G28540 AT5G42020 AT5G48030 AT5G48570 AT3G53990 AT4G02450 AT4G29520 AT5G56030	14	2	1	2	0.415177	0.661067	0.155069	0.0764957
0.000334784	47	241	Proteasome-mediated ubiquitin-dependent protein catabolic process	AT1G13060 AT1G16190 AT1G16470 AT1G17280 AT1G21720 AT1G45000 AT1G47250 AT1G50670 AT1G53850 AT1G56450 AT1G64520 AT1G77440 AT1G79210 AT2G27020 AT2G30050 AT3G01340 AT3G02540 AT3G07060 AT3G07550 AT3G09840 AT3G14290 AT3G22110 AT3G22630 AT3G26340 AT3G51260 AT3G54650 AT4G04210 AT4G14800 AT4G24820 AT4G28470 AT4G38630 AT5G05780 AT5G09900 AT5G20570 AT5G23540 AT5G25350 AT5G28540 AT5G35590 AT5G42020 AT5G42790…	33	4	5	5	0.657185	0.926364	0.00753211	0.0369653
0.000350514	22	82	Endocytosis	AT1G03930 AT1G14910 AT2G20760 AT2G25430 AT2G40060 AT3G08530 AT3G11130 AT4G12770 AT4G14340 AT4G26100 AT4G28540 AT4G32285 AT5G44100 AT1G59610 AT3G01780 AT5G42080 AT5G46630 AT1G03900 AT1G47830 AT5G22780 AT5G57460 AT4G34660	19	3	0	0	0.0467966	0.541559	0.564076	0.698264
0.000350514	22	82	Nucleoside phosphate catabolic process	AT1G32440 AT1G50460 AT1G68760 AT2G36580 AT3G04120 AT3G52990 AT5G20070 AT5G56350 AT5G45940 AT1G01090 AT1G09780 AT1G12000 AT1G20950 AT1G30120 AT1G76550 AT1G78040 AT2G29560 AT2G34590 AT2G36530 AT3G25860 AT3G52930 AT3G54320	18	3	0	1	0.132187	0.541559	0.564076	0.326696
0.000356315	6	8	Endonucleolytic cleavage of tricistronic rRNA transcript (SSU-rRNA, 5.8S rRNA, LSU-rRNA)	AT1G72370 AT2G37990 AT3G04770 AT3G53890 AT3G56510 AT5G27700	5	1	0	0	0.1607	0.27761	0.202634	0.278759
0.000358138	13	35	NcRNA 3 -end processing	AT1G03360 AT1G72370 AT2G25355 AT3G04770 AT3G07750 AT3G46210 AT3G53890 AT3G57150 AT4G25630 AT4G27490 AT5G27700 AT5G52470 AT5G53770	12	1	0	0	0.0190416	0.683893	0.387756	0.507386
0.000379335	25	100	Cytoskeleton-dependent cytokinesis	AT2G31270 AT3G03050 AT4G32410 AT4G39350 AT5G05170 AT5G16910 AT3G55340 AT4G34660 AT1G04750 AT2G33120 AT3G50960 AT5G26910 AT5G42080 AT5G66410 AT1G09630 AT1G14920 AT1G76670 AT2G32980 AT3G55000 AT4G00100 AT5G03540 AT5G11040 AT5G18580 AT5G55230 AT2G35190	19	2	1	3	0.324734	0.831087	0.236452	0.040939
0.000379335	61	341	Monocarboxylic acid biosynthetic process	AT1G06350 AT1G06360 AT1G10670 AT1G32440 AT1G50460 AT1G60810 AT2G24300 AT2G30200 AT2G31360 AT2G36580 AT3G04120 AT3G22200 AT3G52990 AT3G55360 AT4G31000 AT5G08415 AT5G46290 AT5G56350 AT2G44620 AT4G24510 AT5G04620 AT1G01090 AT1G08510 AT1G09780 AT1G12000 AT1G19440 AT1G20950 AT1G24360 AT1G30120 AT1G54580 AT1G54630 AT1G62640 AT1G64670 AT1G65290 AT1G67730 AT1G76550 AT1G78040 AT2G05990 AT2G22810 AT2G26640…	42	13	2	4	0.767849	0.156717	0.394417	0.221517
0.000379335	109	702	Organophosphate metabolic process	AT1G10670 AT1G13560 AT1G15120 AT1G16560 AT1G22840 AT1G29900 AT1G30820 AT1G32440 AT1G50460 AT1G60810 AT1G65290 AT1G68760 AT2G19680 AT2G36580 AT2G38700 AT2G39290 AT2G41540 AT2G44620 AT3G02780 AT3G04120 AT3G12670 AT3G15640 AT3G20790 AT3G24090 AT3G48610 AT3G51460 AT3G52730 AT3G52990 AT3G54250 AT4G04870 AT4G10040 AT4G11820 AT4G17190 AT4G29480 AT4G34640 AT4G34650 AT5G08300 AT5G16440 AT5G20070 AT5G22500…	80	18	4	7	0.495657	0.520727	0.378513	0.221551
0.000379335	25	100	Secretion by cell	AT1G04750 AT1G09330 AT1G71820 AT2G01470 AT2G33120 AT3G10380 AT3G46060 AT3G53610 AT3G54300 AT4G02350 AT4G34450 AT5G03520 AT5G08080 AT5G20165 AT5G22360 AT5G49830 AT4G24190 AT1G54090 AT1G72470 AT1G77140 AT2G17980 AT5G03540 AT3G05710 AT2G44610 AT5G41950	19	4	1	1	0.324734	0.438027	0.236452	0.38516
0.000444918	24	95	Mitotic cytokinesis	AT2G31270 AT3G03050 AT4G32410 AT4G39350 AT5G05170 AT5G16910 AT3G55340 AT4G34660 AT1G04750 AT2G33120 AT3G50960 AT5G26910 AT5G42080 AT5G66410 AT1G09630 AT1G76670 AT2G32980 AT3G55000 AT4G00100 AT5G03540 AT5G11040 AT5G18580 AT5G55230 AT2G35190	19	2	1	2	0.204849	0.809123	0.222632	0.131897
0.000444918	47	244	Nucleoside monophosphate metabolic process	AT1G15120 AT1G22840 AT1G32440 AT1G50460 AT2G19680 AT2G36580 AT3G04120 AT3G15640 AT3G52730 AT3G52990 AT4G10040 AT4G29480 AT5G56350 AT1G01090 AT1G09780 AT1G09830 AT1G12000 AT1G20260 AT1G20950 AT1G27450 AT1G29900 AT1G30120 AT1G72040 AT1G76550 AT1G78040 AT1G78900 AT2G29560 AT2G34590 AT2G36530 AT2G37250 AT2G37690 AT3G07800 AT3G09820 AT3G25860 AT3G52930 AT3G57550 AT4G25280 AT4G38510 AT5G03300 AT5G08680…	35	8	0	4	0.399406	0.424347	0.830312	0.102134
0.000450341	115	752	Response to light stimulus	AT1G28520 AT1G78600 AT4G17640 AT4G27430 AT4G34870 AT5G02200 AT5G47080 AT1G02340 AT2G18790 AT3G47860 AT4G01120 AT1G02090 AT1G14280 AT1G34010 AT1G53380 AT2G02950 AT2G16365 AT2G17990 AT2G23380 AT2G26990 AT2G45260 AT3G61140 AT4G16780 AT4G34550 AT5G04190 AT5G42970 AT5G56280 AT1G01470 AT1G14920 AT1G15550 AT1G26910 AT1G66580 AT1G69530 AT1G75780 AT2G18010 AT2G21970 AT2G26640 AT2G29090 AT2G37640 AT2G39460…	66	35	4	10	0.999893	0.000167578	0.422612	0.0420984
0.000538228	8	15	Peptidyl-arginine methylation	AT1G04870 AT2G19670 AT3G12270 AT4G29510 AT4G31120 AT1G04900 AT5G65860 AT5G06550	8	0	0	0	0	0.780381	0.260605	0.353195
0.000538228	8	15	Peptidyl-arginine modification	AT1G04870 AT2G19670 AT3G12270 AT4G29510 AT4G31120 AT1G04900 AT5G65860 AT5G06550	8	0	0	0	0	0.780381	0.260605	0.353195
0.00054075	144	986	Cellular developmental process	AT1G50890 AT2G17800 AT3G22820 AT3G23660 AT4G01680 AT4G01810 AT4G34490 AT5G15310 AT5G62880 AT4G16515 AT5G39990 AT5G64770 AT1G01510 AT1G25425 AT1G66350 AT2G18000 AT2G23380 AT2G30120 AT2G42230 AT2G47270 AT3G12680 AT3G44735 AT4G03550 AT4G39920 AT5G15580 AT5G27220 AT5G45600 AT5G51230 AT5G58230 AT1G75780 AT3G27960 AT1G14920 AT2G38120 AT2G41420 AT3G01040 AT3G46290 AT3G49720 AT4G15415 AT4G17530 AT4G26690…	107	21	7	9	0.406653	0.767007	0.166686	0.234562
0.000564555	29	127	Positive regulation of hydrolase activity	AT1G04830 AT1G23220 AT2G30050 AT2G30710 AT2G43490 AT3G01340 AT3G02460 AT3G18580 AT4G11060 AT5G20110 AT5G52580 AT1G07140 AT1G10870 AT2G01470 AT2G26590 AT2G30060 AT2G35210 AT2G37550 AT2G46710 AT3G07880 AT3G11490 AT3G23660 AT3G53710 AT3G59920 AT4G01810 AT4G13350 AT4G17890 AT5G46750 AT5G58590	23	4	0	2	0.187737	0.577394	0.665283	0.197224
0.000593667	208	1512	Cellular response to chemical stimulus	AT1G05010 AT1G12580 AT1G14920 AT1G23080 AT1G27330 AT1G27350 AT1G32440 AT1G50670 AT1G63500 AT1G66350 AT2G18030 AT2G36580 AT3G09440 AT3G09840 AT3G10660 AT3G17860 AT3G52990 AT3G54030 AT3G58030 AT4G08390 AT4G10620 AT4G13930 AT4G16660 AT4G23650 AT4G26080 AT4G28730 AT4G34870 AT4G35310 AT4G37910 AT5G02490 AT5G02500 AT5G04870 AT5G09590 AT5G17490 AT5G20500 AT5G28540 AT5G41260 AT5G42020 AT5G56350 AT5G57050…	130	53	5	20	0.999752	0.00105173	0.785284	0.00372823
0.00059369	17	57	Cellular response to topologically incorrect protein	AT1G27330 AT1G27350 AT1G50670 AT3G09440 AT3G09840 AT3G58030 AT4G37910 AT5G02490 AT5G02500 AT5G09590 AT5G28540 AT5G42020 AT1G14360 AT1G42990 AT2G02810 AT5G52060 AT5G62390	12	1	1	3	0.525538	0.818559	0.129321	0.0107681
0.00059369	9	19	RRNA-containing ribonucleoprotein complex export from nucleus	AT1G72370 AT2G03820 AT2G37990 AT2G44510 AT3G04770 AT3G49990 AT3G51800 AT1G13160 AT2G40430	8	1	0	0	0.0644207	0.477109	0.28799	0.38748
0.000637196	16	52	Vesicle docking	AT1G27700 AT1G28490 AT3G05710 AT3G09740 AT3G24350 AT3G46060 AT3G53610 AT4G04910 AT5G03520 AT5G05760 AT5G08080 AT5G49830 AT1G77140 AT2G17980 AT3G10380 AT4G02350	13	3	0	0	0.167373	0.293599	0.453295	0.581643
0.000687716	21	80	Cellular response to heat	AT3G09440 AT4G15802 AT4G37910 AT5G02490 AT5G02500 AT5G09590 AT5G28540 AT5G42020 AT5G56000 AT5G56010 AT5G56030 AT5G07350 AT5G61780 AT5G10010 AT3G25230 AT5G47550 AT5G48570 AT5G62390 AT1G47500 AT1G49600 AT3G19130	15	2	2	2	0.51296	0.728429	0.0410464	0.0972027
0.000687716	75	452	Modification-dependent protein catabolic process	AT1G13060 AT1G16190 AT1G16470 AT1G17280 AT1G20200 AT1G21720 AT1G29150 AT1G45000 AT1G47250 AT1G50670 AT1G53850 AT1G56450 AT1G64520 AT1G75990 AT1G77440 AT1G79210 AT2G26590 AT2G27020 AT2G30050 AT2G36170 AT2G47110 AT3G01340 AT3G02540 AT3G07060 AT3G07550 AT3G09840 AT3G14290 AT3G22110 AT3G22630 AT3G26340 AT3G46460 AT3G51260 AT3G52590 AT3G53120 AT3G54650 AT3G55380 AT3G58030 AT3G62250 AT4G02890 AT4G04210…	58	6	6	5	0.202381	0.982176	0.02115	0.206627
0.000687716	59	334	Regulation of growth	AT1G11240 AT4G12770 AT1G12920 AT1G26945 AT1G29420 AT1G29430 AT1G29440 AT1G29450 AT1G29460 AT1G29490 AT1G29500 AT1G75080 AT2G42870 AT2G43060 AT2G44080 AT3G03830 AT3G14370 AT3G23980 AT3G28857 AT3G58850 AT3G59900 AT4G30410 AT4G34760 AT4G38850 AT5G15160 AT5G15580 AT5G18010 AT5G18030 AT5G18050 AT5G18060 AT5G18080 AT5G60340 AT1G14920 AT1G34110 AT3G49720 AT4G26540 AT5G56040 AT5G65810 AT1G33240 AT2G04550…	30	22	1	6	0.999859	6.40953e-05	0.647295	0.0359485
0.000690629	68	400	Regulation of hormone levels	AT1G15550 AT1G23080 AT1G29420 AT1G29430 AT1G29440 AT1G29450 AT1G29460 AT1G29490 AT1G29500 AT1G33990 AT1G50430 AT1G54990 AT1G62380 AT1G78440 AT2G24300 AT2G35990 AT3G30180 AT4G31000 AT5G38970 AT5G57090 AT1G25490 AT4G21200 AT5G03540 AT5G07010 AT1G05010 AT1G75500 AT1G77330 AT2G22810 AT2G38120 AT3G28860 AT4G37770 AT1G15690 AT1G22530 AT1G30690 AT4G02450 AT4G09160 AT1G05680 AT1G05850 AT1G08410 AT1G17140…	42	18	4	4	0.979614	0.019247	0.107497	0.292278
0.000696183	39	194	Seedling development	AT1G05010 AT1G14920 AT1G15550 AT1G66350 AT5G17490 AT1G08970 AT1G18080 AT1G48630 AT1G54830 AT3G18130 AT5G06550 AT5G58440 AT1G18580 AT1G20450 AT1G28240 AT1G62380 AT2G18790 AT2G34900 AT3G25230 AT3G54770 AT3G63420 AT4G13850 AT4G22140 AT4G27310 AT4G27490 AT4G28320 AT4G29040 AT4G38630 AT4G39400 AT5G02500 AT5G09810 AT5G15090 AT5G23070 AT5G47550 AT5G53000 AT5G55630 AT5G56030 AT5G61780 AT5G66460	27	5	2	5	0.68415	0.686477	0.1747	0.0160329
0.00069863	26	110	Secretion	AT1G04750 AT1G09330 AT1G71820 AT2G01470 AT2G33120 AT3G10380 AT3G46060 AT3G53610 AT3G54300 AT4G02350 AT4G34450 AT5G03520 AT5G08080 AT5G20165 AT5G22360 AT5G49830 AT4G24190 AT1G54090 AT1G72470 AT1G77140 AT2G06925 AT2G17980 AT5G03540 AT3G05710 AT2G44610 AT5G41950	19	5	1	1	0.455937	0.285765	0.250314	0.404168
0.000708647	25	104	Regulation of protein complex assembly	AT1G45000 AT1G53750 AT1G56330 AT2G01470 AT2G17800 AT2G19760 AT2G30910 AT3G23660 AT4G01810 AT4G29350 AT5G19990 AT5G20000 AT5G43010 AT5G58290 AT5G62880 AT1G20260 AT2G22370 AT3G25500 AT4G20260 AT4G38510 AT5G55230 AT1G13180 AT2G41740 AT2G34150 AT2G46225	18	4	1	2	0.502674	0.438027	0.236452	0.1443
0.000711598	24	98	Intracellular protein transmembrane transport	AT1G29310 AT1G48160 AT1G55900 AT1G61570 AT1G67680 AT1G72750 AT2G33210 AT2G34250 AT2G36070 AT2G45070 AT3G07910 AT3G10110 AT3G13860 AT3G20000 AT3G20920 AT3G23990 AT3G25120 AT3G59280 AT4G26780 AT5G55200 AT1G79940 AT3G46560 AT2G04030 AT5G25760	19	5	0	0	0.204849	0.223286	0.595769	0.729404
0.000713191	7	12	Acetyl-CoA biosynthetic process	AT1G10670 AT1G60810 AT1G01090 AT5G36880 AT3G06650 AT3G25860 AT5G49460	7	0	0	0	0	0.734563	0.232166	0.31699
0.000713191	7	12	Peptidyl-arginine N-methylation	AT1G04870 AT2G19670 AT3G12270 AT4G29510 AT1G04900 AT4G31120 AT5G65860	7	0	0	0	0	0.734563	0.232166	0.31699
0.000713191	7	12	S-adenosylmethionine metabolic process	AT3G23810 AT4G13940 AT5G65860 AT2G36880 AT3G17390 AT4G01850 AT4G15415	5	0	0	2	0.413955	0.734563	0.232166	0.00443505
0.000713191	261	1963	Small molecule metabolic process	AT1G06350 AT1G06360 AT1G10030 AT1G10670 AT1G15120 AT1G15550 AT1G18640 AT1G22840 AT1G23190 AT1G27450 AT1G29880 AT1G29900 AT1G30820 AT1G31070 AT1G32440 AT1G33990 AT1G48850 AT1G48860 AT1G50460 AT1G53520 AT1G60810 AT1G64660 AT1G65520 AT1G66530 AT1G68760 AT1G70730 AT1G78440 AT2G13560 AT2G17630 AT2G19680 AT2G24300 AT2G29090 AT2G30200 AT2G31360 AT2G34770 AT2G36310 AT2G36580 AT2G38700 AT2G40660 AT2G41540…	190	42	11	18	0.611791	0.656523	0.263225	0.102425
0.000728611	80	491	Peptidyl-amino acid modification	AT1G03930 AT1G04870 AT1G12580 AT1G61790 AT1G69420 AT1G76400 AT2G19670 AT2G38130 AT2G43080 AT3G02980 AT3G10540 AT3G10660 AT3G11800 AT3G12270 AT3G25230 AT3G26935 AT3G48760 AT3G60800 AT4G14340 AT4G23650 AT4G26100 AT4G28540 AT4G29510 AT4G31120 AT4G35310 AT5G04870 AT5G08415 AT5G09890 AT5G11470 AT5G17240 AT5G18900 AT5G41060 AT5G44100 AT5G48570 AT5G57020 AT5G62030 AT5G66060 AT5G66680 AT5G67630 AT1G27120…	69	7	2	2	0.00223383	0.975772	0.572587	0.802916
0.000757218	20	75	Purine nucleoside diphosphate metabolic process	AT1G32440 AT1G50460 AT2G36580 AT3G04120 AT3G52990 AT5G56350 AT1G01090 AT1G09780 AT1G12000 AT1G20950 AT1G30120 AT1G76550 AT1G78040 AT2G29560 AT2G34590 AT2G36530 AT3G25860 AT3G52930 AT3G57550 AT3G54320	16	2	0	2	0.188995	0.696164	0.529898	0.0865858
0.000757218	20	75	Purine ribonucleoside diphosphate metabolic process	AT1G32440 AT1G50460 AT2G36580 AT3G04120 AT3G52990 AT5G56350 AT1G01090 AT1G09780 AT1G12000 AT1G20950 AT1G30120 AT1G76550 AT1G78040 AT2G29560 AT2G34590 AT2G36530 AT3G25860 AT3G52930 AT3G57550 AT3G54320	16	2	0	2	0.188995	0.696164	0.529898	0.0865858
0.000757218	20	75	RNA methylation	AT1G22270 AT3G54170 AT3G56120 AT3G57000 AT4G10760 AT4G25630 AT4G25730 AT4G26600 AT4G27340 AT5G14600 AT5G24840 AT5G52470 AT5G55920 AT5G57280 AT1G36310 AT2G19870 AT3G21300 AT4G15520 AT4G40000 AT5G13680	17	0	1	2	0.0727288	0.977397	0.168282	0.0865858
0.000771291	16	53	Cold acclimation	AT1G20440 AT1G20450 AT3G50970 AT4G29810 AT5G54590 AT1G29395 AT2G15970 AT1G28520 AT2G24500 AT4G36020 AT1G56070 AT2G17870 AT2G46810 AT4G13850 AT5G38480 AT5G67590	10	6	0	0	0.77554	0.0121997	0.453295	0.581643
0.000811848	10	24	Cotranslational protein targeting to membrane	AT1G29310 AT1G48160 AT1G67680 AT1G79940 AT2G34250 AT2G45070 AT1G48900 AT4G30600 AT5G61970 AT5G66960	8	2	0	0	0.216706	0.241539	0.31436	0.419948
0.000811848	23	93	Organelle fusion	AT1G04750 AT1G11890 AT1G27700 AT1G28490 AT1G48240 AT2G29080 AT2G33120 AT2G35190 AT3G05710 AT3G09740 AT3G24350 AT3G54300 AT5G05760 AT5G08080 AT5G22360 AT1G28395 AT1G31817 AT4G30930 AT1G72440 AT2G20490 AT2G34260 AT4G05440 AT5G48030	18	5	0	0	0.238722	0.193898	0.580221	0.714258
0.000811848	15	48	Purine nucleoside metabolic process	AT2G36310 AT3G23810 AT4G13940 AT5G65860 AT1G27450 AT1G54130 AT3G09820 AT3G57550 AT4G09320 AT4G11010 AT5G03300 AT5G15950 AT5G23300 AT3G26410 AT4G15415	11	1	0	3	0.416521	0.759279	0.432267	0.00672161
0.000811848	10	24	SRP-dependent cotranslational protein targeting to membrane	AT1G29310 AT1G48160 AT1G67680 AT1G79940 AT2G34250 AT2G45070 AT1G48900 AT4G30600 AT5G61970 AT5G66960	8	2	0	0	0.216706	0.241539	0.31436	0.419948
0.000831577	6	9	Positive regulation of RNA polymerase II transcriptional preinitiation complex assembly	AT1G45000 AT1G53750 AT5G19990 AT5G20000 AT5G43010 AT5G58290	6	0	0	0	0	0.679187	0.202634	0.278759
0.000831577	6	9	Regulation of RNA polymerase II transcriptional preinitiation complex assembly	AT1G45000 AT1G53750 AT5G19990 AT5G20000 AT5G43010 AT5G58290	6	0	0	0	0	0.679187	0.202634	0.278759
0.000831577	116	773	Response to radiation	AT1G16970 AT1G28520 AT1G78600 AT4G17640 AT4G27430 AT4G34870 AT5G02200 AT5G47080 AT1G02340 AT2G18790 AT3G47860 AT4G01120 AT1G02090 AT1G14280 AT1G34010 AT1G53380 AT2G02950 AT2G16365 AT2G17990 AT2G23380 AT2G26990 AT2G45260 AT3G61140 AT4G16780 AT4G34550 AT5G04190 AT5G42970 AT5G56280 AT1G01470 AT1G14920 AT1G15550 AT1G26910 AT1G66580 AT1G69530 AT1G75780 AT2G18010 AT2G21970 AT2G26640 AT2G29090 AT2G37640…	67	35	4	10	0.999862	0.000202939	0.429915	0.0443708
0.000869197	17	59	Cytokinesis by cell plate formation	AT3G55340 AT4G34660 AT1G04750 AT2G33120 AT3G50960 AT5G26910 AT5G42080 AT5G66410 AT1G09630 AT2G32980 AT3G55000 AT4G00100 AT5G03540 AT5G11040 AT5G18580 AT5G55230 AT2G35190	15	2	0	0	0.0397123	0.582339	0.473543	0.603819
0.000876203	9	20	Peptide secretion	AT1G09330 AT2G01470 AT3G46060 AT3G53610 AT4G34450 AT5G03520 AT5G20165 AT4G24190 AT3G05710	8	1	0	0	0.0644207	0.477109	0.28799	0.38748
0.000876203	9	20	Protein secretion	AT1G09330 AT2G01470 AT3G46060 AT3G53610 AT4G34450 AT5G03520 AT5G20165 AT4G24190 AT3G05710	8	1	0	0	0.0644207	0.477109	0.28799	0.38748
0.000945152	16	54	Membrane docking	AT1G27700 AT1G28490 AT3G05710 AT3G09740 AT3G24350 AT3G46060 AT3G53610 AT4G04910 AT5G03520 AT5G05760 AT5G08080 AT5G49830 AT1G77140 AT2G17980 AT3G10380 AT4G02350	13	3	0	0	0.167373	0.293599	0.453295	0.581643
0.000945152	16	54	Organelle localization by membrane tethering	AT1G27700 AT1G28490 AT3G05710 AT3G09740 AT3G24350 AT3G46060 AT3G53610 AT4G04910 AT5G03520 AT5G05760 AT5G08080 AT5G49830 AT1G77140 AT2G17980 AT3G10380 AT4G02350	13	3	0	0	0.167373	0.293599	0.453295	0.581643
0.000945152	268	2033	Signal transduction	AT1G07150 AT1G07410 AT1G09630 AT1G10940 AT1G12580 AT1G14920 AT1G16920 AT1G22740 AT1G23080 AT1G27330 AT1G27350 AT1G49300 AT1G50670 AT1G52280 AT1G62820 AT1G63500 AT1G66350 AT2G04550 AT2G17800 AT2G18730 AT2G27030 AT2G30040 AT2G30050 AT2G31680 AT2G41110 AT2G43130 AT2G44610 AT3G01340 AT3G04910 AT3G05490 AT3G07880 AT3G08730 AT3G10540 AT3G10660 AT3G16570 AT3G17860 AT3G18040 AT3G18820 AT3G23805 AT3G43810…	169	70	5	24	0.99992	0.000101904	0.93365	0.00474308
0.00094592	18	65	Sphingolipid metabolic process	AT1G01230 AT1G02205 AT2G19880 AT2G37940 AT3G06060 AT1G28240 AT1G34550 AT1G53040 AT2G02910 AT3G48780 AT3G61580 AT4G22330 AT4G36480 AT4G38500 AT5G42660 AT1G06515 AT3G55360 AT5G18480	18	0	0	0	0	0.966982	0.493041	0.624819
0.000963087	11	29	Ceramide metabolic process	AT1G01230 AT2G19880 AT2G37940 AT1G28240 AT1G34550 AT1G53040 AT2G02910 AT4G22330 AT4G38500 AT5G42660 AT5G18480	11	0	0	0	0	0.875607	0.339755	0.450695
0.000963877	30	138	Nucleoside triphosphate biosynthetic process	AT1G30820 AT1G32440 AT1G50460 AT2G19680 AT2G36580 AT3G04120 AT3G12670 AT3G15640 AT3G52990 AT4G29480 AT5G08300 AT5G23250 AT5G56350 AT1G01090 AT1G09780 AT1G12000 AT1G20950 AT1G30120 AT1G76550 AT1G78040 AT2G29560 AT2G34590 AT2G36530 AT3G25860 AT3G52930 AT4G09320 AT4G11010 AT5G08680 AT5G13450 AT3G54320	25	3	0	2	0.0741293	0.785713	0.67768	0.21112
0.000985428	63	369	Carbohydrate biosynthetic process	AT1G06410 AT1G23190 AT1G27600 AT1G27930 AT1G29890 AT1G33800 AT1G65290 AT1G70730 AT1G74380 AT2G18700 AT2G44620 AT3G62720 AT4G01220 AT4G02500 AT4G12430 AT4G32410 AT4G36890 AT4G39350 AT4G39800 AT5G05170 AT5G60920 AT5G64020 AT2G33570 AT3G61130 AT5G61840 AT1G18580 AT1G31420 AT1G68020 AT1G70090 AT2G21590 AT2G30575 AT2G38650 AT3G01040 AT3G02350 AT3G03050 AT3G25140 AT3G26370 AT3G62660 AT4G03550 AT5G15470…	43	8	6	6	0.80286	0.78164	0.00861788	0.0487003
0.00104533	25	107	Cytokinesis	AT2G31270 AT3G03050 AT4G32410 AT4G39350 AT5G05170 AT5G16910 AT3G55340 AT4G34660 AT1G04750 AT2G33120 AT3G50960 AT5G26910 AT5G42080 AT5G66410 AT1G09630 AT1G14920 AT1G76670 AT2G32980 AT3G55000 AT4G00100 AT5G03540 AT5G11040 AT5G18580 AT5G55230 AT2G35190	19	2	1	3	0.324734	0.831087	0.236452	0.040939
0.00104867	20	77	Ribonucleoside diphosphate metabolic process	AT1G32440 AT1G50460 AT2G36580 AT3G04120 AT3G52990 AT5G56350 AT1G01090 AT1G09780 AT1G12000 AT1G20950 AT1G30120 AT1G76550 AT1G78040 AT2G29560 AT2G34590 AT2G36530 AT3G25860 AT3G52930 AT3G57550 AT3G54320	16	2	0	2	0.188995	0.696164	0.529898	0.0865858
0.00110854	4	4	Endonucleolytic cleavage to generate mature 3 -end of SSU-rRNA from (SSU-rRNA, 5.8S rRNA, LSU-rRNA)	AT1G72370 AT3G04770 AT3G53890 AT5G27700	3	1	0	0	0.295582	0.14029	0.140119	0.195758
0.00110854	4	4	Succinate metabolic process	AT5G08300 AT5G23250 AT1G79440 AT3G22200	3	1	0	0	0.295582	0.14029	0.140119	0.195758
0.00110901	174	1250	Regulation of biological quality	AT1G01230 AT1G15550 AT1G16970 AT1G23080 AT1G29330 AT1G29420 AT1G29430 AT1G29440 AT1G29450 AT1G29460 AT1G29490 AT1G29500 AT1G33990 AT1G50430 AT1G50460 AT1G54990 AT1G62380 AT1G78440 AT2G15570 AT2G17800 AT2G18240 AT2G19760 AT2G21600 AT2G23150 AT2G24300 AT2G28520 AT2G30910 AT2G35990 AT3G06450 AT3G12680 AT3G13320 AT3G19360 AT3G22200 AT3G23660 AT3G24170 AT3G25040 AT3G30180 AT3G56090 AT3G58730 AT4G01810…	122	35	9	8	0.841114	0.137188	0.113833	0.577666
0.00112781	77	476	Cellular response to lipid	AT1G12580 AT1G14920 AT1G63500 AT1G66350 AT3G10660 AT3G54030 AT4G10620 AT4G23650 AT4G26080 AT4G34870 AT4G35310 AT5G04870 AT5G17490 AT5G41260 AT5G57050 AT5G62880 AT1G10430 AT1G17550 AT1G19350 AT1G25490 AT1G28490 AT1G49540 AT1G53300 AT1G74670 AT1G75080 AT1G75240 AT1G76260 AT1G78700 AT2G04550 AT2G14900 AT2G22370 AT2G41070 AT2G42870 AT2G43060 AT3G16570 AT3G28857 AT3G51550 AT3G58850 AT4G15415 AT4G17615…	49	15	3	10	0.96722	0.246887	0.31896	0.00242407
0.00112857	45	241	Cell morphogenesis involved in differentiation	AT3G27960 AT3G01040 AT4G15415 AT4G17530 AT4G26690 AT5G15470 AT5G43900 AT5G47200 AT5G55480 AT1G01510 AT1G08660 AT1G13180 AT1G33240 AT1G34350 AT1G53000 AT1G56580 AT1G59610 AT1G64980 AT1G68990 AT1G71270 AT1G73430 AT2G27600 AT2G34480 AT2G34650 AT2G36880 AT2G41630 AT3G09840 AT3G16630 AT3G18000 AT3G18780 AT3G22200 AT3G23980 AT3G48820 AT3G51460 AT3G55360 AT3G60630 AT4G00100 AT4G02350 AT4G17615 AT5G11980…	36	5	4	0	0.128424	0.812313	0.0248992	0.913781
0.00119133	19	72	ADP metabolic process	AT1G32440 AT1G50460 AT2G36580 AT3G04120 AT3G52990 AT5G56350 AT1G01090 AT1G09780 AT1G12000 AT1G20950 AT1G30120 AT1G76550 AT1G78040 AT2G29560 AT2G34590 AT2G36530 AT3G25860 AT3G52930 AT3G54320	16	2	0	1	0.0901687	0.661067	0.511818	0.266848
0.00119133	19	72	ATP generation from ADP	AT1G32440 AT1G50460 AT2G36580 AT3G04120 AT3G52990 AT5G56350 AT1G01090 AT1G09780 AT1G12000 AT1G20950 AT1G30120 AT1G76550 AT1G78040 AT2G29560 AT2G34590 AT2G36530 AT3G25860 AT3G52930 AT3G54320	16	2	0	1	0.0901687	0.661067	0.511818	0.266848
0.00119133	19	72	Glycolytic process	AT1G32440 AT1G50460 AT2G36580 AT3G04120 AT3G52990 AT5G56350 AT1G01090 AT1G09780 AT1G12000 AT1G20950 AT1G30120 AT1G76550 AT1G78040 AT2G29560 AT2G34590 AT2G36530 AT3G25860 AT3G52930 AT3G54320	16	2	0	1	0.0901687	0.661067	0.511818	0.266848
0.00122309	46	249	Nucleobase-containing compound catabolic process	AT1G03360 AT1G25260 AT1G32440 AT1G50460 AT1G51510 AT1G68760 AT2G25355 AT2G32070 AT2G36310 AT2G36580 AT3G04120 AT3G07750 AT3G12680 AT3G19360 AT3G46210 AT3G52990 AT4G27490 AT5G07350 AT5G20070 AT5G53770 AT5G56350 AT5G59180 AT5G61780 AT2G17975 AT5G45940 AT1G01090 AT1G02140 AT1G09780 AT1G11400 AT1G12000 AT1G18070 AT1G20950 AT1G30120 AT1G76550 AT1G78040 AT2G29560 AT2G34590 AT2G36530 AT2G39435 AT3G23810…	37	5	1	3	0.112138	0.828824	0.512022	0.225993
0.00123906	36	180	Cellular response to organic cyclic compound	AT1G14920 AT1G63500 AT1G66350 AT3G54030 AT4G10620 AT4G13930 AT4G34870 AT5G17490 AT5G41260 AT1G19350 AT1G75080 AT1G78700 AT2G42870 AT2G43060 AT3G16570 AT3G51550 AT3G58850 AT4G15415 AT4G30410 AT4G36780 AT4G39400 AT5G59010 AT4G03550 AT3G05800 AT5G08130 AT1G14000 AT1G30460 AT2G20370 AT2G22370 AT2G42580 AT1G22300 AT1G35160 AT1G78300 AT2G30980 AT5G65430 AT2G43710	22	9	1	4	0.933293	0.0792091	0.387137	0.0401071
0.00123906	7	13	RRNA 3 -end processing	AT1G03360 AT1G72370 AT2G25355 AT3G04770 AT3G07750 AT3G53890 AT5G27700	6	1	0	0	0.118491	0.346928	0.232166	0.31699
0.00125826	17	61	Cytokinetic process	AT3G55340 AT4G34660 AT1G04750 AT2G33120 AT3G50960 AT5G26910 AT5G42080 AT5G66410 AT1G09630 AT2G32980 AT3G55000 AT4G00100 AT5G03540 AT5G11040 AT5G18580 AT5G55230 AT2G35190	15	2	0	0	0.0397123	0.582339	0.473543	0.603819
0.00125826	17	61	Mitotic cytokinetic process	AT3G55340 AT4G34660 AT1G04750 AT2G33120 AT3G50960 AT5G26910 AT5G42080 AT5G66410 AT1G09630 AT2G32980 AT3G55000 AT4G00100 AT5G03540 AT5G11040 AT5G18580 AT5G55230 AT2G35190	15	2	0	0	0.0397123	0.582339	0.473543	0.603819
0.00132073	14	45	Purine ribonucleoside metabolic process	AT3G23810 AT4G13940 AT5G65860 AT1G27450 AT1G54130 AT3G09820 AT3G57550 AT4G09320 AT4G11010 AT5G03300 AT5G15950 AT5G23300 AT3G26410 AT4G15415	10	1	0	3	0.477198	0.723758	0.410432	0.00514308
0.00133653	32	154	Microtubule cytoskeleton organization	AT1G20010 AT1G75780 AT2G03680 AT2G20815 AT2G29550 AT2G34560 AT2G41350 AT2G44510 AT3G02180 AT3G09840 AT3G50360 AT4G14960 AT4G20890 AT5G12250 AT5G18580 AT5G23860 AT5G44340 AT3G16630 AT4G20260 AT5G55230 AT5G65930 AT2G32980 AT5G38880 AT3G50960 AT5G26910 AT5G66410 AT1G01510 AT3G16800 AT3G55000 AT4G28540 AT4G39920 AT5G08120	18	5	5	4	0.97577	0.483529	0.00101877	0.0254659
0.00136717	13	40	Receptor-mediated endocytosis	AT1G14910 AT2G20760 AT2G25430 AT2G40060 AT3G08530 AT3G11130 AT4G12770 AT4G32285 AT1G59610 AT5G42080 AT5G22780 AT5G57460 AT4G34660	12	1	0	0	0.0190416	0.683893	0.387756	0.507386
0.00139952	19	73	MRNA transport	AT3G53110 AT1G02140 AT1G07140 AT1G11400 AT1G24310 AT1G51510 AT1G64750 AT1G66260 AT2G30050 AT2G30060 AT2G45000 AT3G16310 AT4G30840 AT5G02530 AT5G11170 AT5G11200 AT5G58590 AT5G59950 AT2G21660	15	2	1	1	0.224199	0.661067	0.155069	0.266848
0.00139952	16	56	Protein transmembrane import into intracellular organelle	AT1G55900 AT1G61570 AT1G72750 AT2G33210 AT2G36070 AT3G07910 AT3G10110 AT3G13860 AT3G20000 AT3G23990 AT3G25120 AT3G59280 AT4G26780 AT5G55200 AT3G46560 AT5G25760	13	3	0	0	0.167373	0.293599	0.453295	0.581643
0.00139952	19	73	Pyruvate biosynthetic process	AT1G32440 AT1G50460 AT2G36580 AT3G04120 AT3G52990 AT5G56350 AT1G01090 AT1G09780 AT1G12000 AT1G20950 AT1G30120 AT1G76550 AT1G78040 AT2G29560 AT2G34590 AT2G36530 AT3G25860 AT3G52930 AT3G54320	16	2	0	1	0.0901687	0.661067	0.511818	0.266848
0.00140273	27	122	Nuclear transport	AT1G09270 AT1G24310 AT1G27970 AT1G63810 AT1G72370 AT2G03820 AT2G37990 AT2G44510 AT2G45000 AT3G04770 AT3G06720 AT3G16310 AT3G49990 AT3G51800 AT4G16143 AT5G20010 AT5G20020 AT3G53110 AT4G13350 AT1G13160 AT1G64750 AT2G40430 AT2G42320 AT5G06930 AT2G21660 AT3G25520 AT5G58590	20	5	0	2	0.411137	0.318305	0.63904	0.170166
0.00140273	27	122	Nucleocytoplasmic transport	AT1G09270 AT1G24310 AT1G27970 AT1G63810 AT1G72370 AT2G03820 AT2G37990 AT2G44510 AT2G45000 AT3G04770 AT3G06720 AT3G16310 AT3G49990 AT3G51800 AT4G16143 AT5G20010 AT5G20020 AT3G53110 AT4G13350 AT1G13160 AT1G64750 AT2G40430 AT2G42320 AT5G06930 AT2G21660 AT3G25520 AT5G58590	20	5	0	2	0.411137	0.318305	0.63904	0.170166
0.00149998	49	273	Posttranscriptional regulation of gene expression	AT1G09700 AT1G18080 AT1G48630 AT1G67620 AT2G32070 AT3G01790 AT3G07110 AT3G11800 AT3G12680 AT3G18130 AT3G19360 AT3G24830 AT3G55605 AT4G13170 AT5G02050 AT5G05990 AT5G15200 AT5G39850 AT5G48760 AT5G59180 AT5G62030 AT2G17975 AT1G02140 AT1G11400 AT1G26630 AT1G49760 AT1G51510 AT2G23350 AT2G24050 AT3G16810 AT3G57290 AT4G18040 AT4G31790 AT4G33250 AT5G05470 AT5G35620 AT5G57870 AT5G60960 AT4G25500 AT5G52040…	45	2	1	1	0.000328107	0.994206	0.546103	0.740476
0.00153825	33	162	Regulation of cellular component biogenesis	AT1G01230 AT1G45000 AT1G53750 AT1G56330 AT1G67620 AT2G01470 AT2G17800 AT2G19760 AT2G30910 AT3G23660 AT4G01810 AT4G29350 AT5G19990 AT5G20000 AT5G43010 AT5G58290 AT5G62880 AT1G20260 AT2G22370 AT3G25500 AT4G20260 AT4G38510 AT5G55230 AT1G13180 AT2G41740 AT1G06515 AT2G24500 AT1G08410 AT2G34150 AT2G41770 AT3G58040 AT5G14520 AT2G46225	26	4	1	2	0.198042	0.696028	0.346877	0.253909
0.00158201	34	169	Nucleoside monophosphate biosynthetic process	AT1G32440 AT1G50460 AT2G19680 AT2G36580 AT3G04120 AT3G15640 AT3G52990 AT4G29480 AT5G56350 AT1G01090 AT1G09780 AT1G09830 AT1G12000 AT1G20950 AT1G27450 AT1G29900 AT1G30120 AT1G72040 AT1G76550 AT1G78040 AT2G29560 AT2G34590 AT2G36530 AT2G37690 AT3G07800 AT3G09820 AT3G25860 AT3G52930 AT5G03300 AT5G08680 AT5G13450 AT5G23070 AT5G23300 AT3G54320	30	3	0	1	0.0112391	0.861693	0.722843	0.544327
0.00158201	34	169	Seed germination	AT1G05010 AT1G14920 AT1G15550 AT1G66350 AT5G17490 AT1G08970 AT1G18080 AT1G48630 AT1G54830 AT3G18130 AT5G06550 AT1G18580 AT1G20450 AT1G28240 AT1G62380 AT2G18790 AT2G34900 AT3G25230 AT3G54770 AT3G63420 AT4G13850 AT4G22140 AT4G27490 AT4G28320 AT4G38630 AT5G02500 AT5G09810 AT5G15090 AT5G47550 AT5G53000 AT5G55630 AT5G56030 AT5G61780 AT5G66460	24	4	2	4	0.599126	0.721783	0.130399	0.0322699
0.00164236	71	437	Ubiquitin-dependent protein catabolic process	AT1G13060 AT1G16190 AT1G16470 AT1G17280 AT1G20200 AT1G21720 AT1G29150 AT1G45000 AT1G47250 AT1G50670 AT1G53850 AT1G56450 AT1G64520 AT1G75990 AT1G77440 AT1G79210 AT2G26590 AT2G27020 AT2G30050 AT3G01340 AT3G02540 AT3G07060 AT3G07550 AT3G09840 AT3G14290 AT3G22110 AT3G22630 AT3G26340 AT3G46460 AT3G51260 AT3G53120 AT3G54650 AT3G55380 AT3G58030 AT4G04210 AT4G10150 AT4G14800 AT4G19003 AT4G19006 AT4G24820…	54	6	6	5	0.286189	0.972077	0.0160763	0.174074
0.00164882	125	861	Response to lipid	AT1G12580 AT1G14920 AT1G20440 AT1G20450 AT1G63500 AT1G64990 AT1G66350 AT3G10660 AT3G50970 AT3G54030 AT4G10620 AT4G23650 AT4G26080 AT4G34870 AT4G35310 AT5G04870 AT5G17490 AT5G41260 AT5G57050 AT1G10940 AT1G14170 AT1G19870 AT1G22300 AT1G59610 AT2G14835 AT3G02880 AT3G05000 AT4G35100 AT5G08080 AT5G46750 AT5G53000 AT5G57330 AT5G60980 AT5G62880 AT5G65310 AT1G10430 AT1G17550 AT1G19350 AT1G25490 AT1G28490…	80	25	7	13	0.989557	0.175462	0.0936849	0.00665307
0.00164882	19	74	Ribonucleoside metabolic process	AT1G30820 AT3G12670 AT3G23810 AT4G13940 AT5G65860 AT1G27450 AT1G29900 AT1G54130 AT3G09820 AT3G57550 AT4G09320 AT4G11010 AT5G03300 AT5G15950 AT5G23300 AT1G71100 AT2G36310 AT3G26410 AT4G15415	15	1	0	3	0.224199	0.864392	0.511818	0.0161184
0.00179994	270	2074	Signaling	AT1G07150 AT1G07410 AT1G09630 AT1G10940 AT1G12580 AT1G14920 AT1G16920 AT1G22740 AT1G23080 AT1G27330 AT1G27350 AT1G49300 AT1G50670 AT1G52280 AT1G62820 AT1G63500 AT1G66350 AT2G04550 AT2G17800 AT2G18730 AT2G27030 AT2G30040 AT2G30050 AT2G31680 AT2G41110 AT2G43130 AT2G44610 AT3G01340 AT3G04910 AT3G05490 AT3G07880 AT3G08730 AT3G10540 AT3G10660 AT3G16570 AT3G17860 AT3G18040 AT3G18820 AT3G23805 AT3G43810…	170	70	5	25	0.999934	0.000130194	0.936425	0.00264488
0.00187711	5	7	Endoplasmic reticulum tubular network organization	AT2G24330 AT1G64090 AT4G11220 AT4G23630 AT5G41600	4	1	0	0	0.217945	0.207795	0.171966	0.238388
0.00193625	82	524	Root development	AT1G08300 AT2G29960 AT3G55920 AT4G13750 AT5G55730 AT5G52310 AT2G11890 AT1G34110 AT1G48630 AT1G72180 AT2G38120 AT3G18130 AT4G09510 AT4G26540 AT4G30080 AT5G55230 AT5G56040 AT1G01910 AT1G02330 AT1G05850 AT1G10940 AT1G18640 AT1G47200 AT1G48920 AT1G50460 AT1G59610 AT1G64520 AT1G64670 AT1G69780 AT1G74380 AT1G74800 AT2G19760 AT2G20140 AT2G22475 AT2G34650 AT2G37250 AT2G47270 AT3G07880 AT3G18000 AT3G18780…	60	9	4	9	0.504188	0.918403	0.187858	0.0114142
0.00205326	82	525	Root system development	AT1G08300 AT2G29960 AT3G55920 AT4G13750 AT5G55730 AT5G52310 AT2G11890 AT1G34110 AT1G48630 AT1G72180 AT2G38120 AT3G18130 AT4G09510 AT4G26540 AT4G30080 AT5G55230 AT5G56040 AT1G01910 AT1G02330 AT1G05850 AT1G10940 AT1G18640 AT1G47200 AT1G48920 AT1G50460 AT1G59610 AT1G64520 AT1G64670 AT1G69780 AT1G74380 AT1G74800 AT2G19760 AT2G20140 AT2G22475 AT2G34650 AT2G37250 AT2G47270 AT3G07880 AT3G18000 AT3G18780…	60	9	4	9	0.504188	0.918403	0.187858	0.0114142
0.00205619	27	125	Glucan biosynthetic process	AT1G23190 AT1G70730 AT1G74380 AT3G62720 AT4G02500 AT4G32410 AT4G39350 AT5G05170 AT5G60920 AT1G31420 AT2G21590 AT3G03050 AT4G03550 AT5G16910 AT5G51830 AT1G16860 AT2G41770 AT1G05850 AT1G10670 AT1G71100 AT2G20370 AT2G44610 AT5G04885 AT5G20950 AT5G22130 AT5G62220 AT5G63840	18	1	5	3	0.737823	0.960204	0.000389961	0.0522831
0.0020744	39	206	TRNA metabolic process	AT1G03360 AT1G20410 AT1G22270 AT1G29880 AT1G36310 AT1G66530 AT2G25355 AT2G30320 AT2G40660 AT3G07750 AT3G11710 AT3G11800 AT3G56120 AT3G56300 AT3G57360 AT3G62120 AT4G21900 AT4G27340 AT4G31180 AT5G14600 AT5G24840 AT5G26830 AT5G27470 AT5G37530 AT5G53770 AT1G10490 AT1G28350 AT1G44835 AT1G75200 AT2G45695 AT3G21300 AT3G57940 AT3G63510 AT4G16510 AT4G40000 AT5G13680 AT5G56680 AT5G67220 AT3G26410	33	3	2	1	0.0355486	0.9232	0.1747	0.619498
0.00218784	10	27	Pseudouridine synthesis	AT1G20410 AT2G20490 AT2G30320 AT3G03920 AT3G57150 AT5G08180 AT1G03530 AT1G20370 AT2G39140 AT4G26600	9	1	0	0	0.0475001	0.536001	0.31436	0.419948
0.00232456	12	37	Clathrin-dependent endocytosis	AT1G14910 AT2G20760 AT2G25430 AT2G40060 AT4G12770 AT4G32285 AT1G59610 AT5G42080 AT5G22780 AT3G11130 AT5G57460 AT4G34660	11	1	0	0	0.0258246	0.639417	0.364208	0.479812
0.00251602	38	201	Nucleoside triphosphate metabolic process	AT1G15120 AT1G22840 AT1G30820 AT1G32440 AT1G50460 AT1G68760 AT2G19680 AT2G36580 AT3G04120 AT3G12670 AT3G15640 AT3G52730 AT3G52990 AT4G10040 AT4G29480 AT5G08300 AT5G23250 AT5G56350 AT1G01090 AT1G09780 AT1G12000 AT1G20260 AT1G20950 AT1G30120 AT1G76550 AT1G78040 AT1G78900 AT2G29560 AT2G34590 AT2G36530 AT3G25860 AT3G52930 AT4G09320 AT4G11010 AT4G38510 AT5G08680 AT5G13450 AT3G54320	28	6	0	4	0.441153	0.491045	0.761678	0.0490024
0.00259477	14	48	de novo posttranslational protein folding	AT1G14980 AT3G09440 AT3G17830 AT3G47940 AT4G28480 AT4G37910 AT5G02490 AT5G02500 AT5G09590 AT5G20720 AT5G28540 AT5G42020 AT5G48030 AT4G02450	12	0	0	2	0.0840599	0.929543	0.410432	0.0349226
0.00259477	14	48	Chaperone cofactor-dependent protein refolding	AT1G14980 AT3G09440 AT3G17830 AT3G47940 AT4G28480 AT4G37910 AT5G02490 AT5G02500 AT5G09590 AT5G20720 AT5G28540 AT5G42020 AT5G48030 AT4G02450	12	0	0	2	0.0840599	0.929543	0.410432	0.0349226
0.00260477	22	95	Nucleoside metabolic process	AT1G30820 AT2G36310 AT3G07800 AT3G12670 AT3G23810 AT4G13940 AT5G23070 AT5G65860 AT1G27450 AT1G29900 AT1G54130 AT3G09820 AT3G57550 AT4G09320 AT4G11010 AT5G03300 AT5G15950 AT5G23300 AT1G17160 AT1G71100 AT3G26410 AT4G15415	18	1	0	3	0.132187	0.913507	0.564076	0.0268238
0.00262059	76	483	Methylation	AT1G04870 AT1G22270 AT2G19670 AT3G12270 AT3G54170 AT3G56120 AT3G57000 AT4G10760 AT4G25630 AT4G25730 AT4G26600 AT4G27340 AT4G29510 AT4G31120 AT5G11470 AT5G14600 AT5G17240 AT5G24840 AT5G52470 AT5G55920 AT5G57280 AT2G22475 AT1G04430 AT1G04900 AT1G08125 AT1G19430 AT1G20330 AT1G26850 AT1G27930 AT1G29470 AT1G31850 AT1G33800 AT1G36310 AT1G64600 AT1G76090 AT2G03480 AT2G19870 AT2G23380 AT2G26680 AT2G31740…	60	7	1	8	0.1206	0.963159	0.777179	0.0190176
0.00263371	17	65	Cell wall macromolecule biosynthetic process	AT1G27600 AT1G27930 AT1G29890 AT1G33800 AT3G02570 AT4G01220 AT4G36890 AT5G60920 AT5G64020 AT3G61130 AT5G61840 AT2G41770 AT3G01040 AT5G15470 AT2G44610 AT3G25140 AT3G26370	12	2	2	1	0.525538	0.582339	0.0234066	0.226828
0.00263371	17	65	Cellular component macromolecule biosynthetic process	AT1G27600 AT1G27930 AT1G29890 AT1G33800 AT3G02570 AT4G01220 AT4G36890 AT5G60920 AT5G64020 AT3G61130 AT5G61840 AT2G41770 AT3G01040 AT5G15470 AT2G44610 AT3G25140 AT3G26370	12	2	2	1	0.525538	0.582339	0.0234066	0.226828
0.00272789	250	1918	System development	AT1G08300 AT1G14920 AT1G20900 AT1G28520 AT1G66350 AT1G67265 AT1G76500 AT2G29960 AT3G22820 AT3G44750 AT3G55920 AT3G56090 AT4G13750 AT4G17640 AT5G16023 AT5G17490 AT5G22650 AT5G47080 AT5G55730 AT3G62420 AT5G52310 AT1G05010 AT1G69570 AT2G11890 AT2G18000 AT2G22810 AT2G23380 AT2G30120 AT3G12680 AT3G24440 AT4G15415 AT4G22140 AT4G29830 AT4G37770 AT5G27220 AT5G45600 AT5G51230 AT5G58230 AT5G62430 AT2G27840…	184	38	11	17	0.495129	0.779804	0.219446	0.117847
0.00274711	28	134	Ribonucleoside triphosphate biosynthetic process	AT1G30820 AT1G32440 AT1G50460 AT2G19680 AT2G36580 AT3G04120 AT3G12670 AT3G15640 AT3G52990 AT4G29480 AT5G56350 AT1G01090 AT1G09780 AT1G12000 AT1G20950 AT1G30120 AT1G76550 AT1G78040 AT2G29560 AT2G34590 AT2G36530 AT3G25860 AT3G52930 AT4G09320 AT4G11010 AT5G08680 AT5G13450 AT3G54320	23	3	0	2	0.1058	0.736701	0.652409	0.183562
0.00287569	75	477	Cellular carbohydrate metabolic process	AT1G06410 AT1G09780 AT1G17160 AT1G23190 AT1G27600 AT1G27930 AT1G29890 AT1G33800 AT1G68020 AT1G70730 AT1G74380 AT2G18700 AT2G20680 AT3G03250 AT3G62720 AT4G01220 AT4G02500 AT4G08170 AT4G09510 AT4G12430 AT4G28320 AT4G32410 AT4G36890 AT4G39350 AT4G39800 AT5G05170 AT5G16760 AT5G60920 AT5G64020 AT5G66460 AT1G65310 AT3G61130 AT4G30280 AT4G30290 AT5G15740 AT5G61840 AT1G11545 AT1G12000 AT1G20950 AT1G31420…	57	5	6	7	0.286874	0.993353	0.02115	0.0449231
0.00305235	11	33	ATP hydrolysis coupled proton transport	AT1G12840 AT1G20260 AT1G78900 AT2G16510 AT2G25610 AT2G28520 AT4G02620 AT4G11150 AT4G38510 AT4G38920 AT5G55290	5	4	0	2	0.956837	0.0282357	0.339755	0.017822
0.00305235	84	548	Monocarboxylic acid metabolic process	AT1G06350 AT1G06360 AT1G10670 AT1G32440 AT1G33990 AT1G50460 AT1G53520 AT1G60810 AT1G65520 AT2G13560 AT2G24300 AT2G29090 AT2G30200 AT2G31360 AT2G34770 AT2G36580 AT2G43710 AT3G02630 AT3G04120 AT3G22200 AT3G52990 AT3G55360 AT4G00570 AT4G16760 AT4G20870 AT4G31000 AT4G31810 AT5G08415 AT5G14780 AT5G46290 AT5G48230 AT5G56350 AT1G01600 AT1G79440 AT2G44620 AT2G45970 AT4G24510 AT5G04620 AT5G07010 AT1G01090…	54	22	2	6	0.964465	0.0138045	0.605762	0.157529
0.00305235	31	155	Supramolecular fiber organization	AT2G03680 AT2G17800 AT2G19760 AT2G30910 AT2G34560 AT3G02180 AT4G29350 AT4G34490 AT5G48460 AT5G62880 AT1G20260 AT3G16630 AT3G25500 AT3G46010 AT4G20260 AT4G34970 AT4G38510 AT5G55230 AT5G59880 AT5G65930 AT1G13180 AT2G26770 AT2G41740 AT5G43900 AT3G50960 AT5G66410 AT2G32980 AT2G34150 AT4G28540 AT5G08120 AT2G46225	19	7	2	3	0.911341	0.153074	0.106044	0.0795255
0.0030825	6	11	Protein retention in ER lumen	AT1G29330 AT2G18240 AT2G21600 AT3G25040 AT4G39220 AT1G19970	5	1	0	0	0.1607	0.27761	0.202634	0.278759
0.0030825	6	11	Ribosomal large subunit export from nucleus	AT2G03820 AT2G37990 AT2G44510 AT3G51800 AT1G13160 AT2G40430	6	0	0	0	0	0.679187	0.202634	0.278759
0.0030851	24	109	Organophosphate catabolic process	AT1G32440 AT1G50460 AT1G68760 AT2G36580 AT3G04120 AT3G48610 AT3G52990 AT5G20070 AT5G56350 AT5G45940 AT1G01090 AT1G09780 AT1G12000 AT1G20950 AT1G30120 AT1G76550 AT1G78040 AT2G29560 AT2G34590 AT2G36530 AT2G41540 AT3G25860 AT3G52930 AT3G54320	18	4	0	2	0.367439	0.401221	0.595769	0.131897
0.00310597	17	66	Protein-containing complex localization	AT1G63810 AT1G71820 AT1G72370 AT2G03820 AT2G30050 AT2G37990 AT2G44510 AT3G01340 AT3G04770 AT3G49990 AT3G51800 AT5G49830 AT3G53110 AT1G13160 AT1G64750 AT2G40430 AT2G21660	14	3	0	0	0.136844	0.335933	0.473543	0.603819
0.00334091	7	15	Cell plate assembly	AT3G55340 AT4G34660 AT1G04750 AT2G33120 AT5G42080 AT5G03540 AT5G11040	5	2	0	0	0.413955	0.104317	0.232166	0.31699
0.00334091	7	15	Maintenance of protein localization in organelle	AT1G29330 AT2G18240 AT2G21600 AT3G25040 AT4G39220 AT5G02200 AT1G19970	5	2	0	0	0.413955	0.104317	0.232166	0.31699
0.00345683	41	226	Regulation of hydrolase activity	AT1G03760 AT1G04830 AT1G23220 AT1G47710 AT2G30050 AT2G30710 AT2G43490 AT3G01340 AT3G02460 AT3G18580 AT4G11060 AT5G20110 AT5G52200 AT5G52580 AT1G07140 AT1G10870 AT1G25490 AT2G01470 AT2G26590 AT2G30060 AT2G35210 AT2G37550 AT2G46710 AT3G05000 AT3G07880 AT3G11490 AT3G23660 AT3G26030 AT3G53710 AT3G59920 AT4G01810 AT4G13350 AT4G15415 AT4G16500 AT4G17890 AT5G25510 AT5G46750 AT5G47550 AT5G58590 AT5G64130…	33	5	0	3	0.12042	0.733665	0.78719	0.170923
0.00348647	40	219	Ribonucleoside monophosphate metabolic process	AT1G15120 AT1G22840 AT1G32440 AT1G50460 AT2G19680 AT2G36580 AT3G04120 AT3G15640 AT3G52730 AT3G52990 AT4G10040 AT4G29480 AT5G56350 AT1G01090 AT1G09780 AT1G09830 AT1G12000 AT1G20260 AT1G20950 AT1G27450 AT1G29900 AT1G30120 AT1G76550 AT1G78040 AT1G78900 AT2G29560 AT2G34590 AT2G36530 AT2G37690 AT3G09820 AT3G25860 AT3G52930 AT3G57550 AT4G38510 AT5G03300 AT5G08680 AT5G13450 AT5G23300 AT3G54320 AT5G26667	29	7	0	4	0.510603	0.385197	0.779005	0.0589671
0.0035946	16	61	Cell wall polysaccharide biosynthetic process	AT1G27600 AT1G27930 AT1G29890 AT1G33800 AT4G01220 AT4G36890 AT5G60920 AT5G64020 AT3G61130 AT5G61840 AT2G41770 AT3G01040 AT5G15470 AT2G44610 AT3G25140 AT3G26370	12	2	1	1	0.360596	0.538856	0.116861	0.206968
0.00360883	20	85	Peptidyl-proline modification	AT2G43080 AT3G25230 AT5G18900 AT5G48570 AT5G66060 AT1G27120 AT1G74800 AT5G53340 AT1G26940 AT2G18040 AT2G29960 AT2G38730 AT2G47320 AT3G25220 AT3G55920 AT3G56070 AT4G25340 AT4G34870 AT4G34960 AT5G48580	17	2	0	1	0.0727288	0.696164	0.529898	0.286878
0.00368309	9	24	SnRNA metabolic process	AT1G03360 AT2G20490 AT2G25355 AT3G07750 AT3G46210 AT3G57150 AT4G27490 AT5G08180 AT5G53770	9	0	0	0	0	0.81829	0.28799	0.38748
0.00386414	11	34	ATP hydrolysis coupled ion transmembrane transport	AT1G12840 AT1G20260 AT1G78900 AT2G16510 AT2G25610 AT2G28520 AT4G02620 AT4G11150 AT4G38510 AT4G38920 AT5G55290	5	4	0	2	0.956837	0.0282357	0.339755	0.017822
0.00386414	11	34	ATP hydrolysis coupled transmembrane transport	AT1G12840 AT1G20260 AT1G78900 AT2G16510 AT2G25610 AT2G28520 AT4G02620 AT4G11150 AT4G38510 AT4G38920 AT5G55290	5	4	0	2	0.956837	0.0282357	0.339755	0.017822
0.00386414	94	632	Fruit development	AT1G08300 AT1G14920 AT1G66350 AT3G44750 AT4G13750 AT5G17490 AT5G22650 AT3G62420 AT1G05010 AT2G22810 AT4G37770 AT2G27840 AT1G07420 AT2G34650 AT3G14370 AT4G17460 AT4G39800 AT5G42080 AT5G66460 AT1G01510 AT1G02140 AT1G08410 AT1G18580 AT1G18640 AT1G21070 AT1G21750 AT1G23080 AT1G28240 AT1G31070 AT1G48920 AT1G53500 AT1G55040 AT1G64520 AT1G67730 AT1G68990 AT1G69780 AT1G75080 AT1G79440 AT2G15690 AT2G29090…	78	10	4	2	0.0125491	0.947032	0.269178	0.880691
0.00386414	29	144	Protein import	AT1G09270 AT1G24310 AT1G55900 AT1G61570 AT1G72750 AT2G33210 AT2G36070 AT2G45000 AT3G06720 AT3G07910 AT3G10110 AT3G13860 AT3G16310 AT3G20000 AT3G23990 AT3G25120 AT3G59280 AT4G16143 AT4G26780 AT5G20010 AT5G20020 AT5G55200 AT1G27970 AT1G27390 AT3G27080 AT3G46560 AT2G04030 AT5G25760 AT5G58590	24	4	0	1	0.0887297	0.577394	0.665283	0.459377
0.00386414	29	144	Purine nucleoside monophosphate biosynthetic process	AT1G32440 AT1G50460 AT2G19680 AT2G36580 AT3G04120 AT3G15640 AT3G52990 AT4G29480 AT5G56350 AT1G01090 AT1G09780 AT1G09830 AT1G12000 AT1G20950 AT1G27450 AT1G30120 AT1G76550 AT1G78040 AT2G29560 AT2G34590 AT2G36530 AT2G37690 AT3G09820 AT3G25860 AT3G52930 AT5G03300 AT5G08680 AT5G13450 AT3G54320	25	3	0	1	0.0331424	0.76219	0.665283	0.459377
0.00386414	26	124	Purine nucleoside triphosphate biosynthetic process	AT1G32440 AT1G50460 AT2G19680 AT2G36580 AT3G04120 AT3G15640 AT3G52990 AT4G29480 AT5G56350 AT1G01090 AT1G09780 AT1G12000 AT1G20950 AT1G30120 AT1G76550 AT1G78040 AT2G29560 AT2G34590 AT2G36530 AT3G25860 AT3G52930 AT4G09320 AT4G11010 AT5G08680 AT5G13450 AT3G54320	21	3	0	2	0.148569	0.679644	0.625157	0.157068
0.00386414	29	144	Purine ribonucleoside monophosphate biosynthetic process	AT1G32440 AT1G50460 AT2G19680 AT2G36580 AT3G04120 AT3G15640 AT3G52990 AT4G29480 AT5G56350 AT1G01090 AT1G09780 AT1G09830 AT1G12000 AT1G20950 AT1G27450 AT1G30120 AT1G76550 AT1G78040 AT2G29560 AT2G34590 AT2G36530 AT2G37690 AT3G09820 AT3G25860 AT3G52930 AT5G03300 AT5G08680 AT5G13450 AT3G54320	25	3	0	1	0.0331424	0.76219	0.665283	0.459377
0.00386414	26	124	Purine ribonucleoside triphosphate biosynthetic process	AT1G32440 AT1G50460 AT2G19680 AT2G36580 AT3G04120 AT3G15640 AT3G52990 AT4G29480 AT5G56350 AT1G01090 AT1G09780 AT1G12000 AT1G20950 AT1G30120 AT1G76550 AT1G78040 AT2G29560 AT2G34590 AT2G36530 AT3G25860 AT3G52930 AT4G09320 AT4G11010 AT5G08680 AT5G13450 AT3G54320	21	3	0	2	0.148569	0.679644	0.625157	0.157068
0.00386414	118	825	Small molecule biosynthetic process	AT1G06350 AT1G06360 AT1G10030 AT1G10670 AT1G15550 AT1G18640 AT1G29900 AT1G30820 AT1G32440 AT1G48850 AT1G48860 AT1G50460 AT1G60810 AT1G64660 AT1G68760 AT1G78440 AT2G17630 AT2G24300 AT2G30200 AT2G31360 AT2G36580 AT3G04120 AT3G12670 AT3G14390 AT3G22200 AT3G23940 AT3G25900 AT3G52990 AT3G55360 AT3G57560 AT3G59970 AT4G01660 AT4G13930 AT4G31000 AT4G39800 AT5G08415 AT5G13280 AT5G15910 AT5G20070 AT5G46290…	86	20	5	7	0.548663	0.476571	0.273062	0.288813
0.00405584	5	8	Polyadenylation-dependent snoRNA 3 -end processing	AT1G03360 AT2G25355 AT3G46210 AT4G27490 AT5G53770	5	0	0	0	0	0.612257	0.171966	0.238388
0.00409902	4	5	Nucleolus organization	AT1G11240 AT5G62440 AT3G50960 AT5G66410	4	0	0	0	0	0.531365	0.140119	0.195758
0.00434881	22	99	Import into cell	AT1G03930 AT1G14910 AT2G20760 AT2G25430 AT2G40060 AT3G08530 AT3G11130 AT4G12770 AT4G14340 AT4G26100 AT4G28540 AT4G32285 AT5G44100 AT1G59610 AT3G01780 AT5G42080 AT5G46630 AT1G03900 AT1G47830 AT5G22780 AT5G57460 AT4G34660	19	3	0	0	0.0467966	0.541559	0.564076	0.698264
0.00453944	118	829	Drug metabolic process	AT1G04430 AT1G15120 AT1G19430 AT1G22840 AT1G26850 AT1G29470 AT1G31850 AT1G32440 AT1G33990 AT1G50460 AT1G64660 AT2G03480 AT2G19680 AT2G24300 AT2G34300 AT2G36580 AT2G44350 AT2G47510 AT3G04120 AT3G15640 AT3G22200 AT3G23810 AT3G52730 AT3G52990 AT3G55410 AT4G01220 AT4G08390 AT4G10040 AT4G13930 AT4G13940 AT4G14360 AT4G18030 AT4G19120 AT4G29480 AT4G31000 AT4G35830 AT5G04060 AT5G08300 AT5G14780 AT5G15950…	72	25	4	17	0.998293	0.107884	0.444462	5.18198e-05
0.00453944	21	93	Establishment of organelle localization	AT1G56330 AT2G01470 AT2G03820 AT2G31270 AT2G35210 AT2G37990 AT2G44510 AT3G23660 AT3G49990 AT3G51800 AT4G01810 AT4G17890 AT4G34450 AT5G46750 AT1G13160 AT2G40430 AT3G10380 AT5G26910 AT1G10430 AT3G10730 AT5G55280	17	3	0	1	0.158457	0.502574	0.54731	0.306843
0.00453944	21	93	Pyruvate metabolic process	AT1G32440 AT1G50460 AT2G13560 AT2G36580 AT3G04120 AT3G52990 AT4G00570 AT5G56350 AT1G01090 AT1G09780 AT1G12000 AT1G20950 AT1G30120 AT1G76550 AT1G78040 AT2G29560 AT2G34590 AT2G36530 AT3G25860 AT3G52930 AT3G54320	18	2	0	1	0.0584408	0.728429	0.54731	0.306843
0.0047293	20	87	Regulation of seedling development	AT1G05010 AT1G14920 AT1G66350 AT5G17490 AT1G08970 AT1G54830 AT5G06550 AT1G20450 AT1G62380 AT2G18790 AT2G34900 AT3G54770 AT4G38630 AT4G39400 AT5G02500 AT5G15090 AT5G47550 AT5G53000 AT5G55630 AT5G56030	11	3	2	4	0.945343	0.462187	0.0361528	0.00331666
0.00485421	15	57	Protein processing	AT1G51980 AT1G52600 AT1G53530 AT2G03120 AT2G22425 AT2G29080 AT2G39960 AT3G15710 AT4G01320 AT4G30500 AT5G27430 AT1G79340 AT3G44330 AT5G51540 AT2G45240	11	2	0	2	0.416521	0.49287	0.432267	0.0419729
0.00485421	15	57	Vesicle budding from membrane	AT1G14910 AT1G56330 AT2G01470 AT2G25430 AT2G30050 AT2G35210 AT3G01340 AT3G23660 AT3G63460 AT4G01810 AT4G17890 AT4G32285 AT5G46750 AT5G09260 AT5G22950	10	5	0	0	0.644059	0.0321033	0.432267	0.558226
0.00491296	37	202	Purine nucleoside monophosphate metabolic process	AT1G15120 AT1G22840 AT1G32440 AT1G50460 AT2G19680 AT2G36580 AT3G04120 AT3G15640 AT3G52730 AT3G52990 AT4G10040 AT4G29480 AT5G56350 AT1G01090 AT1G09780 AT1G09830 AT1G12000 AT1G20260 AT1G20950 AT1G27450 AT1G30120 AT1G76550 AT1G78040 AT1G78900 AT2G29560 AT2G34590 AT2G36530 AT2G37690 AT3G09820 AT3G25860 AT3G52930 AT3G57550 AT4G38510 AT5G03300 AT5G08680 AT5G13450 AT3G54320	27	6	0	4	0.479477	0.4612	0.752512	0.0444215
0.00491296	37	202	Purine ribonucleoside monophosphate metabolic process	AT1G15120 AT1G22840 AT1G32440 AT1G50460 AT2G19680 AT2G36580 AT3G04120 AT3G15640 AT3G52730 AT3G52990 AT4G10040 AT4G29480 AT5G56350 AT1G01090 AT1G09780 AT1G09830 AT1G12000 AT1G20260 AT1G20950 AT1G27450 AT1G30120 AT1G76550 AT1G78040 AT1G78900 AT2G29560 AT2G34590 AT2G36530 AT2G37690 AT3G09820 AT3G25860 AT3G52930 AT3G57550 AT4G38510 AT5G03300 AT5G08680 AT5G13450 AT3G54320	27	6	0	4	0.479477	0.4612	0.752512	0.0444215
0.00491296	31	160	Ribonucleoside monophosphate biosynthetic process	AT1G32440 AT1G50460 AT2G19680 AT2G36580 AT3G04120 AT3G15640 AT3G52990 AT4G29480 AT5G56350 AT1G01090 AT1G09780 AT1G09830 AT1G12000 AT1G20950 AT1G27450 AT1G29900 AT1G30120 AT1G76550 AT1G78040 AT2G29560 AT2G34590 AT2G36530 AT2G37690 AT3G09820 AT3G25860 AT3G52930 AT5G03300 AT5G08680 AT5G13450 AT5G23300 AT3G54320	27	3	0	1	0.0216706	0.807338	0.689618	0.494482
0.00509922	6	12	Chaperone-mediated protein complex assembly	AT4G02450 AT5G26860 AT5G56010 AT5G56030 AT1G62740 AT4G12400	4	1	1	0	0.50417	0.27761	0.0186269	0.278759
0.00509922	6	12	Histone arginine methylation	AT1G04870 AT2G19670 AT3G12270 AT4G29510 AT4G31120 AT5G06550	6	0	0	0	0	0.679187	0.202634	0.278759
0.00509922	6	12	Maintenance of protein localization in endoplasmic reticulum	AT1G29330 AT2G18240 AT2G21600 AT3G25040 AT4G39220 AT1G19970	5	1	0	0	0.1607	0.27761	0.202634	0.278759
0.00509922	6	12	Posttranslational protein targeting to endoplasmic reticulum membrane	AT1G01910 AT1G29310 AT1G79940 AT2G34250 AT2G45070 AT3G20920	5	1	0	0	0.1607	0.27761	0.202634	0.278759
0.00554335	117	826	Cellular lipid metabolic process	AT1G01230 AT1G02205 AT1G06350 AT1G06360 AT1G07420 AT1G10030 AT1G10670 AT1G13560 AT1G15550 AT1G16560 AT1G53520 AT1G60810 AT1G65290 AT1G65520 AT1G76490 AT1G78440 AT1G78800 AT1G78970 AT2G18730 AT2G19880 AT2G29090 AT2G29390 AT2G30200 AT2G31360 AT2G34770 AT2G37940 AT2G38700 AT2G39290 AT2G43710 AT2G44620 AT2G44660 AT3G02630 AT3G02780 AT3G06060 AT3G14440 AT3G48610 AT3G51460 AT3G54250 AT3G55360 AT4G04870…	89	16	5	7	0.251608	0.815845	0.266749	0.281082
0.00556514	392	3184	Cellular response to stimulus	AT1G05010 AT1G06410 AT1G07150 AT1G07410 AT1G09630 AT1G10940 AT1G12580 AT1G14920 AT1G16920 AT1G16970 AT1G17280 AT1G21750 AT1G22740 AT1G23080 AT1G27330 AT1G27350 AT1G32440 AT1G45000 AT1G49300 AT1G50670 AT1G52280 AT1G62820 AT1G63500 AT1G64750 AT1G66350 AT1G68020 AT2G04550 AT2G17800 AT2G18030 AT2G18700 AT2G18730 AT2G27030 AT2G30040 AT2G30050 AT2G30110 AT2G31610 AT2G31680 AT2G36580 AT2G41110 AT2G43130…	255	95	10	32	0.999909	0.000183272	0.861006	0.00653889
0.00556514	19	82	Exocytosis	AT1G04750 AT1G71820 AT2G33120 AT3G10380 AT3G46060 AT3G53610 AT3G54300 AT4G02350 AT5G03520 AT5G08080 AT5G22360 AT5G49830 AT1G54090 AT1G72470 AT1G77140 AT2G17980 AT5G03540 AT2G44610 AT5G41950	13	4	1	1	0.619268	0.220106	0.155069	0.266848
0.005739	15	58	Xyloglucan metabolic process	AT1G29890 AT1G74380 AT3G62720 AT4G02500 AT1G65310 AT4G30280 AT4G30290 AT1G11545 AT2G01850 AT3G23730 AT1G68560 AT2G20370 AT5G04885 AT5G20950 AT5G62220	8	1	3	3	0.928245	0.759279	0.001849	0.00672161
0.00616107	8	21	Endoplasmic reticulum unfolded protein response	AT1G27330 AT1G27350 AT1G50670 AT5G28540 AT5G42020 AT1G14360 AT1G42990 AT2G02810	7	1	0	0	0.0873687	0.413839	0.260605	0.353195
0.00616107	20	89	Photomorphogenesis	AT1G78600 AT4G34870 AT2G16365 AT4G34550 AT1G02330 AT1G08970 AT1G20900 AT1G54830 AT1G76500 AT2G04030 AT2G18790 AT2G21150 AT3G28860 AT3G43810 AT3G48780 AT3G57290 AT4G27310 AT5G15160 AT5G48150 AT5G64813	12	7	0	1	0.871652	0.0138582	0.529898	0.286878
0.00619147	11	36	Energy coupled proton transmembrane transport, against electrochemical gradient	AT1G12840 AT1G20260 AT1G78900 AT2G16510 AT2G25610 AT2G28520 AT4G02620 AT4G11150 AT4G38510 AT4G38920 AT5G55290	5	4	0	2	0.956837	0.0282357	0.339755	0.017822
0.00636264	67	430	Gametophyte development	AT1G09780 AT2G41420 AT3G01040 AT3G02230 AT3G03250 AT3G57550 AT4G03550 AT4G24510 AT5G15470 AT5G15650 AT5G58230 AT1G06515 AT1G14360 AT1G14830 AT1G15440 AT1G18450 AT1G18640 AT1G27600 AT1G31070 AT1G31660 AT1G31817 AT1G51160 AT1G53000 AT1G72440 AT1G78900 AT2G01820 AT2G02810 AT2G03120 AT2G07050 AT2G20490 AT2G27460 AT2G31270 AT2G34260 AT2G35210 AT2G37690 AT2G42380 AT2G47470 AT2G47990 AT3G01780 AT3G11964…	55	5	3	4	0.0405124	0.982175	0.236339	0.281902
0.00640324	19	83	Regulation of seed germination	AT1G05010 AT1G14920 AT1G66350 AT5G17490 AT1G08970 AT1G54830 AT5G06550 AT1G20450 AT1G62380 AT2G18790 AT2G34900 AT3G54770 AT4G38630 AT5G02500 AT5G15090 AT5G47550 AT5G53000 AT5G55630 AT5G56030	10	3	2	4	0.961093	0.420695	0.0315791	0.0026001
0.00642904	35	191	Ribonucleoside triphosphate metabolic process	AT1G15120 AT1G22840 AT1G30820 AT1G32440 AT1G50460 AT2G19680 AT2G36580 AT3G04120 AT3G12670 AT3G15640 AT3G52730 AT3G52990 AT4G10040 AT4G29480 AT5G56350 AT1G01090 AT1G09780 AT1G12000 AT1G20260 AT1G20950 AT1G30120 AT1G76550 AT1G78040 AT1G78900 AT2G29560 AT2G34590 AT2G36530 AT3G25860 AT3G52930 AT4G09320 AT4G11010 AT4G38510 AT5G08680 AT5G13450 AT3G54320	25	6	0	4	0.558818	0.40054	0.733108	0.0360575
0.00646372	34	184	Purine nucleoside triphosphate metabolic process	AT1G15120 AT1G22840 AT1G32440 AT1G50460 AT1G68760 AT2G19680 AT2G36580 AT3G04120 AT3G15640 AT3G52730 AT3G52990 AT4G10040 AT4G29480 AT5G56350 AT1G01090 AT1G09780 AT1G12000 AT1G20260 AT1G20950 AT1G30120 AT1G76550 AT1G78040 AT1G78900 AT2G29560 AT2G34590 AT2G36530 AT3G25860 AT3G52930 AT4G09320 AT4G11010 AT4G38510 AT5G08680 AT5G13450 AT3G54320	24	6	0	4	0.599126	0.370057	0.722843	0.0322699
0.0064668	9	26	Endoplasmic reticulum organization	AT1G01910 AT2G24330 AT3G63460 AT5G63220 AT1G64090 AT2G03820 AT4G11220 AT4G23630 AT5G41600	8	1	0	0	0.0644207	0.477109	0.28799	0.38748
0.0064668	31	163	Fatty acid biosynthetic process	AT1G06350 AT1G06360 AT1G10670 AT1G60810 AT2G30200 AT2G31360 AT3G55360 AT5G08415 AT5G46290 AT2G44620 AT4G24510 AT1G08510 AT1G19440 AT1G24360 AT1G54580 AT1G54630 AT1G62640 AT1G65290 AT1G67730 AT2G05990 AT2G26640 AT2G34770 AT2G43710 AT3G02630 AT3G05020 AT3G25110 AT4G20870 AT5G10480 AT5G16390 AT5G51830 AT1G30120	19	9	1	2	0.911341	0.0310408	0.319546	0.225219
0.0064668	9	26	Maintenance of protein location	AT1G29330 AT2G18240 AT2G19760 AT2G21600 AT3G25040 AT4G29350 AT4G39220 AT5G02200 AT1G19970	5	4	0	0	0.809841	0.0104254	0.28799	0.38748
0.0064668	9	26	Maintenance of protein location in cell	AT1G29330 AT2G18240 AT2G19760 AT2G21600 AT3G25040 AT4G29350 AT4G39220 AT5G02200 AT1G19970	5	4	0	0	0.809841	0.0104254	0.28799	0.38748
0.0064668	9	26	Regulation of auxin polar transport	AT4G02450 AT1G08410 AT1G17140 AT1G69960 AT3G59280 AT4G16515 AT5G18010 AT5G64770 AT3G03830	7	2	0	0	0.270953	0.192394	0.28799	0.38748
0.00663702	102	709	Cellular macromolecule catabolic process	AT1G03360 AT1G13060 AT1G16190 AT1G16470 AT1G17280 AT1G20200 AT1G21720 AT1G25260 AT1G29150 AT1G45000 AT1G47250 AT1G50670 AT1G51510 AT1G53850 AT1G56450 AT1G64520 AT1G75990 AT1G77440 AT1G79210 AT2G25355 AT2G26590 AT2G27020 AT2G30050 AT2G32070 AT2G36170 AT2G47110 AT3G01340 AT3G02540 AT3G07060 AT3G07550 AT3G07750 AT3G07990 AT3G09840 AT3G12680 AT3G14290 AT3G19360 AT3G22110 AT3G22630 AT3G26340 AT3G46210…	80	8	8	6	0.115203	0.994917	0.0136339	0.296784
0.00686489	24	116	ATP biosynthetic process	AT1G32440 AT1G50460 AT2G19680 AT2G36580 AT3G04120 AT3G15640 AT3G52990 AT4G29480 AT5G56350 AT1G01090 AT1G09780 AT1G12000 AT1G20950 AT1G30120 AT1G76550 AT1G78040 AT2G29560 AT2G34590 AT2G36530 AT3G25860 AT3G52930 AT5G08680 AT5G13450 AT3G54320	20	3	0	1	0.0907405	0.614446	0.595769	0.365891
0.00723688	19	84	Nicotinamide nucleotide biosynthetic process	AT1G32440 AT1G50460 AT2G36580 AT3G04120 AT3G52990 AT5G56350 AT1G01090 AT1G09780 AT1G12000 AT1G20950 AT1G30120 AT1G76550 AT1G78040 AT2G29560 AT2G34590 AT2G36530 AT3G25860 AT3G52930 AT3G54320	16	2	0	1	0.0901687	0.661067	0.511818	0.266848
0.00723688	7	17	Proteasome assembly	AT1G29150 AT4G19006 AT4G38630 AT5G45620 AT1G64750 AT1G64520 AT4G29040	4	1	1	1	0.729706	0.346928	0.025442	0.0493738
0.00723688	7	17	Ribosomal subunit export from nucleus	AT2G03820 AT2G37990 AT2G44510 AT3G49990 AT3G51800 AT1G13160 AT2G40430	6	1	0	0	0.118491	0.346928	0.232166	0.31699
0.00723688	7	17	Ribosome localization	AT2G03820 AT2G37990 AT2G44510 AT3G49990 AT3G51800 AT1G13160 AT2G40430	6	1	0	0	0.118491	0.346928	0.232166	0.31699
0.0073188	54	333	Coenzyme metabolic process	AT1G10670 AT1G32440 AT1G50460 AT1G60810 AT2G36580 AT2G38700 AT2G41540 AT3G04120 AT3G20790 AT3G22200 AT3G23810 AT3G52990 AT3G54250 AT3G59970 AT4G00620 AT4G01660 AT4G11820 AT4G13930 AT4G13940 AT5G08300 AT5G08415 AT5G15910 AT5G20070 AT5G22500 AT5G23250 AT5G24400 AT5G56350 AT5G65860 AT1G76490 AT5G04620 AT5G45940 AT1G01090 AT1G09780 AT1G12000 AT1G20950 AT1G30120 AT1G71100 AT1G76550 AT1G78040 AT2G29560…	42	8	1	3	0.205584	0.601935	0.599102	0.321063
0.00735433	3	3	Acropetal auxin transport	AT1G78100 AT3G28860 AT3G63420	3	0	0	0	0	0.433596	0.107047	0.150741
0.00735433	153	1133	Carboxylic acid metabolic process	AT1G06350 AT1G06360 AT1G10670 AT1G15550 AT1G18640 AT1G29880 AT1G29900 AT1G32440 AT1G33990 AT1G48850 AT1G48860 AT1G50460 AT1G53520 AT1G60810 AT1G64660 AT1G65520 AT1G66530 AT1G78440 AT2G13560 AT2G17630 AT2G24300 AT2G29090 AT2G30200 AT2G31360 AT2G34770 AT2G36580 AT2G40660 AT2G43080 AT2G43710 AT2G44350 AT2G47510 AT3G02630 AT3G04120 AT3G11710 AT3G14390 AT3G22200 AT3G23810 AT3G23940 AT3G25900 AT3G52990…	109	25	7	12	0.731608	0.568217	0.208259	0.0638978
0.00735433	5	9	Cell plate formation involved in plant-type cell wall biogenesis	AT3G55340 AT4G34660 AT1G04750 AT2G33120 AT5G42080	3	2	0	0	0.606129	0.0390335	0.171966	0.238388
0.00735433	3	3	Cholesterol biosynthetic process	AT1G50430 AT4G17190 AT5G47770	3	0	0	0	0	0.433596	0.107047	0.150741
0.00735433	3	3	Cholesterol metabolic process	AT1G50430 AT4G17190 AT5G47770	3	0	0	0	0	0.433596	0.107047	0.150741
0.00735433	3	3	COPI coating of Golgi vesicle	AT2G35210 AT4G17890 AT5G46750	1	2	0	0	0.829274	0.00514305	0.107047	0.150741
0.00735433	3	3	COPI-coated vesicle budding	AT2G35210 AT4G17890 AT5G46750	1	2	0	0	0.829274	0.00514305	0.107047	0.150741
0.00735433	11	37	Cortical cytoskeleton organization	AT2G03680 AT3G02180 AT5G18580 AT4G20260 AT5G65930 AT3G50960 AT5G66410 AT3G55000 AT4G28540 AT5G08120 AT5G55230	8	3	0	0	0.416699	0.105998	0.339755	0.450695
0.00735433	3	3	Golgi transport vesicle coating	AT2G35210 AT4G17890 AT5G46750	1	2	0	0	0.829274	0.00514305	0.107047	0.150741
0.00735433	83	559	MRNA metabolic process	AT1G02330 AT1G03360 AT1G16610 AT1G18630 AT1G20580 AT1G25260 AT1G31870 AT1G32580 AT1G51510 AT1G78260 AT1G80930 AT2G18740 AT2G23930 AT2G25355 AT2G32070 AT2G35240 AT2G43810 AT2G47640 AT3G07590 AT3G07750 AT3G12680 AT3G13570 AT3G15000 AT3G19360 AT3G23830 AT3G46210 AT3G49430 AT3G54170 AT3G54770 AT3G57150 AT3G59810 AT3G62840 AT4G12600 AT4G13850 AT4G15900 AT4G20020 AT4G20440 AT4G22380 AT4G25500 AT4G25550…	72	6	2	3	0.00129447	0.99304	0.597631	0.647137
0.00735433	3	3	Rhamnogalacturonan I biosynthetic process	AT4G36890 AT1G18580 AT1G28240	3	0	0	0	0	0.433596	0.107047	0.150741
0.00735433	3	3	Sialylation	AT1G08280 AT1G08660 AT3G48820	1	1	1	0	0.829274	0.0790996	0.00401362	0.150741
0.00735433	3	3	SnRNA pseudouridine synthesis	AT2G20490 AT3G57150 AT5G08180	3	0	0	0	0	0.433596	0.107047	0.150741
0.00735433	5	9	Somatic cell DNA recombination	AT1G18800 AT1G74560 AT2G19480 AT4G26110 AT5G56950	4	0	0	1	0.217945	0.612257	0.171966	0.0252356
0.00735433	11	37	Sphingolipid biosynthetic process	AT1G01230 AT1G02205 AT2G19880 AT2G37940 AT3G06060 AT1G06515 AT3G48780 AT3G61580 AT4G22330 AT5G18480 AT4G36480	11	0	0	0	0	0.875607	0.339755	0.450695
0.00735433	5	9	UDP-glucose transmembrane transport	AT1G06470 AT1G76670 AT1G77610 AT1G14360 AT2G02810	4	0	0	1	0.217945	0.612257	0.171966	0.0252356
0.00750497	14	54	Cellulose biosynthetic process	AT4G32410 AT4G39350 AT5G05170 AT5G60920 AT1G31420 AT3G03050 AT5G16910 AT1G16860 AT2G41770 AT1G05850 AT1G71100 AT2G44610 AT5G22130 AT5G63840	11	0	1	2	0.246186	0.929543	0.0929717	0.0349226
0.00755524	20	91	Trichome differentiation	AT1G14920 AT4G15415 AT4G26690 AT5G43900 AT5G55480 AT1G01510 AT1G13180 AT1G33240 AT1G56580 AT2G22475 AT2G27600 AT3G16630 AT3G23980 AT3G55360 AT4G00100 AT5G04470 AT5G42080 AT5G58230 AT5G65930 AT2G46225	17	0	2	1	0.0727288	0.977397	0.0361528	0.286878
0.00760044	15	60	Organelle membrane fusion	AT1G04750 AT1G11890 AT1G27700 AT1G28490 AT1G48240 AT2G33120 AT2G35190 AT3G05710 AT3G09740 AT3G24350 AT3G54300 AT5G05760 AT5G08080 AT5G22360 AT5G48030	11	4	0	0	0.416521	0.101288	0.432267	0.558226
0.0079033	10	32	Mitochondrial mRNA modification	AT1G18630 AT1G32580 AT2G35240 AT3G15000 AT3G23830 AT4G13850 AT4G20020 AT5G44780 AT5G61030 AT5G54580	9	0	0	1	0.0475001	0.849656	0.31436	0.0952684
0.00813684	204	1568	Post-embryonic development	AT1G05010 AT1G08300 AT1G14920 AT1G15550 AT1G20900 AT1G28520 AT1G66350 AT1G76500 AT1G78600 AT3G22820 AT3G44750 AT3G56090 AT4G13750 AT4G17640 AT4G34870 AT5G17490 AT5G22650 AT5G47080 AT3G62420 AT1G69570 AT2G16365 AT2G18000 AT2G23380 AT2G30120 AT3G12680 AT3G24440 AT4G15415 AT4G22140 AT4G29830 AT4G34550 AT5G27220 AT5G45600 AT5G51230 AT5G58230 AT5G62430 AT2G27840 AT1G02330 AT1G04870 AT1G07420 AT1G08970…	154	32	8	10	0.260448	0.686942	0.344492	0.520355
0.00862061	20	92	Detection of stimulus	AT1G05010 AT5G12080 AT1G62380 AT1G02090 AT1G02340 AT1G14280 AT1G28520 AT2G02950 AT2G18790 AT2G26990 AT3G61140 AT4G16780 AT5G04190 AT5G42970 AT5G56280 AT4G39400 AT5G48150 AT3G43810 AT4G26570 AT5G37780	9	7	0	4	0.994058	0.0138582	0.529898	0.00331666
0.00868983	13	49	MRNA modification	AT1G18630 AT1G32580 AT2G35240 AT3G15000 AT3G23830 AT3G54170 AT3G57150 AT4G13850 AT4G20020 AT5G44780 AT5G61030 AT4G10760 AT5G54580	11	0	0	2	0.107221	0.914844	0.387756	0.0285413
0.00877207	33	181	Purine ribonucleoside triphosphate metabolic process	AT1G15120 AT1G22840 AT1G32440 AT1G50460 AT2G19680 AT2G36580 AT3G04120 AT3G15640 AT3G52730 AT3G52990 AT4G10040 AT4G29480 AT5G56350 AT1G01090 AT1G09780 AT1G12000 AT1G20260 AT1G20950 AT1G30120 AT1G76550 AT1G78040 AT1G78900 AT2G29560 AT2G34590 AT2G36530 AT3G25860 AT3G52930 AT4G09320 AT4G11010 AT4G38510 AT5G08680 AT5G13450 AT3G54320	23	6	0	4	0.639321	0.339717	0.712183	0.0287408
0.0089108	584	4925	Nucleobase-containing compound metabolic process	AT1G02140 AT1G02330 AT1G03360 AT1G03760 AT1G04870 AT1G06720 AT1G08360 AT1G09700 AT1G10490 AT1G10670 AT1G11240 AT1G12650 AT1G12850 AT1G14460 AT1G14685 AT1G15120 AT1G15440 AT1G16610 AT1G16970 AT1G18630 AT1G20410 AT1G20580 AT1G22270 AT1G22840 AT1G25260 AT1G27450 AT1G28520 AT1G29880 AT1G29900 AT1G30820 AT1G31070 AT1G31660 AT1G31817 AT1G31870 AT1G32440 AT1G32580 AT1G36310 AT1G42440 AT1G45000 AT1G48830…	458	85	14	27	0.00377652	0.955398	0.947635	0.732984
0.0089108	14	55	Positive regulation of protein complex assembly	AT1G45000 AT1G53750 AT2G17800 AT2G30910 AT5G19990 AT5G20000 AT5G43010 AT5G58290 AT5G62880 AT3G25500 AT5G55230 AT1G13180 AT2G34150 AT2G46225	12	1	1	0	0.0840599	0.723758	0.0929717	0.533498
0.00894833	81	548	Proteolysis involved in cellular protein catabolic process	AT1G13060 AT1G16190 AT1G16470 AT1G17280 AT1G20200 AT1G21720 AT1G29150 AT1G45000 AT1G47250 AT1G50670 AT1G53850 AT1G56450 AT1G64520 AT1G75990 AT1G77440 AT1G79210 AT2G26590 AT2G27020 AT2G30050 AT2G36170 AT2G47110 AT3G01340 AT3G02540 AT3G07060 AT3G07550 AT3G07990 AT3G09840 AT3G14290 AT3G22110 AT3G22630 AT3G26340 AT3G46460 AT3G51260 AT3G52590 AT3G53120 AT3G54650 AT3G55380 AT3G58030 AT3G62250 AT3G63470…	63	6	7	5	0.170641	0.991152	0.0103283	0.258987
0.00896319	45	269	Positive regulation of catalytic activity	AT1G04830 AT1G07150 AT1G23220 AT2G30040 AT2G30050 AT2G30710 AT2G43490 AT3G01340 AT3G02460 AT3G18580 AT4G11060 AT4G29810 AT5G20110 AT5G27620 AT5G52580 AT2G15570 AT5G20720 AT1G01100 AT1G07140 AT1G10630 AT1G10870 AT1G23490 AT1G47200 AT1G70490 AT2G01470 AT2G26590 AT2G30060 AT2G35210 AT2G37550 AT2G46710 AT2G47170 AT3G07880 AT3G11490 AT3G23660 AT3G53710 AT3G59920 AT4G00810 AT4G01810 AT4G13350 AT4G17890…	36	6	1	2	0.128424	0.679276	0.500292	0.429179
0.00907565	291	2324	Cell communication	AT1G07150 AT1G07410 AT1G09630 AT1G10940 AT1G12580 AT1G14920 AT1G16920 AT1G22740 AT1G23080 AT1G27330 AT1G27350 AT1G49300 AT1G50670 AT1G52280 AT1G62820 AT1G63500 AT1G66350 AT2G04550 AT2G17800 AT2G18730 AT2G27030 AT2G30040 AT2G30050 AT2G31680 AT2G41110 AT2G43130 AT2G44610 AT3G01340 AT3G04910 AT3G05490 AT3G07880 AT3G08730 AT3G10540 AT3G10660 AT3G16570 AT3G17860 AT3G18040 AT3G18820 AT3G23805 AT3G43810…	185	76	5	25	0.999912	5.6221e-05	0.959882	0.00702285
0.00937869	4	6	Protein localization involved in auxin polar transport	AT5G03540 AT1G22530 AT1G30690 AT4G09160	3	1	0	0	0.295582	0.14029	0.140119	0.195758
0.00937869	4	6	Rhamnogalacturonan I metabolic process	AT5G15740 AT4G36890 AT1G18580 AT1G28240	4	0	0	0	0	0.531365	0.140119	0.195758
0.00937869	4	6	RRNA pseudouridine synthesis	AT2G20490 AT3G03920 AT3G57150 AT5G08180	4	0	0	0	0	0.531365	0.140119	0.195758
0.00937869	4	6	S-adenosylhomocysteine metabolic process	AT3G23810 AT4G13940 AT5G65860 AT4G15415	3	0	0	1	0.295582	0.531365	0.140119	0.0156907
0.00937869	4	6	UDP-D-xylose biosynthetic process	AT2G47650 AT3G53520 AT3G62830 AT5G59290	4	0	0	0	0	0.531365	0.140119	0.195758
0.00937869	4	6	UDP-D-xylose metabolic process	AT2G47650 AT3G53520 AT3G62830 AT5G59290	4	0	0	0	0	0.531365	0.140119	0.195758
0.00972803	7	18	Acyl-CoA biosynthetic process	AT1G10670 AT1G60810 AT1G01090 AT5G36880 AT3G06650 AT3G25860 AT5G49460	7	0	0	0	0	0.734563	0.232166	0.31699
0.00972803	7	18	Establishment of protein localization to mitochondrial membrane	AT1G61570 AT3G07910 AT3G10110 AT3G25120 AT1G27390 AT3G27080 AT3G46560	6	1	0	0	0.118491	0.346928	0.232166	0.31699
0.00972803	12	44	Nucleoside biosynthetic process	AT1G30820 AT3G12670 AT1G27450 AT1G29900 AT3G09820 AT4G09320 AT4G11010 AT5G03300 AT5G15950 AT5G23300 AT1G54130 AT1G71100	10	1	0	1	0.136216	0.639417	0.364208	0.130407
0.00972803	12	44	Ribonucleoside biosynthetic process	AT1G30820 AT3G12670 AT1G27450 AT1G29900 AT3G09820 AT4G09320 AT4G11010 AT5G03300 AT5G15950 AT5G23300 AT1G54130 AT1G71100	10	1	0	1	0.136216	0.639417	0.364208	0.130407
0.00972803	7	18	Thioester biosynthetic process	AT1G10670 AT1G60810 AT1G01090 AT5G36880 AT3G06650 AT3G25860 AT5G49460	7	0	0	0	0	0.734563	0.232166	0.31699
0.00972803	7	18	Xyloglucan biosynthetic process	AT1G74380 AT3G62720 AT4G02500 AT2G20370 AT5G04885 AT5G20950 AT5G62220	2	1	3	1	0.983946	0.346928	6.01833e-05	0.0493738
0.00975452	10	33	Positive gravitropism	AT1G68370 AT2G02950 AT2G34650 AT2G38120 AT3G20130 AT3G28860 AT4G16515 AT5G06140 AT5G57090 AT5G64770	6	3	0	1	0.745594	0.0777208	0.31436	0.0952684
0.00980838	93	647	Protein catabolic process	AT1G13060 AT1G16190 AT1G16470 AT1G17280 AT1G20200 AT1G21720 AT1G29150 AT1G45000 AT1G47250 AT1G50670 AT1G53850 AT1G56450 AT1G64520 AT1G65240 AT1G75990 AT1G77440 AT1G79210 AT1G79720 AT2G26590 AT2G27020 AT2G30050 AT2G36170 AT2G47110 AT3G01340 AT3G02540 AT3G07060 AT3G07550 AT3G07990 AT3G09840 AT3G09890 AT3G14290 AT3G22110 AT3G22630 AT3G26340 AT3G46460 AT3G50050 AT3G51260 AT3G52590 AT3G53120 AT3G54400…	72	9	7	5	0.178051	0.97024	0.0222578	0.371315
0.00997388	16	68	Actin polymerization or depolymerization	AT2G17800 AT2G19760 AT2G30910 AT4G29350 AT4G34490 AT5G62880 AT1G20260 AT3G25500 AT3G46010 AT4G34970 AT4G38510 AT5G59880 AT1G13180 AT2G41740 AT2G34150 AT2G46225	8	4	1	3	0.963997	0.127307	0.116861	0.00859018
0.00997388	16	68	Positive regulation of cellular component biogenesis	AT1G45000 AT1G53750 AT2G17800 AT2G30910 AT5G19990 AT5G20000 AT5G43010 AT5G58290 AT5G62880 AT3G25500 AT5G55230 AT1G13180 AT2G24500 AT1G08410 AT2G34150 AT2G46225	14	1	1	0	0.0511395	0.790768	0.116861	0.581643
0.010007	19	87	Pyridine nucleotide biosynthetic process	AT1G32440 AT1G50460 AT2G36580 AT3G04120 AT3G52990 AT5G56350 AT1G01090 AT1G09780 AT1G12000 AT1G20950 AT1G30120 AT1G76550 AT1G78040 AT2G29560 AT2G34590 AT2G36530 AT3G25860 AT3G52930 AT3G54320	16	2	0	1	0.0901687	0.661067	0.511818	0.266848
0.0101924	14	56	Regulation of protein polymerization	AT2G17800 AT2G19760 AT2G30910 AT4G29350 AT5G62880 AT1G20260 AT3G25500 AT4G20260 AT4G38510 AT5G55230 AT1G13180 AT2G41740 AT2G34150 AT2G46225	7	4	1	2	0.950873	0.0782264	0.0929717	0.0349226
0.0101924	14	56	Vesicle fusion	AT1G04750 AT1G11890 AT1G27700 AT1G28490 AT1G48240 AT2G33120 AT2G35190 AT3G05710 AT3G09740 AT3G24350 AT3G54300 AT5G05760 AT5G08080 AT5G22360	10	4	0	0	0.477198	0.0782264	0.410432	0.533498
0.0103082	36	205	Developmental cell growth	AT3G27960 AT3G01040 AT4G17530 AT5G15470 AT5G47200 AT1G01910 AT1G08660 AT1G34350 AT1G53000 AT1G64980 AT1G68990 AT1G71270 AT1G73430 AT1G74380 AT2G34480 AT2G34650 AT2G36880 AT2G41630 AT3G09840 AT3G18000 AT3G18780 AT3G22200 AT3G48820 AT3G51460 AT3G60630 AT4G02350 AT4G17615 AT4G38630 AT5G09810 AT5G11980 AT5G16910 AT5G41950 AT5G43900 AT5G45420 AT5G48230 AT5G63220	27	5	3	1	0.36906	0.606062	0.0432132	0.575597
0.0114349	6	14	Positive regulation of DNA-templated transcription, initiation	AT1G45000 AT1G53750 AT5G19990 AT5G20000 AT5G43010 AT5G58290	6	0	0	0	0	0.679187	0.202634	0.278759
0.0114349	6	14	Positive regulation of transcription initiation from RNA polymerase II promoter	AT1G45000 AT1G53750 AT5G19990 AT5G20000 AT5G43010 AT5G58290	6	0	0	0	0	0.679187	0.202634	0.278759
0.0114349	6	14	Regulation of transcription initiation from RNA polymerase II promoter	AT1G45000 AT1G53750 AT5G19990 AT5G20000 AT5G43010 AT5G58290	6	0	0	0	0	0.679187	0.202634	0.278759
0.0116125	12	45	Fucose metabolic process	AT1G04910 AT1G62330 AT2G41150 AT3G26370 AT3G30300 AT4G08810 AT4G17430 AT5G15740 AT5G50420 AT5G64600 AT5G65470 AT2G20370	10	0	1	1	0.136216	0.897079	0.0707657	0.130407
0.0116125	12	45	Maintenance of location in cell	AT1G29330 AT2G18240 AT2G19760 AT2G21600 AT3G25040 AT3G56090 AT4G29350 AT4G39220 AT5G02200 AT1G19970 AT1G29060 AT4G30996	8	4	0	0	0.609308	0.0416585	0.364208	0.479812
0.0119452	23	115	Tropism	AT1G14280 AT1G53380 AT2G02950 AT2G17990 AT2G45260 AT5G04190 AT1G56590 AT1G68370 AT2G18040 AT2G18790 AT2G34650 AT2G38120 AT3G20130 AT3G23050 AT3G27580 AT3G28860 AT3G44610 AT3G62100 AT4G16515 AT5G06140 AT5G57090 AT5G64330 AT5G64770	11	8	1	3	0.992863	0.0108263	0.208879	0.0311435
0.0119575	5	10	Cargo loading into COPII-coated vesicle	AT2G30050 AT3G01340 AT3G23660 AT3G63460 AT4G01810	5	0	0	0	0	0.612257	0.171966	0.238388
0.0119575	39	229	Cellular glucan metabolic process	AT1G23190 AT1G29890 AT1G70730 AT1G74380 AT3G03250 AT3G62720 AT4G02500 AT4G32410 AT4G39350 AT5G05170 AT5G60920 AT1G65310 AT4G30280 AT4G30290 AT1G11545 AT1G31420 AT1G75680 AT2G01850 AT2G21590 AT3G03050 AT3G23730 AT4G03550 AT5G16910 AT5G51830 AT1G16860 AT2G41770 AT4G26690 AT5G55480 AT1G05850 AT1G10670 AT1G68560 AT1G71100 AT2G20370 AT2G44610 AT5G04885 AT5G20950 AT5G22130 AT5G62220 AT5G63840	27	1	5	6	0.68415	0.994358	0.00294102	0.00403749
0.0119575	5	10	Peptidyl-arginine omega-N-methylation	AT1G04870 AT2G19670 AT3G12270 AT4G29510 AT1G04900	5	0	0	0	0	0.612257	0.171966	0.238388
0.0119575	5	10	Protein folding in endoplasmic reticulum	AT1G71360 AT3G04830 AT4G12590 AT5G10780 AT5G49540	3	2	0	0	0.606129	0.0390335	0.171966	0.238388
0.0120231	10	34	Golgi vesicle budding	AT1G56330 AT2G01470 AT2G30050 AT2G35210 AT3G01340 AT3G23660 AT3G63460 AT4G01810 AT4G17890 AT5G46750	8	2	0	0	0.216706	0.241539	0.31436	0.419948
0.0120694	31	171	ATP metabolic process	AT1G15120 AT1G22840 AT1G32440 AT1G50460 AT2G19680 AT2G36580 AT3G04120 AT3G15640 AT3G52730 AT3G52990 AT4G10040 AT4G29480 AT5G56350 AT1G01090 AT1G09780 AT1G12000 AT1G20260 AT1G20950 AT1G30120 AT1G76550 AT1G78040 AT1G78900 AT2G29560 AT2G34590 AT2G36530 AT3G25860 AT3G52930 AT4G38510 AT5G08680 AT5G13450 AT3G54320	22	6	0	3	0.570477	0.280251	0.689618	0.0795255
0.0122512	86	596	Seed development	AT1G08300 AT1G14920 AT1G66350 AT3G44750 AT4G13750 AT5G17490 AT5G22650 AT3G62420 AT2G27840 AT1G07420 AT2G34650 AT3G14370 AT4G39800 AT5G42080 AT1G02140 AT1G08410 AT1G18580 AT1G18640 AT1G21070 AT1G21750 AT1G23080 AT1G28240 AT1G31070 AT1G48920 AT1G53500 AT1G55040 AT1G64520 AT1G67730 AT1G68990 AT1G69780 AT1G75080 AT1G79440 AT2G15690 AT2G29090 AT2G34090 AT2G34260 AT2G34480 AT2G34570 AT2G35210 AT2G39990…	72	9	4	1	0.00998366	0.942656	0.213977	0.946263
0.0124551	34	193	Anatomical structure maturation	AT1G14920 AT1G66350 AT3G44750 AT5G17490 AT5G22650 AT3G62420 AT1G05010 AT2G22810 AT4G37770 AT2G27840 AT2G38120 AT1G01910 AT1G50460 AT1G59610 AT1G74380 AT1G74800 AT2G22475 AT2G29090 AT2G34650 AT3G18780 AT3G47860 AT3G51460 AT3G60630 AT4G00730 AT4G26690 AT4G38630 AT5G09810 AT5G16910 AT5G41950 AT5G42080 AT5G43900 AT5G45420 AT5G63220 AT1G32440	23	4	2	5	0.73579	0.721783	0.130399	0.0082721
0.0125136	17	76	RNA 3 -end processing	AT1G03360 AT1G72370 AT2G25355 AT3G04770 AT3G07750 AT3G46210 AT3G53890 AT3G57150 AT4G25630 AT4G27490 AT5G27700 AT5G52470 AT5G53770 AT4G25550 AT5G23880 AT1G30460 AT5G40490	16	1	0	0	0.00562835	0.818559	0.473543	0.603819
0.012658	19	89	TRNA modification	AT1G20410 AT1G22270 AT1G36310 AT2G30320 AT3G11800 AT3G56120 AT4G27340 AT5G14600 AT5G24840 AT5G37530 AT1G10490 AT2G45695 AT3G21300 AT3G57940 AT3G63510 AT4G40000 AT5G13680 AT5G67220 AT3G26410	15	2	1	1	0.224199	0.661067	0.155069	0.266848
0.0128847	158	1195	Carbohydrate metabolic process	AT1G04430 AT1G06410 AT1G09780 AT1G17160 AT1G19430 AT1G23190 AT1G26850 AT1G27600 AT1G27930 AT1G29470 AT1G29890 AT1G31850 AT1G32440 AT1G33800 AT1G50460 AT1G65290 AT1G68020 AT1G70730 AT1G74380 AT2G03480 AT2G18700 AT2G20680 AT2G34300 AT2G36580 AT2G44350 AT2G44620 AT2G47650 AT3G03250 AT3G04120 AT3G52990 AT3G53520 AT3G62720 AT3G62830 AT4G01220 AT4G02500 AT4G08170 AT4G09510 AT4G12430 AT4G14360 AT4G18030…	103	23	13	19	0.98915	0.783986	0.0023732	0.000286276
0.0128847	91	638	Carboxylic acid biosynthetic process	AT1G06350 AT1G06360 AT1G10670 AT1G15550 AT1G18640 AT1G29900 AT1G32440 AT1G48850 AT1G48860 AT1G50460 AT1G60810 AT1G64660 AT1G78440 AT2G17630 AT2G24300 AT2G30200 AT2G31360 AT2G36580 AT3G04120 AT3G14390 AT3G22200 AT3G23940 AT3G25900 AT3G52990 AT3G55360 AT3G57560 AT3G59970 AT4G13930 AT4G31000 AT5G08415 AT5G13280 AT5G46290 AT5G56350 AT2G44620 AT3G29360 AT4G24510 AT5G04620 AT5G15490 AT5G39320 AT1G01090…	64	16	5	6	0.735743	0.401895	0.121874	0.207915
0.0128847	81	557	Cellular protein catabolic process	AT1G13060 AT1G16190 AT1G16470 AT1G17280 AT1G20200 AT1G21720 AT1G29150 AT1G45000 AT1G47250 AT1G50670 AT1G53850 AT1G56450 AT1G64520 AT1G75990 AT1G77440 AT1G79210 AT2G26590 AT2G27020 AT2G30050 AT2G36170 AT2G47110 AT3G01340 AT3G02540 AT3G07060 AT3G07550 AT3G07990 AT3G09840 AT3G14290 AT3G22110 AT3G22630 AT3G26340 AT3G46460 AT3G51260 AT3G52590 AT3G53120 AT3G54650 AT3G55380 AT3G58030 AT3G62250 AT3G63470…	63	6	7	5	0.170641	0.991152	0.0103283	0.258987
0.0128847	9	29	Nucleoside bisphosphate biosynthetic process	AT1G10670 AT1G60810 AT5G45940 AT1G01090 AT5G36880 AT1G54130 AT3G06650 AT3G25860 AT5G49460	7	2	0	0	0.270953	0.192394	0.28799	0.38748
0.0128847	91	638	Organic acid biosynthetic process	AT1G06350 AT1G06360 AT1G10670 AT1G15550 AT1G18640 AT1G29900 AT1G32440 AT1G48850 AT1G48860 AT1G50460 AT1G60810 AT1G64660 AT1G78440 AT2G17630 AT2G24300 AT2G30200 AT2G31360 AT2G36580 AT3G04120 AT3G14390 AT3G22200 AT3G23940 AT3G25900 AT3G52990 AT3G55360 AT3G57560 AT3G59970 AT4G13930 AT4G31000 AT5G08415 AT5G13280 AT5G46290 AT5G56350 AT2G44620 AT3G29360 AT4G24510 AT5G04620 AT5G15490 AT5G39320 AT1G01090…	64	16	5	6	0.735743	0.401895	0.121874	0.207915
0.0128847	9	29	Purine nucleoside bisphosphate biosynthetic process	AT1G10670 AT1G60810 AT5G45940 AT1G01090 AT5G36880 AT1G54130 AT3G06650 AT3G25860 AT5G49460	7	2	0	0	0.270953	0.192394	0.28799	0.38748
0.0128847	9	29	Ribonucleoside bisphosphate biosynthetic process	AT1G10670 AT1G60810 AT5G45940 AT1G01090 AT5G36880 AT1G54130 AT3G06650 AT3G25860 AT5G49460	7	2	0	0	0.270953	0.192394	0.28799	0.38748
0.0131546	20	96	Protein maturation	AT1G51980 AT1G52600 AT1G53530 AT2G03120 AT2G22425 AT2G29080 AT2G38130 AT2G39960 AT3G02980 AT3G15710 AT4G01320 AT4G30500 AT5G08415 AT5G27430 AT1G79340 AT3G44330 AT3G58180 AT5G51540 AT5G58440 AT2G45240	13	4	1	2	0.744348	0.25473	0.168282	0.0865858
0.013371	8	24	Exocytic process	AT3G46060 AT3G53610 AT5G03520 AT5G49830 AT1G77140 AT2G17980 AT3G10380 AT4G02350	7	1	0	0	0.0873687	0.413839	0.260605	0.353195
0.013371	8	24	Vesicle docking involved in exocytosis	AT3G46060 AT3G53610 AT5G03520 AT5G49830 AT1G77140 AT2G17980 AT3G10380 AT4G02350	7	1	0	0	0.0873687	0.413839	0.260605	0.353195
0.0137251	13	52	Actin filament polymerization	AT2G17800 AT2G19760 AT2G30910 AT4G29350 AT5G62880 AT1G20260 AT3G25500 AT4G34970 AT4G38510 AT1G13180 AT2G41740 AT2G34150 AT2G46225	7	3	1	2	0.901645	0.173657	0.0816339	0.0285413
0.0137251	13	52	Ribonucleoprotein complex export from nucleus	AT1G63810 AT1G72370 AT2G03820 AT2G37990 AT2G44510 AT3G04770 AT3G49990 AT3G51800 AT3G53110 AT1G13160 AT1G64750 AT2G40430 AT2G21660	10	3	0	0	0.295689	0.173657	0.387756	0.507386
0.0137251	13	52	Ribonucleoprotein complex localization	AT1G63810 AT1G72370 AT2G03820 AT2G37990 AT2G44510 AT3G04770 AT3G49990 AT3G51800 AT3G53110 AT1G13160 AT1G64750 AT2G40430 AT2G21660	10	3	0	0	0.295689	0.173657	0.387756	0.507386
0.0140378	17	77	Membrane fusion	AT1G04750 AT1G11890 AT1G27700 AT1G28490 AT1G48240 AT2G33120 AT2G35190 AT3G05710 AT3G09740 AT3G24350 AT3G54300 AT4G04210 AT5G05760 AT5G08080 AT5G22360 AT1G29060 AT5G48030	12	4	0	1	0.525538	0.156011	0.473543	0.226828
0.0146082	10	35	Mitochondrial RNA modification	AT1G18630 AT1G32580 AT2G35240 AT3G15000 AT3G23830 AT4G13850 AT4G20020 AT5G44780 AT5G61030 AT5G54580	9	0	0	1	0.0475001	0.849656	0.31436	0.0952684
0.0155006	48	301	Heterocycle catabolic process	AT1G03360 AT1G25260 AT1G32440 AT1G50460 AT1G51510 AT1G68760 AT2G25355 AT2G32070 AT2G36310 AT2G36580 AT3G04120 AT3G07750 AT3G12680 AT3G19360 AT3G46210 AT3G52990 AT4G27490 AT5G07350 AT5G20070 AT5G53770 AT5G56350 AT5G59180 AT5G61780 AT2G17975 AT5G45940 AT1G01090 AT1G02140 AT1G09780 AT1G11400 AT1G12000 AT1G18070 AT1G20950 AT1G30120 AT1G76550 AT1G78040 AT2G29560 AT2G34590 AT2G36530 AT2G39435 AT3G23810…	39	5	1	3	0.0846833	0.858342	0.53493	0.24917
0.0157214	11	41	Response to zinc ion	AT1G16470 AT1G21750 AT1G57720 AT2G21660 AT2G23150 AT3G02530 AT3G02570 AT3G09200 AT3G10920 AT5G17920 AT5G35590	6	2	2	1	0.864025	0.292367	0.00670173	0.112479
0.0157272	46	286	Positive regulation of molecular function	AT1G04830 AT1G07150 AT1G23220 AT2G30040 AT2G30050 AT2G30710 AT2G43490 AT3G01340 AT3G02460 AT3G18580 AT4G11060 AT4G29810 AT4G35110 AT5G20110 AT5G27620 AT5G52580 AT2G15570 AT5G20720 AT1G01100 AT1G07140 AT1G10630 AT1G10870 AT1G23490 AT1G47200 AT1G70490 AT2G01470 AT2G26590 AT2G30060 AT2G35210 AT2G37550 AT2G46710 AT2G47170 AT3G07880 AT3G11490 AT3G23660 AT3G53710 AT3G59920 AT4G00810 AT4G01810 AT4G13350…	36	6	1	3	0.19538	0.70224	0.512022	0.225993
0.0160964	25	132	Membrane lipid metabolic process	AT1G01230 AT1G02205 AT1G16560 AT1G65290 AT2G19880 AT2G37940 AT2G44620 AT3G06060 AT1G28240 AT1G34550 AT1G53040 AT2G02910 AT3G48780 AT3G58130 AT3G61580 AT4G22330 AT4G36480 AT4G38500 AT5G22130 AT5G42660 AT1G06515 AT1G63050 AT3G55360 AT4G11830 AT5G18480	22	2	1	0	0.0235906	0.831087	0.236452	0.743748
0.0161125	6	15	Genetic imprinting	AT5G58020 AT5G58230 AT2G23380 AT3G49240 AT4G16845 AT5G51230	6	0	0	0	0	0.679187	0.202634	0.278759
0.0161125	6	15	Signal peptide processing	AT1G52600 AT2G03120 AT2G22425 AT2G39960 AT3G15710 AT5G27430	3	2	0	1	0.810047	0.0681639	0.202634	0.0365342
0.0161125	9	30	Spliceosomal snRNP assembly	AT1G20580 AT2G18740 AT2G47640 AT3G07590 AT3G62840 AT5G27720 AT2G23930 AT4G30220 AT5G62290	9	0	0	0	0	0.81829	0.28799	0.38748
0.0169344	44	272	Fatty acid metabolic process	AT1G06350 AT1G06360 AT1G10670 AT1G53520 AT1G60810 AT1G65520 AT2G30200 AT2G31360 AT2G34770 AT2G43710 AT3G02630 AT3G55360 AT4G16760 AT4G20870 AT4G31810 AT5G08415 AT5G46290 AT5G48230 AT1G01600 AT2G44620 AT2G45970 AT4G24510 AT1G08510 AT1G19440 AT1G24360 AT1G54580 AT1G54630 AT1G62640 AT1G65290 AT1G67730 AT2G05990 AT2G26640 AT3G05020 AT3G06680 AT3G25110 AT4G23850 AT5G10480 AT5G16390 AT5G36880 AT5G51830…	29	12	1	2	0.843494	0.0310877	0.488381	0.414875
0.0172991	8	25	Protein import into mitochondrial matrix	AT1G55900 AT1G72750 AT2G36070 AT3G07910 AT3G20000 AT3G59280 AT4G26780 AT5G55200	6	2	0	0	0.336349	0.146195	0.260605	0.353195
0.0172991	8	25	Vesicle targeting	AT1G56330 AT2G01470 AT2G35210 AT3G23660 AT4G01810 AT4G17890 AT5G46750 AT3G10380	6	2	0	0	0.336349	0.146195	0.260605	0.353195
0.0175327	7	20	Clathrin coat assembly	AT2G20760 AT2G40060 AT1G14910 AT2G25430 AT3G08530 AT3G11130 AT4G32285	6	1	0	0	0.118491	0.346928	0.232166	0.31699
0.0175327	7	20	Vesicle coating	AT1G56330 AT2G01470 AT2G35210 AT3G23660 AT4G01810 AT4G17890 AT5G46750	5	2	0	0	0.413955	0.104317	0.232166	0.31699
0.0175741	39	235	Glucan metabolic process	AT1G23190 AT1G29890 AT1G70730 AT1G74380 AT3G03250 AT3G62720 AT4G02500 AT4G32410 AT4G39350 AT5G04885 AT5G05170 AT5G20950 AT5G60920 AT1G65310 AT4G30280 AT4G30290 AT1G11545 AT1G31420 AT1G75680 AT2G01850 AT2G21590 AT3G03050 AT3G23730 AT4G03550 AT5G16910 AT5G51830 AT1G16860 AT2G41770 AT4G26690 AT5G55480 AT1G05850 AT1G10670 AT1G68560 AT1G71100 AT2G20370 AT2G44610 AT5G22130 AT5G62220 AT5G63840	27	1	5	6	0.68415	0.994358	0.00294102	0.00403749
0.0175741	4	7	Isopentenyl diphosphate biosynthetic process, mevalonate pathway	AT2G38700 AT3G54250 AT1G76490 AT4G11820	3	0	1	0	0.295582	0.531365	0.00782966	0.195758
0.0175741	4	7	Mucilage pectin biosynthetic process	AT4G36890 AT1G18580 AT1G28240 AT5G15470	4	0	0	0	0	0.531365	0.140119	0.195758
0.0175741	4	7	Regulation of cutin biosynthetic process	AT3G54320 AT1G64670 AT2G38530 AT5G15310	2	1	0	1	0.716752	0.14029	0.140119	0.0156907
0.0176227	10	36	Mitochondrial translation	AT1G29880 AT2G45030 AT3G55605 AT4G11120 AT4G39880 AT5G02050 AT5G05990 AT1G47278 AT3G18240 AT3G59650	8	1	1	0	0.216706	0.536001	0.050653	0.419948
0.0176227	10	36	Positive regulation of growth	AT1G11240 AT2G44080 AT3G59900 AT3G49720 AT5G65810 AT3G05500 AT5G18010 AT5G53000 AT5G56170 AT3G03830	4	5	0	1	0.97487	0.00293888	0.31436	0.0952684
0.0176227	10	36	Post-Golgi vesicle-mediated transport	AT1G48240 AT1G71270 AT2G35190 AT3G10380 AT4G02350 AT4G04910 AT4G19490 AT5G52210 AT5G06140 AT1G10290	10	0	0	0	0	0.849656	0.31436	0.419948
0.0176356	34	198	Pollen tube development	AT3G27960 AT3G01040 AT4G17530 AT5G15470 AT5G47200 AT1G02140 AT1G08660 AT1G34350 AT1G53000 AT1G64980 AT1G68990 AT1G71270 AT1G73430 AT2G34090 AT2G34480 AT2G34590 AT2G36880 AT2G41630 AT2G47470 AT2G47510 AT3G05000 AT3G07330 AT3G09840 AT3G18000 AT3G22200 AT3G48820 AT4G01220 AT4G02350 AT4G17615 AT5G03080 AT5G04480 AT5G11980 AT5G48230 AT3G01640	29	4	1	0	0.0348947	0.721783	0.360407	0.84304
0.0177128	61	405	Embryo development ending in seed dormancy	AT1G08300 AT4G13750 AT1G07420 AT2G34650 AT3G14370 AT4G39800 AT5G42080 AT1G02140 AT1G08410 AT1G18640 AT1G21750 AT1G23080 AT1G31070 AT1G48920 AT1G55040 AT1G64520 AT1G67730 AT1G68990 AT1G69780 AT1G79440 AT2G15690 AT2G34090 AT2G34260 AT2G34480 AT2G34570 AT2G35210 AT2G39990 AT2G47470 AT3G02570 AT3G07050 AT3G08950 AT3G10110 AT3G10920 AT3G16810 AT3G23980 AT3G49240 AT3G54650 AT3G61140 AT3G62100 AT4G00310…	52	6	3	0	0.0104925	0.920331	0.189562	0.96393
0.0182098	5	11	Protein deneddylation	AT3G61140 AT5G56280 AT1G02090 AT2G26990 AT5G42970	5	0	0	0	0	0.612257	0.171966	0.238388
0.0182098	5	11	U4 snRNA 3 -end processing	AT1G03360 AT2G25355 AT3G07750 AT3G46210 AT4G27490	5	0	0	0	0	0.612257	0.171966	0.238388

## Sheet: Genes_Cot(UP)
Gene ID	Dependence
AT1G02816	PIFs and YUCs
AT1G03430	PIFs and YUCs
AT1G05720	PIFs and YUCs
AT1G05835	PIFs and YUCs
AT1G06400	PIFs and YUCs
AT1G08780	PIFs and YUCs
AT1G09794	PIFs and YUCs
AT1G09800	PIFs and YUCs
AT1G10140	PIFs and YUCs
AT1G12845	PIFs and YUCs
AT1G13870	PIFs and YUCs
AT1G14450	PIFs and YUCs
AT1G14860	PIFs and YUCs
AT1G16300	PIFs and YUCs
AT1G16870	PIFs and YUCs
AT1G18710	PIFs and YUCs
AT1G19430	PIFs and YUCs
AT1G20225	PIFs and YUCs
AT1G21050	PIFs and YUCs
AT1G21060	PIFs and YUCs
AT1G23030	PIFs and YUCs
AT1G23052	PIFs and YUCs
AT1G24240	PIFs and YUCs
AT1G24530	PIFs and YUCs
AT1G26560	PIFs and YUCs
AT1G27435	PIFs and YUCs
AT1G28540	PIFs and YUCs
AT1G29390	PIFs and YUCs
AT1G29400	PIFs and YUCs
AT1G30330	PIFs and YUCs
AT1G31258	PIFs and YUCs
AT1G31880	PIFs and YUCs
AT1G32150	PIFs and YUCs
AT1G32210	PIFs and YUCs
AT1G32690	PIFs and YUCs
AT1G33230	PIFs and YUCs
AT1G34770	PIFs and YUCs
AT1G35720	PIFs and YUCs
AT1G50110	PIFs and YUCs
AT1G52565	PIFs and YUCs
AT1G53170	PIFs and YUCs
AT1G53320	PIFs and YUCs
AT1G56555	PIFs and YUCs
AT1G61667	PIFs and YUCs
AT1G62570	PIFs and YUCs
AT1G65920	PIFs and YUCs
AT1G66240	PIFs and YUCs
AT1G67190	PIFs and YUCs
AT1G67265	PIFs and YUCs
AT1G67900	PIFs and YUCs
AT1G67910	PIFs and YUCs
AT1G68670	PIFs and YUCs
AT1G69360	PIFs and YUCs
AT1G69980	PIFs and YUCs
AT1G70770	PIFs and YUCs
AT1G70810	PIFs and YUCs
AT1G70940	PIFs and YUCs
AT1G71030	PIFs and YUCs
AT1G73750	PIFs and YUCs
AT1G75750	PIFs and YUCs
AT1G76580	PIFs and YUCs
AT1G77130	PIFs and YUCs
AT1G78380	PIFs and YUCs
AT1G79520	PIFs and YUCs
AT1G80130	PIFs and YUCs
AT2G01450	PIFs and YUCs
AT2G01470	PIFs and YUCs
AT2G02390	PIFs and YUCs
AT2G03270	PIFs and YUCs
AT2G03280	PIFs and YUCs
AT2G05920	PIFs and YUCs
AT2G14900	PIFs and YUCs
AT2G16660	PIFs and YUCs
AT2G17990	PIFs and YUCs
AT2G18010	PIFs and YUCs
AT2G18840	PIFs and YUCs
AT2G20750	PIFs and YUCs
AT2G20760	PIFs and YUCs
AT2G22780	PIFs and YUCs
AT2G22830	PIFs and YUCs
AT2G23150	PIFs and YUCs
AT2G23170	PIFs and YUCs
AT2G24040	PIFs and YUCs
AT2G25520	PIFs and YUCs
AT2G27490	PIFs and YUCs
AT2G27500	PIFs and YUCs
AT2G28140	PIFs and YUCs
AT2G29090	PIFs and YUCs
AT2G29290	PIFs and YUCs
AT2G29440	PIFs and YUCs
AT2G31140	PIFs and YUCs
AT2G31980	PIFs and YUCs
AT2G32510	PIFs and YUCs
AT2G34720	PIFs and YUCs
AT2G34900	PIFs and YUCs
AT2G35820	PIFs and YUCs
AT2G37250	PIFs and YUCs
AT2G39950	PIFs and YUCs
AT2G42960	PIFs and YUCs
AT2G44280	PIFs and YUCs
AT2G44570	PIFs and YUCs
AT2G44910	PIFs and YUCs
AT2G45160	PIFs and YUCs
AT2G46700	PIFs and YUCs
AT2G46790	PIFs and YUCs
AT3G01930	PIFs and YUCs
AT3G02650	PIFs and YUCs
AT3G04730	PIFs and YUCs
AT3G04860	PIFs and YUCs
AT3G04910	PIFs and YUCs
AT3G05840	PIFs and YUCs
AT3G07390	PIFs and YUCs
AT3G07560	PIFs and YUCs
AT3G08690	PIFs and YUCs
AT3G08730	PIFs and YUCs
AT3G09390	PIFs and YUCs
AT3G09470	PIFs and YUCs
AT3G10110	PIFs and YUCs
AT3G10985	PIFs and YUCs
AT3G11590	PIFs and YUCs
AT3G12480	PIFs and YUCs
AT3G13410	PIFs and YUCs
AT3G13480	PIFs and YUCs
AT3G15610	PIFs and YUCs
AT3G16190	PIFs and YUCs
AT3G17090	PIFs and YUCs
AT3G17810	PIFs and YUCs
AT3G18535	PIFs and YUCs
AT3G19150	PIFs and YUCs
AT3G19520	PIFs and YUCs
AT3G19970	PIFs and YUCs
AT3G21560	PIFs and YUCs
AT3G21670	PIFs and YUCs
AT3G23540	PIFs and YUCs
AT3G23980	PIFs and YUCs
AT3G28220	PIFs and YUCs
AT3G29240	PIFs and YUCs
AT3G30180	PIFs and YUCs
AT3G44720	PIFs and YUCs
AT3G45300	PIFs and YUCs
AT3G48570	PIFs and YUCs
AT3G50845	PIFs and YUCs
AT3G50900	PIFs and YUCs
AT3G50970	PIFs and YUCs
AT3G54030	PIFs and YUCs
AT3G55600	PIFs and YUCs
AT3G55605	PIFs and YUCs
AT3G55730	PIFs and YUCs
AT3G55760	PIFs and YUCs
AT3G56070	PIFs and YUCs
AT3G56950	PIFs and YUCs
AT3G57020	PIFs and YUCs
AT3G58030	PIFs and YUCs
AT3G59090	PIFs and YUCs
AT3G61220	PIFs and YUCs
AT3G61370	PIFs and YUCs
AT3G61680	PIFs and YUCs
AT3G61700	PIFs and YUCs
AT3G62060	PIFs and YUCs
AT3G62450	PIFs and YUCs
AT3G62810	PIFs and YUCs
AT4G00150	PIFs and YUCs
AT4G01610	PIFs and YUCs
AT4G01680	PIFs and YUCs
AT4G01710	PIFs and YUCs
AT4G03210	PIFs and YUCs
AT4G03330	PIFs and YUCs
AT4G04470	PIFs and YUCs
AT4G05050	PIFs and YUCs
AT4G05440	PIFs and YUCs
AT4G11150	PIFs and YUCs
AT4G11350	PIFs and YUCs
AT4G11547	PIFs and YUCs
AT4G11600	PIFs and YUCs
AT4G13270	PIFs and YUCs
AT4G13540	PIFs and YUCs
AT4G14010	PIFs and YUCs
AT4G14230	PIFs and YUCs
AT4G14365	PIFs and YUCs
AT4G14560	PIFs and YUCs
AT4G14716	PIFs and YUCs
AT4G15470	PIFs and YUCs
AT4G16515	PIFs and YUCs
AT4G17150	PIFs and YUCs
AT4G17260	PIFs and YUCs
AT4G17430	PIFs and YUCs
AT4G19230	PIFs and YUCs
AT4G21970	PIFs and YUCs
AT4G21980	PIFs and YUCs
AT4G22780	PIFs and YUCs
AT4G22820	PIFs and YUCs
AT4G23220	PIFs and YUCs
AT4G24210	PIFs and YUCs
AT4G24330	PIFs and YUCs
AT4G26100	PIFs and YUCs
AT4G27260	PIFs and YUCs
AT4G27410	PIFs and YUCs
AT4G28490	PIFs and YUCs
AT4G29020	PIFs and YUCs
AT4G29040	PIFs and YUCs
AT4G29130	PIFs and YUCs
AT4G29190	PIFs and YUCs
AT4G29260	PIFs and YUCs
AT4G30350	PIFs and YUCs
AT4G31080	PIFs and YUCs
AT4G32272	PIFs and YUCs
AT4G36780	PIFs and YUCs
AT4G36790	PIFs and YUCs
AT4G36945	PIFs and YUCs
AT4G38270	PIFs and YUCs
AT4G39210	PIFs and YUCs
AT4G39390	PIFs and YUCs
AT4G39400	PIFs and YUCs
AT4G39550	PIFs and YUCs
AT5G01720	PIFs and YUCs
AT5G02270	PIFs and YUCs
AT5G02760	PIFs and YUCs
AT5G05690	PIFs and YUCs
AT5G06370	PIFs and YUCs
AT5G06860	PIFs and YUCs
AT5G06870	PIFs and YUCs
AT5G06910	PIFs and YUCs
AT5G08160	PIFs and YUCs
AT5G08445	PIFs and YUCs
AT5G10110	PIFs and YUCs
AT5G10380	PIFs and YUCs
AT5G10745	PIFs and YUCs
AT5G11520	PIFs and YUCs
AT5G11650	PIFs and YUCs
AT5G12260	PIFs and YUCs
AT5G12940	PIFs and YUCs
AT5G13460	PIFs and YUCs
AT5G13820	PIFs and YUCs
AT5G15260	PIFs and YUCs
AT5G15650	PIFs and YUCs
AT5G15880	PIFs and YUCs
AT5G17040	PIFs and YUCs
AT5G18280	PIFs and YUCs
AT5G20070	PIFs and YUCs
AT5G22000	PIFs and YUCs
AT5G24910	PIFs and YUCs
AT5G37790	PIFs and YUCs
AT5G37930	PIFs and YUCs
AT5G39450	PIFs and YUCs
AT5G39510	PIFs and YUCs
AT5G40660	PIFs and YUCs
AT5G40670	PIFs and YUCs
AT5G41360	PIFs and YUCs
AT5G41850	PIFs and YUCs
AT5G42420	PIFs and YUCs
AT5G42850	PIFs and YUCs
AT5G44280	PIFs and YUCs
AT5G44460	PIFs and YUCs
AT5G45100	PIFs and YUCs
AT5G47120	PIFs and YUCs
AT5G47370	PIFs and YUCs
AT5G47550	PIFs and YUCs
AT5G48150	PIFs and YUCs
AT5G49890	PIFs and YUCs
AT5G51040	PIFs and YUCs
AT5G52570	PIFs and YUCs
AT5G52900	PIFs and YUCs
AT5G52910	PIFs and YUCs
AT5G53140	PIFs and YUCs
AT5G54855	PIFs and YUCs
AT5G55640	PIFs and YUCs
AT5G57050	PIFs and YUCs
AT5G57830	PIFs and YUCs
AT5G59140	PIFs and YUCs
AT5G59540	PIFs and YUCs
AT5G61820	PIFs and YUCs
AT5G62390	PIFs and YUCs
AT5G63870	PIFs and YUCs
AT5G64230	PIFs and YUCs
AT5G64260	PIFs and YUCs
AT5G65310	PIFs and YUCs
AT5G66290	PIFs and YUCs
AT5G66580	PIFs and YUCs
AT5G66760	PIFs and YUCs
AT5G67470	PIFs and YUCs
AT5G67540	PIFs and YUCs
ATMG00160	PIFs and YUCs
AT5G67390	YUCs only
AT5G66420	YUCs only
AT5G66080	YUCs only
AT5G65670	YUCs only
AT5G57785	YUCs only
AT5G55850	YUCs only
AT5G48660	YUCs only
AT5G42300	YUCs only
AT5G41600	YUCs only
AT5G36290	YUCs only
AT5G18080	YUCs only
AT5G18060	YUCs only
AT5G18030	YUCs only
AT5G13240	YUCs only
AT5G08130	YUCs only
AT5G04830	YUCs only
AT4G38230	YUCs only
AT4G34760	YUCs only
AT4G32280	YUCs only
AT4G31170	YUCs only
AT4G29350	YUCs only
AT4G24510	YUCs only
AT4G18970	YUCs only
AT4G14270	YUCs only
AT4G12450	YUCs only
AT4G10920	YUCs only
AT4G10140	YUCs only
AT4G09890	YUCs only
AT4G09760	YUCs only
AT4G02080	YUCs only
AT4G02075	YUCs only
AT4G01900	YUCs only
AT3G55740	YUCs only
AT3G55510	YUCs only
AT3G52850	YUCs only
AT3G52560	YUCs only
AT3G52290	YUCs only
AT3G48820	YUCs only
AT3G46450	YUCs only
AT3G28970	YUCs only
AT3G28180	YUCs only
AT3G25717	YUCs only
AT3G25220	YUCs only
AT3G24315	YUCs only
AT3G23640	YUCs only
AT3G23050	YUCs only
AT3G23030	YUCs only
AT3G21865	YUCs only
AT3G18820	YUCs only
AT3G16640	YUCs only
AT3G14430	YUCs only
AT3G10720	YUCs only
AT3G07470	YUCs only
AT3G04010	YUCs only
AT3G03100	YUCs only
AT3G01490	YUCs only
AT2G46600	YUCs only
AT2G45970	YUCs only
AT2G35880	YUCs only
AT2G32580	YUCs only
AT2G30105	YUCs only
AT2G29700	YUCs only
AT2G26710	YUCs only
AT2G25964	YUCs only
AT2G22660	YUCs only
AT1G80910	YUCs only
AT1G79440	YUCs only
AT1G76020	YUCs only
AT1G73030	YUCs only
AT1G72180	YUCs only
AT1G70210	YUCs only
AT1G69160	YUCs only
AT1G63460	YUCs only
AT1G52905	YUCs only
AT1G52190	YUCs only
AT1G35250	YUCs only
AT1G34340	YUCs only
AT1G29465	YUCs only
AT1G29440	YUCs only
AT1G27930	YUCs only
AT1G26210	YUCs only
AT1G22180	YUCs only
AT1G15120	YUCs only
AT1G13245	YUCs only
AT1G11545	YUCs only
AT1G09645	YUCs only
AT1G09250	YUCs only
AT1G04240	YUCs only
AT1G01950	YUCs only
ATCG00630	Neither
ATCG00220	Neither
AT5G67070	Neither
AT5G65810	Neither
AT5G65730	Neither
AT5G64020	Neither
AT5G63880	Neither
AT5G62220	Neither
AT5G61220	Neither
AT5G60920	Neither
AT5G60860	Neither
AT5G60850	Neither
AT5G60840	Neither
AT5G60640	Neither
AT5G60400	Neither
AT5G59880	Neither
AT5G59290	Neither
AT5G57700	Neither
AT5G56950	Neither
AT5G56890	Neither
AT5G55730	Neither
AT5G55620	Neither
AT5G54760	Neither
AT5G54585	Neither
AT5G54580	Neither
AT5G53420	Neither
AT5G49460	Neither
AT5G48900	Neither
AT5G47890	Neither
AT5G47380	Neither
AT5G47240	Neither
AT5G47140	Neither
AT5G47080	Neither
AT5G47060	Neither
AT5G46630	Neither
AT5G45600	Neither
AT5G45280	Neither
AT5G43850	Neither
AT5G43280	Neither
AT5G42890	Neither
AT5G41870	Neither
AT5G39740	Neither
AT5G39570	Neither
AT5G39320	Neither
AT5G38480	Neither
AT5G36910	Neither
AT5G35680	Neither
AT5G28300	Neither
AT5G27760	Neither
AT5G27520	Neither
AT5G26667	Neither
AT5G25460	Neither
AT5G25190	Neither
AT5G24570	Neither
AT5G22500	Neither
AT5G21274	Neither
AT5G20700	Neither
AT5G20180	Neither
AT5G18520	Neither
AT5G17770	Neither
AT5G17010	Neither
AT5G16060	Neither
AT5G15740	Neither
AT5G15580	Neither
AT5G12250	Neither
AT5G12190	Neither
AT5G12050	Neither
AT5G11790	Neither
AT5G11170	Neither
AT5G10480	Neither
AT5G07960	Neither
AT5G07220	Neither
AT5G05950	Neither
AT5G05370	Neither
AT5G05270	Neither
AT5G05170	Neither
AT5G03850	Neither
AT5G03760	Neither
AT5G02890	Neither
AT5G02590	Neither
AT5G02280	Neither
AT5G02200	Neither
AT5G01970	Neither
AT5G01800	Neither
AT5G01350	Neither
AT4G40060	Neither
AT4G39840	Neither
AT4G39800	Neither
AT4G39730	Neither
AT4G39330	Neither
AT4G38730	Neither
AT4G37980	Neither
AT4G37770	Neither
AT4G36660	Neither
AT4G36250	Neither
AT4G34050	Neither
AT4G33580	Neither
AT4G33380	Neither
AT4G31985	Neither
AT4G31590	Neither
AT4G30996	Neither
AT4G28730	Neither
AT4G27720	Neither
AT4G25890	Neither
AT4G24370	Neither
AT4G24220	Neither
AT4G24130	Neither
AT4G23820	Neither
AT4G22330	Neither
AT4G21960	Neither
AT4G21580	Neither
AT4G21570	Neither
AT4G21105	Neither
AT4G20890	Neither
AT4G18070	Neither
AT4G17550	Neither
AT4G17420	Neither
AT4G16780	Neither
AT4G16500	Neither
AT4G15000	Neither
AT4G14440	Neither
AT4G14130	Neither
AT4G13520	Neither
AT4G12880	Neither
AT4G12650	Neither
AT4G11010	Neither
AT4G08810	Neither
AT4G08520	Neither
AT4G02500	Neither
AT4G01897	Neither
AT3G62650	Neither
AT3G58640	Neither
AT3G57870	Neither
AT3G57800	Neither
AT3G57550	Neither
AT3G56170	Neither
AT3G56020	Neither
AT3G55240	Neither
AT3G55140	Neither
AT3G55120	Neither
AT3G53890	Neither
AT3G52730	Neither
AT3G52040	Neither
AT3G49720	Neither
AT3G48890	Neither
AT3G48260	Neither
AT3G45850	Neither
AT3G45780	Neither
AT3G45770	Neither
AT3G45600	Neither
AT3G44310	Neither
AT3G44010	Neither
AT3G43960	Neither
AT3G29360	Neither
AT3G26290	Neither
AT3G25580	Neither
AT3G25140	Neither
AT3G24830	Neither
AT3G24160	Neither
AT3G23820	Neither
AT3G23810	Neither
AT3G23730	Neither
AT3G23390	Neither
AT3G23090	Neither
AT3G22845	Neither
AT3G22320	Neither
AT3G22230	Neither
AT3G21330	Neither
AT3G18740	Neither
AT3G17390	Neither
AT3G16800	Neither
AT3G15480	Neither
AT3G12965	Neither
AT3G12920	Neither
AT3G12610	Neither
AT3G12560	Neither
AT3G12490	Neither
AT3G11730	Neither
AT3G11120	Neither
AT3G10860	Neither
AT3G09735	Neither
AT3G09540	Neither
AT3G08670	Neither
AT3G08640	Neither
AT3G07230	Neither
AT3G06700	Neither
AT3G06550	Neither
AT3G06420	Neither
AT3G05890	Neither
AT3G05880	Neither
AT3G05160	Neither
AT3G04920	Neither
AT3G02570	Neither
AT2G47630	Neither
AT2G47060	Neither
AT2G46870	Neither
AT2G46540	Neither
AT2G46530	Neither
AT2G46390	Neither
AT2G45790	Neither
AT2G45310	Neither
AT2G45070	Neither
AT2G45050	Neither
AT2G44940	Neither
AT2G44310	Neither
AT2G44160	Neither
AT2G41540	Neither
AT2G41090	Neither
AT2G40435	Neither
AT2G40280	Neither
AT2G40205	Neither
AT2G39705	Neither
AT2G38540	Neither
AT2G37640	Neither
AT2G37585	Neither
AT2G35860	Neither
AT2G34520	Neither
AT2G34150	Neither
AT2G33205	Neither
AT2G33120	Neither
AT2G32070	Neither
AT2G31570	Neither
AT2G31490	Neither
AT2G31390	Neither
AT2G31300	Neither
AT2G30060	Neither
AT2G29960	Neither
AT2G29310	Neither
AT2G28840	Neither
AT2G27580	Neither
AT2G26680	Neither
AT2G23180	Neither
AT2G23120	Neither
AT2G23090	Neither
AT2G22900	Neither
AT2G22430	Neither
AT2G21520	Neither
AT2G20835	Neither
AT2G20680	Neither
AT2G20370	Neither
AT2G18790	Neither
AT2G18110	Neither
AT2G18040	Neither
AT2G17840	Neither
AT2G17420	Neither
AT2G17380	Neither
AT2G16600	Neither
AT2G15970	Neither
AT2G12462	Neither
AT2G06050	Neither
AT2G04280	Neither
AT2G03680	Neither
AT2G03220	Neither
AT2G02510	Neither
AT2G02170	Neither
AT2G01420	Neither
AT1G80890	Neither
AT1G79390	Neither
AT1G78570	Neither
AT1G78210	Neither
AT1G78040	Neither
AT1G77870	Neither
AT1G77540	Neither
AT1G77350	Neither
AT1G76670	Neither
AT1G75680	Neither
AT1G75630	Neither
AT1G74560	Neither
AT1G74380	Neither
AT1G74270	Neither
AT1G69030	Neither
AT1G68560	Neither
AT1G68370	Neither
AT1G67785	Neither
AT1G67350	Neither
AT1G66410	Neither
AT1G64750	Neither
AT1G64670	Neither
AT1G64650	Neither
AT1G64640	Neither
AT1G64090	Neither
AT1G62820	Neither
AT1G62040	Neither
AT1G61890	Neither
AT1G61580	Neither
AT1G60270	Neither
AT1G60010	Neither
AT1G57620	Neither
AT1G56580	Neither
AT1G56045	Neither
AT1G55910	Neither
AT1G53850	Neither
AT1G53500	Neither
AT1G52827	Neither
AT1G51650	Neither
AT1G51630	Neither
AT1G51590	Neither
AT1G49300	Neither
AT1G47830	Neither
AT1G47710	Neither
AT1G47278	Neither
AT1G32050	Neither
AT1G31350	Neither
AT1G30630	Neither
AT1G29890	Neither
AT1G29395	Neither
AT1G29250	Neither
AT1G28680	Neither
AT1G28670	Neither
AT1G28440	Neither
AT1G26670	Neither
AT1G22840	Neither
AT1G22740	Neither
AT1G22300	Neither
AT1G22060	Neither
AT1G21930	Neither
AT1G21840	Neither
AT1G21770	Neither
AT1G20696	Neither
AT1G20450	Neither
AT1G20440	Neither
AT1G19710	Neither
AT1G19670	Neither
AT1G18840	Neither
AT1G17455	Neither
AT1G16470	Neither
AT1G16000	Neither
AT1G15350	Neither
AT1G14830	Neither
AT1G14670	Neither
AT1G14370	Neither
AT1G13930	Neither
AT1G13280	Neither
AT1G13250	Neither
AT1G11530	Neither
AT1G11475	Neither
AT1G10850	Neither
AT1G10120	Neither
AT1G09850	Neither
AT1G09330	Neither
AT1G08880	Neither
AT1G06980	Neither
AT1G06700	Neither
AT1G05870	Neither
AT1G05850	Neither
AT1G05070	Neither
AT1G05010	Neither
AT1G04910	Neither
AT1G04750	Neither
AT1G04430	Neither
AT1G04290	Neither
AT1G04180	Neither
AT1G02400	Neither
AT1G02350	Neither
AT1G02340	Neither
AT1G02270	Neither
AT1G01260	Neither
AT1G01230	Neither
AT5G67490	PIFs only
AT5G67480	PIFs only
AT5G67060	PIFs only
AT5G66210	PIFs only
AT5G66110	PIFs only
AT5G65630	PIFs only
AT5G64440	PIFs only
AT5G63860	PIFs only
AT5G63810	PIFs only
AT5G63650	PIFs only
AT5G62670	PIFs only
AT5G62280	PIFs only
AT5G62270	PIFs only
AT5G61240	PIFs only
AT5G61020	PIFs only
AT5G60800	PIFs only
AT5G60580	PIFs only
AT5G57760	PIFs only
AT5G57660	PIFs only
AT5G57330	PIFs only
AT5G57240	PIFs only
AT5G56980	PIFs only
AT5G56220	PIFs only
AT5G55790	PIFs only
AT5G54970	PIFs only
AT5G54470	PIFs only
AT5G54250	PIFs only
AT5G53560	PIFs only
AT5G53130	PIFs only
AT5G52510	PIFs only
AT5G52310	PIFs only
AT5G51220	PIFs only
AT5G50335	PIFs only
AT5G49700	PIFs only
AT5G49330	PIFs only
AT5G49170	PIFs only
AT5G48880	PIFs only
AT5G46330	PIFs only
AT5G46240	PIFs only
AT5G44580	PIFs only
AT5G44440	PIFs only
AT5G44260	PIFs only
AT5G44250	PIFs only
AT5G44110	PIFs only
AT5G43700	PIFs only
AT5G42150	PIFs only
AT5G41460	PIFs only
AT5G40760	PIFs only
AT5G40540	PIFs only
AT5G39865	PIFs only
AT5G39600	PIFs only
AT5G36160	PIFs only
AT5G33320	PIFs only
AT5G27120	PIFs only
AT5G26670	PIFs only
AT5G25350	PIFs only
AT5G25170	PIFs only
AT5G22630	PIFs only
AT5G22580	PIFs only
AT5G22310	PIFs only
AT5G22290	PIFs only
AT5G22020	PIFs only
AT5G21326	PIFs only
AT5G20650	PIFs only
AT5G20190	PIFs only
AT5G20110	PIFs only
AT5G19590	PIFs only
AT5G18650	PIFs only
AT5G18470	PIFs only
AT5G18310	PIFs only
AT5G17780	PIFs only
AT5G17190	PIFs only
AT5G17050	PIFs only
AT5G16023	PIFs only
AT5G14920	PIFs only
AT5G14780	PIFs only
AT5G13930	PIFs only
AT5G13500	PIFs only
AT5G12040	PIFs only
AT5G11800	PIFs only
AT5G09850	PIFs only
AT5G09440	PIFs only
AT5G09420	PIFs only
AT5G08640	PIFs only
AT5G07200	PIFs only
AT5G07010	PIFs only
AT5G07000	PIFs only
AT5G04190	PIFs only
AT5G04170	PIFs only
AT5G03730	PIFs only
AT5G03300	PIFs only
AT5G03280	PIFs only
AT5G03240	PIFs only
AT5G02580	PIFs only
AT5G02570	PIFs only
AT5G02540	PIFs only
AT5G02530	PIFs only
AT5G02240	PIFs only
AT5G02190	PIFs only
AT5G01820	PIFs only
AT5G01790	PIFs only
AT5G01750	PIFs only
AT5G01740	PIFs only
AT5G01210	PIFs only
AT4G39090	PIFs only
AT4G39070	PIFs only
AT4G38580	PIFs only
AT4G38520	PIFs only
AT4G37760	PIFs only
AT4G36970	PIFs only
AT4G36648	PIFs only
AT4G35720	PIFs only
AT4G33490	PIFs only
AT4G32460	PIFs only
AT4G31650	PIFs only
AT4G31380	PIFs only
AT4G31370	PIFs only
AT4G30290	PIFs only
AT4G30220	PIFs only
AT4G29390	PIFs only
AT4G28720	PIFs only
AT4G28270	PIFs only
AT4G28240	PIFs only
AT4G27900	PIFs only
AT4G27310	PIFs only
AT4G26130	PIFs only
AT4G26080	PIFs only
AT4G25670	PIFs only
AT4G25640	PIFs only
AT4G25500	PIFs only
AT4G25260	PIFs only
AT4G24990	PIFs only
AT4G24350	PIFs only
AT4G23630	PIFs only
AT4G23060	PIFs only
AT4G22810	PIFs only
AT4G22190	PIFs only
AT4G21215	PIFs only
AT4G19120	PIFs only
AT4G17070	PIFs only
AT4G16790	PIFs only
AT4G16770	PIFs only
AT4G16760	PIFs only
AT4G16750	PIFs only
AT4G16720	PIFs only
AT4G16442	PIFs only
AT4G16430	PIFs only
AT4G16150	PIFs only
AT4G16143	PIFs only
AT4G15550	PIFs only
AT4G14030	PIFs only
AT4G13930	PIFs only
AT4G13750	PIFs only
AT4G13260	PIFs only
AT4G13040	PIFs only
AT4G12590	PIFs only
AT4G11610	PIFs only
AT4G10240	PIFs only
AT4G08870	PIFs only
AT4G06744	PIFs only
AT4G05530	PIFs only
AT4G04210	PIFs only
AT4G02940	PIFs only
AT4G02890	PIFs only
AT4G02715	PIFs only
AT4G01660	PIFs only
AT4G01335	PIFs only
AT4G01320	PIFs only
AT4G00730	PIFs only
AT4G00710	PIFs only
AT3G62090	PIFs only
AT3G61830	PIFs only
AT3G61460	PIFs only
AT3G61440	PIFs only
AT3G61430	PIFs only
AT3G60530	PIFs only
AT3G60520	PIFs only
AT3G59900	PIFs only
AT3G59670	PIFs only
AT3G58850	PIFs only
AT3G58730	PIFs only
AT3G58620	PIFs only
AT3G55130	PIFs only
AT3G55030	PIFs only
AT3G55020	PIFs only
AT3G54470	PIFs only
AT3G54400	PIFs only
AT3G54200	PIFs only
AT3G54140	PIFs only
AT3G54080	PIFs only
AT3G53520	PIFs only
AT3G53400	PIFs only
AT3G52990	PIFs only
AT3G52340	PIFs only
AT3G51670	PIFs only
AT3G51600	PIFs only
AT3G51410	PIFs only
AT3G51240	PIFs only
AT3G49550	PIFs only
AT3G49210	PIFs only
AT3G29575	PIFs only
AT3G29370	PIFs only
AT3G26960	PIFs only
AT3G26780	PIFs only
AT3G25400	PIFs only
AT3G25030	PIFs only
AT3G25020	PIFs only
AT3G23740	PIFs only
AT3G23150	PIFs only
AT3G21320	PIFs only
AT3G20820	PIFs only
AT3G20770	PIFs only
AT3G20395	PIFs only
AT3G18530	PIFs only
AT3G17100	PIFs only
AT3G16500	PIFs only
AT3G14595	PIFs only
AT3G14230	PIFs only
AT3G14210	PIFs only
AT3G14067	PIFs only
AT3G13600	PIFs only
AT3G12820	PIFs only
AT3G12710	PIFs only
AT3G12600	PIFs only
AT3G11490	PIFs only
AT3G10910	PIFs only
AT3G06590	PIFs only
AT3G05120	PIFs only
AT3G05020	PIFs only
AT3G03920	PIFs only
AT3G03780	PIFs only
AT3G01750	PIFs only
AT3G01470	PIFs only
AT2G47780	PIFs only
AT2G47690	PIFs only
AT2G47160	PIFs only
AT2G47070	PIFs only
AT2G47010	PIFs only
AT2G47000	PIFs only
AT2G46970	PIFs only
AT2G46800	PIFs only
AT2G46620	PIFs only
AT2G45960	PIFs only
AT2G45600	PIFs only
AT2G44080	PIFs only
AT2G42990	PIFs only
AT2G42870	PIFs only
AT2G42620	PIFs only
AT2G42540	PIFs only
AT2G42010	PIFs only
AT2G41760	PIFs only
AT2G40940	PIFs only
AT2G40070	PIFs only
AT2G39980	PIFs only
AT2G39220	PIFs only
AT2G38530	PIFs only
AT2G37120	PIFs only
AT2G36880	PIFs only
AT2G36320	PIFs only
AT2G36080	PIFs only
AT2G35760	PIFs only
AT2G33470	PIFs only
AT2G32250	PIFs only
AT2G31750	PIFs only
AT2G29450	PIFs only
AT2G29420	PIFs only
AT2G29340	PIFs only
AT2G28050	PIFs only
AT2G27860	PIFs only
AT2G27360	PIFs only
AT2G27210	PIFs only
AT2G27060	PIFs only
AT2G27050	PIFs only
AT2G26650	PIFs only
AT2G26070	PIFs only
AT2G25490	PIFs only
AT2G22425	PIFs only
AT2G21970	PIFs only
AT2G21910	PIFs only
AT2G21180	PIFs only
AT2G20825	PIFs only
AT2G20770	PIFs only
AT2G19730	PIFs only
AT2G18740	PIFs only
AT2G16720	PIFs only
AT2G04240	PIFs only
AT2G03440	PIFs only
AT2G02050	PIFs only
AT1G80530	PIFs only
AT1G80230	PIFs only
AT1G79660	PIFs only
AT1G77200	PIFs only
AT1G76960	PIFs only
AT1G75540	PIFs only
AT1G75450	PIFs only
AT1G75170	PIFs only
AT1G73820	PIFs only
AT1G73480	PIFs only
AT1G73120	PIFs only
AT1G71970	PIFs only
AT1G70780	PIFs only
AT1G70230	PIFs only
AT1G69010	PIFs only
AT1G67050	PIFs only
AT1G65960	PIFs only
AT1G65060	PIFs only
AT1G65010	PIFs only
AT1G63000	PIFs only
AT1G62770	PIFs only
AT1G62380	PIFs only
AT1G60440	PIFs only
AT1G56610	PIFs only
AT1G56150	PIFs only
AT1G56020	PIFs only
AT1G56010	PIFs only
AT1G55360	PIFs only
AT1G55210	PIFs only
AT1G54410	PIFs only
AT1G53450	PIFs only
AT1G53180	PIFs only
AT1G53035	PIFs only
AT1G51540	PIFs only
AT1G50420	PIFs only
AT1G49660	PIFs only
AT1G49410	PIFs only
AT1G49130	PIFs only
AT1G43890	PIFs only
AT1G43000	PIFs only
AT1G36160	PIFs only
AT1G35620	PIFs only
AT1G35160	PIFs only
AT1G34030	PIFs only
AT1G32700	PIFs only
AT1G32090	PIFs only
AT1G31970	PIFs only
AT1G31812	PIFs only
AT1G29980	PIFs only
AT1G29470	PIFs only
AT1G28520	PIFs only
AT1G28330	PIFs only
AT1G28010	PIFs only
AT1G26850	PIFs only
AT1G25560	PIFs only
AT1G23080	PIFs only
AT1G23060	PIFs only
AT1G21980	PIFs only
AT1G21830	PIFs only
AT1G18400	PIFs only
AT1G18350	PIFs only
AT1G18330	PIFs only
AT1G16510	PIFs only
AT1G15800	PIFs only
AT1G15050	PIFs only
AT1G14980	PIFs only
AT1G14930	PIFs only
AT1G14910	PIFs only
AT1G14890	PIFs only
AT1G14600	PIFs only
AT1G13260	PIFs only
AT1G10560	PIFs only
AT1G10550	PIFs only
AT1G10490	PIFs only
AT1G10370	PIFs only
AT1G10090	PIFs only
AT1G10060	PIFs only
AT1G09590	PIFs only
AT1G09570	PIFs only
AT1G09530	PIFs only
AT1G08570	PIFs only
AT1G08510	PIFs only
AT1G08200	PIFs only
AT1G07420	PIFs only
AT1G06550	PIFs only
AT1G06080	PIFs only
AT1G06070	PIFs only
AT1G06000	PIFs only
AT1G05490	PIFs only
AT1G05205	PIFs only
AT1G04310	PIFs only
AT1G02360	PIFs only
AT1G01830	PIFs only
AT1G01650	PIFs only
AT1G01490	PIFs only
AT1G01470	PIFs only
AT1G01420	PIFs only
AT1G01390	PIFs only

## Sheet: GO_Terms_Cot(UP)
					Number of genes in the list of which upregulation is dependent on:				P values (red border indicates <0.05)
Enrichment FDR	Genes in list	Total genes	Functional Category	Genes	PIFs and YUCs (282)	PIFs only (386)	YUCs only (89)	Neither (358)	PIFs and YUCs (282)	PIFs only (386)	YUCs only (89)	Neither (358)
8.46635e-18	236	3194	Response to chemical	AT1G03430 AT1G05010 AT1G20440 AT1G20450 AT1G23080 AT1G35720 AT1G50420 AT1G61890 AT1G70940 AT2G01420 AT2G16600 AT2G27050 AT2G45960 AT2G46700 AT2G47160 AT3G05120 AT3G20770 AT3G50970 AT3G52990 AT3G54030 AT3G58030 AT3G61430 AT4G00710 AT4G13930 AT4G24210 AT4G25640 AT4G26080 AT4G28270 AT4G28730 AT4G33580 AT4G38230 AT5G27520 AT5G48880 AT5G57050 AT5G66210 AT1G13930 AT1G22300 AT1G52827 AT1G62380 AT1G75750…	53	97	23	63	0.822517	0.0161926	0.132665	0.958128
1.4625e-17	177	2150	Response to abiotic stimulus	AT1G05010 AT1G20440 AT1G20450 AT1G28520 AT1G35720 AT1G75540 AT2G16600 AT2G45960 AT3G50970 AT3G61430 AT4G10240 AT4G39070 AT5G02200 AT5G08640 AT5G41360 AT5G47080 AT1G02340 AT1G09570 AT1G10120 AT1G70940 AT2G18790 AT2G42540 AT3G08730 AT5G63650 AT1G01470 AT1G09530 AT1G13930 AT2G03440 AT2G17990 AT3G13480 AT3G21320 AT3G45780 AT4G16780 AT5G04190 AT5G63860 AT1G02270 AT1G02400 AT1G06550 AT1G10370 AT1G14980…	40	75	9	53	0.767612	0.013209	0.90596	0.701634
1.4625e-17	160	1853	Response to hormone	AT1G03430 AT1G05010 AT1G20440 AT1G20450 AT1G23080 AT1G35720 AT1G50420 AT1G70940 AT2G01420 AT2G16600 AT2G27050 AT2G46700 AT3G05120 AT3G20770 AT3G50970 AT3G52990 AT3G54030 AT4G00710 AT4G24210 AT4G26080 AT4G38230 AT5G57050 AT5G66210 AT1G13930 AT1G22300 AT1G62380 AT1G75750 AT2G19730 AT2G46540 AT2G47000 AT3G03100 AT3G06550 AT3G07230 AT3G16640 AT4G11150 AT4G39070 AT4G39330 AT5G20650 AT5G42890 AT5G57330…	6	8	1	3	1	1	0.999975	1
1.66492e-17	179	2194	Response to organic substance	AT1G03430 AT1G05010 AT1G20440 AT1G20450 AT1G23080 AT1G35720 AT1G50420 AT1G70940 AT2G01420 AT2G16600 AT2G27050 AT2G46700 AT3G05120 AT3G20770 AT3G50970 AT3G52990 AT3G54030 AT3G58030 AT4G00710 AT4G13930 AT4G24210 AT4G26080 AT4G28270 AT4G33580 AT4G38230 AT5G57050 AT5G66210 AT1G13930 AT1G22300 AT1G62380 AT1G75750 AT2G19730 AT2G46540 AT2G47000 AT3G03100 AT3G06550 AT3G07230 AT3G16640 AT4G11150 AT4G39070…	8	16	2	3	1	1	0.999953	1
2.06808e-17	161	1888	Response to endogenous stimulus	AT1G03430 AT1G05010 AT1G20440 AT1G20450 AT1G23080 AT1G35720 AT1G50420 AT1G70940 AT2G01420 AT2G16600 AT2G27050 AT2G46700 AT3G05120 AT3G20770 AT3G50970 AT3G52990 AT3G54030 AT4G00710 AT4G13930 AT4G24210 AT4G26080 AT4G38230 AT5G57050 AT5G66210 AT1G13930 AT1G22300 AT1G62380 AT1G75750 AT2G19730 AT2G46540 AT2G47000 AT3G03100 AT3G06550 AT3G07230 AT3G16640 AT4G11150 AT4G39070 AT4G39330 AT5G20650 AT5G42890…	35	72	18	36	0.827647	0.0031491	0.0562063	0.995783
8.94071e-13	91	922	Hormone-mediated signaling pathway	AT1G03430 AT1G23080 AT1G70940 AT2G01420 AT2G16600 AT2G27050 AT2G46700 AT3G05120 AT3G20770 AT3G54030 AT4G00710 AT4G24210 AT4G26080 AT4G38230 AT5G57050 AT5G66210 AT2G47000 AT4G39070 AT1G04240 AT1G04310 AT1G05850 AT1G10560 AT1G13260 AT1G15050 AT1G16510 AT1G25560 AT1G29440 AT1G30330 AT1G53170 AT1G56150 AT1G69160 AT1G70810 AT1G75750 AT1G77200 AT2G03440 AT2G14900 AT2G22430 AT2G22660 AT2G25490 AT2G27210…	21	40	15	15	0.635956	0.0252316	0.00218745	0.999407
1.94014e-12	98	1048	Cellular response to hormone stimulus	AT1G03430 AT1G23080 AT1G70940 AT2G01420 AT2G16600 AT2G27050 AT2G46700 AT3G05120 AT3G20770 AT3G52990 AT3G54030 AT4G00710 AT4G24210 AT4G26080 AT4G38230 AT5G57050 AT5G66210 AT2G47000 AT4G39070 AT1G04240 AT1G04310 AT1G05850 AT1G10560 AT1G13260 AT1G15050 AT1G16510 AT1G25560 AT1G29440 AT1G30330 AT1G53170 AT1G56150 AT1G69160 AT1G70810 AT1G75750 AT1G77200 AT2G03440 AT2G14900 AT2G22430 AT2G22660 AT2G25490…	21	45	15	17	0.774963	0.00785974	0.00468963	0.999233
5.3989e-12	99	1084	Cellular response to endogenous stimulus	AT1G03430 AT1G23080 AT1G70940 AT2G01420 AT2G16600 AT2G27050 AT2G46700 AT3G05120 AT3G20770 AT3G52990 AT3G54030 AT4G00710 AT4G13930 AT4G24210 AT4G26080 AT4G38230 AT5G57050 AT5G66210 AT2G47000 AT4G39070 AT1G04240 AT1G04310 AT1G05850 AT1G10560 AT1G13260 AT1G15050 AT1G16510 AT1G25560 AT1G29440 AT1G30330 AT1G53170 AT1G56150 AT1G69160 AT1G70810 AT1G75750 AT1G77200 AT2G03440 AT2G14900 AT2G22430 AT2G22660…	21	46	15	17	0.791522	0.00559764	0.00518739	0.999376
5.65589e-12	105	1186	Cellular response to organic substance	AT1G03430 AT1G23080 AT1G70940 AT2G01420 AT2G16600 AT2G27050 AT2G46700 AT3G05120 AT3G20770 AT3G52990 AT3G54030 AT3G58030 AT4G00710 AT4G13930 AT4G24210 AT4G26080 AT4G28270 AT4G38230 AT5G57050 AT5G66210 AT2G47000 AT4G39070 AT1G04240 AT1G04310 AT1G05850 AT1G10560 AT1G13260 AT1G15050 AT1G16510 AT1G25560 AT1G29440 AT1G30330 AT1G53170 AT1G56150 AT1G69160 AT1G70810 AT1G75750 AT1G77200 AT2G03440 AT2G14900…	24	48	15	18	0.672404	0.00714039	0.00914732	0.99958
6.3302e-11	121	1512	Cellular response to chemical stimulus	AT1G03430 AT1G05010 AT1G23080 AT1G70940 AT2G01420 AT2G16600 AT2G27050 AT2G46700 AT3G05120 AT3G20770 AT3G52990 AT3G54030 AT3G58030 AT4G00710 AT4G13930 AT4G24210 AT4G26080 AT4G28270 AT4G28730 AT4G38230 AT5G48880 AT5G57050 AT5G66210 AT2G47000 AT4G14030 AT4G39070 AT1G04240 AT1G04310 AT1G05850 AT1G10560 AT1G13260 AT1G15050 AT1G16510 AT1G25560 AT1G29440 AT1G30330 AT1G35720 AT1G53170 AT1G56150 AT1G63460…	29	50	16	26	0.584728	0.0514085	0.0160105	0.993337
2.82742e-10	37	238	Cellular response to auxin stimulus	AT1G23080 AT1G70940 AT2G01420 AT2G47000 AT1G04240 AT1G15050 AT1G16510 AT1G29440 AT1G30330 AT1G56150 AT1G69160 AT2G42620 AT2G46530 AT3G04730 AT3G07390 AT3G16500 AT3G23030 AT3G23050 AT3G61830 AT4G13520 AT4G14560 AT4G32280 AT4G34760 AT5G03280 AT5G12050 AT5G18030 AT5G18060 AT5G18080 AT5G43700 AT5G65670 AT4G30290 AT5G47370 AT3G51670 AT1G31880 AT1G78570 AT3G28970 AT1G56010	7	13	12	5	0.753503	0.399309	3.02545e-06	0.991253
4.54461e-10	35	219	Auxin-activated signaling pathway	AT1G23080 AT1G70940 AT2G01420 AT2G47000 AT1G04240 AT1G15050 AT1G16510 AT1G29440 AT1G30330 AT1G56150 AT1G69160 AT2G42620 AT2G46530 AT3G04730 AT3G07390 AT3G16500 AT3G23030 AT3G23050 AT3G61830 AT4G13520 AT4G14560 AT4G32280 AT4G34760 AT5G03280 AT5G12050 AT5G18030 AT5G18060 AT5G18080 AT5G43700 AT5G65670 AT5G47370 AT1G31880 AT1G78570 AT3G28970 AT1G56010	7	11	12	5	0.691731	0.579601	1.46017e-06	0.985523
5.54933e-10	73	752	Response to light stimulus	AT1G28520 AT1G75540 AT2G16600 AT4G10240 AT4G39070 AT5G02200 AT5G08640 AT5G41360 AT5G47080 AT1G02340 AT1G09570 AT1G10120 AT1G70940 AT2G18790 AT1G09530 AT2G17990 AT3G13480 AT3G21320 AT3G45780 AT4G16780 AT5G04190 AT5G63860 AT1G01470 AT1G02400 AT1G17455 AT2G17840 AT2G18010 AT2G21970 AT2G29090 AT2G37640 AT2G42540 AT2G42870 AT2G44910 AT2G45050 AT2G46970 AT3G01470 AT3G02570 AT3G12820 AT3G58850 AT3G60530…	5	11	1	6	0.999952	0.999839	0.983098	0.999999
1.89013e-09	73	773	Response to radiation	AT1G28520 AT1G75540 AT2G16600 AT4G10240 AT4G39070 AT5G02200 AT5G08640 AT5G41360 AT5G47080 AT1G02340 AT1G09570 AT1G10120 AT1G70940 AT2G18790 AT1G09530 AT2G17990 AT3G13480 AT3G21320 AT3G45780 AT4G16780 AT5G04190 AT5G63860 AT1G01470 AT1G02400 AT1G17455 AT2G17840 AT2G18010 AT2G21970 AT2G29090 AT2G37640 AT2G42540 AT2G42870 AT2G44910 AT2G45050 AT2G46970 AT3G01470 AT3G02570 AT3G12820 AT3G58850 AT3G60530…	29	53	9	32	0.00223874	8.02902e-12	0.0642729	0.0130847
5.82228e-09	35	241	Response to red or far red light	AT1G75540 AT2G16600 AT4G10240 AT4G39070 AT1G02340 AT1G09570 AT5G02200 AT1G09530 AT1G28520 AT2G17990 AT2G18790 AT4G16780 AT5G04190 AT1G02400 AT2G18010 AT2G29090 AT2G37640 AT2G42540 AT2G42870 AT2G44910 AT2G46970 AT3G58850 AT3G62090 AT4G14130 AT4G19230 AT4G25260 AT4G32280 AT5G44110 AT5G47370 AT1G10370 AT1G18400 AT2G46790 AT4G27310 AT5G08130 AT5G48150	15	35	4	19	0.0069659	0	0.143327	0.00194888
6.9268e-09	71	765	Cell wall organization or biogenesis	AT1G04430 AT1G19430 AT1G26850 AT1G27930 AT1G29470 AT1G29890 AT1G74380 AT2G03220 AT2G20680 AT2G40280 AT3G02570 AT3G06550 AT3G62060 AT4G02500 AT4G19120 AT5G05170 AT5G15650 AT5G26670 AT5G45280 AT5G60920 AT5G64020 AT1G68560 AT1G77130 AT4G30290 AT5G15740 AT1G02360 AT1G05850 AT1G08200 AT1G10550 AT1G11545 AT1G13250 AT1G51630 AT1G63000 AT1G64670 AT1G70230 AT1G75680 AT1G78570 AT2G03280 AT2G20750 AT2G27500…	12	15	5	39	0.936222	0.990266	0.504188	2.18423e-05
1.92634e-08	11	22	Shade avoidance	AT2G18010 AT2G42870 AT2G44910 AT2G46970 AT3G58850 AT4G16780 AT4G25260 AT5G47370 AT1G75540 AT1G18400 AT5G08130	2	2	0	3	0.553791	0.792414	0.599505	0.492085
2.54242e-08	48	433	Response to auxin	AT1G23080 AT1G70940 AT2G01420 AT2G47000 AT1G04240 AT1G15050 AT1G16510 AT1G29440 AT1G30330 AT1G56150 AT1G69160 AT2G18010 AT2G42620 AT2G46530 AT3G04730 AT3G07390 AT3G16500 AT3G23030 AT3G23050 AT3G61830 AT4G13520 AT4G14560 AT4G32280 AT4G34760 AT5G03280 AT5G12050 AT5G18030 AT5G18060 AT5G18080 AT5G43700 AT5G65670 AT3G55120 AT3G55730 AT3G59900 AT4G30290 AT5G08640 AT5G13930 AT5G47370 AT5G67480 AT3G51670…	11	18	12	7	0.573581	0.28056	7.10807e-05	0.9951
6.01621e-08	16	58	Xyloglucan metabolic process	AT1G29890 AT1G74380 AT2G03220 AT3G06550 AT4G02500 AT4G30290 AT1G10550 AT1G11545 AT1G70230 AT3G23730 AT4G03210 AT4G14130 AT5G65730 AT1G68560 AT2G20370 AT5G62220	0	0	0	5	0.990583	0.998885	0.735784	0.411107
7.83915e-08	138	2033	Signal transduction	AT1G03430 AT1G06400 AT1G18350 AT1G22740 AT1G23080 AT1G43890 AT1G49300 AT1G62820 AT1G66410 AT1G70940 AT2G01420 AT2G01450 AT2G16600 AT2G27050 AT2G32510 AT2G41090 AT2G46700 AT3G04910 AT3G05120 AT3G08730 AT3G11730 AT3G18820 AT3G20770 AT3G48260 AT3G54030 AT4G00710 AT4G14010 AT4G24210 AT4G26080 AT4G38230 AT5G21274 AT5G55850 AT5G57050 AT5G60860 AT5G63650 AT5G66210 AT5G67070 AT2G47000 AT4G39070 AT1G02340…	3	6	1	1	1	1	0.999866	1
2.31597e-07	123	1779	Response to oxygen-containing compound	AT1G05010 AT1G20440 AT1G20450 AT1G35720 AT1G50420 AT2G16600 AT2G45960 AT2G46700 AT3G05120 AT3G50970 AT3G52990 AT3G54030 AT3G61430 AT4G00710 AT4G13930 AT4G24210 AT4G26080 AT4G33580 AT4G38230 AT5G57050 AT5G66210 AT1G22300 AT1G75750 AT2G42540 AT3G06550 AT4G14030 AT4G39070 AT5G20650 AT5G57330 AT5G65310 AT1G01470 AT1G10560 AT1G70810 AT2G03440 AT2G14900 AT2G17420 AT2G22430 AT2G22660 AT2G27210 AT2G32510…	5	10	4	17	1	1	0.97193	0.999997
2.43922e-07	27	179	Cell wall macromolecule metabolic process	AT1G27930 AT1G29890 AT1G74380 AT2G03220 AT2G20680 AT3G02570 AT3G06550 AT4G02500 AT5G60920 AT5G64020 AT1G68560 AT1G77130 AT4G30290 AT5G15740 AT1G02360 AT1G05850 AT1G10550 AT1G11545 AT1G70230 AT3G23730 AT4G03210 AT4G14130 AT5G65730 AT1G51630 AT2G20370 AT3G25140 AT5G62220	2	4	2	19	0.980807	0.979946	0.366868	9.44728e-06
2.43922e-07	23	133	Response to karrikin	AT1G06550 AT1G10370 AT1G31350 AT1G61890 AT1G80530 AT2G16660 AT2G36080 AT2G39980 AT3G21560 AT3G44720 AT3G55120 AT3G61220 AT4G02940 AT4G14440 AT4G39070 AT5G02270 AT5G05270 AT5G08640 AT5G17050 AT5G18470 AT5G25460 AT5G57785 AT5G63810	0	5	0	2	0.998777	0.860869	0.852406	0.990725
2.43922e-07	138	2074	Signaling	AT1G03430 AT1G06400 AT1G18350 AT1G22740 AT1G23080 AT1G43890 AT1G49300 AT1G62820 AT1G66410 AT1G70940 AT2G01420 AT2G01450 AT2G16600 AT2G27050 AT2G32510 AT2G41090 AT2G46700 AT3G04910 AT3G05120 AT3G08730 AT3G11730 AT3G18820 AT3G20770 AT3G48260 AT3G54030 AT4G00710 AT4G14010 AT4G24210 AT4G26080 AT4G38230 AT5G21274 AT5G55850 AT5G57050 AT5G60860 AT5G63650 AT5G66210 AT5G67070 AT2G47000 AT4G39070 AT1G02340…	36	54	17	31	0.371727	0.115085	0.0268402	0.991694
3.06766e-07	72	861	Response to lipid	AT1G20440 AT1G20450 AT1G35720 AT1G50420 AT2G16600 AT2G46700 AT3G05120 AT3G50970 AT3G54030 AT4G00710 AT4G24210 AT4G26080 AT4G38230 AT5G57050 AT5G66210 AT1G22300 AT1G75750 AT3G06550 AT4G39070 AT5G20650 AT5G57330 AT5G65310 AT1G10560 AT1G70810 AT2G03440 AT2G14900 AT2G22430 AT2G22660 AT2G27210 AT2G32510 AT2G42870 AT3G58850 AT4G22330 AT4G36780 AT4G39400 AT5G14920 AT5G52310 AT5G52900 AT1G05010 AT1G13260…	15	35	4	19	0.765447	0.00514307	0.690231	0.818736
3.14028e-07	50	503	Polysaccharide metabolic process	AT1G04430 AT1G19430 AT1G26850 AT1G27930 AT1G29470 AT1G29890 AT1G74380 AT2G03220 AT2G20680 AT2G40280 AT3G06550 AT4G02500 AT4G19120 AT5G05170 AT5G60920 AT5G64020 AT1G68560 AT1G77130 AT4G30290 AT5G15740 AT1G10550 AT1G11545 AT1G13250 AT1G70230 AT1G75680 AT2G03280 AT2G31390 AT2G44570 AT3G09540 AT3G10720 AT3G23730 AT3G25140 AT3G55140 AT4G03210 AT4G14130 AT4G38270 AT4G39210 AT5G48900 AT5G65730 AT3G29360…	9	7	3	31	0.847514	0.999037	0.572876	3.68449e-06
3.48634e-07	192	3184	Cellular response to stimulus	AT1G03430 AT1G05010 AT1G06400 AT1G18350 AT1G22740 AT1G23080 AT1G35620 AT1G43890 AT1G49300 AT1G62040 AT1G62820 AT1G64750 AT1G66410 AT1G70940 AT2G01420 AT2G01450 AT2G16600 AT2G27050 AT2G32510 AT2G41090 AT2G46700 AT3G04910 AT3G05120 AT3G06420 AT3G08730 AT3G11730 AT3G18820 AT3G20770 AT3G48260 AT3G52560 AT3G52990 AT3G54030 AT3G58030 AT4G00710 AT4G13930 AT4G14010 AT4G21980 AT4G24210 AT4G26080 AT4G28270…	50	71	19	52	0.369085	0.221707	0.134385	0.922806
3.4903e-07	43	400	Regulation of hormone levels	AT1G02400 AT1G23080 AT1G26210 AT1G29440 AT1G62380 AT1G70940 AT2G01420 AT2G06050 AT2G26710 AT2G47000 AT3G30180 AT5G05690 AT5G07200 AT5G48880 AT2G31750 AT5G07010 AT1G04180 AT1G05010 AT1G13280 AT1G75450 AT4G13260 AT4G28720 AT4G37770 AT3G51670 AT5G67060 AT1G05850 AT1G16510 AT1G18350 AT1G78570 AT2G42620 AT4G05530 AT4G13040 AT4G13750 AT4G16515 AT4G16760 AT5G03280 AT5G03730 AT5G11790 AT5G13930 AT5G27520…	4	22	4	13	0.992038	0.00850964	0.257207	0.531993
1.51094e-06	147	2324	Cell communication	AT1G03430 AT1G06400 AT1G18350 AT1G22740 AT1G23080 AT1G43890 AT1G49300 AT1G62040 AT1G62820 AT1G66410 AT1G70940 AT2G01420 AT2G01450 AT2G16600 AT2G27050 AT2G32510 AT2G41090 AT2G46700 AT3G04910 AT3G05120 AT3G06420 AT3G08730 AT3G11730 AT3G18820 AT3G20770 AT3G48260 AT3G54030 AT4G00710 AT4G14010 AT4G21980 AT4G24210 AT4G26080 AT4G38230 AT5G21274 AT5G55850 AT5G57050 AT5G60860 AT5G63650 AT5G66210 AT5G67070…	39	56	17	35	0.325312	0.16523	0.0460071	0.982481
2.06134e-06	56	633	External encapsulating structure organization	AT1G04430 AT1G19430 AT1G26850 AT1G29470 AT2G40280 AT3G62060 AT4G19120 AT5G26670 AT5G45280 AT5G60920 AT5G15740 AT1G08200 AT1G10550 AT1G11545 AT1G13250 AT1G51630 AT1G63000 AT1G64670 AT1G68560 AT1G75680 AT1G77130 AT1G78570 AT2G03220 AT2G03280 AT2G20750 AT2G27500 AT2G27860 AT2G37640 AT2G38540 AT2G44570 AT3G10720 AT3G23730 AT3G25140 AT3G28180 AT3G49720 AT4G03210 AT4G14130 AT4G23820 AT4G24510 AT4G30290…	12	14	4	26	0.688495	0.917494	0.46588	0.0087256
2.13749e-06	22	139	Cell wall polysaccharide metabolic process	AT1G27930 AT1G29890 AT1G74380 AT2G03220 AT3G06550 AT4G02500 AT5G60920 AT5G64020 AT1G68560 AT1G77130 AT4G30290 AT1G10550 AT1G11545 AT1G70230 AT3G23730 AT4G03210 AT4G14130 AT5G65730 AT1G51630 AT2G20370 AT3G25140 AT5G62220	2	3	2	15	0.942821	0.973349	0.254706	0.000111033
2.59678e-06	19	107	Hemicellulose metabolic process	AT1G27930 AT1G29890 AT1G74380 AT2G03220 AT3G06550 AT4G02500 AT5G64020 AT1G68560 AT1G77130 AT4G30290 AT1G10550 AT1G11545 AT1G70230 AT3G23730 AT4G03210 AT4G14130 AT5G65730 AT2G20370 AT5G62220	2	3	2	12	0.893861	0.936791	0.18996	0.00126851
3.66725e-06	53	596	Cell wall organization	AT1G04430 AT1G19430 AT1G26850 AT1G29470 AT2G40280 AT3G62060 AT4G19120 AT5G26670 AT5G45280 AT5G60920 AT5G15740 AT1G08200 AT1G10550 AT1G11545 AT1G13250 AT1G51630 AT1G63000 AT1G64670 AT1G68560 AT1G75680 AT1G77130 AT1G78570 AT2G03220 AT2G03280 AT2G20750 AT2G27500 AT2G27860 AT2G37640 AT2G38540 AT2G44570 AT3G10720 AT3G23730 AT3G25140 AT3G28180 AT3G49720 AT4G03210 AT4G14130 AT4G23820 AT4G24510 AT4G30290…	10	13	4	26	0.819619	0.921844	0.417891	0.00338662
1.95458e-05	18	110	Auxin transport	AT1G23080 AT1G29440 AT1G70940 AT2G01420 AT2G47000 AT3G51670 AT5G67060 AT1G16510 AT1G18350 AT1G78570 AT2G42620 AT4G13750 AT4G16515 AT5G03280 AT5G11790 AT5G13930 AT1G69160 AT5G12050	2	10	2	4	0.870551	0.0194874	0.169401	0.734098
2.02073e-05	19	122	Response to brassinosteroid	AT2G16600 AT3G54030 AT4G00710 AT4G39070 AT2G27210 AT2G42870 AT3G58850 AT4G36780 AT4G39400 AT1G13260 AT2G18010 AT2G26710 AT2G44080 AT3G61460 AT4G28720 AT5G08130 AT1G75750 AT1G22300 AT1G35160	5	10	2	2	0.343295	0.0319933	0.18996	0.969245
2.57116e-05	84	1195	Carbohydrate metabolic process	AT1G04430 AT1G16300 AT1G19430 AT1G26850 AT1G27930 AT1G29470 AT1G29890 AT1G74380 AT2G03220 AT2G20680 AT2G31390 AT2G40280 AT2G45790 AT3G05120 AT3G06550 AT3G52990 AT3G53520 AT4G02500 AT4G19120 AT4G29130 AT4G39800 AT5G05170 AT5G59290 AT5G59540 AT5G60920 AT5G64020 AT1G68560 AT1G77130 AT4G30290 AT5G15740 AT5G40760 AT1G02360 AT1G04910 AT1G05850 AT1G10550 AT1G11545 AT1G13250 AT1G26560 AT1G51630 AT1G60270…	19	15	5	45	0.662989	0.999453	0.66988	1.5024e-05
2.95347e-05	73	995	Response to inorganic substance	AT1G05010 AT1G20440 AT1G20450 AT1G35720 AT2G27050 AT2G45960 AT3G20770 AT3G50970 AT3G61430 AT1G52827 AT2G42540 AT4G14030 AT1G01470 AT2G17420 AT1G13930 AT1G16470 AT1G18330 AT1G29395 AT1G53850 AT1G62380 AT1G68560 AT1G71030 AT1G74560 AT1G78380 AT2G06050 AT2G15970 AT2G17840 AT2G22430 AT2G23150 AT2G38530 AT2G42010 AT3G02570 AT3G03780 AT3G10985 AT3G16640 AT3G52990 AT3G54470 AT3G56070 AT4G11600 AT4G13930…	35	71	18	36	8.64748e-06	0	3.19622e-06	0.000752441
3.01735e-05	18	114	Hormone transport	AT1G23080 AT1G29440 AT1G70940 AT2G01420 AT2G47000 AT3G51670 AT5G67060 AT1G16510 AT1G18350 AT1G78570 AT2G42620 AT4G13750 AT4G16515 AT5G03280 AT5G11790 AT5G13930 AT1G69160 AT5G12050	2	10	2	4	0.870551	0.0194874	0.169401	0.734098
3.19807e-05	14	71	Monocarboxylic acid catabolic process	AT1G06550 AT4G14440 AT4G16760 AT5G14780 AT5G27520 AT5G48880 AT1G79440 AT2G02390 AT2G29090 AT4G19230 AT5G43280 AT5G42890 AT2G22780 AT3G07560	5	4	1	4	0.116873	0.565365	0.309003	0.48479
3.80066e-05	31	291	Cellular polysaccharide metabolic process	AT1G27930 AT1G29890 AT1G74380 AT2G03220 AT2G20680 AT3G06550 AT4G02500 AT5G05170 AT5G60920 AT5G64020 AT1G77130 AT4G30290 AT5G15740 AT1G10550 AT1G11545 AT1G70230 AT1G75680 AT2G31390 AT2G44570 AT3G23730 AT4G03210 AT4G14130 AT4G39210 AT5G65730 AT1G05850 AT1G51630 AT1G68560 AT2G20370 AT3G25140 AT3G55760 AT5G62220	5	3	2	21	0.832864	0.99845	0.454672	1.05222e-05
7.3574e-05	85	1250	Regulation of biological quality	AT1G01230 AT1G02400 AT1G23080 AT1G26210 AT1G29440 AT1G62380 AT1G70940 AT2G01420 AT2G06050 AT2G23150 AT2G26710 AT2G31300 AT2G47000 AT2G47160 AT3G30180 AT3G58730 AT4G01710 AT4G13930 AT4G16760 AT4G29130 AT4G29350 AT5G02200 AT5G05690 AT5G07200 AT5G20650 AT5G48880 AT5G62670 AT1G20450 AT1G79440 AT2G31750 AT2G42540 AT5G07010 AT1G04180 AT1G05010 AT1G08570 AT1G11530 AT1G13280 AT1G35620 AT1G75450 AT3G17810…	17	34	7	27	0.840859	0.124341	0.367804	0.475165
8.21856e-05	14	77	Flavonoid biosynthetic process	AT1G06000 AT5G08640 AT3G51240 AT3G55120 AT4G25640 AT5G05270 AT5G13930 AT5G17050 AT1G71030 AT1G78570 AT2G16720 AT3G21560 AT4G01900 AT5G49330	2	8	1	3	0.727193	0.0226002	0.309003	0.706139
8.21856e-05	53	665	Growth	AT5G07200 AT2G18010 AT1G10120 AT1G10370 AT1G16510 AT1G29440 AT1G56150 AT2G26710 AT2G42870 AT2G44080 AT3G23980 AT3G58850 AT3G59900 AT4G34760 AT4G39730 AT5G11790 AT5G15580 AT5G18030 AT5G18060 AT5G18080 AT5G60920 AT5G66210 AT3G49720 AT5G65810 AT1G05850 AT1G09330 AT1G10550 AT1G13870 AT1G29400 AT1G70940 AT1G74380 AT2G03680 AT2G20370 AT2G26650 AT2G36880 AT2G45160 AT2G47000 AT2G47780 AT3G16640 AT3G16800…	11	15	8	19	0.720455	0.79304	0.0234628	0.230156
8.21856e-05	7	17	Negative regulation of ethylene-activated signaling pathway	AT2G26070 AT1G04310 AT2G25490 AT2G40940 AT3G23150 AT5G03730 AT5G25350	0	7	0	0	0.870105	0	0.441392	0.933511
8.21856e-05	7	17	Negative regulation of phosphorelay signal transduction system	AT2G26070 AT1G04310 AT2G25490 AT2G40940 AT3G23150 AT5G03730 AT5G25350	0	7	0	0	0.870105	0	0.441392	0.933511
9.31464e-05	21	163	Carboxylic acid catabolic process	AT1G02400 AT1G06550 AT1G65960 AT2G02390 AT4G13930 AT4G14440 AT4G16760 AT5G14780 AT5G27520 AT5G48880 AT1G79440 AT3G45300 AT5G36160 AT1G10060 AT2G29090 AT3G23810 AT4G19230 AT5G43280 AT5G42890 AT2G22780 AT3G07560	6	8	1	6	0.26677	0.28129	0.50816	0.533718
9.31464e-05	21	163	Organic acid catabolic process	AT1G02400 AT1G06550 AT1G65960 AT2G02390 AT4G13930 AT4G14440 AT4G16760 AT5G14780 AT5G27520 AT5G48880 AT1G79440 AT3G45300 AT5G36160 AT1G10060 AT2G29090 AT3G23810 AT4G19230 AT5G43280 AT5G42890 AT2G22780 AT3G07560	6	8	1	6	0.26677	0.28129	0.50816	0.533718
0.000102109	10	40	Nucleotide-sugar biosynthetic process	AT1G63000 AT3G02570 AT1G53500 AT1G78570 AT2G27860 AT3G29360 AT5G39320 AT2G45790 AT3G53520 AT5G59290	0	3	0	7	0.945837	0.475808	0.564764	0.00260056
0.000105105	120	1963	Small molecule metabolic process	AT1G02400 AT1G06080 AT1G06550 AT1G15120 AT1G16300 AT1G22840 AT1G63000 AT1G65960 AT1G80230 AT2G02390 AT2G06050 AT2G27490 AT2G29090 AT2G31390 AT2G41540 AT2G44160 AT2G45790 AT3G02570 AT3G17810 AT3G23810 AT3G44720 AT3G45770 AT3G52730 AT3G52990 AT3G53520 AT3G61440 AT4G01660 AT4G13930 AT4G14440 AT4G14716 AT4G16760 AT4G19230 AT4G29130 AT4G39800 AT5G07200 AT5G12040 AT5G14780 AT5G15650 AT5G20070 AT5G22500…	7	8	1	6	1	1	0.999473	1
0.000105838	25	220	Polysaccharide biosynthetic process	AT1G27930 AT1G29890 AT1G74380 AT2G03220 AT3G06550 AT4G02500 AT5G05170 AT5G60920 AT5G64020 AT1G77130 AT1G13250 AT2G03280 AT2G31390 AT3G25140 AT4G38270 AT4G39210 AT5G15740 AT3G49720 AT5G65810 AT1G05850 AT1G51630 AT2G20370 AT2G22900 AT4G32460 AT5G62220	4	1	1	19	0.795702	0.999653	0.604012	1.16668e-06
0.000147854	11	51	Nucleotide-sugar metabolic process	AT1G63000 AT3G02570 AT5G15650 AT1G53500 AT1G78570 AT2G27860 AT3G29360 AT5G39320 AT2G45790 AT3G53520 AT5G59290	1	3	0	7	0.808851	0.563831	0.599505	0.00684197
0.000184207	45	548	Monocarboxylic acid metabolic process	AT1G06080 AT1G06550 AT1G16300 AT2G06050 AT2G29090 AT3G45770 AT3G52990 AT4G14440 AT4G16760 AT4G19230 AT4G29130 AT5G12040 AT5G14780 AT5G27520 AT5G48880 AT1G79440 AT2G02390 AT2G45970 AT4G24510 AT5G07010 AT1G08510 AT1G13280 AT1G13930 AT1G36160 AT1G64670 AT1G78040 AT2G03440 AT2G04240 AT2G22780 AT3G05020 AT4G05530 AT4G37770 AT5G10480 AT5G43280 AT5G42890 AT4G37980 AT1G05850 AT2G18790 AT3G07560 AT3G23820…	8	15	4	18	0.838482	0.503313	0.288585	0.0996514
0.000204494	15	96	Flavonoid metabolic process	AT1G06000 AT5G08640 AT3G51240 AT3G55120 AT4G25640 AT5G05270 AT5G13930 AT5G17050 AT1G09530 AT1G71030 AT1G78570 AT2G16720 AT3G21560 AT4G01900 AT5G49330	2	9	1	3	0.771697	0.0114318	0.339252	0.760786
0.000217632	87	1334	Response to acid chemical	AT1G20440 AT1G20450 AT1G35720 AT1G50420 AT2G45960 AT2G46700 AT3G05120 AT3G50970 AT3G61430 AT4G13930 AT4G24210 AT4G26080 AT4G38230 AT5G57050 AT5G66210 AT1G22300 AT1G75750 AT2G42540 AT3G06550 AT5G20650 AT5G57330 AT5G65310 AT1G01470 AT1G10560 AT1G70810 AT2G03440 AT2G14900 AT2G22430 AT2G22660 AT2G32510 AT4G22330 AT5G14920 AT5G52310 AT5G52900 AT1G05010 AT1G18710 AT1G29395 AT1G62380 AT1G64670 AT1G71030…	21	37	4	25	0.541373	0.0498037	0.833187	0.708469
0.00029028	26	249	Cell wall biogenesis	AT1G27930 AT1G29890 AT3G02570 AT3G06550 AT5G05170 AT5G15650 AT5G60920 AT5G64020 AT1G77130 AT1G10550 AT1G11545 AT2G03220 AT3G23730 AT4G03210 AT4G14130 AT4G30290 AT5G65730 AT1G04750 AT2G33120 AT1G06400 AT1G51630 AT1G76670 AT3G25140 AT3G49720 AT4G11150 AT5G65810	5	2	2	17	0.675203	0.998315	0.34442	0.000114726
0.000307218	76	1133	Carboxylic acid metabolic process	AT1G02400 AT1G06080 AT1G06550 AT1G16300 AT1G65960 AT2G02390 AT2G06050 AT2G29090 AT2G44160 AT3G23810 AT3G44720 AT3G45770 AT3G52990 AT3G61440 AT4G13930 AT4G14440 AT4G14716 AT4G16760 AT4G19230 AT4G29130 AT5G07200 AT5G12040 AT5G14780 AT5G22630 AT5G27520 AT5G43850 AT5G48880 AT5G51040 AT5G66760 AT1G79440 AT2G45970 AT3G29360 AT3G45300 AT4G08870 AT4G24510 AT5G07010 AT5G36160 AT5G39320 AT1G08510 AT1G10060…	18	26	4	28	0.567097	0.476837	0.734969	0.156963
0.000336591	7	21	Negative regulation of intracellular signal transduction	AT2G26070 AT1G04310 AT2G25490 AT2G40940 AT3G23150 AT5G03730 AT5G25350	0	7	0	0	0.870105	0	0.441392	0.933511
0.000518075	33	369	Carbohydrate biosynthetic process	AT1G27930 AT1G29890 AT1G74380 AT2G03220 AT3G05120 AT3G06550 AT4G02500 AT4G39800 AT5G05170 AT5G59540 AT5G60920 AT5G64020 AT1G77130 AT1G13250 AT2G03280 AT2G31390 AT3G25140 AT3G52340 AT4G38270 AT4G39210 AT5G15740 AT3G49720 AT5G65810 AT1G05850 AT1G51630 AT2G20370 AT2G22900 AT2G45790 AT3G23820 AT4G32460 AT5G15650 AT5G62220 AT2G41090	6	3	1	23	0.765169	0.999206	0.751876	2.04081e-06
0.000535327	51	682	Response to osmotic stress	AT1G05010 AT1G35720 AT3G08730 AT5G63650 AT1G18330 AT1G18710 AT1G62380 AT1G64670 AT1G71030 AT2G03440 AT2G04240 AT2G16720 AT2G17840 AT2G32510 AT2G42540 AT2G45790 AT3G01470 AT3G03780 AT3G06590 AT3G55730 AT4G11150 AT4G11600 AT4G17260 AT4G39090 AT5G01820 AT5G12250 AT5G15650 AT5G22500 AT5G52310 AT5G67480 AT1G20440 AT2G03680 AT1G05850 AT1G10370 AT1G13930 AT1G49300 AT1G72180 AT2G22660 AT2G26650 AT2G45960…	42	75	21	41	0	#NUM!	1.10155e-11	1.95843e-13
0.000541436	24	229	Cellular glucan metabolic process	AT1G29890 AT1G74380 AT2G03220 AT3G06550 AT4G02500 AT5G05170 AT5G60920 AT4G30290 AT1G10550 AT1G11545 AT1G70230 AT1G75680 AT2G31390 AT2G44570 AT3G23730 AT4G03210 AT4G14130 AT4G39210 AT5G65730 AT1G05850 AT1G68560 AT2G20370 AT3G55760 AT5G62220	4	3	1	16	0.763444	0.985424	0.581443	0.000114511
0.000625103	14	94	Auxin polar transport	AT1G23080 AT1G29440 AT1G70940 AT2G01420 AT2G47000 AT3G51670 AT5G67060 AT1G18350 AT2G42620 AT4G13750 AT4G16515 AT5G03280 AT5G11790 AT5G13930	2	9	1	2	0.727193	0.00551817	0.309003	0.876338
0.000629901	29	309	Response to ethylene	AT1G05010 AT2G27050 AT3G20770 AT1G62380 AT1G04310 AT1G05850 AT1G13260 AT1G25560 AT1G53170 AT1G77200 AT2G25490 AT2G40940 AT2G44940 AT3G14230 AT3G23150 AT4G13040 AT4G16750 AT5G03280 AT5G03730 AT5G25190 AT5G25350 AT5G38480 AT1G18330 AT1G71030 AT2G26070 AT3G12820 AT3G55730 AT3G59900 AT5G55620	3	20	0	6	0.957651	3.72485e-05	0.910401	0.869927
0.000684161	23	218	Cellular response to ethylene stimulus	AT2G27050 AT3G20770 AT1G04310 AT1G05850 AT1G13260 AT1G25560 AT1G53170 AT1G77200 AT2G25490 AT2G40940 AT2G44940 AT3G14230 AT3G23150 AT4G13040 AT4G16750 AT5G03280 AT5G03730 AT5G25190 AT5G25350 AT5G38480 AT3G59900 AT5G55620 AT2G26070	1	17	0	5	0.989252	2.36887e-05	0.852406	0.797494
0.000745327	21	190	Pectin metabolic process	AT1G04430 AT1G19430 AT1G26850 AT1G29470 AT2G40280 AT4G19120 AT5G15740 AT1G13250 AT2G03280 AT3G09540 AT3G10720 AT3G25140 AT3G55140 AT4G38270 AT5G48900 AT3G29360 AT3G49720 AT5G65810 AT1G51630 AT4G28490 AT4G32460	4	4	1	12	0.644099	0.901582	0.50816	0.00475117
0.000763971	24	235	Glucan metabolic process	AT1G29890 AT1G74380 AT2G03220 AT3G06550 AT4G02500 AT5G05170 AT5G60920 AT4G30290 AT1G10550 AT1G11545 AT1G70230 AT1G75680 AT2G31390 AT2G44570 AT3G23730 AT4G03210 AT4G14130 AT4G39210 AT5G65730 AT1G05850 AT1G68560 AT2G20370 AT3G55760 AT5G62220	4	3	1	16	0.763444	0.985424	0.581443	0.000114511
0.000781701	21	191	Galacturonan metabolic process	AT1G04430 AT1G19430 AT1G26850 AT1G29470 AT2G40280 AT4G19120 AT5G15740 AT1G13250 AT2G03280 AT3G09540 AT3G10720 AT3G25140 AT3G55140 AT4G38270 AT5G48900 AT3G29360 AT3G49720 AT5G65810 AT1G51630 AT4G28490 AT4G32460	4	4	1	12	0.644099	0.901582	0.50816	0.00475117
0.000928714	39	485	Response to metal ion	AT1G05010 AT1G35720 AT2G27050 AT3G20770 AT1G52827 AT4G14030 AT1G13930 AT1G16470 AT1G18330 AT1G53850 AT1G62380 AT1G68560 AT1G71030 AT1G74560 AT1G78380 AT2G23150 AT2G42010 AT3G02570 AT3G03780 AT3G16640 AT3G52990 AT3G54470 AT3G56070 AT4G11600 AT4G13930 AT4G16760 AT4G20890 AT4G29040 AT4G34050 AT5G03280 AT5G03730 AT5G11170 AT5G14780 AT5G15650 AT5G44460 AT5G55620 AT5G59880 AT3G12820 AT5G06370	1	0	0	1	0.999836	1	0.961003	0.999995
0.000935195	25	254	Phosphorelay signal transduction system	AT1G03430 AT2G27050 AT3G20770 AT1G04310 AT1G05850 AT1G09570 AT1G13260 AT1G25560 AT1G53170 AT1G77200 AT2G18790 AT2G25490 AT2G40940 AT2G44940 AT2G46790 AT3G14230 AT3G23150 AT4G13040 AT4G16750 AT5G03280 AT5G03730 AT5G25190 AT5G25350 AT5G38480 AT2G26070	3	17	0	5	0.909141	0.000154065	0.875028	0.861814
0.000944888	30	334	Regulation of growth	AT1G10120 AT1G10370 AT1G16510 AT1G29440 AT1G56150 AT2G26710 AT2G42870 AT2G44080 AT3G23980 AT3G58850 AT3G59900 AT4G34760 AT4G39730 AT5G11790 AT5G15580 AT5G18030 AT5G18060 AT5G18080 AT5G66210 AT3G49720 AT5G65810 AT1G29400 AT2G18010 AT2G47780 AT3G16640 AT3G16800 AT3G23090 AT3G57550 AT4G40060 AT5G10480	3	9	7	11	0.965277	0.625946	0.00194567	0.229448
0.000969569	7	25	Regulation of ethylene-activated signaling pathway	AT2G26070 AT1G04310 AT2G25490 AT2G40940 AT3G23150 AT5G03730 AT5G25350	0	7	0	0	0.870105	0	0.441392	0.933511
0.000969569	7	25	Regulation of phosphorelay signal transduction system	AT2G26070 AT1G04310 AT2G25490 AT2G40940 AT3G23150 AT5G03730 AT5G25350	0	7	0	0	0.870105	0	0.441392	0.933511
0.00102853	41	524	Root development	AT2G29960 AT4G13750 AT5G55730 AT5G52310 AT1G01950 AT1G72180 AT5G03280 AT1G05850 AT1G10370 AT1G13260 AT1G13870 AT1G16300 AT1G16510 AT1G31880 AT1G35720 AT1G36160 AT1G64670 AT1G70940 AT1G74380 AT2G01420 AT2G26650 AT2G37250 AT2G45160 AT2G47000 AT3G16640 AT3G43960 AT3G61440 AT4G00150 AT4G00730 AT4G05530 AT4G16515 AT4G16780 AT4G28490 AT4G29040 AT4G29350 AT4G31170 AT5G03730 AT5G18520 AT5G25460 AT5G51040…	4	6	0	7	0.988089	0.996199	0.96698	0.975393
0.00105864	41	525	Root system development	AT2G29960 AT4G13750 AT5G55730 AT5G52310 AT1G01950 AT1G72180 AT5G03280 AT1G05850 AT1G10370 AT1G13260 AT1G13870 AT1G16300 AT1G16510 AT1G31880 AT1G35720 AT1G36160 AT1G64670 AT1G70940 AT1G74380 AT2G01420 AT2G26650 AT2G37250 AT2G45160 AT2G47000 AT3G16640 AT3G43960 AT3G61440 AT4G00150 AT4G00730 AT4G05530 AT4G16515 AT4G16780 AT4G28490 AT4G29040 AT4G29350 AT4G31170 AT5G03730 AT5G18520 AT5G25460 AT5G51040…	3	3	1	2	0.996641	0.99995	0.849545	0.999974
0.00106504	108	1835	Oxidation-reduction process	AT1G06550 AT1G07420 AT1G15120 AT1G22840 AT1G80230 AT2G29090 AT2G41540 AT3G30180 AT3G52730 AT3G61220 AT4G14440 AT4G16760 AT4G19230 AT5G05690 AT5G17770 AT5G27520 AT5G48880 AT5G51040 AT5G66760 AT1G02400 AT1G04180 AT1G05010 AT1G06080 AT1G08570 AT1G11530 AT1G14450 AT1G16300 AT1G29890 AT1G53500 AT1G62380 AT1G62570 AT1G63000 AT1G63460 AT1G64640 AT1G75450 AT1G78380 AT1G78570 AT1G79440 AT2G02050 AT2G02390…	29	30	6	43	0.309438	0.919943	0.767636	0.0363365
0.00106504	12	76	Red or far-red light signaling pathway	AT1G02340 AT1G09530 AT1G09570 AT1G28520 AT2G18790 AT4G16780 AT5G04190 AT2G42540 AT2G46970 AT3G62090 AT2G46790 AT5G48150	2	7	0	3	0.6183	0.0238191	0.631472	0.571242
0.00115499	21	198	Ethylene-activated signaling pathway	AT2G27050 AT3G20770 AT1G04310 AT1G05850 AT1G13260 AT1G25560 AT1G53170 AT1G77200 AT2G25490 AT2G40940 AT2G44940 AT3G14230 AT3G23150 AT4G13040 AT4G16750 AT5G03280 AT5G03730 AT5G25190 AT5G25350 AT5G38480 AT2G26070	1	16	0	4	0.982227	1.81765e-05	0.82569	0.85364
0.00134607	12	78	Cellular response to red or far red light	AT1G02340 AT1G09530 AT1G09570 AT1G28520 AT2G18790 AT4G16780 AT5G04190 AT2G42540 AT2G46970 AT3G62090 AT2G46790 AT5G48150	2	7	0	3	0.6183	0.0238191	0.631472	0.571242
0.00143295	57	829	Drug metabolic process	AT1G04430 AT1G15120 AT1G16300 AT1G19430 AT1G22840 AT1G26850 AT1G29470 AT1G80230 AT2G02390 AT2G40280 AT3G17810 AT3G23810 AT3G44720 AT3G52730 AT3G52990 AT4G13930 AT4G19120 AT4G29130 AT5G14780 AT5G22630 AT5G51040 AT5G66760 AT1G54410 AT1G79440 AT5G15740 AT1G02360 AT1G05850 AT1G13250 AT1G51650 AT1G78040 AT2G03280 AT2G22780 AT2G36880 AT2G46390 AT3G09540 AT3G10720 AT3G17390 AT3G25140 AT3G55140 AT4G14716…	15	16	3	23	0.362312	0.815169	0.676743	0.0723063
0.00166804	4	7	Endoplasmic reticulum tubular network organization	AT4G31080 AT1G64090 AT4G23630 AT5G41600	1	1	1	1	0.266647	0.430252	0.0342813	0.385624
0.00166804	32	381	Response to water deprivation	AT1G20440 AT1G20450 AT1G35720 AT2G45960 AT3G50970 AT3G61430 AT2G42540 AT1G01470 AT1G29395 AT1G78380 AT2G15970 AT2G17840 AT2G22430 AT2G38530 AT5G01820 AT5G47120 AT5G52310 AT5G65730 AT1G28520 AT2G42620 AT1G05850 AT1G10370 AT1G64670 AT2G26650 AT2G47780 AT3G12490 AT3G16640 AT3G16800 AT3G23050 AT4G27410 AT4G39730 AT5G57050	6	12	2	12	0.734573	0.294159	0.475861	0.197926
0.00188135	13	94	Brassinosteroid mediated signaling pathway	AT2G16600 AT3G54030 AT4G00710 AT4G39070 AT2G27210 AT2G42870 AT3G58850 AT4G36780 AT4G39400 AT4G28720 AT5G08130 AT1G22300 AT1G35160	3	7	1	2	0.425527	0.0433395	0.278479	0.839866
0.00188135	10	58	Cell wall pectin metabolic process	AT1G04430 AT1G19430 AT1G26850 AT1G29470 AT2G40280 AT4G19120 AT5G15740 AT3G29360 AT1G51630 AT3G25140	1	3	0	6	0.762477	0.475808	0.564764	0.0158105
0.00188135	13	94	Cellular response to steroid hormone stimulus	AT2G16600 AT3G54030 AT4G00710 AT4G39070 AT2G27210 AT2G42870 AT3G58850 AT4G36780 AT4G39400 AT4G28720 AT5G08130 AT1G22300 AT1G35160	3	7	1	2	0.425527	0.0433395	0.278479	0.839866
0.00188135	174	3286	Developmental process	AT1G05010 AT1G18710 AT1G28520 AT1G67265 AT1G71030 AT1G75540 AT2G16600 AT2G16720 AT2G20750 AT2G29960 AT2G42620 AT3G05120 AT3G12820 AT3G30180 AT3G55240 AT4G01680 AT4G10240 AT4G13750 AT4G22810 AT4G31380 AT4G39070 AT5G05690 AT5G07200 AT5G16023 AT5G47080 AT5G49330 AT5G55730 AT5G57660 AT2G18010 AT4G16515 AT5G52310 AT1G01950 AT1G05850 AT1G16510 AT1G28330 AT1G29440 AT1G31880 AT1G56150 AT2G20825 AT2G44080…	47	60	17	50	0.268273	0.480021	0.155849	0.807607
0.00188135	13	94	Response to steroid hormone	AT2G16600 AT3G54030 AT4G00710 AT4G39070 AT2G27210 AT2G42870 AT3G58850 AT4G36780 AT4G39400 AT4G28720 AT5G08130 AT1G22300 AT1G35160	9	20	0	14	0.000140182	#NUM!	0.660889	#NUM!
0.00188135	13	94	Steroid hormone mediated signaling pathway	AT2G16600 AT3G54030 AT4G00710 AT4G39070 AT2G27210 AT2G42870 AT3G58850 AT4G36780 AT4G39400 AT4G28720 AT5G08130 AT1G22300 AT1G35160	26	40	5	49	#NUM!	#NUM!	0.000270897	#NUM!
0.00203218	9	48	Fatty acid beta-oxidation	AT1G06550 AT4G14440 AT4G16760 AT5G27520 AT5G48880 AT5G43280 AT5G42890 AT2G22780 AT3G07560	2	3	0	4	0.407493	0.381566	0.527009	0.126711
0.00214318	80	1299	Oxoacid metabolic process	AT1G02400 AT1G06080 AT1G06550 AT1G16300 AT1G65960 AT2G02390 AT2G06050 AT2G29090 AT2G44160 AT3G23810 AT3G44720 AT3G45770 AT3G52990 AT3G61440 AT4G13930 AT4G14440 AT4G14716 AT4G16760 AT4G19230 AT4G29130 AT5G07200 AT5G12040 AT5G14780 AT5G22630 AT5G27520 AT5G43850 AT5G48880 AT5G51040 AT5G59540 AT5G66760 AT1G79440 AT2G45970 AT3G14210 AT3G29360 AT3G45300 AT4G08870 AT4G24510 AT5G07010 AT5G36160 AT5G39320…	21	27	4	28	0.365232	0.513437	0.774797	0.24783
0.00215646	37	476	Cellular response to lipid	AT2G16600 AT2G46700 AT3G05120 AT3G54030 AT4G00710 AT4G24210 AT4G26080 AT4G38230 AT5G57050 AT5G66210 AT4G39070 AT1G10560 AT1G70810 AT1G75750 AT2G03440 AT2G14900 AT2G22430 AT2G22660 AT2G27210 AT2G32510 AT2G42870 AT3G58850 AT4G22330 AT4G36780 AT4G39400 AT5G14920 AT5G52900 AT1G05010 AT1G62380 AT4G28720 AT5G08130 AT1G02340 AT1G09530 AT5G03280 AT1G22300 AT1G35160 AT5G65310	12	16	3	6	0.119184	0.102573	0.341746	0.975676
0.00215646	32	389	Response to water	AT1G20440 AT1G20450 AT1G35720 AT2G45960 AT3G50970 AT3G61430 AT2G42540 AT1G01470 AT1G29395 AT1G78380 AT2G15970 AT2G17840 AT2G22430 AT2G38530 AT5G01820 AT5G47120 AT5G52310 AT5G65730 AT1G28520 AT2G42620 AT1G05850 AT1G10370 AT1G64670 AT2G26650 AT2G47780 AT3G12490 AT3G16640 AT3G16800 AT3G23050 AT4G27410 AT4G39730 AT5G57050	3	7	0	1	0.976843	0.911314	0.93019	0.999933
0.00215646	17	150	Rhythmic process	AT1G17455 AT5G47080 AT1G18330 AT2G46790 AT4G21960 AT2G17840 AT3G04910 AT3G58850 AT4G00150 AT4G13930 AT4G30350 AT5G12050 AT5G52310 AT2G42540 AT2G18790 AT3G45780 AT5G63860	6	12	2	12	0.112622	0.000521243	0.149541	0.000223854
0.00218337	13	96	Cellular response to brassinosteroid stimulus	AT2G16600 AT3G54030 AT4G00710 AT4G39070 AT2G27210 AT2G42870 AT3G58850 AT4G36780 AT4G39400 AT4G28720 AT5G08130 AT1G22300 AT1G35160	3	7	1	2	0.425527	0.0433395	0.278479	0.839866
0.00218337	80	1302	Organic acid metabolic process	AT1G02400 AT1G06080 AT1G06550 AT1G16300 AT1G65960 AT2G02390 AT2G06050 AT2G29090 AT2G44160 AT3G23810 AT3G44720 AT3G45770 AT3G52990 AT3G61440 AT4G13930 AT4G14440 AT4G14716 AT4G16760 AT4G19230 AT4G29130 AT5G07200 AT5G12040 AT5G14780 AT5G22630 AT5G27520 AT5G43850 AT5G48880 AT5G51040 AT5G59540 AT5G66760 AT1G79440 AT2G45970 AT3G14210 AT3G29360 AT3G45300 AT4G08870 AT4G24510 AT5G07010 AT5G36160 AT5G39320…	21	27	4	28	0.365232	0.513437	0.774797	0.24783
0.00227834	40	532	Nucleobase-containing small molecule metabolic process	AT1G15120 AT1G16300 AT1G22840 AT1G63000 AT1G80230 AT2G27490 AT2G41540 AT3G02570 AT3G17810 AT3G23810 AT3G52730 AT3G52990 AT4G29130 AT5G15650 AT5G20070 AT5G22500 AT5G51040 AT5G66760 AT1G53500 AT1G60440 AT1G78570 AT2G27860 AT3G29360 AT5G26667 AT5G39320 AT5G40760 AT1G36160 AT1G51650 AT1G78040 AT2G37250 AT2G45790 AT3G25400 AT3G53520 AT3G54470 AT3G57550 AT4G11010 AT4G24350 AT5G03300 AT5G59290 AT5G49460	9	12	1	18	0.57719	0.667541	0.839607	0.0303271
0.00232476	11	72	Response to UV-B	AT5G63860 AT4G01660 AT5G03240 AT5G17780 AT5G41360 AT5G49330 AT4G39400 AT5G05690 AT3G51240 AT3G55120 AT5G13930	3	9	0	1	0.294751	0.000186375	0.599505	0.912387
0.00312396	16	141	Circadian rhythm	AT1G17455 AT5G47080 AT1G18330 AT2G17840 AT3G04910 AT3G58850 AT4G00150 AT4G13930 AT4G30350 AT5G12050 AT5G52310 AT2G42540 AT2G18790 AT2G46790 AT3G45780 AT5G63860	4	6	0	6	0.380336	0.300307	0.735784	0.228556
0.00327589	10	63	Lipid oxidation	AT1G06550 AT1G07420 AT4G14440 AT4G16760 AT5G27520 AT5G48880 AT5G43280 AT5G42890 AT2G22780 AT3G07560	2	4	0	4	0.483144	0.240202	0.564764	0.188729
0.00327589	29	348	Response to cadmium ion	AT1G35720 AT1G52827 AT4G14030 AT1G13930 AT1G18330 AT1G53850 AT1G68560 AT1G71030 AT1G74560 AT1G78380 AT2G42010 AT3G02570 AT3G03780 AT3G16640 AT3G52990 AT3G54470 AT3G56070 AT4G11600 AT4G13930 AT4G16760 AT4G20890 AT4G29040 AT4G34050 AT5G11170 AT5G14780 AT5G15650 AT5G44460 AT5G59880 AT3G12820	8	10	1	10	0.300268	0.421185	0.685007	0.311925
0.0033907	9	52	Fatty acid catabolic process	AT1G06550 AT4G14440 AT4G16760 AT5G27520 AT5G48880 AT5G43280 AT5G42890 AT2G22780 AT3G07560	2	3	0	4	0.407493	0.381566	0.527009	0.126711
0.00382368	9	53	Cellular response to metal ion	AT1G05010 AT2G27050 AT3G20770 AT4G14030 AT1G62380 AT5G03280 AT5G03730 AT5G55620 AT5G06370	1	6	0	2	0.70661	0.0104559	0.527009	0.592156
0.00382368	9	53	Cold acclimation	AT1G20440 AT1G20450 AT3G50970 AT2G42540 AT1G29395 AT2G15970 AT1G28520 AT1G29390 AT5G38480	2	2	0	5	0.407493	0.653793	0.527009	0.0353635
0.00382368	9	53	Fatty acid oxidation	AT1G06550 AT4G14440 AT4G16760 AT5G27520 AT5G48880 AT5G43280 AT5G42890 AT2G22780 AT3G07560	2	3	0	4	0.407493	0.381566	0.527009	0.126711
0.00384162	3	4	Positive regulation of photosynthesis	AT1G75540 AT3G49720 AT5G65810	0	1	0	2	0.583025	0.27656	0.220856	0.0330997
0.00384162	3	4	UDP-rhamnose biosynthetic process	AT1G63000 AT1G53500 AT1G78570	4	4	1	4	#NUM!	#NUM!	0.0180969	#NUM!
0.00384162	3	4	UDP-rhamnose metabolic process	AT1G63000 AT1G53500 AT1G78570	0	1	0	2	0.583025	0.27656	0.220856	0.0330997
0.00397936	36	477	Cellular carbohydrate metabolic process	AT1G27930 AT1G29890 AT1G74380 AT2G03220 AT2G20680 AT3G06550 AT4G02500 AT4G39800 AT5G05170 AT5G59540 AT5G60920 AT5G64020 AT1G77130 AT4G30290 AT5G15740 AT1G10550 AT1G11545 AT1G70230 AT1G75680 AT2G22780 AT2G31390 AT2G44570 AT3G23730 AT3G52340 AT4G03210 AT4G14130 AT4G29130 AT4G39210 AT5G65730 AT1G05850 AT1G51630 AT1G68560 AT2G20370 AT3G25140 AT3G55760 AT5G62220	8	4	2	22	0.579558	0.998663	0.556385	8.96873e-05
0.00404755	43	606	Response to salt stress	AT1G05010 AT1G35720 AT5G63650 AT1G18330 AT1G18710 AT1G62380 AT1G71030 AT2G03440 AT2G04240 AT2G16720 AT2G17840 AT2G42540 AT2G45790 AT3G01470 AT3G03780 AT3G06590 AT3G08730 AT3G55730 AT4G11150 AT4G11600 AT4G17260 AT4G39090 AT5G01820 AT5G12250 AT5G15650 AT5G22500 AT5G52310 AT5G67480 AT2G03680 AT1G05850 AT1G10370 AT1G13930 AT1G49300 AT2G26650 AT2G45960 AT4G22330 AT4G30996 AT4G39730 AT5G03280 AT5G14920…	8	17	2	8	0.795045	0.199745	0.677782	0.962931
0.00419425	7	33	Abscisic acid metabolic process	AT2G29090 AT4G19230 AT1G13930 AT1G64670 AT2G03440 AT2G04240 AT2G18790	2	2	0	3	0.249667	0.458958	0.441392	0.154991
0.00419425	7	33	Apocarotenoid metabolic process	AT2G29090 AT4G19230 AT1G13930 AT1G64670 AT2G03440 AT2G04240 AT2G18790	2	2	0	3	0.249667	0.458958	0.441392	0.154991
0.00419425	7	33	Tertiary alcohol metabolic process	AT2G29090 AT4G19230 AT1G13930 AT1G64670 AT2G03440 AT2G04240 AT2G18790	26	36	11	33	#NUM!	#NUM!	#NUM!	#NUM!
0.0044736	26	306	Plant-type cell wall organization or biogenesis	AT1G04430 AT1G19430 AT1G26850 AT1G27930 AT1G29470 AT1G29890 AT2G40280 AT3G06550 AT4G19120 AT5G05170 AT5G15650 AT5G60920 AT5G15740 AT2G37640 AT1G04750 AT1G77130 AT2G33120 AT3G29360 AT1G10550 AT1G51630 AT1G76670 AT3G25140 AT3G49720 AT4G00730 AT4G11150 AT5G65810	4	5	1	16	0.824392	0.929905	0.625645	0.000506933
0.00452751	163	3121	Anatomical structure development	AT1G05010 AT1G28520 AT1G67265 AT1G75540 AT2G16600 AT2G20750 AT2G29960 AT2G42620 AT3G05120 AT3G30180 AT4G10240 AT4G13750 AT4G22810 AT4G31380 AT4G39070 AT5G05690 AT5G07200 AT5G16023 AT5G47080 AT5G55730 AT5G57660 AT2G18010 AT5G52310 AT1G01950 AT1G05850 AT1G16510 AT1G28330 AT1G29440 AT1G31880 AT1G56150 AT2G20825 AT2G44080 AT3G01470 AT3G08640 AT3G21320 AT3G23980 AT3G59900 AT4G16780 AT4G22330 AT4G37770…	44	54	17	48	0.274381	0.621625	0.100966	0.73805
0.00452751	12	92	Detection of stimulus	AT1G05010 AT1G62380 AT1G02340 AT1G09530 AT1G09570 AT1G28520 AT2G18790 AT4G16780 AT5G04190 AT4G39400 AT5G46330 AT5G48150	2	6	0	4	0.6183	0.0802057	0.631472	0.333773
0.00452751	9	55	Pectin biosynthetic process	AT1G13250 AT2G03280 AT3G25140 AT4G38270 AT5G15740 AT3G49720 AT5G65810 AT1G51630 AT4G32460	2	1	0	6	0.407493	0.874135	0.527009	0.00656355
0.00452751	9	55	Response to far red light	AT1G02340 AT1G09570 AT5G02200 AT2G18790 AT2G44910 AT4G14130 AT4G16780 AT4G32280 AT5G44110	1	2	1	5	0.70661	0.653793	0.157745	0.0353635
0.00478775	36	484	Response to oxidative stress	AT1G05010 AT1G35720 AT3G03100 AT3G14430 AT4G28730 AT4G11010 AT4G14030 AT5G59880 AT5G60640 AT1G63460 AT2G17420 AT2G31570 AT4G11600 AT4G21960 AT1G49300 AT1G62380 AT1G78380 AT2G06050 AT2G29450 AT2G47060 AT3G10985 AT5G01820 AT5G13930 AT5G52310 AT5G55620 AT5G67480 AT1G01230 AT1G73120 AT1G80130 AT2G41090 AT3G06590 AT3G08640 AT3G08670 AT3G12490 AT4G17070 AT5G13240	11	21	2	17	0.177721	0.00104799	0.556385	0.0193018
0.00489566	25	292	Hormone metabolic process	AT1G02400 AT1G26210 AT1G62380 AT2G06050 AT2G26710 AT3G30180 AT5G05690 AT5G07200 AT5G48880 AT2G31750 AT5G07010 AT1G04180 AT1G05010 AT1G13280 AT1G75450 AT4G13260 AT4G28720 AT4G37770 AT1G05850 AT4G05530 AT4G13040 AT4G16760 AT5G03730 AT5G27520 AT3G44310	2	12	2	9	0.970065	0.0556398	0.321902	0.259304
0.00573658	7	35	Methionine metabolic process	AT2G44160 AT3G23810 AT4G14716 AT5G43850 AT3G03780 AT1G50110 AT3G17390	2	1	0	4	0.249667	0.75964	0.441392	0.038588
0.00614773	49	736	Intracellular signal transduction	AT1G03430 AT1G06400 AT1G18350 AT1G22740 AT1G43890 AT1G49300 AT1G62820 AT1G66410 AT2G01450 AT2G27050 AT2G32510 AT2G41090 AT2G46700 AT3G04910 AT3G08730 AT3G11730 AT3G18820 AT3G20770 AT3G48260 AT4G14010 AT4G38230 AT5G21274 AT5G60860 AT5G63650 AT5G66210 AT5G67070 AT1G04310 AT1G05850 AT1G09570 AT1G13260 AT1G25560 AT1G53170 AT1G77200 AT2G18790 AT2G25490 AT2G40940 AT2G44940 AT2G46790 AT3G14230 AT3G23150…	11	21	2	15	0.605526	0.0881996	0.760693	0.52102
0.00624019	15	138	Cellular response to light stimulus	AT1G02340 AT1G09530 AT1G09570 AT1G28520 AT2G18790 AT3G45780 AT4G16780 AT5G04190 AT2G21970 AT2G42540 AT2G46970 AT3G62090 AT2G46790 AT5G48150 AT5G63870	3	8	0	4	0.549174	0.0393528	0.712864	0.55586
0.00628267	64	1033	Plant organ development	AT2G29960 AT3G05120 AT4G13750 AT5G55730 AT5G52310 AT1G01950 AT2G46700 AT3G10985 AT3G14067 AT5G11520 AT1G01230 AT1G72180 AT2G46870 AT3G23980 AT5G03280 AT1G05850 AT1G10370 AT1G13260 AT1G13870 AT1G16300 AT1G16510 AT1G29440 AT1G31880 AT1G35720 AT1G36160 AT1G64670 AT1G70940 AT1G74380 AT1G79440 AT2G01420 AT2G06050 AT2G26650 AT2G37250 AT2G42540 AT2G45160 AT2G47000 AT3G01470 AT3G08640 AT3G16640 AT3G43960…	19	20	7	18	0.16963	0.664057	0.136224	0.704256
0.00665007	7	36	Cellular response to iron ion	AT1G05010 AT2G27050 AT3G20770 AT1G62380 AT5G03280 AT5G03730 AT5G55620	0	5	0	2	0.870105	0.00847409	0.441392	0.401128
0.0070717	22	250	Small molecule catabolic process	AT1G02400 AT1G06550 AT1G65960 AT2G02390 AT4G13930 AT4G14440 AT4G16760 AT5G14780 AT5G27520 AT5G48880 AT1G79440 AT3G45300 AT4G29130 AT5G36160 AT1G10060 AT2G29090 AT3G23810 AT4G19230 AT5G43280 AT5G42890 AT2G22780 AT3G07560	9	20	2	21	0.0318536	3.1172e-09	0.254706	1.39759e-11
0.00743045	5	18	Flavonol biosynthetic process	AT1G06000 AT5G08640 AT1G78570 AT2G16720 AT5G49330	0	4	0	1	0.767271	0.00497236	0.340276	0.514669
0.00743045	5	18	Xyloglucan biosynthetic process	AT1G74380 AT2G03220 AT4G02500 AT2G20370 AT5G62220	0	1	0	2	0.767271	0.564233	0.340276	0.192058
0.00761954	106	1918	System development	AT1G28520 AT1G67265 AT2G29960 AT3G05120 AT4G13750 AT4G22810 AT4G31380 AT5G07200 AT5G16023 AT5G47080 AT5G55730 AT5G57660 AT5G52310 AT1G01950 AT1G05010 AT3G21320 AT4G37770 AT5G45600 AT2G22900 AT2G46700 AT3G10985 AT3G14067 AT5G11520 AT1G01230 AT1G07420 AT1G30330 AT1G72180 AT1G73030 AT2G46870 AT3G23980 AT3G55510 AT4G39400 AT4G39800 AT5G03280 AT5G05690 AT5G67060 AT1G05850 AT1G10370 AT1G13245 AT1G13260…	3	7	1	2	1	1	0.99849	1
0.00803563	13	113	Response to UV	AT5G41360 AT5G63860 AT2G21970 AT4G01660 AT5G03240 AT5G17780 AT5G49330 AT4G39400 AT5G05690 AT3G51240 AT3G55120 AT4G00730 AT5G13930	10	12	1	17	1.24736e-05	1.0258e-06	0.278479	#NUM!
0.00859128	4	11	Positive regulation of developmental growth	AT2G44080 AT3G59900 AT3G49720 AT5G65810	0	2	0	2	0.688484	0.122868	0.283048	0.100516
0.00866718	20	222	Cellular response to abiotic stimulus	AT1G02340 AT1G09530 AT1G09570 AT1G28520 AT2G18790 AT3G45780 AT4G16780 AT5G04190 AT1G29395 AT1G78380 AT2G15970 AT2G21970 AT2G42540 AT2G46970 AT3G62090 AT2G03680 AT2G22660 AT2G46790 AT5G48150 AT5G63870	4	8	1	7	0.596884	0.226398	0.481928	0.295884
0.00866718	20	222	Cellular response to environmental stimulus	AT1G02340 AT1G09530 AT1G09570 AT1G28520 AT2G18790 AT3G45780 AT4G16780 AT5G04190 AT1G29395 AT1G78380 AT2G15970 AT2G21970 AT2G42540 AT2G46970 AT3G62090 AT2G03680 AT2G22660 AT2G46790 AT5G48150 AT5G63870	4	8	1	7	0.596884	0.226398	0.481928	0.295884
0.00866718	17	174	Monosaccharide metabolic process	AT2G31390 AT2G45790 AT3G53520 AT5G59290 AT4G29130 AT5G40760 AT1G04910 AT1G16300 AT1G51630 AT2G03280 AT4G08810 AT4G17430 AT5G15740 AT2G20370 AT3G23820 AT5G15650 AT2G41090	5	2	0	10	0.24369	0.964915	0.756873	0.00582628
0.00868047	23	272	Fatty acid metabolic process	AT1G06080 AT1G06550 AT2G06050 AT3G45770 AT4G14440 AT4G16760 AT5G27520 AT5G48880 AT2G45970 AT4G24510 AT1G08510 AT1G36160 AT3G05020 AT4G05530 AT5G10480 AT5G43280 AT5G42890 AT4G37980 AT2G22780 AT3G07560 AT4G01900 AT5G02890 AT5G47120	3	8	3	9	0.869733	0.39883	0.106346	0.17155
0.00889061	43	638	Carboxylic acid biosynthetic process	AT1G06080 AT1G16300 AT2G06050 AT2G44160 AT3G44720 AT3G52990 AT3G61440 AT4G13930 AT4G29130 AT5G07200 AT5G22630 AT3G29360 AT4G24510 AT5G39320 AT1G02400 AT1G08510 AT1G10060 AT1G13280 AT1G13930 AT1G36160 AT1G50110 AT1G64670 AT1G78040 AT2G03440 AT2G04240 AT3G03780 AT3G05020 AT3G17810 AT3G45770 AT4G14716 AT4G37770 AT5G10480 AT5G43850 AT5G48880 AT2G37250 AT2G45790 AT3G23820 AT4G01900 AT4G16760 AT5G02890…	7	16	2	18	0.884818	0.298496	0.677782	0.0651794
0.00889061	5	19	Flavone biosynthetic process	AT1G06000 AT5G08640 AT1G78570 AT2G16720 AT5G49330	0	4	0	1	0.767271	0.00497236	0.340276	0.514669
0.00889061	5	19	Flavonol metabolic process	AT1G06000 AT5G08640 AT1G78570 AT2G16720 AT5G49330	0	4	0	1	0.767271	0.00497236	0.340276	0.514669
0.00889061	43	638	Organic acid biosynthetic process	AT1G06080 AT1G16300 AT2G06050 AT2G44160 AT3G44720 AT3G52990 AT3G61440 AT4G13930 AT4G29130 AT5G07200 AT5G22630 AT3G29360 AT4G24510 AT5G39320 AT1G02400 AT1G08510 AT1G10060 AT1G13280 AT1G13930 AT1G36160 AT1G50110 AT1G64670 AT1G78040 AT2G03440 AT2G04240 AT3G03780 AT3G05020 AT3G17810 AT3G45770 AT4G14716 AT4G37770 AT5G10480 AT5G43850 AT5G48880 AT2G37250 AT2G45790 AT3G23820 AT4G01900 AT4G16760 AT5G02890…	7	16	2	18	0.884818	0.298496	0.677782	0.0651794
0.00889061	12	101	Response to gravity	AT2G17990 AT1G09570 AT1G16510 AT1G68370 AT1G70940 AT2G18040 AT2G18790 AT2G47000 AT3G23050 AT4G16515 AT5G13930 AT5G39510	5	8	0	1	0.0572602	0.00515896	0.631472	0.935981
0.00889061	29	378	Response to organic cyclic compound	AT2G16600 AT3G54030 AT4G00710 AT4G13930 AT4G39070 AT2G27210 AT2G42870 AT3G58850 AT4G36780 AT4G39400 AT1G13260 AT1G71030 AT2G16720 AT2G18010 AT2G26710 AT2G29420 AT2G44080 AT3G55730 AT3G61460 AT5G67480 AT4G28720 AT5G08130 AT1G18350 AT1G75750 AT2G20370 AT4G05530 AT4G30350 AT1G22300 AT1G35160	2	1	0	1	0.987803	0.999927	0.910401	0.999805
0.00889061	143	2738	Transport	AT1G04750 AT1G06400 AT1G09330 AT1G14910 AT1G22740 AT1G23080 AT1G26670 AT1G29440 AT1G30630 AT1G32050 AT1G35720 AT1G43890 AT1G49300 AT1G55910 AT1G57620 AT1G61890 AT1G70940 AT1G73030 AT1G80230 AT1G80910 AT2G01420 AT2G01470 AT2G20760 AT2G22425 AT2G29700 AT2G33120 AT2G33470 AT2G44280 AT2G45070 AT2G45790 AT2G47000 AT2G47160 AT3G07560 AT3G10110 AT3G11730 AT3G18820 AT3G22845 AT3G52850 AT3G55020 AT3G55130…	1	0	0	2	1	1	0.999993	1
0.00889061	13	115	Tropism	AT2G17990 AT5G04190 AT1G09570 AT1G16510 AT1G68370 AT1G70940 AT2G18040 AT2G18790 AT2G47000 AT3G23050 AT3G45780 AT4G16515 AT5G39510	3	6	1	2	0.425527	0.123216	0.278479	0.839866
0.00939278	43	640	Response to abscisic acid	AT1G20440 AT1G20450 AT1G35720 AT2G46700 AT3G50970 AT4G26080 AT4G38230 AT5G57050 AT5G66210 AT1G22300 AT1G75750 AT3G06550 AT5G20650 AT5G57330 AT5G65310 AT1G10560 AT1G70810 AT2G03440 AT2G22430 AT2G22660 AT2G32510 AT4G22330 AT5G52310 AT5G52900 AT1G29395 AT1G64670 AT1G71030 AT2G15970 AT2G17840 AT2G42540 AT3G12560 AT3G55730 AT4G17260 AT5G01820 AT5G02240 AT1G02340 AT1G31880 AT1G68670 AT3G57870 AT4G27410…	15	12	2	14	0.0564018	0.775549	0.677782	0.403309
0.0095341	15	146	Cellular response to radiation	AT1G02340 AT1G09530 AT1G09570 AT1G28520 AT2G18790 AT3G45780 AT4G16780 AT5G04190 AT2G21970 AT2G42540 AT2G46970 AT3G62090 AT2G46790 AT5G48150 AT5G63870	3	8	0	4	0.549174	0.0393528	0.712864	0.55586
0.0101831	14	132	Root epidermal cell differentiation	AT5G03280 AT1G05850 AT1G70940 AT1G74380 AT2G26650 AT2G45160 AT2G47000 AT3G16640 AT3G43960 AT3G61440 AT4G00150 AT4G00730 AT4G05530 AT4G31170	12	14	5	10	1.85584e-07	0	0.000441997	0.000479982
0.0103827	143	2752	Multicellular organism development	AT1G05010 AT1G28520 AT1G67265 AT1G75540 AT2G16600 AT2G29960 AT2G42620 AT3G05120 AT3G30180 AT4G10240 AT4G13750 AT4G22810 AT4G31380 AT4G39070 AT5G05690 AT5G07200 AT5G16023 AT5G47080 AT5G55730 AT5G57660 AT5G52310 AT1G01950 AT1G05850 AT1G16510 AT1G28330 AT1G29440 AT1G31880 AT1G56150 AT2G20825 AT2G44080 AT3G01470 AT3G08640 AT3G21320 AT3G23980 AT3G59900 AT4G16780 AT4G22330 AT4G37770 AT5G10480 AT5G18030…	36	52	15	40	0.468162	0.297101	0.107187	0.83376
0.0103827	16	163	Plant epidermal cell differentiation	AT5G03280 AT1G05850 AT1G70940 AT1G74380 AT2G26650 AT2G38530 AT2G45160 AT2G47000 AT3G16640 AT3G43960 AT3G61440 AT4G00150 AT4G00730 AT4G05530 AT4G31170 AT5G16023	3	8	2	3	0.605453	0.0628237	0.130498	0.807162
0.0103827	43	644	Response to alcohol	AT1G20440 AT1G20450 AT1G35720 AT2G46700 AT3G50970 AT4G26080 AT4G38230 AT5G57050 AT5G66210 AT1G22300 AT1G75750 AT3G06550 AT5G20650 AT5G57330 AT5G65310 AT1G10560 AT1G70810 AT2G03440 AT2G22430 AT2G22660 AT2G32510 AT4G22330 AT5G52310 AT5G52900 AT1G29395 AT1G64670 AT1G71030 AT2G15970 AT2G17840 AT2G42540 AT3G12560 AT3G55730 AT4G17260 AT5G01820 AT5G02240 AT1G02340 AT1G31880 AT1G68670 AT3G57870 AT4G27410…	15	12	2	14	0.0564018	0.775549	0.677782	0.403309
0.0103827	183	3648	Response to stress	AT1G05010 AT1G18350 AT1G20440 AT1G20450 AT1G35620 AT1G35720 AT1G62040 AT1G64750 AT2G23150 AT2G32510 AT2G45960 AT3G03100 AT3G06420 AT3G14430 AT3G50970 AT3G52560 AT3G58030 AT3G61430 AT4G21980 AT4G23220 AT4G28270 AT4G28730 AT5G36910 AT5G41360 AT5G52910 AT5G55850 AT5G56220 AT5G60640 AT1G52827 AT2G42540 AT3G08730 AT4G11010 AT4G14030 AT5G59880 AT5G63650 AT5G66210 AT1G01470 AT1G13930 AT1G14370 AT1G14930…	3	7	1	2	1	1	0.999996	1
0.0106182	5	20	Auxin efflux	AT1G23080 AT1G70940 AT2G01420 AT2G47000 AT1G78570	1	2	0	2	0.373336	0.229281	0.340276	0.192058
0.0115255	52	825	Small molecule biosynthetic process	AT1G06080 AT1G16300 AT2G06050 AT2G44160 AT3G44720 AT3G52990 AT3G61440 AT4G01660 AT4G13930 AT4G29130 AT4G39800 AT5G07200 AT5G20070 AT5G22630 AT3G29360 AT4G24510 AT5G39320 AT1G02400 AT1G08510 AT1G10060 AT1G13280 AT1G13930 AT1G36160 AT1G50110 AT1G64670 AT1G78040 AT2G03440 AT2G04240 AT3G03780 AT3G05020 AT3G17810 AT3G25400 AT3G45770 AT3G54470 AT4G11010 AT4G14716 AT4G37770 AT5G03300 AT5G10480 AT5G43850…	36	54	17	31	5.28944e-12	#NUM!	5.15289e-08	1.2302e-05
0.0116611	17	181	Cellular polysaccharide biosynthetic process	AT1G27930 AT1G29890 AT1G74380 AT2G03220 AT3G06550 AT4G02500 AT5G05170 AT5G60920 AT5G64020 AT1G77130 AT2G31390 AT4G39210 AT1G05850 AT1G51630 AT2G20370 AT3G25140 AT5G62220	2	0	1	14	0.842817	0.999271	0.398345	2.64192e-06
0.0120217	9	65	Cell wall macromolecule biosynthetic process	AT1G27930 AT1G29890 AT3G02570 AT3G06550 AT5G60920 AT5G64020 AT1G77130 AT1G51630 AT3G25140	1	0	1	7	0.70661	0.978169	0.157745	0.00072639
0.0120217	9	65	Cellular component macromolecule biosynthetic process	AT1G27930 AT1G29890 AT3G02570 AT3G06550 AT5G60920 AT5G64020 AT1G77130 AT1G51630 AT3G25140	1	0	1	7	0.70661	0.978169	0.157745	0.00072639
0.0122445	12	106	Cellular lipid catabolic process	AT1G02400 AT1G06550 AT4G14440 AT4G16760 AT5G27520 AT5G48880 AT2G29090 AT4G19230 AT5G43280 AT5G42890 AT2G22780 AT3G07560	4	3	0	5	0.16372	0.642964	0.631472	0.154088
0.01232	3	6	Transpiration	AT1G64670 AT2G18790 AT4G29130	4	5	0	0	#NUM!	#NUM!	0.220856	0.687059
0.0128681	5	21	Flavone metabolic process	AT1G06000 AT5G08640 AT1G78570 AT2G16720 AT5G49330	0	4	0	1	0.767271	0.00497236	0.340276	0.514669
0.0130854	9	66	Root hair elongation	AT1G70940 AT1G74380 AT2G26650 AT2G45160 AT2G47000 AT3G16640 AT3G43960 AT4G00150 AT4G05530	3	6	1	2	0.171215	0.0104559	0.157745	0.592156
0.0133029	16	168	Plant-type cell wall organization	AT1G04430 AT1G19430 AT1G26850 AT1G29470 AT2G40280 AT4G19120 AT5G60920 AT5G15740 AT2G37640 AT3G29360 AT1G10550 AT1G51630 AT3G25140 AT3G49720 AT4G00730 AT5G65810	1	5	0	10	0.939574	0.497061	0.735784	0.00289444
0.0136832	8	54	Phototransduction	AT1G02340 AT1G09530 AT1G09570 AT1G28520 AT2G18790 AT4G16780 AT5G04190 AT5G48150	1	4	0	3	0.64014	0.10175	0.48598	0.23402
0.0136832	8	54	Red, far-red light phototransduction	AT1G02340 AT1G09530 AT1G09570 AT1G28520 AT2G18790 AT4G16780 AT5G04190 AT5G48150	1	4	0	3	0.64014	0.10175	0.48598	0.23402
0.013828	143	2779	Establishment of localization	AT1G04750 AT1G06400 AT1G09330 AT1G14910 AT1G22740 AT1G23080 AT1G26670 AT1G29440 AT1G30630 AT1G32050 AT1G35720 AT1G43890 AT1G49300 AT1G55910 AT1G57620 AT1G61890 AT1G70940 AT1G73030 AT1G80230 AT1G80910 AT2G01420 AT2G01470 AT2G20760 AT2G22425 AT2G29700 AT2G33120 AT2G33470 AT2G44280 AT2G45070 AT2G45790 AT2G47000 AT2G47160 AT3G07560 AT3G10110 AT3G11730 AT3G18820 AT3G22845 AT3G52850 AT3G55020 AT3G55130…	32	50	14	47	0.757168	0.42718	0.168946	0.384469
0.0150137	8	55	Detection of light stimulus	AT1G02340 AT1G09530 AT1G09570 AT1G28520 AT2G18790 AT4G16780 AT5G04190 AT5G48150	1	4	0	3	0.64014	0.10175	0.48598	0.23402
0.0150137	11	95	Gravitropism	AT2G17990 AT1G09570 AT1G16510 AT1G68370 AT1G70940 AT2G18040 AT2G18790 AT2G47000 AT3G23050 AT4G16515 AT5G39510	4	3	1	3	0.119362	0.563831	0.217356	0.492085
0.0150137	7	43	Mitochondrial respiratory chain complex assembly	AT1G14450 AT2G02510 AT2G47690 AT3G52730 AT5G27760 AT5G51040 AT5G67490	2	2	0	3	0.249667	0.458958	0.441392	0.154991
0.0150137	31	432	Response to cold	AT1G20440 AT1G20450 AT1G35720 AT3G50970 AT2G42540 AT1G02270 AT1G29390 AT1G29395 AT1G31812 AT1G62820 AT1G79440 AT2G03440 AT2G15970 AT2G17840 AT3G08730 AT3G14210 AT3G17390 AT4G11150 AT5G01820 AT5G12250 AT5G38480 AT5G52310 AT5G54470 AT1G28520 AT2G18790 AT3G05890 AT3G12490 AT4G26080 AT4G39730 AT5G62390 AT3G05880	6	9	1	15	0.701298	0.673064	0.720124	0.0188586
0.0151821	2	2	Mitochondrial respiratory chain complex II assembly	AT5G51040 AT5G67490	1	1	0	0	0.0639659	0.119846	0.15327	0.539063
0.0151821	2	2	Positive regulation of respiratory gaseous exchange	AT3G49720 AT5G65810	0	0	0	2	0.441864	0.57253	0.15327	0
0.0151821	2	2	Regulation of respiratory gaseous exchange	AT3G49720 AT5G65810	0	0	0	2	0.441864	0.57253	0.15327	0
0.0151821	2	2	Respiratory chain complex II assembly	AT5G51040 AT5G67490	1	1	0	0	0.0639659	0.119846	0.15327	0.539063
0.0151821	2	2	Respiratory gaseous exchange	AT3G49720 AT5G65810	0	0	0	2	0.441864	0.57253	0.15327	0
0.0151821	2	2	Response to low fluence red light stimulus	AT2G18010 AT2G18790	22	29	4	17	#NUM!	#NUM!	#NUM!	#NUM!
0.0162016	50	804	Cellular response to oxygen-containing compound	AT1G05010 AT2G16600 AT2G46700 AT3G05120 AT3G52990 AT3G54030 AT4G00710 AT4G13930 AT4G24210 AT4G26080 AT4G38230 AT5G57050 AT5G66210 AT4G39070 AT1G10560 AT1G70810 AT1G75750 AT2G03440 AT2G14900 AT2G17420 AT2G22430 AT2G22660 AT2G27210 AT2G32510 AT2G42870 AT3G58850 AT4G22330 AT4G36780 AT4G39400 AT5G14920 AT5G52900 AT1G29395 AT1G62380 AT1G78380 AT2G15970 AT5G55620 AT4G28720 AT5G08130 AT1G02340 AT1G09530…	14	21	3	12	0.267662	0.107661	0.572876	0.859973
0.0162016	12	111	Root hair cell differentiation	AT5G03280 AT1G70940 AT1G74380 AT2G26650 AT2G45160 AT2G47000 AT3G16640 AT3G43960 AT3G61440 AT4G00150 AT4G00730 AT4G05530	3	4	1	2	0.360266	0.405566	0.247859	0.794412
0.0162016	12	111	Trichoblast maturation	AT5G03280 AT1G70940 AT1G74380 AT2G26650 AT2G45160 AT2G47000 AT3G16640 AT3G43960 AT3G61440 AT4G00150 AT4G00730 AT4G05530	3	6	1	2	0.360266	0.0802057	0.247859	0.794412
0.0168077	19	223	Cellular carbohydrate biosynthetic process	AT1G27930 AT1G29890 AT1G74380 AT2G03220 AT3G06550 AT4G02500 AT4G39800 AT5G05170 AT5G60920 AT5G64020 AT1G77130 AT2G31390 AT3G52340 AT4G39210 AT1G05850 AT1G51630 AT2G20370 AT3G25140 AT5G62220	2	1	1	15	0.893861	0.996554	0.454845	4.20849e-06
0.0172479	12	112	Cell maturation	AT5G03280 AT1G70940 AT1G74380 AT2G26650 AT2G45160 AT2G47000 AT3G16640 AT3G43960 AT3G61440 AT4G00150 AT4G00730 AT4G05530	3	6	1	2	0.360266	0.0802057	0.247859	0.794412
0.0181846	7	45	Fucose metabolic process	AT1G04910 AT1G51630 AT2G03280 AT4G08810 AT4G17430 AT5G15740 AT2G20370	2	0	0	5	0.249667	0.94893	0.441392	0.00555853
0.0181846	7	45	Sesquiterpenoid metabolic process	AT2G29090 AT4G19230 AT1G13930 AT1G64670 AT2G03440 AT2G04240 AT2G18790	12	14	5	10	#NUM!	#NUM!	1.68659e-06	#NUM!
0.0192935	9	71	Toxin metabolic process	AT5G48880 AT2G41760 AT4G27260 AT1G10370 AT1G78380 AT2G02390 AT2G29420 AT2G29440 AT2G29450	3	4	0	0	0.171215	0.165352	0.527009	0.969353
0.0195343	17	193	Anatomical structure maturation	AT1G05010 AT4G37770 AT5G03280 AT1G70940 AT1G74380 AT2G26650 AT2G29090 AT2G45160 AT2G47000 AT3G16640 AT3G43960 AT3G61440 AT4G00150 AT4G00730 AT4G05530 AT4G19230 AT4G24210	6	6	1	4	0.112622	0.368421	0.398345	0.681218
0.0206885	11	100	Endomembrane system organization	AT1G57620 AT2G29700 AT3G22845 AT4G04210 AT4G31080 AT1G09330 AT1G64090 AT2G20370 AT4G11150 AT4G23630 AT5G41600	2	2	2	5	0.553791	0.792414	0.0516088	0.104518
0.0208082	9	72	Aspartate family amino acid metabolic process	AT2G44160 AT3G23810 AT4G14716 AT5G12040 AT5G43850 AT3G03780 AT1G50110 AT3G17390 AT5G11520	3	2	0	4	0.171215	0.653793	0.527009	0.126711
0.0208082	12	115	Positive regulation of multicellular organismal process	AT1G05010 AT1G28520 AT4G39070 AT2G44080 AT3G59900 AT4G39400 AT5G05690 AT1G62380 AT2G34900 AT3G49720 AT5G47550 AT5G65810	4	5	0	3	0.16372	0.204446	0.631472	0.571242
0.0208585	39	598	Homeostatic process	AT1G01230 AT1G23080 AT1G70940 AT2G01420 AT2G23150 AT2G26710 AT2G47160 AT3G30180 AT3G58730 AT4G16760 AT4G29130 AT5G05690 AT5G20650 AT5G62670 AT1G08570 AT1G11530 AT1G35620 AT3G25580 AT3G58620 AT4G28730 AT5G39865 AT5G42150 AT5G60640 AT4G17550 AT4G39400 AT1G16300 AT1G22840 AT1G68670 AT2G18790 AT3G09470 AT3G16640 AT4G22330 AT4G30996 AT3G09390 AT5G42850 AT2G23170 AT2G46800 AT4G27260 AT5G13820	14	12	2	11	0.0481194	0.625801	0.61164	0.629855
0.0212656	29	408	Cell growth	AT5G07200 AT5G15580 AT5G60920 AT3G49720 AT5G65810 AT1G05850 AT1G09330 AT1G10550 AT1G70940 AT1G74380 AT2G03680 AT2G18010 AT2G20370 AT2G26650 AT2G36880 AT2G44080 AT2G45160 AT2G47000 AT3G16640 AT3G23090 AT3G43960 AT3G48820 AT4G00150 AT4G01710 AT4G05530 AT4G16780 AT4G40060 AT5G47370 AT1G75750	7	7	2	13	0.457754	0.839164	0.411282	0.0509726
0.0213363	18	212	Developmental maturation	AT1G05010 AT4G37770 AT5G03280 AT1G14830 AT1G70940 AT1G74380 AT2G26650 AT2G29090 AT2G45160 AT2G47000 AT3G16640 AT3G43960 AT3G61440 AT4G00150 AT4G00730 AT4G05530 AT4G19230 AT4G24210	6	6	1	5	0.145771	0.437246	0.426963	0.54373
0.02191	85	1550	Cellular catabolic process	AT1G02400 AT1G06550 AT1G09850 AT1G16300 AT1G16470 AT1G19670 AT1G53850 AT1G65960 AT2G02390 AT2G20680 AT2G25490 AT2G32070 AT2G42620 AT3G17810 AT3G20395 AT3G43960 AT3G44310 AT3G52850 AT3G52990 AT3G56170 AT3G58030 AT4G01610 AT4G02890 AT4G04210 AT4G05050 AT4G13930 AT4G14440 AT4G16760 AT4G24210 AT4G28270 AT4G29130 AT4G39090 AT5G01720 AT5G03240 AT5G14780 AT5G20070 AT5G25350 AT5G27520 AT5G48880 AT5G59140…	27	28	3	27	0.0699269	0.579123	0.9153	0.475165
0.0221294	28	391	Chemical homeostasis	AT1G01230 AT1G23080 AT1G70940 AT2G01420 AT2G23150 AT2G26710 AT2G47160 AT3G30180 AT3G58730 AT4G16760 AT4G29130 AT5G05690 AT5G20650 AT5G62670 AT4G17550 AT4G39400 AT1G16300 AT1G22840 AT1G68670 AT2G18790 AT3G09470 AT3G16640 AT4G22330 AT4G30996 AT3G09390 AT2G23170 AT2G46800 AT4G27260	12	7	2	7	0.0124144	0.806627	0.389176	0.721057
0.0221294	7	47	Regulation of auxin mediated signaling pathway	AT1G23080 AT1G70940 AT2G01420 AT2G47000 AT1G78570 AT1G69160 AT5G12050	1	2	1	3	0.562288	0.458958	0.102198	0.154991
0.0224316	16	180	Cellular response to organic cyclic compound	AT2G16600 AT3G54030 AT4G00710 AT4G13930 AT4G39070 AT2G27210 AT2G42870 AT3G58850 AT4G36780 AT4G39400 AT4G28720 AT5G08130 AT1G18350 AT2G20370 AT1G22300 AT1G35160	3	9	1	3	0.605453	0.0210977	0.369074	0.807162
0.0229626	12	117	Trichoblast differentiation	AT5G03280 AT1G70940 AT1G74380 AT2G26650 AT2G45160 AT2G47000 AT3G16640 AT3G43960 AT3G61440 AT4G00150 AT4G00730 AT4G05530	32	50	14	47	#NUM!	#NUM!	#NUM!	#NUM!
0.0244116	6	36	Positive regulation of growth	AT2G44080 AT3G59900 AT3G49720 AT5G65810 AT1G29400 AT2G47780	1	3	0	2	0.472968	0.113324	0.392935	0.295641
0.0250381	8	61	Cell wall polysaccharide biosynthetic process	AT1G27930 AT1G29890 AT3G06550 AT5G60920 AT5G64020 AT1G77130 AT1G51630 AT3G25140	1	0	1	6	0.64014	0.96661	0.129272	0.00202354
0.0256344	3	8	Detection of endogenous stimulus	AT1G05010 AT1G62380 AT4G39400	1	1	0	1	0.159542	0.27656	0.220856	0.24307
0.0256344	3	8	Detection of hormone stimulus	AT1G05010 AT1G62380 AT4G39400	1	1	0	1	0.159542	0.27656	0.220856	0.24307
0.0256344	10	89	Photomorphogenesis	AT1G75540 AT2G16600 AT4G10240 AT4G39070 AT1G09530 AT1G09570 AT1G10370 AT2G18790 AT4G27310 AT5G48150	1	7	0	2	0.762477	0.00446009	0.564764	0.671383
0.0262024	150	3000	Localization	AT1G04750 AT1G06400 AT1G09330 AT1G14670 AT1G14910 AT1G22740 AT1G23080 AT1G26670 AT1G29440 AT1G30630 AT1G32050 AT1G35720 AT1G43890 AT1G49300 AT1G53320 AT1G55910 AT1G57620 AT1G61890 AT1G70940 AT1G73030 AT1G80230 AT1G80910 AT2G01420 AT2G01470 AT2G20760 AT2G22425 AT2G29700 AT2G33120 AT2G33470 AT2G44280 AT2G45070 AT2G45790 AT2G47000 AT2G47160 AT3G07560 AT3G10110 AT3G11730 AT3G18820 AT3G22845 AT3G52850…	33	50	15	52	0.796363	0.593544	0.144483	0.22272
0.0262024	4	16	Response to molecule of fungal origin	AT3G10985 AT5G10380 AT3G25020 AT4G22330	10	15	1	13	#NUM!	#NUM!	0.0342813	#NUM!
0.026641	8	62	Detection of abiotic stimulus	AT1G02340 AT1G09530 AT1G09570 AT1G28520 AT2G18790 AT4G16780 AT5G04190 AT5G48150	1	4	0	3	0.64014	0.10175	0.48598	0.23402
0.026641	8	62	Detection of external stimulus	AT1G02340 AT1G09530 AT1G09570 AT1G28520 AT2G18790 AT4G16780 AT5G04190 AT5G48150	1	4	0	3	0.64014	0.10175	0.48598	0.23402
0.026641	7	49	Toxin catabolic process	AT5G48880 AT1G10370 AT1G78380 AT2G02390 AT2G29420 AT2G29440 AT2G29450	2	2	0	3	0.249667	0.458958	0.441392	0.154991
0.0273422	9	76	Regulation of intracellular signal transduction	AT1G18350 AT2G32510 AT2G26070 AT1G04310 AT2G25490 AT2G40940 AT3G23150 AT5G03730 AT5G25350	1	8	0	0	0.70661	7.14187e-05	0.527009	0.969353
0.0282122	40	632	Response to temperature stimulus	AT1G20440 AT1G20450 AT1G35720 AT3G50970 AT2G42540 AT1G13930 AT2G03440 AT1G02270 AT1G14980 AT1G29390 AT1G29395 AT1G31812 AT1G62820 AT1G79440 AT2G15970 AT2G17840 AT3G08730 AT3G14210 AT3G17390 AT4G11150 AT4G38580 AT5G01820 AT5G12250 AT5G38480 AT5G52310 AT5G54470 AT1G28520 AT1G05850 AT2G18790 AT3G05890 AT3G12490 AT4G26080 AT4G29040 AT4G39730 AT5G03280 AT5G47550 AT5G57050 AT5G62390 AT5G63870 AT3G05880	38	69	11	65	0	#NUM!	4.45234e-05	#NUM!
0.028672	10	91	Root hair cell development	AT1G70940 AT1G74380 AT2G26650 AT2G45160 AT2G47000 AT3G16640 AT3G43960 AT3G61440 AT4G00150 AT4G05530	3	6	2	3	0.230973	0.0244461	0.0398452	0.407292
0.0288241	11	106	Negative regulation of signal transduction	AT4G26080 AT5G57050 AT4G39070 AT2G26070 AT2G22430 AT1G04310 AT2G25490 AT2G40940 AT3G23150 AT5G03730 AT5G25350	1	9	0	1	0.808851	0.000186375	0.599505	0.912387
0.0297041	28	402	Plant organ morphogenesis	AT3G05120 AT2G46870 AT3G23980 AT5G03280 AT1G05850 AT1G70940 AT1G74380 AT2G26650 AT2G45160 AT2G47000 AT3G01470 AT3G16640 AT3G43960 AT3G49720 AT3G61440 AT4G00150 AT4G00730 AT4G05530 AT4G28490 AT4G29040 AT4G31170 AT4G39400 AT5G05690 AT5G18520 AT5G25460 AT5G39740 AT5G65810 AT5G67060	8	9	2	9	0.261661	0.522288	0.389176	0.40936
0.0298167	6	38	Auxin homeostasis	AT1G23080 AT1G70940 AT2G01420 AT3G16640 AT2G23170 AT4G27260	3	1	1	1	0.0391557	0.673731	0.0769777	0.624183
0.0298167	20	256	Response to cytokinin	AT1G03430 AT1G05010 AT2G16600 AT1G13930 AT1G62380 AT2G19730 AT2G46540 AT3G03100 AT3G07230 AT3G16640 AT4G11150 AT4G39330 AT5G42890 AT5G03280 AT2G47000 AT4G16780 AT4G28720 AT1G05850 AT1G31880 AT1G36160	3	6	2	9	0.78357	0.569243	0.211103	0.0733887
0.0314183	29	423	Regulation of signaling	AT1G18350 AT1G23080 AT1G70940 AT2G01420 AT2G29700 AT3G05120 AT4G26080 AT5G57050 AT2G47000 AT4G39070 AT2G32510 AT4G14010 AT4G16515 AT5G67070 AT2G26070 AT1G10560 AT1G78570 AT2G22430 AT2G22660 AT5G03280 AT1G69160 AT1G70810 AT5G12050 AT1G04310 AT2G25490 AT2G40940 AT3G23150 AT5G03730 AT5G25350	6	15	3	5	0.626916	0.0185097	0.197585	0.940436
0.0337302	6	39	Mitochondrial ATP synthesis coupled electron transport	AT1G15120 AT1G22840 AT1G80230 AT3G52730 AT5G51040 AT5G66760	2	1	1	2	0.174072	0.673731	0.0769777	0.295641
0.0344059	11	109	ER to Golgi vesicle-mediated transport	AT1G26670 AT1G30630 AT1G57620 AT2G01470 AT3G22845 AT4G02080 AT5G02280 AT5G17190 AT5G39510 AT5G48660 AT3G11730	2	1	2	6	0.553791	0.936314	0.0516088	0.0315055
0.0344059	2	3	Exit from dormancy	AT2G29090 AT4G19230	2	0	0	0	0	0.57253	0.15327	0.539063
0.0344059	195	4057	Macromolecule biosynthetic process	AT1G01230 AT1G13870 AT1G27930 AT1G28520 AT1G29890 AT1G32210 AT1G49130 AT1G73820 AT1G74270 AT1G74380 AT1G75540 AT2G03220 AT2G22430 AT2G32070 AT2G45790 AT3G01470 AT3G01750 AT3G02570 AT3G06550 AT3G06700 AT3G12480 AT3G24830 AT3G29360 AT3G29575 AT3G55605 AT4G02500 AT4G10240 AT4G10920 AT4G16720 AT4G27410 AT4G39070 AT4G40060 AT5G05170 AT5G13240 AT5G39320 AT5G41360 AT5G52910 AT5G59140 AT5G60920 AT5G64020…	43	65	11	76	0.830872	0.615961	0.860549	0.0177466
0.0344059	2	3	Positive regulation of camalexin biosynthetic process	AT2G41760 AT4G27260	1	1	0	0	0.0639659	0.119846	0.15327	0.539063
0.0344059	2	3	Positive regulation of phytoalexin biosynthetic process	AT2G41760 AT4G27260	1	1	0	0	0.0639659	0.119846	0.15327	0.539063
0.0344059	2	3	Positive regulation of phytoalexin metabolic process	AT2G41760 AT4G27260	1	1	0	0	0.0639659	0.119846	0.15327	0.539063
0.0344059	2	3	Regulation of camalexin biosynthetic process	AT2G41760 AT4G27260	1	1	0	0	0.0639659	0.119846	0.15327	0.539063
0.0344059	2	3	Regulation of phytoalexin biosynthetic process	AT2G41760 AT4G27260	1	1	0	0	0.0639659	0.119846	0.15327	0.539063
0.0344059	2	3	Regulation of phytoalexin metabolic process	AT2G41760 AT4G27260	1	1	0	0	0.0639659	0.119846	0.15327	0.539063
0.0344059	2	3	Release of seed from dormancy	AT2G29090 AT4G19230	2	0	0	0	0	0.57253	0.15327	0.539063
0.0351472	11	110	Negative regulation of cell communication	AT4G26080 AT5G57050 AT4G39070 AT2G26070 AT2G22430 AT1G04310 AT2G25490 AT2G40940 AT3G23150 AT5G03730 AT5G25350	1	9	0	1	0.808851	0.000186375	0.599505	0.912387
0.0351472	11	110	Negative regulation of signaling	AT4G26080 AT5G57050 AT4G39070 AT2G26070 AT2G22430 AT1G04310 AT2G25490 AT2G40940 AT3G23150 AT5G03730 AT5G25350	1	9	0	1	0.808851	0.000186375	0.599505	0.912387
0.0351472	9	80	Response to endoplasmic reticulum stress	AT1G35620 AT3G58030 AT4G28270 AT5G60640 AT1G01230 AT5G22290 AT5G47120 AT1G04750 AT2G33120	2	3	0	4	0.407493	0.381566	0.527009	0.126711
0.0355454	10	95	Regulation of stomatal movement	AT4G01680 AT4G33580 AT1G10560 AT2G26650 AT3G16640 AT3G45780 AT4G22330 AT4G26080 AT5G03280 AT5G57050	2	4	1	3	0.483144	0.240202	0.18722	0.407292
0.035644	12	126	Positive regulation of developmental process	AT1G05010 AT1G28520 AT4G39070 AT2G44080 AT3G59900 AT3G49720 AT4G39400 AT5G05690 AT5G65810 AT1G62380 AT2G34900 AT5G47550	4	5	0	3	0.16372	0.204446	0.631472	0.571242
0.0391925	15	177	Plant-type cell wall biogenesis	AT1G27930 AT1G29890 AT3G06550 AT5G05170 AT5G15650 AT5G60920 AT1G04750 AT1G77130 AT2G33120 AT1G51630 AT1G76670 AT3G25140 AT3G49720 AT4G11150 AT5G65810	3	0	1	11	0.549174	0.998295	0.339252	0.000190864
0.0404669	7	54	Lipid homeostasis	AT1G01230 AT2G26710 AT3G30180 AT4G16760 AT5G05690 AT4G39400 AT1G22840	3	1	1	2	0.073278	0.75964	0.102198	0.401128
0.0404669	7	54	Response to iron ion	AT1G05010 AT2G27050 AT3G20770 AT1G62380 AT5G03280 AT5G03730 AT5G55620	15	29	2	27	#NUM!	#NUM!	0.0139278	#NUM!
0.0421229	12	129	Hexose metabolic process	AT2G31390 AT2G45790 AT4G29130 AT5G40760 AT1G04910 AT1G16300 AT1G51630 AT2G03280 AT4G08810 AT4G17430 AT5G15740 AT2G20370	4	1	0	7	0.16372	0.955131	0.631472	0.0147608
0.0421229	28	416	Regulation of signal transduction	AT1G18350 AT1G23080 AT1G70940 AT2G01420 AT3G05120 AT4G26080 AT5G57050 AT2G47000 AT4G39070 AT2G32510 AT4G14010 AT4G16515 AT5G67070 AT2G26070 AT1G10560 AT1G78570 AT2G22430 AT2G22660 AT5G03280 AT1G69160 AT1G70810 AT5G12050 AT1G04310 AT2G25490 AT2G40940 AT3G23150 AT5G03730 AT5G25350	6	15	2	5	0.586084	0.0121528	0.389176	0.925848
0.0421704	98	1888	Catabolic process	AT1G02400 AT1G06550 AT1G09850 AT1G16300 AT1G16470 AT1G19670 AT1G53850 AT1G65960 AT2G02390 AT2G20680 AT2G25490 AT2G32070 AT2G42620 AT3G17810 AT3G20395 AT3G43960 AT3G44310 AT3G52850 AT3G52990 AT3G54400 AT3G56170 AT3G58030 AT4G01610 AT4G02890 AT4G04210 AT4G05050 AT4G13930 AT4G14440 AT4G16760 AT4G24210 AT4G28270 AT4G29130 AT4G33490 AT4G39090 AT5G01720 AT5G02190 AT5G03240 AT5G14780 AT5G20070 AT5G25350…	28	36	4	30	0.192643	0.289867	0.899442	0.577801
0.0421704	30	455	Developmental growth	AT5G07200 AT2G18010 AT2G44080 AT3G59900 AT5G15580 AT3G49720 AT5G65810 AT1G09330 AT1G13870 AT1G70940 AT1G74380 AT2G03680 AT2G20370 AT2G26650 AT2G36880 AT2G45160 AT2G47000 AT2G47780 AT3G16640 AT3G23090 AT3G43960 AT3G48820 AT3G57550 AT4G00150 AT4G05530 AT4G16780 AT4G29040 AT5G10480 AT5G47370 AT1G75750	8	8	2	12	0.340098	0.76205	0.433131	0.131936
0.0421704	20	267	Plant epidermis development	AT5G03280 AT1G05850 AT1G56580 AT1G70940 AT1G74380 AT2G18790 AT2G26650 AT2G45160 AT2G46600 AT2G47000 AT3G16640 AT3G23980 AT3G43960 AT3G61440 AT4G00150 AT4G00730 AT4G01710 AT4G05530 AT4G31170 AT5G16023	5	7	3	5	0.394644	0.38496	0.0701472	0.661171
0.0421704	15	179	Post-embryonic plant organ development	AT3G05120 AT1G10370 AT1G13260 AT1G31880 AT1G64670 AT3G16640 AT4G16515 AT4G28490 AT4G29040 AT4G29350 AT4G39400 AT5G03730 AT5G05690 AT5G67060 AT1G56010	6	6	2	1	0.0598921	0.235194	0.11239	0.975708
0.0423023	24	341	Monocarboxylic acid biosynthetic process	AT1G06080 AT1G16300 AT2G06050 AT3G52990 AT4G29130 AT4G24510 AT1G08510 AT1G13280 AT1G13930 AT1G36160 AT1G64670 AT1G78040 AT2G03440 AT2G04240 AT3G05020 AT3G45770 AT4G37770 AT5G10480 AT5G48880 AT3G23820 AT4G01900 AT4G16760 AT5G02890 AT3G44310	2	9	2	11	0.962754	0.299306	0.299388	0.0518995
0.0429007	3	10	Carbon utilization	AT4G33580 AT3G49720 AT5G65810	0	0	0	3	0.583025	0.720515	0.220856	0
0.0429111	18	232	Response to heat	AT1G35720 AT2G42540 AT1G13930 AT2G03440 AT1G14980 AT1G20440 AT4G38580 AT5G01820 AT1G28520 AT1G05850 AT1G79440 AT4G26080 AT4G29040 AT5G03280 AT5G47550 AT5G57050 AT5G62390 AT5G63870	4	4	1	3	0.492895	0.802173	0.426963	0.877861
0.0434727	5	30	Methionine biosynthetic process	AT2G44160 AT3G03780 AT4G14716 AT5G43850 AT1G50110	2	1	0	2	0.106614	0.564233	0.340276	0.192058
0.0434727	5	30	One-carbon metabolic process	AT2G44160 AT4G13930 AT2G36880 AT3G17390 AT3G23810	0	2	0	3	0.767271	0.229281	0.340276	0.0394887
0.044837	70	1284	Macromolecule localization	AT1G06400 AT1G09330 AT1G14670 AT1G22740 AT1G26670 AT1G32050 AT1G43890 AT1G49300 AT1G53320 AT1G57620 AT1G73030 AT2G01470 AT2G22425 AT2G33470 AT2G45070 AT2G45790 AT3G07560 AT3G10110 AT3G11730 AT3G18820 AT3G22845 AT3G52850 AT3G55020 AT4G02080 AT4G03330 AT4G08520 AT4G12650 AT4G16143 AT4G29350 AT5G02200 AT5G17190 AT5G39510 AT5G48660 AT5G60860 AT1G31812 AT4G16515 AT1G04750 AT1G22180 AT1G30630 AT1G47830…	13	18	8	31	0.878094	0.927485	0.104274	0.0119162
0.045353	23	325	Developmental growth involved in morphogenesis	AT5G07200 AT2G18010 AT5G15580 AT3G49720 AT5G65810 AT1G09330 AT1G70940 AT1G74380 AT2G03680 AT2G20370 AT2G26650 AT2G36880 AT2G45160 AT2G47000 AT3G16640 AT3G23090 AT3G43960 AT3G48820 AT4G00150 AT4G05530 AT4G16780 AT5G47370 AT1G75750	6	5	2	10	0.358559	0.860869	0.27696	0.0848123
0.0470997	10	100	Cellular metabolic compound salvage	AT4G14716 AT5G03300 AT5G43850 AT1G50110 AT2G22780 AT1G14450 AT1G67350 AT2G02050 AT2G31490 AT2G47690	4	3	0	3	0.0815777	0.475808	0.564764	0.407292
0.0471675	63	1138	Lipid metabolic process	AT1G01230 AT1G02400 AT1G06080 AT1G06550 AT1G07420 AT1G34340 AT1G73750 AT2G06050 AT2G22830 AT2G26710 AT2G29090 AT3G30180 AT3G45770 AT3G49210 AT3G55030 AT4G14440 AT4G16760 AT4G19230 AT4G37760 AT5G05690 AT5G07200 AT5G27520 AT5G48880 AT2G45970 AT4G24220 AT4G24510 AT1G08510 AT1G13930 AT1G21980 AT1G28670 AT1G35250 AT1G36160 AT1G64670 AT2G03440 AT2G04240 AT2G27360 AT2G39220 AT2G42010 AT2G42990 AT3G05020…	12	22	8	21	0.840294	0.422415	0.0618226	0.360489
ns*	16	152	response to gibberellin	AT1G50420 AT3G55730 AT1G71030 AT2G04240 AT2G37640 AT5G67480 AT4G23060 AT1G75750 AT2G14900 AT5G14920 AT5G07200 AT1G09530 AT4G24210 AT3G05120 AT2G29090 AT4G19230	7	8	0	1	0.0290105	0.0628237	0.735784	0.982544
*This term is not signficantly enriched in total upregulated genes but enriched in PIF-dependent group

## Sheet: Genes_Hyp(DOWN)
Gene ID	Dependence
AT1G01050	PIFs and YUCs
AT1G01140	PIFs and YUCs
AT1G01170	PIFs and YUCs
AT1G01180	PIFs and YUCs
AT1G01190	PIFs and YUCs
AT1G01320	PIFs and YUCs
AT1G01360	PIFs and YUCs
AT1G01420	PIFs and YUCs
AT1G01430	PIFs and YUCs
AT1G01448	PIFs and YUCs
AT1G01710	PIFs and YUCs
AT1G01770	PIFs and YUCs
AT1G01830	PIFs and YUCs
AT1G02050	PIFs and YUCs
AT1G02100	PIFs and YUCs
AT1G02110	PIFs and YUCs
AT1G02120	PIFs and YUCs
AT1G02280	PIFs and YUCs
AT1G02300	PIFs and YUCs
AT1G02305	PIFs and YUCs
AT1G02460	PIFs and YUCs
AT1G02475	PIFs and YUCs
AT1G02620	PIFs and YUCs
AT1G02860	PIFs and YUCs
AT1G03000	PIFs and YUCs
AT1G03040	PIFs and YUCs
AT1G03160	PIFs and YUCs
AT1G03290	PIFs and YUCs
AT1G03380	PIFs and YUCs
AT1G03430	PIFs and YUCs
AT1G03630	PIFs and YUCs
AT1G03740	PIFs and YUCs
AT1G03970	PIFs and YUCs
AT1G04223	PIFs and YUCs
AT1G04280	PIFs and YUCs
AT1G04350	PIFs and YUCs
AT1G04400	PIFs and YUCs
AT1G04440	PIFs and YUCs
AT1G04640	PIFs and YUCs
AT1G04778	PIFs and YUCs
AT1G04970	PIFs and YUCs
AT1G05120	PIFs and YUCs
AT1G05140	PIFs and YUCs
AT1G05200	PIFs and YUCs
AT1G05320	PIFs and YUCs
AT1G05562	PIFs and YUCs
AT1G05570	PIFs and YUCs
AT1G05600	PIFs and YUCs
AT1G05640	PIFs and YUCs
AT1G05670	PIFs and YUCs
AT1G05690	PIFs and YUCs
AT1G05890	PIFs and YUCs
AT1G05900	PIFs and YUCs
AT1G05940	PIFs and YUCs
AT1G05950	PIFs and YUCs
AT1G06110	PIFs and YUCs
AT1G06130	PIFs and YUCs
AT1G06150	PIFs and YUCs
AT1G06190	PIFs and YUCs
AT1G06290	PIFs and YUCs
AT1G06460	PIFs and YUCs
AT1G06645	PIFs and YUCs
AT1G06650	PIFs and YUCs
AT1G06840	PIFs and YUCs
AT1G07010	PIFs and YUCs
AT1G07080	PIFs and YUCs
AT1G07110	PIFs and YUCs
AT1G07200	PIFs and YUCs
AT1G07240	PIFs and YUCs
AT1G07280	PIFs and YUCs
AT1G07440	PIFs and YUCs
AT1G07490	PIFs and YUCs
AT1G07570	PIFs and YUCs
AT1G07630	PIFs and YUCs
AT1G07650	PIFs and YUCs
AT1G07700	PIFs and YUCs
AT1G08110	PIFs and YUCs
AT1G08180	PIFs and YUCs
AT1G08210	PIFs and YUCs
AT1G08460	PIFs and YUCs
AT1G08520	PIFs and YUCs
AT1G08550	PIFs and YUCs
AT1G08700	PIFs and YUCs
AT1G08800	PIFs and YUCs
AT1G08810	PIFs and YUCs
AT1G08900	PIFs and YUCs
AT1G08910	PIFs and YUCs
AT1G08920	PIFs and YUCs
AT1G08940	PIFs and YUCs
AT1G08980	PIFs and YUCs
AT1G09010	PIFs and YUCs
AT1G09023	PIFs and YUCs
AT1G09390	PIFs and YUCs
AT1G09415	PIFs and YUCs
AT1G09421	PIFs and YUCs
AT1G09430	PIFs and YUCs
AT1G09440	PIFs and YUCs
AT1G09710	PIFs and YUCs
AT1G09910	PIFs and YUCs
AT1G09940	PIFs and YUCs
AT1G10000	PIFs and YUCs
AT1G10470	PIFs and YUCs
AT1G10600	PIFs and YUCs
AT1G10610	PIFs and YUCs
AT1G10657	PIFs and YUCs
AT1G10660	PIFs and YUCs
AT1G10682	PIFs and YUCs
AT1G10760	PIFs and YUCs
AT1G10900	PIFs and YUCs
AT1G10910	PIFs and YUCs
AT1G10920	PIFs and YUCs
AT1G11080	PIFs and YUCs
AT1G11175	PIFs and YUCs
AT1G11180	PIFs and YUCs
AT1G11270	PIFs and YUCs
AT1G11290	PIFs and YUCs
AT1G11300	PIFs and YUCs
AT1G11310	PIFs and YUCs
AT1G11330	PIFs and YUCs
AT1G11350	PIFs and YUCs
AT1G11700	PIFs and YUCs
AT1G11720	PIFs and YUCs
AT1G11840	PIFs and YUCs
AT1G11860	PIFs and YUCs
AT1G11910	PIFs and YUCs
AT1G11930	PIFs and YUCs
AT1G12020	PIFs and YUCs
AT1G12220	PIFs and YUCs
AT1G12230	PIFs and YUCs
AT1G12250	PIFs and YUCs
AT1G12280	PIFs and YUCs
AT1G12430	PIFs and YUCs
AT1G12440	PIFs and YUCs
AT1G12530	PIFs and YUCs
AT1G12630	PIFs and YUCs
AT1G12730	PIFs and YUCs
AT1G12750	PIFs and YUCs
AT1G12780	PIFs and YUCs
AT1G13080	PIFs and YUCs
AT1G13090	PIFs and YUCs
AT1G13100	PIFs and YUCs
AT1G13110	PIFs and YUCs
AT1G13610	PIFs and YUCs
AT1G13640	PIFs and YUCs
AT1G13650	PIFs and YUCs
AT1G13740	PIFs and YUCs
AT1G13820	PIFs and YUCs
AT1G14030	PIFs and YUCs
AT1G14150	PIFs and YUCs
AT1G14205	PIFs and YUCs
AT1G14690	PIFs and YUCs
AT1G14700	PIFs and YUCs
AT1G14740	PIFs and YUCs
AT1G14790	PIFs and YUCs
AT1G15080	PIFs and YUCs
AT1G15165	PIFs and YUCs
AT1G15175	PIFs and YUCs
AT1G15260	PIFs and YUCs
AT1G15290	PIFs and YUCs
AT1G15500	PIFs and YUCs
AT1G15740	PIFs and YUCs
AT1G15885	PIFs and YUCs
AT1G15890	PIFs and YUCs
AT1G15950	PIFs and YUCs
AT1G15980	PIFs and YUCs
AT1G16080	PIFs and YUCs
AT1G16090	PIFs and YUCs
AT1G16180	PIFs and YUCs
AT1G16250	PIFs and YUCs
AT1G16260	PIFs and YUCs
AT1G16390	PIFs and YUCs
AT1G16400	PIFs and YUCs
AT1G16680	PIFs and YUCs
AT1G16720	PIFs and YUCs
AT1G16880	PIFs and YUCs
AT1G17100	PIFs and YUCs
AT1G17147	PIFs and YUCs
AT1G17200	PIFs and YUCs
AT1G17220	PIFs and YUCs
AT1G17250	PIFs and YUCs
AT1G17340	PIFs and YUCs
AT1G17680	PIFs and YUCs
AT1G17850	PIFs and YUCs
AT1G17920	PIFs and YUCs
AT1G17970	PIFs and YUCs
AT1G18265	PIFs and YUCs
AT1G18485	PIFs and YUCs
AT1G18500	PIFs and YUCs
AT1G18590	PIFs and YUCs
AT1G18690	PIFs and YUCs
AT1G18890	PIFs and YUCs
AT1G18990	PIFs and YUCs
AT1G19000	PIFs and YUCs
AT1G19050	PIFs and YUCs
AT1G19140	PIFs and YUCs
AT1G19150	PIFs and YUCs
AT1G19330	PIFs and YUCs
AT1G19340	PIFs and YUCs
AT1G19600	PIFs and YUCs
AT1G19660	PIFs and YUCs
AT1G19700	PIFs and YUCs
AT1G19715	PIFs and YUCs
AT1G19720	PIFs and YUCs
AT1G20620	PIFs and YUCs
AT1G20810	PIFs and YUCs
AT1G21130	PIFs and YUCs
AT1G21270	PIFs and YUCs
AT1G21360	PIFs and YUCs
AT1G21440	PIFs and YUCs
AT1G21600	PIFs and YUCs
AT1G21640	PIFs and YUCs
AT1G21680	PIFs and YUCs
AT1G21790	PIFs and YUCs
AT1G22050	PIFs and YUCs
AT1G22150	PIFs and YUCs
AT1G22250	PIFs and YUCs
AT1G22360	PIFs and YUCs
AT1G22430	PIFs and YUCs
AT1G22500	PIFs and YUCs
AT1G22540	PIFs and YUCs
AT1G22550	PIFs and YUCs
AT1G22570	PIFs and YUCs
AT1G22650	PIFs and YUCs
AT1G22680	PIFs and YUCs
AT1G22700	PIFs and YUCs
AT1G22710	PIFs and YUCs
AT1G22930	PIFs and YUCs
AT1G23020	PIFs and YUCs
AT1G23130	PIFs and YUCs
AT1G23310	PIFs and YUCs
AT1G23390	PIFs and YUCs
AT1G23400	PIFs and YUCs
AT1G23890	PIFs and YUCs
AT1G23935	PIFs and YUCs
AT1G24100	PIFs and YUCs
AT1G24148	PIFs and YUCs
AT1G24440	PIFs and YUCs
AT1G24530	PIFs and YUCs
AT1G24560	PIFs and YUCs
AT1G25277	PIFs and YUCs
AT1G25390	PIFs and YUCs
AT1G25470	PIFs and YUCs
AT1G25500	PIFs and YUCs
AT1G26100	PIFs and YUCs
AT1G26150	PIFs and YUCs
AT1G26180	PIFs and YUCs
AT1G26220	PIFs and YUCs
AT1G26230	PIFs and YUCs
AT1G26665	PIFs and YUCs
AT1G27150	PIFs and YUCs
AT1G27320	PIFs and YUCs
AT1G27360	PIFs and YUCs
AT1G27480	PIFs and YUCs
AT1G27510	PIFs and YUCs
AT1G27595	PIFs and YUCs
AT1G28100	PIFs and YUCs
AT1G28150	PIFs and YUCs
AT1G28380	PIFs and YUCs
AT1G28570	PIFs and YUCs
AT1G28580	PIFs and YUCs
AT1G28610	PIFs and YUCs
AT1G28660	PIFs and YUCs
AT1G29170	PIFs and YUCs
AT1G29240	PIFs and YUCs
AT1G29400	PIFs and YUCs
AT1G29520	PIFs and YUCs
AT1G29530	PIFs and YUCs
AT1G29700	PIFs and YUCs
AT1G29760	PIFs and YUCs
AT1G29860	PIFs and YUCs
AT1G29910	PIFs and YUCs
AT1G29920	PIFs and YUCs
AT1G29930	PIFs and YUCs
AT1G30090	PIFs and YUCs
AT1G30260	PIFs and YUCs
AT1G30410	PIFs and YUCs
AT1G30530	PIFs and YUCs
AT1G30750	PIFs and YUCs
AT1G30840	PIFs and YUCs
AT1G31190	PIFs and YUCs
AT1G31290	PIFs and YUCs
AT1G31330	PIFs and YUCs
AT1G31550	PIFs and YUCs
AT1G31580	PIFs and YUCs
AT1G31710	PIFs and YUCs
AT1G31770	PIFs and YUCs
AT1G31820	PIFs and YUCs
AT1G32060	PIFs and YUCs
AT1G32080	PIFs and YUCs
AT1G32160	PIFs and YUCs
AT1G32230	PIFs and YUCs
AT1G32530	PIFs and YUCs
AT1G33060	PIFs and YUCs
AT1G33102	PIFs and YUCs
AT1G33110	PIFs and YUCs
AT1G33170	PIFs and YUCs
AT1G33590	PIFs and YUCs
AT1G33615	PIFs and YUCs
AT1G34200	PIFs and YUCs
AT1G34210	PIFs and YUCs
AT1G34300	PIFs and YUCs
AT1G34570	PIFs and YUCs
AT1G34760	PIFs and YUCs
AT1G35290	PIFs and YUCs
AT1G35310	PIFs and YUCs
AT1G35420	PIFs and YUCs
AT1G35516	PIFs and YUCs
AT1G35560	PIFs and YUCs
AT1G35580	PIFs and YUCs
AT1G35670	PIFs and YUCs
AT1G37130	PIFs and YUCs
AT1G37150	PIFs and YUCs
AT1G42550	PIFs and YUCs
AT1G43020	PIFs and YUCs
AT1G43650	PIFs and YUCs
AT1G43670	PIFs and YUCs
AT1G43700	PIFs and YUCs
AT1G44100	PIFs and YUCs
AT1G44750	PIFs and YUCs
AT1G44770	PIFs and YUCs
AT1G44820	PIFs and YUCs
AT1G44920	PIFs and YUCs
AT1G44970	PIFs and YUCs
AT1G45160	PIFs and YUCs
AT1G45191	PIFs and YUCs
AT1G45201	PIFs and YUCs
AT1G45229	PIFs and YUCs
AT1G45230	PIFs and YUCs
AT1G45616	PIFs and YUCs
AT1G47128	PIFs and YUCs
AT1G47270	PIFs and YUCs
AT1G47330	PIFs and YUCs
AT1G47530	PIFs and YUCs
AT1G47580	PIFs and YUCs
AT1G48030	PIFs and YUCs
AT1G48260	PIFs and YUCs
AT1G48280	PIFs and YUCs
AT1G48300	PIFs and YUCs
AT1G48420	PIFs and YUCs
AT1G48430	PIFs and YUCs
AT1G48600	PIFs and YUCs
AT1G48620	PIFs and YUCs
AT1G48650	PIFs and YUCs
AT1G48660	PIFs and YUCs
AT1G49010	PIFs and YUCs
AT1G49160	PIFs and YUCs
AT1G49170	PIFs and YUCs
AT1G49180	PIFs and YUCs
AT1G49200	PIFs and YUCs
AT1G49380	PIFs and YUCs
AT1G49630	PIFs and YUCs
AT1G49650	PIFs and YUCs
AT1G49975	PIFs and YUCs
AT1G49990	PIFs and YUCs
AT1G50190	PIFs and YUCs
AT1G50250	PIFs and YUCs
AT1G50280	PIFs and YUCs
AT1G50290	PIFs and YUCs
AT1G50320	PIFs and YUCs
AT1G50420	PIFs and YUCs
AT1G50480	PIFs and YUCs
AT1G50570	PIFs and YUCs
AT1G50600	PIFs and YUCs
AT1G50732	PIFs and YUCs
AT1G50970	PIFs and YUCs
AT1G51070	PIFs and YUCs
AT1G51200	PIFs and YUCs
AT1G51360	PIFs and YUCs
AT1G51400	PIFs and YUCs
AT1G51440	PIFs and YUCs
AT1G51645	PIFs and YUCs
AT1G51720	PIFs and YUCs
AT1G51805	PIFs and YUCs
AT1G51965	PIFs and YUCs
AT1G52000	PIFs and YUCs
AT1G52100	PIFs and YUCs
AT1G52220	PIFs and YUCs
AT1G52245	PIFs and YUCs
AT1G52315	PIFs and YUCs
AT1G52710	PIFs and YUCs
AT1G52870	PIFs and YUCs
AT1G53060	PIFs and YUCs
AT1G53190	PIFs and YUCs
AT1G53210	PIFs and YUCs
AT1G53280	PIFs and YUCs
AT1G53350	PIFs and YUCs
AT1G53440	PIFs and YUCs
AT1G53590	PIFs and YUCs
AT1G53780	PIFs and YUCs
AT1G53800	PIFs and YUCs
AT1G53887	PIFs and YUCs
AT1G53910	PIFs and YUCs
AT1G54010	PIFs and YUCs
AT1G54290	PIFs and YUCs
AT1G54310	PIFs and YUCs
AT1G54350	PIFs and YUCs
AT1G54500	PIFs and YUCs
AT1G54710	PIFs and YUCs
AT1G54730	PIFs and YUCs
AT1G54780	PIFs and YUCs
AT1G54820	PIFs and YUCs
AT1G55000	PIFs and YUCs
AT1G55110	PIFs and YUCs
AT1G55152	PIFs and YUCs
AT1G55200	PIFs and YUCs
AT1G55370	PIFs and YUCs
AT1G55380	PIFs and YUCs
AT1G55450	PIFs and YUCs
AT1G55550	PIFs and YUCs
AT1G55673	PIFs and YUCs
AT1G55675	PIFs and YUCs
AT1G55680	PIFs and YUCs
AT1G55920	PIFs and YUCs
AT1G55960	PIFs and YUCs
AT1G56140	PIFs and YUCs
AT1G56190	PIFs and YUCs
AT1G56200	PIFs and YUCs
AT1G56230	PIFs and YUCs
AT1G56280	PIFs and YUCs
AT1G56430	PIFs and YUCs
AT1G56520	PIFs and YUCs
AT1G56650	PIFs and YUCs
AT1G56700	PIFs and YUCs
AT1G57870	PIFs and YUCs
AT1G58030	PIFs and YUCs
AT1G58150	PIFs and YUCs
AT1G58200	PIFs and YUCs
AT1G58210	PIFs and YUCs
AT1G58235	PIFs and YUCs
AT1G58290	PIFs and YUCs
AT1G58400	PIFs and YUCs
AT1G58602	PIFs and YUCs
AT1G59620	PIFs and YUCs
AT1G59640	PIFs and YUCs
AT1G59720	PIFs and YUCs
AT1G59840	PIFs and YUCs
AT1G59870	PIFs and YUCs
AT1G59900	PIFs and YUCs
AT1G59960	PIFs and YUCs
AT1G60000	PIFs and YUCs
AT1G60140	PIFs and YUCs
AT1G60260	PIFs and YUCs
AT1G60420	PIFs and YUCs
AT1G60550	PIFs and YUCs
AT1G60690	PIFs and YUCs
AT1G60940	PIFs and YUCs
AT1G61215	PIFs and YUCs
AT1G61370	PIFs and YUCs
AT1G61500	PIFs and YUCs
AT1G61520	PIFs and YUCs
AT1G61590	PIFs and YUCs
AT1G61820	PIFs and YUCs
AT1G62200	PIFs and YUCs
AT1G62290	PIFs and YUCs
AT1G62540	PIFs and YUCs
AT1G62630	PIFs and YUCs
AT1G62975	PIFs and YUCs
AT1G63010	PIFs and YUCs
AT1G63180	PIFs and YUCs
AT1G63360	PIFs and YUCs
AT1G63520	PIFs and YUCs
AT1G63530	PIFs and YUCs
AT1G63650	PIFs and YUCs
AT1G63670	PIFs and YUCs
AT1G63800	PIFs and YUCs
AT1G63880	PIFs and YUCs
AT1G64080	PIFs and YUCs
AT1G64280	PIFs and YUCs
AT1G64355	PIFs and YUCs
AT1G64400	PIFs and YUCs
AT1G64430	PIFs and YUCs
AT1G64500	PIFs and YUCs
AT1G64680	PIFs and YUCs
AT1G64690	PIFs and YUCs
AT1G64710	PIFs and YUCs
AT1G64720	PIFs and YUCs
AT1G64780	PIFs and YUCs
AT1G64860	PIFs and YUCs
AT1G64900	PIFs and YUCs
AT1G65070	PIFs and YUCs
AT1G65190	PIFs and YUCs
AT1G65230	PIFs and YUCs
AT1G65590	PIFs and YUCs
AT1G65870	PIFs and YUCs
AT1G65930	PIFs and YUCs
AT1G66130	PIFs and YUCs
AT1G66140	PIFs and YUCs
AT1G66730	PIFs and YUCs
AT1G66820	PIFs and YUCs
AT1G66840	PIFs and YUCs
AT1G66910	PIFs and YUCs
AT1G67110	PIFs and YUCs
AT1G67280	PIFs and YUCs
AT1G67440	PIFs and YUCs
AT1G67480	PIFs and YUCs
AT1G67500	PIFs and YUCs
AT1G67510	PIFs and YUCs
AT1G67550	PIFs and YUCs
AT1G67560	PIFs and YUCs
AT1G67580	PIFs and YUCs
AT1G67700	PIFs and YUCs
AT1G67830	PIFs and YUCs
AT1G67840	PIFs and YUCs
AT1G68010	PIFs and YUCs
AT1G68110	PIFs and YUCs
AT1G68190	PIFs and YUCs
AT1G68220	PIFs and YUCs
AT1G68360	PIFs and YUCs
AT1G68530	PIFs and YUCs
AT1G68540	PIFs and YUCs
AT1G68585	PIFs and YUCs
AT1G68640	PIFs and YUCs
AT1G68840	PIFs and YUCs
AT1G68890	PIFs and YUCs
AT1G69230	PIFs and YUCs
AT1G69252	PIFs and YUCs
AT1G69360	PIFs and YUCs
AT1G69440	PIFs and YUCs
AT1G69510	PIFs and YUCs
AT1G69550	PIFs and YUCs
AT1G69580	PIFs and YUCs
AT1G69730	PIFs and YUCs
AT1G69760	PIFs and YUCs
AT1G69850	PIFs and YUCs
AT1G70000	PIFs and YUCs
AT1G70100	PIFs and YUCs
AT1G70140	PIFs and YUCs
AT1G70160	PIFs and YUCs
AT1G70410	PIFs and YUCs
AT1G70510	PIFs and YUCs
AT1G70520	PIFs and YUCs
AT1G70660	PIFs and YUCs
AT1G70700	PIFs and YUCs
AT1G70760	PIFs and YUCs
AT1G70830	PIFs and YUCs
AT1G70890	PIFs and YUCs
AT1G71130	PIFs and YUCs
AT1G71180	PIFs and YUCs
AT1G71340	PIFs and YUCs
AT1G71480	PIFs and YUCs
AT1G71695	PIFs and YUCs
AT1G71720	PIFs and YUCs
AT1G71740	PIFs and YUCs
AT1G71880	PIFs and YUCs
AT1G71970	PIFs and YUCs
AT1G72010	PIFs and YUCs
AT1G72030	PIFs and YUCs
AT1G72120	PIFs and YUCs
AT1G72130	PIFs and YUCs
AT1G72190	PIFs and YUCs
AT1G72360	PIFs and YUCs
AT1G72500	PIFs and YUCs
AT1G72510	PIFs and YUCs
AT1G72520	PIFs and YUCs
AT1G72545	PIFs and YUCs
AT1G72630	PIFs and YUCs
AT1G72645	PIFs and YUCs
AT1G72820	PIFs and YUCs
AT1G72930	PIFs and YUCs
AT1G73110	PIFs and YUCs
AT1G73210	PIFs and YUCs
AT1G73600	PIFs and YUCs
AT1G73655	PIFs and YUCs
AT1G73660	PIFs and YUCs
AT1G73885	PIFs and YUCs
AT1G73920	PIFs and YUCs
AT1G73950	PIFs and YUCs
AT1G74070	PIFs and YUCs
AT1G74088	PIFs and YUCs
AT1G74170	PIFs and YUCs
AT1G74370	PIFs and YUCs
AT1G74430	PIFs and YUCs
AT1G74470	PIFs and YUCs
AT1G74520	PIFs and YUCs
AT1G74600	PIFs and YUCs
AT1G74840	PIFs and YUCs
AT1G74850	PIFs and YUCs
AT1G74880	PIFs and YUCs
AT1G74950	PIFs and YUCs
AT1G75120	PIFs and YUCs
AT1G75380	PIFs and YUCs
AT1G75430	PIFs and YUCs
AT1G75730	PIFs and YUCs
AT1G75820	PIFs and YUCs
AT1G76020	PIFs and YUCs
AT1G76110	PIFs and YUCs
AT1G76130	PIFs and YUCs
AT1G76150	PIFs and YUCs
AT1G76360	PIFs and YUCs
AT1G76420	PIFs and YUCs
AT1G76730	PIFs and YUCs
AT1G76890	PIFs and YUCs
AT1G76990	PIFs and YUCs
AT1G77000	PIFs and YUCs
AT1G77110	PIFs and YUCs
AT1G77210	PIFs and YUCs
AT1G77220	PIFs and YUCs
AT1G77280	PIFs and YUCs
AT1G77400	PIFs and YUCs
AT1G77420	PIFs and YUCs
AT1G77480	PIFs and YUCs
AT1G77580	PIFs and YUCs
AT1G77600	PIFs and YUCs
AT1G77660	PIFs and YUCs
AT1G77690	PIFs and YUCs
AT1G77885	PIFs and YUCs
AT1G77920	PIFs and YUCs
AT1G77990	PIFs and YUCs
AT1G78010	PIFs and YUCs
AT1G78020	PIFs and YUCs
AT1G78130	PIFs and YUCs
AT1G78140	PIFs and YUCs
AT1G78290	PIFs and YUCs
AT1G78460	PIFs and YUCs
AT1G78480	PIFs and YUCs
AT1G78660	PIFs and YUCs
AT1G78670	PIFs and YUCs
AT1G78680	PIFs and YUCs
AT1G78820	PIFs and YUCs
AT1G78830	PIFs and YUCs
AT1G78890	PIFs and YUCs
AT1G78915	PIFs and YUCs
AT1G78960	PIFs and YUCs
AT1G78995	PIFs and YUCs
AT1G79380	PIFs and YUCs
AT1G79510	PIFs and YUCs
AT1G79529	PIFs and YUCs
AT1G79570	PIFs and YUCs
AT1G79670	PIFs and YUCs
AT1G79690	PIFs and YUCs
AT1G79790	PIFs and YUCs
AT1G79970	PIFs and YUCs
AT1G80010	PIFs and YUCs
AT1G80050	PIFs and YUCs
AT1G80165	PIFs and YUCs
AT1G80180	PIFs and YUCs
AT1G80300	PIFs and YUCs
AT1G80310	PIFs and YUCs
AT1G80360	PIFs and YUCs
AT1G80440	PIFs and YUCs
AT1G80570	PIFs and YUCs
AT1G80630	PIFs and YUCs
AT1G80640	PIFs and YUCs
AT1G80650	PIFs and YUCs
AT1G80790	PIFs and YUCs
AT1G80920	PIFs and YUCs
AT2G01110	PIFs and YUCs
AT2G01130	PIFs and YUCs
AT2G01290	PIFs and YUCs
AT2G01300	PIFs and YUCs
AT2G01320	PIFs and YUCs
AT2G01340	PIFs and YUCs
AT2G01505	PIFs and YUCs
AT2G01590	PIFs and YUCs
AT2G01620	PIFs and YUCs
AT2G01755	PIFs and YUCs
AT2G01890	PIFs and YUCs
AT2G01910	PIFs and YUCs
AT2G01918	PIFs and YUCs
AT2G01990	PIFs and YUCs
AT2G02220	PIFs and YUCs
AT2G02360	PIFs and YUCs
AT2G02450	PIFs and YUCs
AT2G02470	PIFs and YUCs
AT2G02980	PIFs and YUCs
AT2G03310	PIFs and YUCs
AT2G03340	PIFs and YUCs
AT2G03390	PIFs and YUCs
AT2G03420	PIFs and YUCs
AT2G03530	PIFs and YUCs
AT2G03550	PIFs and YUCs
AT2G03590	PIFs and YUCs
AT2G03730	PIFs and YUCs
AT2G03750	PIFs and YUCs
AT2G03890	PIFs and YUCs
AT2G04080	PIFs and YUCs
AT2G04100	PIFs and YUCs
AT2G04230	PIFs and YUCs
AT2G04270	PIFs and YUCs
AT2G04790	PIFs and YUCs
AT2G04842	PIFs and YUCs
AT2G04852	PIFs and YUCs
AT2G04880	PIFs and YUCs
AT2G04890	PIFs and YUCs
AT2G05070	PIFs and YUCs
AT2G05380	PIFs and YUCs
AT2G05520	PIFs and YUCs
AT2G05540	PIFs and YUCs
AT2G05830	PIFs and YUCs
AT2G08665	PIFs and YUCs
AT2G09090	PIFs and YUCs
AT2G12462	PIFs and YUCs
AT2G13360	PIFs and YUCs
AT2G13665	PIFs and YUCs
AT2G14080	PIFs and YUCs
AT2G14740	PIFs and YUCs
AT2G14750	PIFs and YUCs
AT2G14878	PIFs and YUCs
AT2G14910	PIFs and YUCs
AT2G15050	PIFs and YUCs
AT2G15080	PIFs and YUCs
AT2G15128	PIFs and YUCs
AT2G15300	PIFs and YUCs
AT2G15880	PIFs and YUCs
AT2G16370	PIFs and YUCs
AT2G16430	PIFs and YUCs
AT2G16650	PIFs and YUCs
AT2G17033	PIFs and YUCs
AT2G17036	PIFs and YUCs
AT2G17110	PIFs and YUCs
AT2G17640	PIFs and YUCs
AT2G17695	PIFs and YUCs
AT2G17710	PIFs and YUCs
AT2G17787	PIFs and YUCs
AT2G17820	PIFs and YUCs
AT2G17972	PIFs and YUCs
AT2G18160	PIFs and YUCs
AT2G18280	PIFs and YUCs
AT2G18440	PIFs and YUCs
AT2G18710	PIFs and YUCs
AT2G18750	PIFs and YUCs
AT2G18940	PIFs and YUCs
AT2G19572	PIFs and YUCs
AT2G19580	PIFs and YUCs
AT2G19650	PIFs and YUCs
AT2G20210	PIFs and YUCs
AT2G20230	PIFs and YUCs
AT2G20340	PIFs and YUCs
AT2G20630	PIFs and YUCs
AT2G20740	PIFs and YUCs
AT2G20920	PIFs and YUCs
AT2G20950	PIFs and YUCs
AT2G20960	PIFs and YUCs
AT2G21185	PIFs and YUCs
AT2G21320	PIFs and YUCs
AT2G21330	PIFs and YUCs
AT2G21340	PIFs and YUCs
AT2G21530	PIFs and YUCs
AT2G21940	PIFs and YUCs
AT2G22122	PIFs and YUCs
AT2G22300	PIFs and YUCs
AT2G22620	PIFs and YUCs
AT2G22650	PIFs and YUCs
AT2G22770	PIFs and YUCs
AT2G22990	PIFs and YUCs
AT2G23010	PIFs and YUCs
AT2G23200	PIFs and YUCs
AT2G23300	PIFs and YUCs
AT2G23390	PIFs and YUCs
AT2G23450	PIFs and YUCs
AT2G23460	PIFs and YUCs
AT2G23590	PIFs and YUCs
AT2G23600	PIFs and YUCs
AT2G23610	PIFs and YUCs
AT2G23680	PIFs and YUCs
AT2G23690	PIFs and YUCs
AT2G23770	PIFs and YUCs
AT2G24060	PIFs and YUCs
AT2G24150	PIFs and YUCs
AT2G24180	PIFs and YUCs
AT2G24220	PIFs and YUCs
AT2G24240	PIFs and YUCs
AT2G24270	PIFs and YUCs
AT2G24280	PIFs and YUCs
AT2G24580	PIFs and YUCs
AT2G24645	PIFs and YUCs
AT2G24820	PIFs and YUCs
AT2G25070	PIFs and YUCs
AT2G25080	PIFs and YUCs
AT2G25200	PIFs and YUCs
AT2G25510	PIFs and YUCs
AT2G25590	PIFs and YUCs
AT2G25660	PIFs and YUCs
AT2G25680	PIFs and YUCs
AT2G25850	PIFs and YUCs
AT2G25910	PIFs and YUCs
AT2G25950	PIFs and YUCs
AT2G25980	PIFs and YUCs
AT2G26170	PIFs and YUCs
AT2G26300	PIFs and YUCs
AT2G26330	PIFs and YUCs
AT2G26340	PIFs and YUCs
AT2G26510	PIFs and YUCs
AT2G26570	PIFs and YUCs
AT2G26650	PIFs and YUCs
AT2G26910	PIFs and YUCs
AT2G26975	PIFs and YUCs
AT2G27230	PIFs and YUCs
AT2G27360	PIFs and YUCs
AT2G27370	PIFs and YUCs
AT2G27420	PIFs and YUCs
AT2G27680	PIFs and YUCs
AT2G27920	PIFs and YUCs
AT2G28080	PIFs and YUCs
AT2G28100	PIFs and YUCs
AT2G28120	PIFs and YUCs
AT2G28250	PIFs and YUCs
AT2G28470	PIFs and YUCs
AT2G28670	PIFs and YUCs
AT2G28800	PIFs and YUCs
AT2G28830	PIFs and YUCs
AT2G28840	PIFs and YUCs
AT2G28890	PIFs and YUCs
AT2G28900	PIFs and YUCs
AT2G28930	PIFs and YUCs
AT2G29180	PIFs and YUCs
AT2G29320	PIFs and YUCs
AT2G29340	PIFs and YUCs
AT2G29590	PIFs and YUCs
AT2G29630	PIFs and YUCs
AT2G29970	PIFs and YUCs
AT2G30100	PIFs and YUCs
AT2G30170	PIFs and YUCs
AT2G30210	PIFs and YUCs
AT2G30440	PIFs and YUCs
AT2G30520	PIFs and YUCs
AT2G30860	PIFs and YUCs
AT2G30960	PIFs and YUCs
AT2G31040	PIFs and YUCs
AT2G31070	PIFs and YUCs
AT2G31150	PIFs and YUCs
AT2G31160	PIFs and YUCs
AT2G31190	PIFs and YUCs
AT2G31230	PIFs and YUCs
AT2G31350	PIFs and YUCs
AT2G31380	PIFs and YUCs
AT2G31790	PIFs and YUCs
AT2G31800	PIFs and YUCs
AT2G31820	PIFs and YUCs
AT2G32010	PIFs and YUCs
AT2G32120	PIFs and YUCs
AT2G32230	PIFs and YUCs
AT2G32300	PIFs and YUCs
AT2G32400	PIFs and YUCs
AT2G32440	PIFs and YUCs
AT2G32480	PIFs and YUCs
AT2G32520	PIFs and YUCs
AT2G32530	PIFs and YUCs
AT2G32540	PIFs and YUCs
AT2G32690	PIFs and YUCs
AT2G32710	PIFs and YUCs
AT2G32800	PIFs and YUCs
AT2G33050	PIFs and YUCs
AT2G33060	PIFs and YUCs
AT2G33250	PIFs and YUCs
AT2G33340	PIFs and YUCs
AT2G33480	PIFs and YUCs
AT2G33735	PIFs and YUCs
AT2G33770	PIFs and YUCs
AT2G33855	PIFs and YUCs
AT2G33860	PIFs and YUCs
AT2G33990	PIFs and YUCs
AT2G34010	PIFs and YUCs
AT2G34060	PIFs and YUCs
AT2G34310	PIFs and YUCs
AT2G34470	PIFs and YUCs
AT2G34490	PIFs and YUCs
AT2G34860	PIFs and YUCs
AT2G34960	PIFs and YUCs
AT2G35130	PIFs and YUCs
AT2G35155	PIFs and YUCs
AT2G35345	PIFs and YUCs
AT2G35390	PIFs and YUCs
AT2G35410	PIFs and YUCs
AT2G35500	PIFs and YUCs
AT2G35640	PIFs and YUCs
AT2G35680	PIFs and YUCs
AT2G35690	PIFs and YUCs
AT2G35780	PIFs and YUCs
AT2G35820	PIFs and YUCs
AT2G35830	PIFs and YUCs
AT2G35840	PIFs and YUCs
AT2G36100	PIFs and YUCs
AT2G36145	PIFs and YUCs
AT2G36307	PIFs and YUCs
AT2G36320	PIFs and YUCs
AT2G36400	PIFs and YUCs
AT2G36430	PIFs and YUCs
AT2G36490	PIFs and YUCs
AT2G36570	PIFs and YUCs
AT2G36792	PIFs and YUCs
AT2G36800	PIFs and YUCs
AT2G36835	PIFs and YUCs
AT2G36870	PIFs and YUCs
AT2G36950	PIFs and YUCs
AT2G36970	PIFs and YUCs
AT2G36990	PIFs and YUCs
AT2G37150	PIFs and YUCs
AT2G37200	PIFs and YUCs
AT2G37380	PIFs and YUCs
AT2G37450	PIFs and YUCs
AT2G37480	PIFs and YUCs
AT2G37790	PIFs and YUCs
AT2G37840	PIFs and YUCs
AT2G37950	PIFs and YUCs
AT2G38010	PIFs and YUCs
AT2G38060	PIFs and YUCs
AT2G38170	PIFs and YUCs
AT2G38180	PIFs and YUCs
AT2G38310	PIFs and YUCs
AT2G38400	PIFs and YUCs
AT2G38460	PIFs and YUCs
AT2G38630	PIFs and YUCs
AT2G38640	PIFs and YUCs
AT2G38750	PIFs and YUCs
AT2G38760	PIFs and YUCs
AT2G38790	PIFs and YUCs
AT2G38800	PIFs and YUCs
AT2G38870	PIFs and YUCs
AT2G39000	PIFs and YUCs
AT2G39220	PIFs and YUCs
AT2G39310	PIFs and YUCs
AT2G39375	PIFs and YUCs
AT2G39430	PIFs and YUCs
AT2G39470	PIFs and YUCs
AT2G39705	PIFs and YUCs
AT2G39890	PIFs and YUCs
AT2G39930	PIFs and YUCs
AT2G39940	PIFs and YUCs
AT2G39970	PIFs and YUCs
AT2G40020	PIFs and YUCs
AT2G40100	PIFs and YUCs
AT2G40110	PIFs and YUCs
AT2G40113	PIFs and YUCs
AT2G40130	PIFs and YUCs
AT2G40200	PIFs and YUCs
AT2G40270	PIFs and YUCs
AT2G40330	PIFs and YUCs
AT2G40410	PIFs and YUCs
AT2G40420	PIFs and YUCs
AT2G40520	PIFs and YUCs
AT2G40600	PIFs and YUCs
AT2G40810	PIFs and YUCs
AT2G40840	PIFs and YUCs
AT2G40970	PIFs and YUCs
AT2G41140	PIFs and YUCs
AT2G41178	PIFs and YUCs
AT2G41180	PIFs and YUCs
AT2G41200	PIFs and YUCs
AT2G41210	PIFs and YUCs
AT2G41290	PIFs and YUCs
AT2G41310	PIFs and YUCs
AT2G41370	PIFs and YUCs
AT2G41530	PIFs and YUCs
AT2G41560	PIFs and YUCs
AT2G41700	PIFs and YUCs
AT2G41710	PIFs and YUCs
AT2G41720	PIFs and YUCs
AT2G42330	PIFs and YUCs
AT2G42590	PIFs and YUCs
AT2G42600	PIFs and YUCs
AT2G42690	PIFs and YUCs
AT2G42890	PIFs and YUCs
AT2G42920	PIFs and YUCs
AT2G42960	PIFs and YUCs
AT2G43200	PIFs and YUCs
AT2G43350	PIFs and YUCs
AT2G43370	PIFs and YUCs
AT2G43445	PIFs and YUCs
AT2G43520	PIFs and YUCs
AT2G43680	PIFs and YUCs
AT2G43720	PIFs and YUCs
AT2G43750	PIFs and YUCs
AT2G43800	PIFs and YUCs
AT2G43840	PIFs and YUCs
AT2G43900	PIFs and YUCs
AT2G43910	PIFs and YUCs
AT2G43920	PIFs and YUCs
AT2G43970	PIFs and YUCs
AT2G44130	PIFs and YUCs
AT2G44140	PIFs and YUCs
AT2G44210	PIFs and YUCs
AT2G44290	PIFs and YUCs
AT2G44490	PIFs and YUCs
AT2G44850	PIFs and YUCs
AT2G44980	PIFs and YUCs
AT2G45160	PIFs and YUCs
AT2G45170	PIFs and YUCs
AT2G45350	PIFs and YUCs
AT2G45560	PIFs and YUCs
AT2G45620	PIFs and YUCs
AT2G45720	PIFs and YUCs
AT2G45740	PIFs and YUCs
AT2G45810	PIFs and YUCs
AT2G45850	PIFs and YUCs
AT2G46030	PIFs and YUCs
AT2G46160	PIFs and YUCs
AT2G46250	PIFs and YUCs
AT2G46510	PIFs and YUCs
AT2G46530	PIFs and YUCs
AT2G46550	PIFs and YUCs
AT2G46572	PIFs and YUCs
AT2G46580	PIFs and YUCs
AT2G46650	PIFs and YUCs
AT2G46820	PIFs and YUCs
AT2G46840	PIFs and YUCs
AT2G46900	PIFs and YUCs
AT2G46915	PIFs and YUCs
AT2G47220	PIFs and YUCs
AT2G47450	PIFs and YUCs
AT2G47590	PIFs and YUCs
AT2G47750	PIFs and YUCs
AT2G47910	PIFs and YUCs
AT2G47940	PIFs and YUCs
AT3G01060	PIFs and YUCs
AT3G01120	PIFs and YUCs
AT3G01180	PIFs and YUCs
AT3G01200	PIFs and YUCs
AT3G01210	PIFs and YUCs
AT3G01260	PIFs and YUCs
AT3G01310	PIFs and YUCs
AT3G01370	PIFs and YUCs
AT3G01425	PIFs and YUCs
AT3G01440	PIFs and YUCs
AT3G01500	PIFs and YUCs
AT3G01650	PIFs and YUCs
AT3G01660	PIFs and YUCs
AT3G01670	PIFs and YUCs
AT3G01680	PIFs and YUCs
AT3G01690	PIFs and YUCs
AT3G01770	PIFs and YUCs
AT3G01860	PIFs and YUCs
AT3G01910	PIFs and YUCs
AT3G01950	PIFs and YUCs
AT3G02060	PIFs and YUCs
AT3G02065	PIFs and YUCs
AT3G02290	PIFs and YUCs
AT3G02300	PIFs and YUCs
AT3G02370	PIFs and YUCs
AT3G02610	PIFs and YUCs
AT3G02690	PIFs and YUCs
AT3G02700	PIFs and YUCs
AT3G02740	PIFs and YUCs
AT3G02830	PIFs and YUCs
AT3G02850	PIFs and YUCs
AT3G02870	PIFs and YUCs
AT3G03710	PIFs and YUCs
AT3G03770	PIFs and YUCs
AT3G03980	PIFs and YUCs
AT3G04110	PIFs and YUCs
AT3G04260	PIFs and YUCs
AT3G04350	PIFs and YUCs
AT3G04450	PIFs and YUCs
AT3G04460	PIFs and YUCs
AT3G04550	PIFs and YUCs
AT3G04760	PIFs and YUCs
AT3G05120	PIFs and YUCs
AT3G05140	PIFs and YUCs
AT3G05160	PIFs and YUCs
AT3G05165	PIFs and YUCs
AT3G05180	PIFs and YUCs
AT3G05350	PIFs and YUCs
AT3G05370	PIFs and YUCs
AT3G05400	PIFs and YUCs
AT3G05410	PIFs and YUCs
AT3G05675	PIFs and YUCs
AT3G05936	PIFs and YUCs
AT3G05990	PIFs and YUCs
AT3G06050	PIFs and YUCs
AT3G06080	PIFs and YUCs
AT3G06145	PIFs and YUCs
AT3G06170	PIFs and YUCs
AT3G06350	PIFs and YUCs
AT3G06380	PIFs and YUCs
AT3G06430	PIFs and YUCs
AT3G06470	PIFs and YUCs
AT3G06483	PIFs and YUCs
AT3G06510	PIFs and YUCs
AT3G06660	PIFs and YUCs
AT3G06980	PIFs and YUCs
AT3G07190	PIFs and YUCs
AT3G07310	PIFs and YUCs
AT3G07670	PIFs and YUCs
AT3G07760	PIFs and YUCs
AT3G07790	PIFs and YUCs
AT3G07870	PIFs and YUCs
AT3G07930	PIFs and YUCs
AT3G07940	PIFs and YUCs
AT3G08010	PIFs and YUCs
AT3G08510	PIFs and YUCs
AT3G08920	PIFs and YUCs
AT3G08940	PIFs and YUCs
AT3G09050	PIFs and YUCs
AT3G09190	PIFs and YUCs
AT3G09230	PIFs and YUCs
AT3G09260	PIFs and YUCs
AT3G09410	PIFs and YUCs
AT3G09470	PIFs and YUCs
AT3G09550	PIFs and YUCs
AT3G09580	PIFs and YUCs
AT3G09760	PIFs and YUCs
AT3G09770	PIFs and YUCs
AT3G09900	PIFs and YUCs
AT3G09920	PIFs and YUCs
AT3G10010	PIFs and YUCs
AT3G10130	PIFs and YUCs
AT3G10160	PIFs and YUCs
AT3G10200	PIFs and YUCs
AT3G10230	PIFs and YUCs
AT3G10260	PIFs and YUCs
AT3G10405	PIFs and YUCs
AT3G10420	PIFs and YUCs
AT3G10450	PIFs and YUCs
AT3G10550	PIFs and YUCs
AT3G10570	PIFs and YUCs
AT3G10740	PIFs and YUCs
AT3G10970	PIFs and YUCs
AT3G11090	PIFs and YUCs
AT3G11170	PIFs and YUCs
AT3G11540	PIFs and YUCs
AT3G11550	PIFs and YUCs
AT3G11560	PIFs and YUCs
AT3G11660	PIFs and YUCs
AT3G11720	PIFs and YUCs
AT3G11810	PIFs and YUCs
AT3G12120	PIFs and YUCs
AT3G12200	PIFs and YUCs
AT3G12830	PIFs and YUCs
AT3G12950	PIFs and YUCs
AT3G13030	PIFs and YUCs
AT3G13040	PIFs and YUCs
AT3G13050	PIFs and YUCs
AT3G13061	PIFs and YUCs
AT3G13062	PIFs and YUCs
AT3G13065	PIFs and YUCs
AT3G13110	PIFs and YUCs
AT3G13510	PIFs and YUCs
AT3G13550	PIFs and YUCs
AT3G13672	PIFs and YUCs
AT3G13750	PIFs and YUCs
AT3G13810	PIFs and YUCs
AT3G14050	PIFs and YUCs
AT3G14100	PIFs and YUCs
AT3G14150	PIFs and YUCs
AT3G14270	PIFs and YUCs
AT3G14310	PIFs and YUCs
AT3G14330	PIFs and YUCs
AT3G14415	PIFs and YUCs
AT3G14770	PIFs and YUCs
AT3G14840	PIFs and YUCs
AT3G14920	PIFs and YUCs
AT3G15070	PIFs and YUCs
AT3G15160	PIFs and YUCs
AT3G15354	PIFs and YUCs
AT3G15510	PIFs and YUCs
AT3G15650	PIFs and YUCs
AT3G15720	PIFs and YUCs
AT3G15840	PIFs and YUCs
AT3G15900	PIFs and YUCs
AT3G15950	PIFs and YUCs
AT3G16140	PIFs and YUCs
AT3G16190	PIFs and YUCs
AT3G16250	PIFs and YUCs
AT3G16260	PIFs and YUCs
AT3G16290	PIFs and YUCs
AT3G16400	PIFs and YUCs
AT3G16420	PIFs and YUCs
AT3G16430	PIFs and YUCs
AT3G16450	PIFs and YUCs
AT3G16460	PIFs and YUCs
AT3G16470	PIFs and YUCs
AT3G16500	PIFs and YUCs
AT3G16560	PIFs and YUCs
AT3G16910	PIFs and YUCs
AT3G17020	PIFs and YUCs
AT3G17205	PIFs and YUCs
AT3G17510	PIFs and YUCs
AT3G17650	PIFs and YUCs
AT3G17670	PIFs and YUCs
AT3G17700	PIFs and YUCs
AT3G17770	PIFs and YUCs
AT3G17880	PIFs and YUCs
AT3G18080	PIFs and YUCs
AT3G18110	PIFs and YUCs
AT3G18270	PIFs and YUCs
AT3G18320	PIFs and YUCs
AT3G18370	PIFs and YUCs
AT3G18390	PIFs and YUCs
AT3G18680	PIFs and YUCs
AT3G18890	PIFs and YUCs
AT3G18930	PIFs and YUCs
AT3G18970	PIFs and YUCs
AT3G19370	PIFs and YUCs
AT3G19450	PIFs and YUCs
AT3G19480	PIFs and YUCs
AT3G19490	PIFs and YUCs
AT3G19720	PIFs and YUCs
AT3G19800	PIFs and YUCs
AT3G19810	PIFs and YUCs
AT3G19860	PIFs and YUCs
AT3G19900	PIFs and YUCs
AT3G19990	PIFs and YUCs
AT3G20120	PIFs and YUCs
AT3G20270	PIFs and YUCs
AT3G20370	PIFs and YUCs
AT3G20680	PIFs and YUCs
AT3G20930	PIFs and YUCs
AT3G21215	PIFs and YUCs
AT3G21250	PIFs and YUCs
AT3G21260	PIFs and YUCs
AT3G21420	PIFs and YUCs
AT3G21530	PIFs and YUCs
AT3G21600	PIFs and YUCs
AT3G21690	PIFs and YUCs
AT3G21750	PIFs and YUCs
AT3G21780	PIFs and YUCs
AT3G21790	PIFs and YUCs
AT3G21870	PIFs and YUCs
AT3G21950	PIFs and YUCs
AT3G22104	PIFs and YUCs
AT3G22120	PIFs and YUCs
AT3G22150	PIFs and YUCs
AT3G22180	PIFs and YUCs
AT3G22440	PIFs and YUCs
AT3G22460	PIFs and YUCs
AT3G22530	PIFs and YUCs
AT3G22550	PIFs and YUCs
AT3G22750	PIFs and YUCs
AT3G22810	PIFs and YUCs
AT3G22970	PIFs and YUCs
AT3G23000	PIFs and YUCs
AT3G23070	PIFs and YUCs
AT3G23090	PIFs and YUCs
AT3G23110	PIFs and YUCs
AT3G23290	PIFs and YUCs
AT3G23410	PIFs and YUCs
AT3G23480	PIFs and YUCs
AT3G23700	PIFs and YUCs
AT3G23880	PIFs and YUCs
AT3G24030	PIFs and YUCs
AT3G24110	PIFs and YUCs
AT3G24240	PIFs and YUCs
AT3G24463	PIFs and YUCs
AT3G24503	PIFs and YUCs
AT3G24770	PIFs and YUCs
AT3G25410	PIFs and YUCs
AT3G25480	PIFs and YUCs
AT3G25560	PIFs and YUCs
AT3G25690	PIFs and YUCs
AT3G25760	PIFs and YUCs
AT3G25840	PIFs and YUCs
AT3G26060	PIFs and YUCs
AT3G26070	PIFs and YUCs
AT3G26085	PIFs and YUCs
AT3G26180	PIFs and YUCs
AT3G26220	PIFs and YUCs
AT3G26240	PIFs and YUCs
AT3G26320	PIFs and YUCs
AT3G26330	PIFs and YUCs
AT3G26380	PIFs and YUCs
AT3G26395	PIFs and YUCs
AT3G26450	PIFs and YUCs
AT3G26580	PIFs and YUCs
AT3G26630	PIFs and YUCs
AT3G26650	PIFs and YUCs
AT3G26680	PIFs and YUCs
AT3G26720	PIFs and YUCs
AT3G26900	PIFs and YUCs
AT3G27170	PIFs and YUCs
AT3G27190	PIFs and YUCs
AT3G27220	PIFs and YUCs
AT3G27300	PIFs and YUCs
AT3G27390	PIFs and YUCs
AT3G27420	PIFs and YUCs
AT3G27820	PIFs and YUCs
AT3G27850	PIFs and YUCs
AT3G27925	PIFs and YUCs
AT3G28050	PIFs and YUCs
AT3G28080	PIFs and YUCs
AT3G28130	PIFs and YUCs
AT3G28270	PIFs and YUCs
AT3G28560	PIFs and YUCs
AT3G28570	PIFs and YUCs
AT3G28635	PIFs and YUCs
AT3G28690	PIFs and YUCs
AT3G29185	PIFs and YUCs
AT3G29240	PIFs and YUCs
AT3G29320	PIFs and YUCs
AT3G30340	PIFs and YUCs
AT3G30390	PIFs and YUCs
AT3G30730	PIFs and YUCs
AT3G32930	PIFs and YUCs
AT3G43540	PIFs and YUCs
AT3G43670	PIFs and YUCs
AT3G43790	PIFs and YUCs
AT3G43850	PIFs and YUCs
AT3G43920	PIFs and YUCs
AT3G44630	PIFs and YUCs
AT3G44940	PIFs and YUCs
AT3G44970	PIFs and YUCs
AT3G44990	PIFs and YUCs
AT3G45160	PIFs and YUCs
AT3G45290	PIFs and YUCs
AT3G45310	PIFs and YUCs
AT3G45638	PIFs and YUCs
AT3G45640	PIFs and YUCs
AT3G45650	PIFs and YUCs
AT3G45680	PIFs and YUCs
AT3G45900	PIFs and YUCs
AT3G46490	PIFs and YUCs
AT3G46530	PIFs and YUCs
AT3G46540	PIFs and YUCs
AT3G46590	PIFs and YUCs
AT3G46610	PIFs and YUCs
AT3G46780	PIFs and YUCs
AT3G46790	PIFs and YUCs
AT3G46880	PIFs and YUCs
AT3G46960	PIFs and YUCs
AT3G47000	PIFs and YUCs
AT3G47010	PIFs and YUCs
AT3G47160	PIFs and YUCs
AT3G47420	PIFs and YUCs
AT3G47430	PIFs and YUCs
AT3G47470	PIFs and YUCs
AT3G47490	PIFs and YUCs
AT3G47500	PIFs and YUCs
AT3G47560	PIFs and YUCs
AT3G47630	PIFs and YUCs
AT3G47640	PIFs and YUCs
AT3G47730	PIFs and YUCs
AT3G47750	PIFs and YUCs
AT3G47800	PIFs and YUCs
AT3G47960	PIFs and YUCs
AT3G48000	PIFs and YUCs
AT3G48100	PIFs and YUCs
AT3G48115	PIFs and YUCs
AT3G48170	PIFs and YUCs
AT3G48187	PIFs and YUCs
AT3G48200	PIFs and YUCs
AT3G48320	PIFs and YUCs
AT3G48350	PIFs and YUCs
AT3G48410	PIFs and YUCs
AT3G48530	PIFs and YUCs
AT3G48720	PIFs and YUCs
AT3G48990	PIFs and YUCs
AT3G49070	PIFs and YUCs
AT3G49360	PIFs and YUCs
AT3G49490	PIFs and YUCs
AT3G49790	PIFs and YUCs
AT3G49930	PIFs and YUCs
AT3G50140	PIFs and YUCs
AT3G50270	PIFs and YUCs
AT3G50440	PIFs and YUCs
AT3G50470	PIFs and YUCs
AT3G50500	PIFs and YUCs
AT3G50530	PIFs and YUCs
AT3G50560	PIFs and YUCs
AT3G50685	PIFs and YUCs
AT3G50820	PIFs and YUCs
AT3G50840	PIFs and YUCs
AT3G51075	PIFs and YUCs
AT3G51140	PIFs and YUCs
AT3G51230	PIFs and YUCs
AT3G51420	PIFs and YUCs
AT3G51600	PIFs and YUCs
AT3G51630	PIFs and YUCs
AT3G51840	PIFs and YUCs
AT3G51910	PIFs and YUCs
AT3G51960	PIFs and YUCs
AT3G52155	PIFs and YUCs
AT3G52470	PIFs and YUCs
AT3G52610	PIFs and YUCs
AT3G52720	PIFs and YUCs
AT3G52750	PIFs and YUCs
AT3G53130	PIFs and YUCs
AT3G53170	PIFs and YUCs
AT3G53280	PIFs and YUCs
AT3G53420	PIFs and YUCs
AT3G53470	PIFs and YUCs
AT3G53540	PIFs and YUCs
AT3G53700	PIFs and YUCs
AT3G53720	PIFs and YUCs
AT3G53800	PIFs and YUCs
AT3G53810	PIFs and YUCs
AT3G53920	PIFs and YUCs
AT3G53950	PIFs and YUCs
AT3G53960	PIFs and YUCs
AT3G54140	PIFs and YUCs
AT3G54360	PIFs and YUCs
AT3G54363	PIFs and YUCs
AT3G54366	PIFs and YUCs
AT3G54600	PIFs and YUCs
AT3G54660	PIFs and YUCs
AT3G54670	PIFs and YUCs
AT3G54830	PIFs and YUCs
AT3G54990	PIFs and YUCs
AT3G55060	PIFs and YUCs
AT3G55130	PIFs and YUCs
AT3G55260	PIFs and YUCs
AT3G55290	PIFs and YUCs
AT3G55330	PIFs and YUCs
AT3G55566	PIFs and YUCs
AT3G55630	PIFs and YUCs
AT3G56010	PIFs and YUCs
AT3G56040	PIFs and YUCs
AT3G56080	PIFs and YUCs
AT3G56140	PIFs and YUCs
AT3G56460	PIFs and YUCs
AT3G56480	PIFs and YUCs
AT3G56630	PIFs and YUCs
AT3G56650	PIFs and YUCs
AT3G56680	PIFs and YUCs
AT3G56710	PIFs and YUCs
AT3G56860	PIFs and YUCs
AT3G57080	PIFs and YUCs
AT3G57130	PIFs and YUCs
AT3G57190	PIFs and YUCs
AT3G57300	PIFs and YUCs
AT3G57330	PIFs and YUCs
AT3G57520	PIFs and YUCs
AT3G57530	PIFs and YUCs
AT3G57750	PIFs and YUCs
AT3G57770	PIFs and YUCs
AT3G57780	PIFs and YUCs
AT3G57990	PIFs and YUCs
AT3G58710	PIFs and YUCs
AT3G59090	PIFs and YUCs
AT3G59300	PIFs and YUCs
AT3G59340	PIFs and YUCs
AT3G59580	PIFs and YUCs
AT3G59710	PIFs and YUCs
AT3G59780	PIFs and YUCs
AT3G59990	PIFs and YUCs
AT3G60030	PIFs and YUCs
AT3G60080	PIFs and YUCs
AT3G60190	PIFs and YUCs
AT3G60300	PIFs and YUCs
AT3G60690	PIFs and YUCs
AT3G60720	PIFs and YUCs
AT3G60750	PIFs and YUCs
AT3G60840	PIFs and YUCs
AT3G61010	PIFs and YUCs
AT3G61050	PIFs and YUCs
AT3G61080	PIFs and YUCs
AT3G61150	PIFs and YUCs
AT3G61160	PIFs and YUCs
AT3G61180	PIFs and YUCs
AT3G61250	PIFs and YUCs
AT3G61420	PIFs and YUCs
AT3G61430	PIFs and YUCs
AT3G61440	PIFs and YUCs
AT3G61530	PIFs and YUCs
AT3G61540	PIFs and YUCs
AT3G61600	PIFs and YUCs
AT3G61630	PIFs and YUCs
AT3G61700	PIFs and YUCs
AT3G61830	PIFs and YUCs
AT3G61870	PIFs and YUCs
AT3G61960	PIFs and YUCs
AT3G62010	PIFs and YUCs
AT3G62150	PIFs and YUCs
AT3G62290	PIFs and YUCs
AT3G62390	PIFs and YUCs
AT3G62410	PIFs and YUCs
AT3G62550	PIFs and YUCs
AT3G62700	PIFs and YUCs
AT3G62750	PIFs and YUCs
AT3G62770	PIFs and YUCs
AT3G63110	PIFs and YUCs
AT3G63140	PIFs and YUCs
AT3G63160	PIFs and YUCs
AT3G63190	PIFs and YUCs
AT3G63210	PIFs and YUCs
AT3G63215	PIFs and YUCs
AT3G63240	PIFs and YUCs
AT3G63280	PIFs and YUCs
AT3G63490	PIFs and YUCs
AT3G63500	PIFs and YUCs
AT3G63540	PIFs and YUCs
AT4G00150	PIFs and YUCs
AT4G00165	PIFs and YUCs
AT4G00230	PIFs and YUCs
AT4G00355	PIFs and YUCs
AT4G00380	PIFs and YUCs
AT4G00520	PIFs and YUCs
AT4G00560	PIFs and YUCs
AT4G00780	PIFs and YUCs
AT4G00880	PIFs and YUCs
AT4G00895	PIFs and YUCs
AT4G01020	PIFs and YUCs
AT4G01030	PIFs and YUCs
AT4G01050	PIFs and YUCs
AT4G01060	PIFs and YUCs
AT4G01090	PIFs and YUCs
AT4G01110	PIFs and YUCs
AT4G01130	PIFs and YUCs
AT4G01330	PIFs and YUCs
AT4G01390	PIFs and YUCs
AT4G01800	PIFs and YUCs
AT4G01915	PIFs and YUCs
AT4G01995	PIFs and YUCs
AT4G02020	PIFs and YUCs
AT4G02050	PIFs and YUCs
AT4G02090	PIFs and YUCs
AT4G02120	PIFs and YUCs
AT4G02510	PIFs and YUCs
AT4G02610	PIFs and YUCs
AT4G02710	PIFs and YUCs
AT4G02850	PIFs and YUCs
AT4G02860	PIFs and YUCs
AT4G02900	PIFs and YUCs
AT4G02920	PIFs and YUCs
AT4G03030	PIFs and YUCs
AT4G03150	PIFs and YUCs
AT4G03380	PIFs and YUCs
AT4G03520	PIFs and YUCs
AT4G03560	PIFs and YUCs
AT4G03935	PIFs and YUCs
AT4G04040	PIFs and YUCs
AT4G04370	PIFs and YUCs
AT4G04435	PIFs and YUCs
AT4G04630	PIFs and YUCs
AT4G04700	PIFs and YUCs
AT4G04750	PIFs and YUCs
AT4G04770	PIFs and YUCs
AT4G05150	PIFs and YUCs
AT4G05180	PIFs and YUCs
AT4G07400	PIFs and YUCs
AT4G07825	PIFs and YUCs
AT4G08700	PIFs and YUCs
AT4G08770	PIFs and YUCs
AT4G08850	PIFs and YUCs
AT4G08920	PIFs and YUCs
AT4G09010	PIFs and YUCs
AT4G09040	PIFs and YUCs
AT4G09830	PIFs and YUCs
AT4G09950	PIFs and YUCs
AT4G10060	PIFs and YUCs
AT4G10120	PIFs and YUCs
AT4G10170	PIFs and YUCs
AT4G10390	PIFs and YUCs
AT4G10550	PIFs and YUCs
AT4G10610	PIFs and YUCs
AT4G10843	PIFs and YUCs
AT4G10910	PIFs and YUCs
AT4G11211	PIFs and YUCs
AT4G11460	PIFs and YUCs
AT4G11900	PIFs and YUCs
AT4G11960	PIFs and YUCs
AT4G12030	PIFs and YUCs
AT4G12310	PIFs and YUCs
AT4G12320	PIFs and YUCs
AT4G12440	PIFs and YUCs
AT4G12560	PIFs and YUCs
AT4G12830	PIFs and YUCs
AT4G13020	PIFs and YUCs
AT4G13250	PIFs and YUCs
AT4G13360	PIFs and YUCs
AT4G13500	PIFs and YUCs
AT4G13530	PIFs and YUCs
AT4G13540	PIFs and YUCs
AT4G13550	PIFs and YUCs
AT4G13580	PIFs and YUCs
AT4G14100	PIFs and YUCs
AT4G14410	PIFs and YUCs
AT4G14510	PIFs and YUCs
AT4G14540	PIFs and YUCs
AT4G14710	PIFs and YUCs
AT4G14830	PIFs and YUCs
AT4G14890	PIFs and YUCs
AT4G14940	PIFs and YUCs
AT4G15330	PIFs and YUCs
AT4G15440	PIFs and YUCs
AT4G15475	PIFs and YUCs
AT4G15510	PIFs and YUCs
AT4G15540	PIFs and YUCs
AT4G15560	PIFs and YUCs
AT4G15620	PIFs and YUCs
AT4G15630	PIFs and YUCs
AT4G15765	PIFs and YUCs
AT4G15780	PIFs and YUCs
AT4G15810	PIFs and YUCs
AT4G15840	PIFs and YUCs
AT4G15920	PIFs and YUCs
AT4G16130	PIFs and YUCs
AT4G16180	PIFs and YUCs
AT4G16280	PIFs and YUCs
AT4G16330	PIFs and YUCs
AT4G16370	PIFs and YUCs
AT4G16390	PIFs and YUCs
AT4G16410	PIFs and YUCs
AT4G16520	PIFs and YUCs
AT4G16690	PIFs and YUCs
AT4G16765	PIFs and YUCs
AT4G16770	PIFs and YUCs
AT4G16830	PIFs and YUCs
AT4G16890	PIFs and YUCs
AT4G16950	PIFs and YUCs
AT4G17250	PIFs and YUCs
AT4G17486	PIFs and YUCs
AT4G17600	PIFs and YUCs
AT4G17740	PIFs and YUCs
AT4G17870	PIFs and YUCs
AT4G17880	PIFs and YUCs
AT4G17900	PIFs and YUCs
AT4G18010	PIFs and YUCs
AT4G18020	PIFs and YUCs
AT4G18197	PIFs and YUCs
AT4G18205	PIFs and YUCs
AT4G18210	PIFs and YUCs
AT4G18220	PIFs and YUCs
AT4G18240	PIFs and YUCs
AT4G18370	PIFs and YUCs
AT4G18490	PIFs and YUCs
AT4G18570	PIFs and YUCs
AT4G18840	PIFs and YUCs
AT4G19080	PIFs and YUCs
AT4G19100	PIFs and YUCs
AT4G19170	PIFs and YUCs
AT4G19380	PIFs and YUCs
AT4G19500	PIFs and YUCs
AT4G19510	PIFs and YUCs
AT4G19520	PIFs and YUCs
AT4G19530	PIFs and YUCs
AT4G19660	PIFs and YUCs
AT4G19830	PIFs and YUCs
AT4G19860	PIFs and YUCs
AT4G19960	PIFs and YUCs
AT4G19990	PIFs and YUCs
AT4G20130	PIFs and YUCs
AT4G20140	PIFs and YUCs
AT4G20780	PIFs and YUCs
AT4G20820	PIFs and YUCs
AT4G20840	PIFs and YUCs
AT4G20850	PIFs and YUCs
AT4G21160	PIFs and YUCs
AT4G21190	PIFs and YUCs
AT4G21280	PIFs and YUCs
AT4G21340	PIFs and YUCs
AT4G21350	PIFs and YUCs
AT4G21390	PIFs and YUCs
AT4G21445	PIFs and YUCs
AT4G21760	PIFs and YUCs
AT4G21790	PIFs and YUCs
AT4G21810	PIFs and YUCs
AT4G21870	PIFs and YUCs
AT4G21903	PIFs and YUCs
AT4G21910	PIFs and YUCs
AT4G21960	PIFs and YUCs
AT4G21970	PIFs and YUCs
AT4G22120	PIFs and YUCs
AT4G22130	PIFs and YUCs
AT4G22570	PIFs and YUCs
AT4G22690	PIFs and YUCs
AT4G22750	PIFs and YUCs
AT4G22755	PIFs and YUCs
AT4G22770	PIFs and YUCs
AT4G22890	PIFs and YUCs
AT4G23100	PIFs and YUCs
AT4G23493	PIFs and YUCs
AT4G23570	PIFs and YUCs
AT4G23660	PIFs and YUCs
AT4G23670	PIFs and YUCs
AT4G23680	PIFs and YUCs
AT4G23890	PIFs and YUCs
AT4G23990	PIFs and YUCs
AT4G24010	PIFs and YUCs
AT4G24020	PIFs and YUCs
AT4G24050	PIFs and YUCs
AT4G24120	PIFs and YUCs
AT4G24230	PIFs and YUCs
AT4G24240	PIFs and YUCs
AT4G24350	PIFs and YUCs
AT4G24780	PIFs and YUCs
AT4G24810	PIFs and YUCs
AT4G25080	PIFs and YUCs
AT4G25170	PIFs and YUCs
AT4G25350	PIFs and YUCs
AT4G25570	PIFs and YUCs
AT4G25640	PIFs and YUCs
AT4G25650	PIFs and YUCs
AT4G25710	PIFs and YUCs
AT4G25835	PIFs and YUCs
AT4G25910	PIFs and YUCs
AT4G25940	PIFs and YUCs
AT4G26288	PIFs and YUCs
AT4G26370	PIFs and YUCs
AT4G26520	PIFs and YUCs
AT4G26530	PIFs and YUCs
AT4G26555	PIFs and YUCs
AT4G26850	PIFs and YUCs
AT4G26950	PIFs and YUCs
AT4G27020	PIFs and YUCs
AT4G27300	PIFs and YUCs
AT4G27370	PIFs and YUCs
AT4G27600	PIFs and YUCs
AT4G27740	PIFs and YUCs
AT4G27745	PIFs and YUCs
AT4G27800	PIFs and YUCs
AT4G27810	PIFs and YUCs
AT4G27820	PIFs and YUCs
AT4G27860	PIFs and YUCs
AT4G27900	PIFs and YUCs
AT4G28030	PIFs and YUCs
AT4G28080	PIFs and YUCs
AT4G28240	PIFs and YUCs
AT4G28250	PIFs and YUCs
AT4G28270	PIFs and YUCs
AT4G28300	PIFs and YUCs
AT4G28652	PIFs and YUCs
AT4G28680	PIFs and YUCs
AT4G28790	PIFs and YUCs
AT4G28860	PIFs and YUCs
AT4G29050	PIFs and YUCs
AT4G29060	PIFs and YUCs
AT4G29070	PIFs and YUCs
AT4G29100	PIFs and YUCs
AT4G29210	PIFs and YUCs
AT4G29220	PIFs and YUCs
AT4G29720	PIFs and YUCs
AT4G29750	PIFs and YUCs
AT4G29820	PIFs and YUCs
AT4G29890	PIFs and YUCs
AT4G30200	PIFs and YUCs
AT4G30520	PIFs and YUCs
AT4G30690	PIFs and YUCs
AT4G30720	PIFs and YUCs
AT4G30790	PIFs and YUCs
AT4G30810	PIFs and YUCs
AT4G30825	PIFs and YUCs
AT4G30935	PIFs and YUCs
AT4G30950	PIFs and YUCs
AT4G30993	PIFs and YUCs
AT4G31040	PIFs and YUCs
AT4G31130	PIFs and YUCs
AT4G31150	PIFs and YUCs
AT4G31390	PIFs and YUCs
AT4G31450	PIFs and YUCs
AT4G31500	PIFs and YUCs
AT4G31510	PIFs and YUCs
AT4G31550	PIFs and YUCs
AT4G31560	PIFs and YUCs
AT4G31620	PIFs and YUCs
AT4G31730	PIFs and YUCs
AT4G31780	PIFs and YUCs
AT4G31800	PIFs and YUCs
AT4G31850	PIFs and YUCs
AT4G31890	PIFs and YUCs
AT4G31920	PIFs and YUCs
AT4G32190	PIFs and YUCs
AT4G32320	PIFs and YUCs
AT4G32340	PIFs and YUCs
AT4G32480	PIFs and YUCs
AT4G32551	PIFs and YUCs
AT4G32710	PIFs and YUCs
AT4G32850	PIFs and YUCs
AT4G32900	PIFs and YUCs
AT4G32940	PIFs and YUCs
AT4G32980	PIFs and YUCs
AT4G33000	PIFs and YUCs
AT4G33150	PIFs and YUCs
AT4G33180	PIFs and YUCs
AT4G33470	PIFs and YUCs
AT4G33500	PIFs and YUCs
AT4G33660	PIFs and YUCs
AT4G33666	PIFs and YUCs
AT4G33960	PIFs and YUCs
AT4G34020	PIFs and YUCs
AT4G34030	PIFs and YUCs
AT4G34060	PIFs and YUCs
AT4G34090	PIFs and YUCs
AT4G34138	PIFs and YUCs
AT4G34220	PIFs and YUCs
AT4G34390	PIFs and YUCs
AT4G34480	PIFs and YUCs
AT4G34830	PIFs and YUCs
AT4G34920	PIFs and YUCs
AT4G34980	PIFs and YUCs
AT4G35090	PIFs and YUCs
AT4G35220	PIFs and YUCs
AT4G35230	PIFs and YUCs
AT4G35270	PIFs and YUCs
AT4G35390	PIFs and YUCs
AT4G35440	PIFs and YUCs
AT4G35580	PIFs and YUCs
AT4G35600	PIFs and YUCs
AT4G35750	PIFs and YUCs
AT4G35760	PIFs and YUCs
AT4G35780	PIFs and YUCs
AT4G35900	PIFs and YUCs
AT4G36050	PIFs and YUCs
AT4G36060	PIFs and YUCs
AT4G36140	PIFs and YUCs
AT4G36150	PIFs and YUCs
AT4G36190	PIFs and YUCs
AT4G36195	PIFs and YUCs
AT4G36240	PIFs and YUCs
AT4G36380	PIFs and YUCs
AT4G36390	PIFs and YUCs
AT4G36520	PIFs and YUCs
AT4G36550	PIFs and YUCs
AT4G36830	PIFs and YUCs
AT4G36860	PIFs and YUCs
AT4G36930	PIFs and YUCs
AT4G37120	PIFs and YUCs
AT4G37150	PIFs and YUCs
AT4G37225	PIFs and YUCs
AT4G37250	PIFs and YUCs
AT4G37270	PIFs and YUCs
AT4G37300	PIFs and YUCs
AT4G37310	PIFs and YUCs
AT4G37320	PIFs and YUCs
AT4G37330	PIFs and YUCs
AT4G37440	PIFs and YUCs
AT4G37510	PIFs and YUCs
AT4G37560	PIFs and YUCs
AT4G37800	PIFs and YUCs
AT4G37920	PIFs and YUCs
AT4G37925	PIFs and YUCs
AT4G37930	PIFs and YUCs
AT4G38160	PIFs and YUCs
AT4G38220	PIFs and YUCs
AT4G38250	PIFs and YUCs
AT4G38360	PIFs and YUCs
AT4G38370	PIFs and YUCs
AT4G38430	PIFs and YUCs
AT4G38460	PIFs and YUCs
AT4G38480	PIFs and YUCs
AT4G38495	PIFs and YUCs
AT4G38530	PIFs and YUCs
AT4G38550	PIFs and YUCs
AT4G38670	PIFs and YUCs
AT4G38690	PIFs and YUCs
AT4G38810	PIFs and YUCs
AT4G38932	PIFs and YUCs
AT4G38970	PIFs and YUCs
AT4G39180	PIFs and YUCs
AT4G39480	PIFs and YUCs
AT4G39510	PIFs and YUCs
AT4G39620	PIFs and YUCs
AT4G39710	PIFs and YUCs
AT4G39870	PIFs and YUCs
AT4G39940	PIFs and YUCs
AT4G39950	PIFs and YUCs
AT4G39960	PIFs and YUCs
AT4G39970	PIFs and YUCs
AT4G40030	PIFs and YUCs
AT4G40060	PIFs and YUCs
AT4G40080	PIFs and YUCs
AT5G01170	PIFs and YUCs
AT5G01240	PIFs and YUCs
AT5G01370	PIFs and YUCs
AT5G01670	PIFs and YUCs
AT5G01750	PIFs and YUCs
AT5G01780	PIFs and YUCs
AT5G01800	PIFs and YUCs
AT5G01810	PIFs and YUCs
AT5G01840	PIFs and YUCs
AT5G01920	PIFs and YUCs
AT5G02030	PIFs and YUCs
AT5G02150	PIFs and YUCs
AT5G02160	PIFs and YUCs
AT5G02250	PIFs and YUCs
AT5G02670	PIFs and YUCs
AT5G02710	PIFs and YUCs
AT5G02790	PIFs and YUCs
AT5G02800	PIFs and YUCs
AT5G02830	PIFs and YUCs
AT5G02840	PIFs and YUCs
AT5G02860	PIFs and YUCs
AT5G03200	PIFs and YUCs
AT5G03260	PIFs and YUCs
AT5G03310	PIFs and YUCs
AT5G03355	PIFs and YUCs
AT5G03380	PIFs and YUCs
AT5G03420	PIFs and YUCs
AT5G03430	PIFs and YUCs
AT5G03510	PIFs and YUCs
AT5G03770	PIFs and YUCs
AT5G03900	PIFs and YUCs
AT5G03940	PIFs and YUCs
AT5G04140	PIFs and YUCs
AT5G04330	PIFs and YUCs
AT5G04360	PIFs and YUCs
AT5G04370	PIFs and YUCs
AT5G04530	PIFs and YUCs
AT5G04720	PIFs and YUCs
AT5G04810	PIFs and YUCs
AT5G04860	PIFs and YUCs
AT5G04900	PIFs and YUCs
AT5G04950	PIFs and YUCs
AT5G05080	PIFs and YUCs
AT5G05140	PIFs and YUCs
AT5G05230	PIFs and YUCs
AT5G05440	PIFs and YUCs
AT5G05480	PIFs and YUCs
AT5G05550	PIFs and YUCs
AT5G05700	PIFs and YUCs
AT5G05740	PIFs and YUCs
AT5G06130	PIFs and YUCs
AT5G06180	PIFs and YUCs
AT5G06200	PIFs and YUCs
AT5G06210	PIFs and YUCs
AT5G06340	PIFs and YUCs
AT5G06370	PIFs and YUCs
AT5G06580	PIFs and YUCs
AT5G06670	PIFs and YUCs
AT5G06690	PIFs and YUCs
AT5G07152	PIFs and YUCs
AT5G07360	PIFs and YUCs
AT5G07460	PIFs and YUCs
AT5G07470	PIFs and YUCs
AT5G07580	PIFs and YUCs
AT5G07690	PIFs and YUCs
AT5G07800	PIFs and YUCs
AT5G07830	PIFs and YUCs
AT5G08260	PIFs and YUCs
AT5G08280	PIFs and YUCs
AT5G08380	PIFs and YUCs
AT5G08470	PIFs and YUCs
AT5G08520	PIFs and YUCs
AT5G08540	PIFs and YUCs
AT5G09660	PIFs and YUCs
AT5G09870	PIFs and YUCs
AT5G10150	PIFs and YUCs
AT5G10310	PIFs and YUCs
AT5G10320	PIFs and YUCs
AT5G10470	PIFs and YUCs
AT5G10530	PIFs and YUCs
AT5G10600	PIFs and YUCs
AT5G10610	PIFs and YUCs
AT5G10860	PIFs and YUCs
AT5G11060	PIFs and YUCs
AT5G11250	PIFs and YUCs
AT5G11300	PIFs and YUCs
AT5G11330	PIFs and YUCs
AT5G11580	PIFs and YUCs
AT5G11590	PIFs and YUCs
AT5G11610	PIFs and YUCs
AT5G11720	PIFs and YUCs
AT5G11790	PIFs and YUCs
AT5G11930	PIFs and YUCs
AT5G12170	PIFs and YUCs
AT5G12200	PIFs and YUCs
AT5G12210	PIFs and YUCs
AT5G12440	PIFs and YUCs
AT5G13090	PIFs and YUCs
AT5G13140	PIFs and YUCs
AT5G13470	PIFs and YUCs
AT5G13570	PIFs and YUCs
AT5G13630	PIFs and YUCs
AT5G13650	PIFs and YUCs
AT5G13690	PIFs and YUCs
AT5G13730	PIFs and YUCs
AT5G13760	PIFs and YUCs
AT5G13810	PIFs and YUCs
AT5G13950	PIFs and YUCs
AT5G13980	PIFs and YUCs
AT5G14060	PIFs and YUCs
AT5G14070	PIFs and YUCs
AT5G14080	PIFs and YUCs
AT5G14090	PIFs and YUCs
AT5G14110	PIFs and YUCs
AT5G14120	PIFs and YUCs
AT5G14200	PIFs and YUCs
AT5G14210	PIFs and YUCs
AT5G14220	PIFs and YUCs
AT5G14350	PIFs and YUCs
AT5G14370	PIFs and YUCs
AT5G14390	PIFs and YUCs
AT5G14590	PIFs and YUCs
AT5G14680	PIFs and YUCs
AT5G14740	PIFs and YUCs
AT5G14760	PIFs and YUCs
AT5G16150	PIFs and YUCs
AT5G16180	PIFs and YUCs
AT5G16350	PIFs and YUCs
AT5G16400	PIFs and YUCs
AT5G16410	PIFs and YUCs
AT5G16540	PIFs and YUCs
AT5G16560	PIFs and YUCs
AT5G16650	PIFs and YUCs
AT5G16710	PIFs and YUCs
AT5G16715	PIFs and YUCs
AT5G17165	PIFs and YUCs
AT5G17170	PIFs and YUCs
AT5G17290	PIFs and YUCs
AT5G17330	PIFs and YUCs
AT5G17550	PIFs and YUCs
AT5G17700	PIFs and YUCs
AT5G17880	PIFs and YUCs
AT5G17890	PIFs and YUCs
AT5G18140	PIFs and YUCs
AT5G18170	PIFs and YUCs
AT5G18370	PIFs and YUCs
AT5G18390	PIFs and YUCs
AT5G18490	PIFs and YUCs
AT5G18590	PIFs and YUCs
AT5G18640	PIFs and YUCs
AT5G19140	PIFs and YUCs
AT5G19220	PIFs and YUCs
AT5G19221	PIFs and YUCs
AT5G19330	PIFs and YUCs
AT5G19590	PIFs and YUCs
AT5G19730	PIFs and YUCs
AT5G19740	PIFs and YUCs
AT5G19940	PIFs and YUCs
AT5G19960	PIFs and YUCs
AT5G19970	PIFs and YUCs
[truncated: 784 more rows]

## Sheet: GO_Terms_Hyp(DOWN)
					Number of genes in the list of which upregulation is dependent on:				P values (red border indicates <0.05)
Enrichment FDR	Genes in list	Total genes	Functional Category	Genes	PIFs and YUCs (2357)	PIFs only (189)	YUCs only (130)	Neither (107)	PIFs and YUCs (2357)	PIFs only (189)	YUCs only (130)	Neither (107)
4.68388e-19	86	275	Photosynthesis	AT1G14150 AT1G19150 AT1G29910 AT1G29920 AT1G29930 AT1G50250 AT1G61520 AT2G01918 AT2G05070 AT2G34430 AT2G40100 AT3G01440 AT3G08940 AT3G47470 AT3G61010 AT3G62410 AT4G01800 AT4G04040 AT4G05180 AT4G21280 AT5G45040 AT5G54270 AT1G54500 AT1G64860 AT2G46820 AT2G47940 AT1G03130 AT1G03630 AT1G08520 AT1G31330 AT1G32060 AT1G49975 AT1G56190 AT1G74470 AT2G01590 AT2G30790 AT2G39470 AT2G42600 AT3G05410 AT3G16140…	82	2	1	1	0.000461438	0.937007	0.914799	0.84762
6.25349e-14	312	1963	Small molecule metabolic process	AT1G01710 AT1G04350 AT1G06290 AT1G09430 AT1G11860 AT1G12230 AT1G12780 AT1G13700 AT1G16400 AT1G18500 AT1G19140 AT1G22430 AT1G31190 AT1G37130 AT1G43670 AT1G48430 AT1G50480 AT1G51720 AT1G52710 AT1G53280 AT1G56190 AT1G60550 AT1G63180 AT1G64710 AT1G65930 AT1G72190 AT1G74710 AT1G77760 AT1G78660 AT1G78670 AT1G78680 AT1G79750 AT1G80050 AT2G04842 AT2G05830 AT2G13360 AT2G18750 AT2G21940 AT2G23590 AT2G23600…	272	20	10	10	0.0946314	0.54892	0.865384	0.656436
2.22247e-12	49	142	Photosynthesis, light reaction	AT1G14150 AT1G19150 AT1G29910 AT1G29920 AT1G29930 AT1G50250 AT1G61520 AT2G01918 AT2G05070 AT2G34430 AT2G40100 AT3G01440 AT3G08940 AT3G47470 AT4G05180 AT4G21280 AT5G45040 AT5G54270 AT1G54500 AT2G46820 AT2G47940 AT2G01590 AT3G50820 AT4G11960 AT4G22890 AT4G23890 AT5G44660 AT1G15980 AT1G22700 AT1G54780 AT1G55370 AT1G68890 AT2G34860 AT3G08010 AT3G16250 AT3G27925 AT4G01050 AT4G15510 AT4G18370 AT4G25910…	48	1	0	0	0.000291389	0.854349	0.904065	0.853556
1.3488e-10	281	1835	Oxidation-reduction process	AT1G06290 AT1G14150 AT1G23020 AT1G50250 AT1G52710 AT1G74470 AT2G01918 AT2G32440 AT2G34490 AT2G35690 AT3G01440 AT3G15840 AT3G29320 AT3G44970 AT3G59710 AT4G05180 AT4G13360 AT4G15440 AT4G21280 AT4G30790 AT4G36380 AT5G25900 AT5G45040 AT5G47720 AT5G47910 AT5G49740 AT5G50160 AT5G51030 AT5G51820 AT5G58330 AT5G58800 AT5G65750 AT1G67560 AT1G72520 AT2G46820 AT3G23410 AT3G48170 AT3G51840 AT5G04330 AT5G23310…	256	15	3	7	0.000533151	0.799742	0.999216	0.848817
8.7121e-10	361	2538	Phosphorus metabolic process	AT1G01050 AT1G01360 AT1G01710 AT1G03430 AT1G03740 AT1G03920 AT1G04440 AT1G07110 AT1G07650 AT1G09430 AT1G09440 AT1G11300 AT1G11330 AT1G11350 AT1G12230 AT1G12730 AT1G13700 AT1G18890 AT1G26150 AT1G31190 AT1G34210 AT1G34300 AT1G35670 AT1G43670 AT1G45160 AT1G48260 AT1G49160 AT1G49180 AT1G52710 AT1G53280 AT1G53440 AT1G54820 AT1G55200 AT1G56140 AT1G56190 AT1G60940 AT1G61370 AT1G61500 AT1G65930 AT1G67580…	313	28	11	9	0.127174	0.199582	0.915498	0.889461
8.7121e-10	356	2496	Phosphate-containing compound metabolic process	AT1G01050 AT1G01360 AT1G01710 AT1G03430 AT1G03740 AT1G03920 AT1G04440 AT1G07110 AT1G07650 AT1G09430 AT1G09440 AT1G11300 AT1G11330 AT1G11350 AT1G12230 AT1G12730 AT1G13700 AT1G18890 AT1G26150 AT1G31190 AT1G34210 AT1G34300 AT1G35670 AT1G43670 AT1G45160 AT1G48260 AT1G49160 AT1G49180 AT1G52710 AT1G53280 AT1G53440 AT1G54820 AT1G55200 AT1G56140 AT1G56190 AT1G60940 AT1G61370 AT1G61500 AT1G65930 AT1G67580…	309	28	11	8	0.118167	0.17963	0.906644	0.931583
1.24192e-09	209	1299	Oxoacid metabolic process	AT1G01710 AT1G04350 AT1G06290 AT1G09430 AT1G11860 AT1G16400 AT1G18500 AT1G37130 AT1G50480 AT1G51720 AT1G53280 AT1G56190 AT1G65930 AT1G72190 AT1G77760 AT1G78660 AT1G78670 AT1G78680 AT1G79750 AT2G04842 AT2G05830 AT2G13360 AT2G18750 AT2G21940 AT2G23590 AT2G23600 AT2G23610 AT2G35690 AT2G38010 AT2G43750 AT2G44490 AT3G06350 AT3G06470 AT3G09260 AT3G13450 AT3G19480 AT3G22460 AT3G50440 AT3G57050 AT3G61440…	185	13	5	6	0.0469758	0.560341	0.928148	0.695789
1.35451e-09	209	1302	Organic acid metabolic process	AT1G01710 AT1G04350 AT1G06290 AT1G09430 AT1G11860 AT1G16400 AT1G18500 AT1G37130 AT1G50480 AT1G51720 AT1G53280 AT1G56190 AT1G65930 AT1G72190 AT1G77760 AT1G78660 AT1G78670 AT1G78680 AT1G79750 AT2G04842 AT2G05830 AT2G13360 AT2G18750 AT2G21940 AT2G23590 AT2G23600 AT2G23610 AT2G35690 AT2G38010 AT2G43750 AT2G44490 AT3G06350 AT3G06470 AT3G09260 AT3G13450 AT3G19480 AT3G22460 AT3G50440 AT3G57050 AT3G61440…	185	13	5	6	0.0469758	0.560341	0.928148	0.695789
1.55516e-09	32	83	Cellular aldehyde metabolic process	AT1G12230 AT1G13700 AT1G22430 AT1G53280 AT1G64710 AT3G01850 AT3G49360 AT3G60750 AT4G34020 AT5G37850 AT5G61410 AT5G62790 AT2G46580 AT3G16910 AT3G27300 AT5G35790 AT5G53580 AT1G06130 AT1G09420 AT2G01290 AT2G31350 AT2G41530 AT5G09660 AT5G44520 AT5G49970 AT1G08110 AT1G11840 AT1G67280 AT3G03710 AT4G13830 AT5G06580 AT4G15560	28	1	3	0	0.256648	0.649037	0.0604587	0.714811
1.59054e-09	212	1331	Transmembrane transport	AT1G03000 AT1G08900 AT1G08920 AT1G30410 AT1G31770 AT1G33080 AT1G33110 AT1G44100 AT1G47530 AT1G47670 AT1G52710 AT1G53210 AT1G54730 AT1G59870 AT1G64780 AT1G77210 AT1G77690 AT2G01110 AT2G01320 AT2G04080 AT2G04100 AT2G18710 AT2G26910 AT2G28070 AT2G28900 AT2G30080 AT2G38170 AT2G39890 AT2G40420 AT3G04460 AT3G05165 AT3G05400 AT3G08510 AT3G21090 AT3G21250 AT3G21690 AT3G27170 AT3G30390 AT3G54830 AT3G55130…	171	6	15	20	0.93439	0.990759	0.0414863	8.12635e-05
8.03527e-08	59	250	Small molecule catabolic process	AT1G01710 AT1G06290 AT1G11860 AT1G12780 AT1G22430 AT1G31190 AT1G48430 AT1G63180 AT1G64710 AT2G35690 AT2G43900 AT3G01260 AT3G01850 AT3G02870 AT3G13450 AT3G17770 AT3G47800 AT3G63140 AT4G00520 AT4G13360 AT4G34030 AT4G35220 AT4G37930 AT5G06580 AT5G17330 AT5G47720 AT5G51820 AT5G54080 AT5G61410 AT1G48420 AT2G20340 AT2G22330 AT3G48990 AT3G51840 AT3G62130 AT4G18010 AT4G33150 AT4G39950 AT1G06130 AT1G23310…	52	2	2	3	0.181544	0.773137	0.524365	0.191317
9.6019e-08	64	284	Plastid organization	AT1G03160 AT1G45230 AT1G50250 AT1G56200 AT1G66840 AT2G26570 AT2G28800 AT2G30440 AT2G34620 AT2G36000 AT3G29185 AT3G52750 AT3G63190 AT4G01800 AT4G14605 AT4G20130 AT4G38160 AT5G21920 AT5G54180 AT5G58780 AT5G67570 AT1G42550 AT5G10470 AT1G58200 AT4G35780 AT1G32080 AT1G64500 AT1G67440 AT1G71720 AT2G01110 AT2G04270 AT2G24060 AT2G26300 AT2G30170 AT2G31040 AT2G32480 AT2G34860 AT2G47940 AT3G02380 AT3G08010…	58	3	0	3	0.0596176	0.639541	0.95319	0.231751
9.6019e-08	255	1749	Phosphorylation	AT1G03430 AT1G03740 AT1G03920 AT1G04440 AT1G07650 AT1G09440 AT1G11300 AT1G11330 AT1G11350 AT1G18890 AT1G26150 AT1G34210 AT1G34300 AT1G35670 AT1G45160 AT1G48260 AT1G49160 AT1G49180 AT1G52710 AT1G53440 AT1G54820 AT1G55200 AT1G56140 AT1G56190 AT1G60940 AT1G61370 AT1G61500 AT1G67580 AT1G70520 AT1G70530 AT1G75820 AT1G77280 AT1G78290 AT1G80640 AT2G01950 AT2G23200 AT2G23950 AT2G26330 AT2G28250 AT2G37840…	221	23	6	5	0.168183	0.0669917	0.955543	0.928997
1.01579e-07	115	641	Cofactor metabolic process	AT1G01710 AT1G09430 AT1G12230 AT1G13700 AT1G19140 AT1G20620 AT1G50480 AT1G56190 AT1G60550 AT1G65930 AT1G74470 AT1G74710 AT1G78660 AT1G78670 AT1G78680 AT2G30860 AT3G01850 AT3G06050 AT3G10230 AT3G14930 AT3G43800 AT3G49360 AT3G60750 AT3G61530 AT4G00520 AT4G09010 AT4G13250 AT4G15560 AT4G23660 AT4G25910 AT4G29210 AT4G32320 AT4G35090 AT4G37930 AT5G03430 AT5G08280 AT5G14590 AT5G20990 AT5G37830 AT5G37850…	103	6	4	2	0.05084	0.671032	0.627478	0.822937
3.01957e-07	23	57	Photosynthetic electron transport chain	AT1G14150 AT1G50250 AT2G01918 AT3G01440 AT4G05180 AT4G21280 AT5G45040 AT2G46820 AT2G01590 AT4G11960 AT4G22890 AT4G23890 AT1G15980 AT1G55370 AT3G16250 AT3G50820 AT4G01050 AT4G27800 AT4G30950 AT4G31390 AT5G49740 AT5G66190 AT1G70760	23	0	0	0	0	0.801616	0.667223	0.59414
3.30939e-07	195	1281	Protein phosphorylation	AT1G03740 AT1G03920 AT1G04440 AT1G07650 AT1G09440 AT1G11300 AT1G11330 AT1G11350 AT1G18890 AT1G26150 AT1G34210 AT1G34300 AT1G35670 AT1G45160 AT1G48260 AT1G49160 AT1G49180 AT1G53440 AT1G54820 AT1G55200 AT1G56140 AT1G60940 AT1G61370 AT1G61500 AT1G67580 AT1G70520 AT1G70530 AT1G75820 AT1G77280 AT1G78290 AT1G80640 AT2G01950 AT2G23200 AT2G23950 AT2G26330 AT2G28250 AT2G37840 AT2G41140 AT2G41890 AT2G42960…	169	21	3	2	0.195055	0.0136877	0.982305	0.981327
3.90949e-07	72	349	Organic hydroxy compound metabolic process	AT1G31190 AT1G48430 AT1G53280 AT2G18750 AT2G21940 AT2G23590 AT2G23600 AT2G23610 AT2G32440 AT2G34490 AT2G38010 AT2G43900 AT3G01310 AT3G02870 AT3G06350 AT3G08510 AT3G17770 AT3G44970 AT3G50440 AT4G15440 AT4G33770 AT4G34020 AT4G36380 AT4G37150 AT4G38530 AT5G04490 AT5G06580 AT5G10170 AT5G24150 AT5G24155 AT5G26920 AT5G37850 AT5G57580 AT5G58780 AT1G07240 AT1G30530 AT2G36800 AT2G46580 AT3G23410 AT4G17600…	62	4	2	4	0.319841	0.545565	0.659509	0.143652
6.93752e-07	175	1133	Carboxylic acid metabolic process	AT1G01710 AT1G06290 AT1G09430 AT1G11860 AT1G18500 AT1G50480 AT1G51720 AT1G53280 AT1G56190 AT1G65930 AT1G72190 AT1G78660 AT1G78670 AT1G78680 AT1G79750 AT2G04842 AT2G05830 AT2G13360 AT2G18750 AT2G21940 AT2G23590 AT2G23600 AT2G23610 AT2G35690 AT2G38010 AT2G43750 AT3G06350 AT3G06470 AT3G13450 AT3G19480 AT3G22460 AT3G50440 AT3G57050 AT3G61440 AT3G61530 AT4G00520 AT4G02610 AT4G13360 AT4G14710 AT4G29210…	155	10	5	5	0.0583473	0.647686	0.830711	0.667929
1.17971e-06	135	825	Small molecule biosynthetic process	AT1G09430 AT1G18500 AT1G19140 AT1G43670 AT1G50480 AT1G51720 AT1G53280 AT1G56190 AT1G60550 AT1G74710 AT2G05830 AT2G13360 AT2G18750 AT2G21940 AT2G38010 AT2G43750 AT3G01310 AT3G06350 AT3G06470 AT3G08510 AT3G10030 AT3G10230 AT3G18680 AT3G22460 AT3G57050 AT3G61440 AT3G61530 AT4G02120 AT4G02610 AT4G23660 AT4G29210 AT4G34020 AT4G36830 AT4G37870 AT4G37930 AT4G38530 AT5G04140 AT5G04490 AT5G10170 AT5G14060…	117	10	5	3	0.228282	0.310486	0.606914	0.766256
1.42294e-06	82	431	Defense response to bacterium	AT1G64280 AT2G01660 AT2G32800 AT2G41370 AT3G53810 AT3G57130 AT4G11460 AT4G19660 AT4G23250 AT4G23270 AT4G29050 AT5G10530 AT5G60270 AT5G60280 AT1G12220 AT1G27320 AT2G01830 AT5G45250 AT3G45640 AT1G32060 AT2G30860 AT3G01500 AT3G27850 AT3G63190 AT4G01050 AT4G23670 AT4G31500 AT4G31550 AT4G31800 AT5G08280 AT5G14740 AT5G66190 AT2G22300 AT2G33340 AT2G41560 AT3G57330 AT4G16890 AT5G04720 AT1G02120 AT1G02860…	72	6	4	0	0.175492	0.322299	0.337231	0.959841
4.44873e-06	74	385	Innate immune response	AT1G28380 AT1G61370 AT1G61500 AT2G41370 AT3G25070 AT3G57130 AT4G11900 AT1G12220 AT1G51360 AT3G01500 AT3G50470 AT3G63190 AT4G19530 AT4G37870 AT5G45050 AT5G45060 AT5G45250 AT5G58260 AT1G02120 AT1G09415 AT1G32540 AT1G64280 AT2G33340 AT3G45640 AT3G46530 AT3G55560 AT4G12560 AT4G20380 AT4G23570 AT4G37150 AT4G38360 AT5G18370 AT5G26920 AT5G43470 AT5G48490 AT5G48620 AT1G74710 AT2G22330 AT3G05180 AT4G31500…	63	6	3	2	0.408521	0.23637	0.456357	0.545136
4.63233e-06	75	393	Immune response	AT1G28380 AT1G61370 AT1G61500 AT2G41370 AT3G25070 AT3G57130 AT4G11900 AT1G12220 AT1G51360 AT3G01500 AT3G50470 AT3G63190 AT4G19530 AT4G37870 AT5G45050 AT5G45060 AT5G45250 AT5G58260 AT1G02120 AT1G09415 AT1G32540 AT1G64280 AT2G33340 AT3G45640 AT3G46530 AT3G55560 AT4G12560 AT4G20380 AT4G23570 AT4G37150 AT4G38360 AT5G18370 AT5G26920 AT5G43470 AT5G48490 AT5G48620 AT1G74710 AT2G22330 AT3G05180 AT4G31500…	64	6	3	2	0.389797	0.246709	0.466693	0.55426
4.63233e-06	90	502	Response to bacterium	AT1G64280 AT2G01660 AT2G32800 AT2G41370 AT3G53810 AT3G57130 AT3G61010 AT4G11460 AT4G19660 AT4G23250 AT4G23270 AT4G29050 AT5G10530 AT5G60270 AT5G60280 AT1G12220 AT1G27320 AT2G01830 AT5G26920 AT5G45250 AT5G67160 AT3G45640 AT4G35090 AT1G11580 AT1G31580 AT1G32060 AT1G72520 AT2G23770 AT2G30860 AT3G01500 AT3G27850 AT3G63190 AT4G01050 AT4G23670 AT4G24230 AT4G31500 AT4G31550 AT4G31800 AT4G32551 AT4G34390…	79	6	4	1	0.169108	0.412277	0.411894	0.865044
4.92091e-06	49	217	Chloroplast organization	AT1G45230 AT1G56200 AT1G66840 AT2G26570 AT2G34620 AT2G36000 AT3G29185 AT3G52750 AT4G01800 AT4G14605 AT4G20130 AT4G38160 AT5G21920 AT5G54180 AT5G67570 AT1G42550 AT5G10470 AT1G58200 AT4G35780 AT1G32080 AT1G64500 AT1G67440 AT2G04270 AT2G24060 AT2G31040 AT2G32480 AT2G47940 AT3G02380 AT3G08010 AT3G19720 AT3G24560 AT3G25690 AT3G26900 AT3G54990 AT3G57190 AT3G63190 AT4G16390 AT4G31390 AT4G34020 AT4G34090…	43	3	0	3	0.218806	0.428274	0.904065	0.118805
4.92091e-06	410	3194	Response to chemical	AT1G01360 AT1G03430 AT1G18890 AT1G20620 AT1G22430 AT1G27510 AT1G32450 AT1G33080 AT1G33110 AT1G35670 AT1G47530 AT1G49010 AT1G50420 AT1G56190 AT1G64280 AT1G64710 AT1G68360 AT1G70410 AT1G70700 AT1G74950 AT1G77110 AT2G04080 AT2G04100 AT2G24150 AT2G29060 AT2G32120 AT2G34960 AT2G37180 AT2G38310 AT2G38750 AT2G38760 AT2G40330 AT2G41140 AT2G41370 AT2G43900 AT3G01500 AT3G05120 AT3G06050 AT3G13450 AT3G21690…	355	25	16	14	0.127533	0.669104	0.725263	0.613485
5.24765e-06	291	2150	Response to abiotic stimulus	AT1G19150 AT1G29910 AT1G29920 AT1G29930 AT1G50250 AT1G56190 AT1G61520 AT2G05070 AT2G21320 AT2G31160 AT2G31190 AT2G31380 AT2G32120 AT2G34430 AT2G37180 AT2G38750 AT2G38760 AT2G40100 AT2G43900 AT2G44490 AT3G07930 AT3G08940 AT3G09260 AT3G23290 AT3G47470 AT3G51910 AT3G53420 AT3G61010 AT3G61430 AT3G61600 AT4G21870 AT5G23730 AT5G54270 AT5G58500 AT5G58780 AT1G04400 AT1G60940 AT1G66730 AT3G45640 AT3G50500…	257	17	9	8	0.0323968	0.692298	0.875838	0.789563
5.24765e-06	27	87	Chlorophyll metabolic process	AT1G74470 AT4G13250 AT4G15560 AT5G38520 AT5G04900 AT1G03630 AT1G08520 AT1G09940 AT1G44446 AT1G58290 AT3G14930 AT4G16690 AT4G25080 AT4G27440 AT5G08280 AT5G13630 AT5G14220 AT1G08550 AT4G17600 AT4G31920 AT5G47110 AT1G27320 AT1G56200 AT1G69935 AT3G01910 AT3G03710 AT4G31390	23	2	1	1	0.390048	0.27668	0.361584	0.278482
6.64625e-06	247	1779	Response to oxygen-containing compound	AT1G01360 AT1G18890 AT1G20620 AT1G22430 AT1G27510 AT1G32450 AT1G35670 AT1G49010 AT1G50420 AT1G64280 AT1G64710 AT1G68360 AT1G70410 AT1G70700 AT1G74950 AT2G29060 AT2G37180 AT2G38310 AT2G38750 AT2G38760 AT2G40330 AT2G41140 AT2G41370 AT2G43900 AT3G01500 AT3G05120 AT3G27170 AT3G50530 AT3G53420 AT3G55970 AT3G57130 AT3G57530 AT3G61010 AT3G61430 AT4G04040 AT4G04700 AT4G09010 AT4G17870 AT4G19660 AT4G21870…	211	16	10	10	0.348017	0.51306	0.606693	0.353003
8.44708e-06	79	430	Immune system process	AT1G28380 AT1G61370 AT1G61500 AT2G41370 AT3G25070 AT3G57130 AT4G11900 AT1G12220 AT1G31290 AT1G51360 AT1G69440 AT3G01500 AT3G50470 AT3G63190 AT4G19530 AT4G37870 AT5G43470 AT5G45050 AT5G45060 AT5G45250 AT5G58260 AT1G02120 AT1G09415 AT1G32540 AT1G64280 AT2G33340 AT3G45640 AT3G46530 AT3G55560 AT4G12560 AT4G20380 AT4G23570 AT4G37150 AT4G38360 AT5G18370 AT5G26920 AT5G48490 AT5G48620 AT1G74710 AT2G22330…	68	6	3	2	0.319412	0.289317	0.507266	0.589634
1.38929e-05	23	70	Serine family amino acid metabolic process	AT1G11860 AT2G13360 AT2G43750 AT3G22460 AT3G57050 AT3G61440 AT4G29210 AT4G37930 AT5G14060 AT5G28020 AT1G48420 AT3G62130 AT1G23310 AT1G55920 AT2G05830 AT2G14750 AT2G17640 AT2G35120 AT3G13110 AT3G19480 AT4G39940 AT5G53850 AT5G67520	19	2	1	1	0.522947	0.202721	0.292175	0.220887
1.40086e-05	151	995	Ion transport	AT1G44100 AT1G47670 AT1G52710 AT1G53210 AT1G55960 AT1G60160 AT1G64720 AT1G64780 AT1G68740 AT1G77690 AT2G30080 AT2G34960 AT2G38170 AT2G39890 AT2G40420 AT3G08510 AT3G13062 AT3G23080 AT3G23430 AT3G27170 AT3G30390 AT3G54830 AT3G61010 AT4G03560 AT4G19960 AT4G25350 AT4G38250 AT4G38530 AT5G01240 AT5G09220 AT5G14880 AT5G23810 AT5G33280 AT5G54170 AT5G57350 AT1G05200 AT1G22550 AT1G32450 AT1G35670 AT1G44800…	120	6	7	18	0.94844	0.893474	0.409428	6.27246e-06
2.01035e-05	16	38	Cysteine metabolic process	AT2G43750 AT3G22460 AT3G57050 AT3G61440 AT4G29210 AT5G28020 AT1G48420 AT3G62130 AT1G55920 AT2G05830 AT2G14750 AT2G17640 AT3G13110 AT4G39940 AT5G53850 AT5G67520	13	2	1	0	0.547383	0.090294	0.17018	0.465969
2.01035e-05	18	47	Protein-chromophore linkage	AT1G04400 AT1G19150 AT1G29910 AT1G29920 AT1G29930 AT1G61520 AT2G05070 AT2G34430 AT2G40100 AT2G47590 AT3G08940 AT3G47470 AT4G08920 AT4G17600 AT5G47110 AT5G54270 AT5G58140 AT5G63860	17	1	0	0	0.0502614	0.348201	0.577299	0.506244
2.94774e-05	119	752	Response to light stimulus	AT1G19150 AT1G29910 AT1G29920 AT1G29930 AT1G50250 AT1G61520 AT2G05070 AT2G21320 AT2G31160 AT2G31190 AT2G31380 AT2G34430 AT2G40100 AT2G43900 AT3G08940 AT3G23290 AT3G47470 AT3G61600 AT5G23730 AT5G54270 AT5G58500 AT1G04400 AT1G66730 AT4G08920 AT4G32980 AT5G07690 AT5G26920 AT5G39760 AT1G69935 AT2G30520 AT2G47450 AT3G13550 AT3G15354 AT4G02020 AT4G35090 AT5G58140 AT5G63860 AT1G08810 AT1G16880 AT1G20620…	108	6	3	2	0.0190823	0.705264	0.811583	0.840118
2.94774e-05	16	39	Photosynthesis, light harvesting	AT1G19150 AT1G29910 AT1G29920 AT1G29930 AT1G50250 AT1G61520 AT2G05070 AT2G34430 AT2G40100 AT3G08940 AT3G47470 AT5G54270 AT2G47940 AT1G54780 AT3G27925 AT4G18370	15	1	0	0	0.0700716	0.297057	0.534859	0.465969
3.07796e-05	41	180	Sulfur compound biosynthetic process	AT1G04350 AT1G09430 AT1G16400 AT2G05830 AT2G43750 AT3G22460 AT3G57050 AT3G61440 AT4G29210 AT5G28020 AT5G53850 AT1G18590 AT3G24030 AT3G56040 AT4G23100 AT4G31500 AT4G38800 AT5G23010 AT5G23020 AT5G27380 AT1G55920 AT1G59900 AT2G14750 AT2G17640 AT2G29630 AT3G01120 AT3G13110 AT4G14710 AT4G15560 AT4G39940 AT5G54770 AT5G67520 AT1G24100 AT1G62540 AT3G45640 AT4G12030 AT5G07690 AT5G14200 AT5G61420 AT2G22330…	37	2	2	0	0.108024	0.533435	0.299776	0.799604
3.18447e-05	54	267	Ion homeostasis	AT1G23020 AT1G53210 AT1G76800 AT2G26975 AT2G38170 AT3G08510 AT3G25190 AT3G53720 AT3G61010 AT4G27860 AT4G38530 AT5G24290 AT5G49740 AT5G50160 AT5G57350 AT5G59030 AT1G32450 AT1G63010 AT1G72300 AT3G04110 AT3G50700 AT4G04770 AT4G16370 AT1G14740 AT3G15353 AT4G24120 AT5G53550 AT3G47420 AT2G19110 AT3G02850 AT3G09770 AT4G30110 AT1G01140 AT1G04400 AT1G07240 AT1G42550 AT1G44800 AT1G51070 AT1G58030 AT1G66970…	43	4	1	6	0.804579	0.30409	0.724626	0.004505
4.39191e-05	71	391	Chemical homeostasis	AT1G06290 AT1G23020 AT1G53210 AT1G76800 AT1G77110 AT2G26975 AT2G32440 AT2G35690 AT2G38170 AT2G43900 AT3G08510 AT3G25190 AT3G44970 AT3G53720 AT3G61010 AT4G27860 AT4G36380 AT4G38530 AT5G24290 AT5G49740 AT5G50160 AT5G57350 AT5G59030 AT1G21270 AT1G32450 AT1G63010 AT1G72300 AT3G04110 AT3G50700 AT4G04770 AT4G16370 AT1G14740 AT3G15353 AT4G24120 AT4G35090 AT5G53550 AT3G47420 AT5G28770 AT2G19110 AT3G02850…	58	5	1	7	0.713864	0.35161	0.849998	0.00588004
6.43404e-05	120	773	Response to radiation	AT1G19150 AT1G29910 AT1G29920 AT1G29930 AT1G50250 AT1G61520 AT2G05070 AT2G21320 AT2G31160 AT2G31190 AT2G31380 AT2G34430 AT2G40100 AT2G43900 AT3G07930 AT3G08940 AT3G23290 AT3G47470 AT3G61600 AT5G23730 AT5G54270 AT5G58500 AT1G04400 AT1G66730 AT4G08920 AT4G32980 AT5G07690 AT5G26920 AT5G39760 AT1G69935 AT2G30520 AT2G47450 AT3G13550 AT3G15354 AT4G02020 AT4G35090 AT5G58140 AT5G63860 AT1G08810 AT1G16880…	109	6	3	2	0.0175118	0.713441	0.816655	0.844181
6.6582e-05	74	418	Sulfur compound metabolic process	AT1G01710 AT1G04350 AT1G09430 AT1G16400 AT2G05830 AT2G14750 AT2G30860 AT2G43750 AT2G44490 AT3G01910 AT3G09260 AT3G22460 AT3G43800 AT3G57050 AT3G61440 AT4G00520 AT4G14710 AT4G25910 AT4G29210 AT4G37310 AT4G37320 AT4G37330 AT4G39940 AT5G10600 AT5G10610 AT5G28020 AT5G37830 AT5G48545 AT5G53850 AT5G67520 AT1G18590 AT1G48420 AT1G80360 AT2G43910 AT3G16400 AT3G24030 AT3G56040 AT3G62130 AT4G23100 AT4G31500…	66	5	3	0	0.103521	0.388604	0.456357	0.945047
6.75157e-05	15	37	NADP metabolic process	AT1G12230 AT1G13700 AT1G65930 AT3G01850 AT3G49360 AT3G60750 AT5G14590 AT5G61410 AT3G27300 AT5G35790 AT1G09420 AT1G21640 AT2G01290 AT5G44520 AT5G49970	12	1	2	0	0.590822	0.271212	0.0304109	0.444616
7.55243e-05	27	100	Cellular metabolic compound salvage	AT1G80050 AT2G05830 AT4G12440 AT4G22570 AT5G37850 AT5G53850 AT2G46580 AT3G24030 AT3G27190 AT4G38800 AT5G53580 AT1G32080 AT1G68010 AT2G13360 AT2G38400 AT3G14150 AT3G14415 AT4G14710 AT5G38430 AT5G47435 AT3G10160 AT4G37930 AT5G04140 AT5G09660 AT1G23310 AT2G03530 AT2G03590	26	1	0	0	0.0112681	0.555692	0.725179	0.653049
8.14874e-05	62	333	Coenzyme metabolic process	AT1G01710 AT1G09430 AT1G12230 AT1G13700 AT1G19140 AT1G50480 AT1G56190 AT1G60550 AT1G65930 AT1G74710 AT1G78660 AT1G78670 AT1G78680 AT3G01850 AT3G10230 AT3G49360 AT3G60750 AT3G61530 AT4G00520 AT4G23660 AT4G37930 AT5G03430 AT5G14590 AT5G20990 AT5G37850 AT5G55810 AT5G58330 AT5G61410 AT2G46580 AT3G27300 AT4G08920 AT4G29220 AT5G35790 AT5G53580 AT1G09420 AT1G21640 AT1G59900 AT1G68890 AT2G01290 AT2G05830…	57	3	2	0	0.0299987	0.614431	0.558119	0.912033
8.90214e-05	27	101	Porphyrin-containing compound metabolic process	AT1G74470 AT3G14930 AT4G13250 AT4G15560 AT5G08280 AT5G38520 AT5G04900 AT1G03630 AT1G08520 AT1G09940 AT1G44446 AT1G58290 AT4G16690 AT4G25080 AT4G27440 AT5G13630 AT5G14220 AT1G08550 AT4G17600 AT4G31920 AT5G47110 AT1G27320 AT1G56200 AT1G69935 AT3G01910 AT3G03710 AT4G31390	23	2	1	1	0.390048	0.27668	0.361584	0.278482
0.000107104	27	102	Tetrapyrrole metabolic process	AT1G74470 AT3G14930 AT4G13250 AT4G15560 AT5G08280 AT5G38520 AT5G04900 AT1G03630 AT1G08520 AT1G09940 AT1G44446 AT1G58290 AT4G16690 AT4G25080 AT4G27440 AT5G13630 AT5G14220 AT1G08550 AT4G17600 AT4G31920 AT5G47110 AT1G27320 AT1G56200 AT1G69935 AT3G01910 AT3G03710 AT4G31390	23	2	1	1	0.390048	0.27668	0.361584	0.278482
0.000111473	69	388	Anion transport	AT1G44100 AT1G47670 AT1G55960 AT1G64720 AT1G68740 AT1G77690 AT2G34960 AT2G39890 AT2G40420 AT3G13062 AT3G23080 AT3G23430 AT3G27170 AT3G30390 AT3G54830 AT4G25350 AT4G38250 AT5G01240 AT5G09220 AT5G23810 AT5G33280 AT5G54170 AT1G22550 AT1G44800 AT1G63010 AT1G69850 AT1G72130 AT2G25680 AT3G13050 AT3G47960 AT5G12170 AT5G44070 AT5G46110 AT5G62680 AT1G01070 AT1G05940 AT1G15500 AT1G21360 AT1G22150 AT1G58030…	52	1	5	11	0.971105	0.952941	0.103111	1.18914e-05
[truncated: 347 more rows]

## Sheet: Genes_Cot(DOWN)
Gene ID	Dependence
AT1G01030	PIFs and YUCs
AT1G01070	PIFs and YUCs
AT1G01620	PIFs and YUCs
AT1G02280	PIFs and YUCs
AT1G03470	PIFs and YUCs
[truncated: 1,148 more rows]

## Sheet: GO_Terms_Cot(DOWN)
					Number of genes in the list of which upregulation is dependent on:				P values (red border indicates <0.05)
[truncated: 283 more rows]
