# Supplementary material for: A combination of plasma membrane sterol biosynthesis and autophagy is required for shade-induced hypocotyl elongation
Source: Nat Commun. 2022 Oct 10;13:5659. doi: 10.1038/s41467-022-33384-9 (PMC9550796; doi:10.1038/s41467-022-33384-9)
Supplement: Supplementary file 6 — Supplementary Data 4 [file 41467_2022_33384_MOESM6_ESM.xlsx]

## Sheet: Overview
Supplementary Data. Ince et al. (submitted)
Supplementary Table 4: List of genes that are misregulated in pif457 and yuc2589 mutants in LB vs. WL and their distribution in GO Terms enriched in LB-up and downregulated genes in Col-0
Hyp: Hypocotyl
Cot: Cotyledon
Included Sheets:	Description
Genes_Hyp(UP)	List of genes of which LB-induction are dependent on PIFs and/or YUCs in Col-0 hypocotyls for LB-upregulated genes in Col-0 (P<0.05, F-test, LB vs. WL)
GO_Terms_Hyp(UP)	Enriched GO terms in LB-induced genes in Col-0 hypocotyls and their distribution according to PIF and/or YUC dependence
Genes_Cot(UP)	List of genes of which LB-induction are dependent on PIFs and/or YUCs in Col-0 cotyledons for LB-upregulated genes in Col-0 (P<0.05, F-test, LB vs. WL) vs. WL)
GO_Terms_Cot(UP)	Enriched GO terms in LB-induced genes in Col-0 cotyledons and their distribution according to PIF and/or YUC dependence
Genes_Hyp(DOWN)	List of genes of which LB-repression are dependent on PIFs and/or YUCs in Col-0 hypocotyls (P<0.05, F-test, LB vs. WL)
GO_Terms_Hyp(DOWN)	Enriched GO terms in LB-repressed genes in Col-0 hypocotyls and their distribution according to PIF and/or YUC dependence
Genes_Cot(DOWN)	List of genes of which LB-repression are dependent on PIFs and/or YUCs in Col-0 cotyledons (P<0.05, F-test, LB vs. WL)
GO_Terms_Cot(DOWN)	Enriched GO terms in LB-repressed genes in Col-0 cotyledons and their distribution according to PIF and/or YUC dependence
Notes:
GO term enrichment analyses are done using http://bioinformatics.sdstate.edu/go/

## Sheet: Genes_Hyp(UP)
Gene ID	Dependence
AT4G27590	PIFs and YUCs
AT2G39920	PIFs and YUCs
AT4G27460	PIFs and YUCs
AT5G37485	PIFs and YUCs
AT5G45460	PIFs and YUCs
AT4G10020	PIFs and YUCs
AT3G27440	PIFs and YUCs
AT3G23440	PIFs and YUCs
AT5G63820	PIFs and YUCs
AT1G54120	PIFs and YUCs
AT5G05965	PIFs and YUCs
AT1G33055	PIFs and YUCs
AT4G30180	PIFs and YUCs
AT5G58790	PIFs and YUCs
AT2G28570	PIFs and YUCs
AT4G11290	PIFs and YUCs
AT1G64660	PIFs and YUCs
AT5G03255	PIFs and YUCs
AT1G72070	PIFs and YUCs
ATCG01020	PIFs and YUCs
AT3G29130	PIFs and YUCs
AT4G26582	PIFs and YUCs
AT1G72690	PIFs and YUCs
AT2G39705	PIFs and YUCs
AT1G28230	PIFs and YUCs
AT5G57880	PIFs and YUCs
AT2G23348	PIFs and YUCs
AT2G01400	PIFs and YUCs
AT1G07902	PIFs and YUCs
AT5G08770	PIFs and YUCs
AT1G27695	PIFs and YUCs
AT1G77870	PIFs and YUCs
AT5G22608	PIFs and YUCs
AT3G52480	PIFs and YUCs
AT4G02700	PIFs and YUCs
AT5G19080	PIFs and YUCs
AT1G44350	PIFs and YUCs
AT3G26690	PIFs and YUCs
AT1G76720	PIFs and YUCs
AT5G50330	PIFs and YUCs
AT3G26840	PIFs and YUCs
AT3G48970	PIFs and YUCs
AT5G65925	PIFs and YUCs
AT1G46554	PIFs and YUCs
AT3G57930	PIFs and YUCs
AT4G26795	PIFs and YUCs
AT4G09550	PIFs and YUCs
AT4G31270	PIFs and YUCs
AT2G36305	PIFs and YUCs
AT5G65400	PIFs and YUCs
AT4G19950	PIFs and YUCs
AT5G22940	PIFs and YUCs
AT4G29820	PIFs and YUCs
AT4G20030	PIFs and YUCs
AT3G18773	PIFs and YUCs
AT5G10946	PIFs and YUCs
AT4G35540	PIFs and YUCs
AT3G29575	PIFs and YUCs
AT4G07455	PIFs and YUCs
AT3G09780	PIFs and YUCs
AT5G67490	PIFs and YUCs
AT2G36840	PIFs and YUCs
AT5G52110	PIFs and YUCs
AT1G05970	PIFs and YUCs
AT3G46640	PIFs and YUCs
AT3G01220	PIFs and YUCs
AT1G57980	PIFs and YUCs
AT5G37055	PIFs and YUCs
AT3G23450	PIFs and YUCs
AT5G63080	PIFs and YUCs
AT1G20190	PIFs and YUCs
AT1G73820	PIFs and YUCs
AT1G25480	PIFs and YUCs
AT5G19740	PIFs and YUCs
AT1G78130	PIFs and YUCs
AT1G77540	PIFs and YUCs
AT4G28020	PIFs and YUCs
AT2G14890	PIFs and YUCs
AT5G04620	PIFs and YUCs
AT1G16930	PIFs and YUCs
AT4G30390	PIFs and YUCs
AT3G58620	PIFs and YUCs
AT4G32460	PIFs and YUCs
AT4G08035	PIFs and YUCs
AT5G10160	PIFs and YUCs
AT3G52500	PIFs and YUCs
AT3G05020	PIFs and YUCs
AT5G24735	PIFs and YUCs
AT5G19570	PIFs and YUCs
AT1G21930	PIFs and YUCs
AT5G20150	PIFs and YUCs
AT5G41960	PIFs and YUCs
AT2G26110	PIFs and YUCs
AT5G41350	PIFs and YUCs
AT1G22740	PIFs and YUCs
AT5G50390	PIFs and YUCs
AT3G42150	PIFs and YUCs
AT1G54210	PIFs and YUCs
AT1G64750	PIFs and YUCs
AT2G17975	PIFs and YUCs
AT1G77500	PIFs and YUCs
AT2G44360	PIFs and YUCs
AT4G02610	PIFs and YUCs
AT2G20180	PIFs and YUCs
AT5G18850	PIFs and YUCs
AT4G12760	PIFs and YUCs
AT1G09415	PIFs and YUCs
AT1G80650	PIFs and YUCs
AT4G38490	PIFs and YUCs
AT1G07960	PIFs and YUCs
AT1G28540	PIFs and YUCs
AT3G27000	PIFs and YUCs
AT5G61930	PIFs and YUCs
AT3G13430	PIFs and YUCs
AT4G26540	PIFs and YUCs
AT4G13200	PIFs and YUCs
AT4G04200	PIFs and YUCs
AT1G58235	PIFs and YUCs
AT3G03490	PIFs and YUCs
AT1G23860	PIFs and YUCs
AT2G26030	PIFs and YUCs
AT4G04800	PIFs and YUCs
AT5G21274	PIFs and YUCs
AT4G16670	PIFs and YUCs
AT1G24440	PIFs and YUCs
AT1G79985	PIFs and YUCs
AT1G50630	PIFs and YUCs
AT3G50440	PIFs and YUCs
AT3G27420	PIFs and YUCs
AT5G44710	PIFs and YUCs
AT5G26960	PIFs and YUCs
AT1G17510	PIFs and YUCs
AT5G63280	PIFs and YUCs
AT5G44280	PIFs and YUCs
AT5G19430	PIFs and YUCs
AT5G47520	PIFs and YUCs
AT1G80210	PIFs and YUCs
AT3G29170	PIFs and YUCs
AT2G03430	PIFs and YUCs
AT4G34020	PIFs and YUCs
AT5G51410	PIFs and YUCs
AT3G12610	PIFs and YUCs
AT4G24530	PIFs and YUCs
AT2G48100	PIFs and YUCs
AT1G29760	PIFs and YUCs
AT2G38130	PIFs and YUCs
AT3G22845	PIFs and YUCs
AT2G13100	PIFs and YUCs
AT3G47940	PIFs and YUCs
AT3G27340	PIFs and YUCs
AT3G27350	PIFs and YUCs
AT5G45760	PIFs and YUCs
AT2G03330	PIFs and YUCs
AT1G09230	PIFs and YUCs
AT5G08535	PIFs and YUCs
AT1G54580	PIFs and YUCs
AT4G35020	PIFs and YUCs
AT2G22980	PIFs and YUCs
AT3G07550	PIFs and YUCs
AT5G41260	PIFs and YUCs
AT1G58025	PIFs and YUCs
AT2G05380	PIFs and YUCs
AT3G62080	PIFs and YUCs
AT3G51830	PIFs and YUCs
AT5G13310	PIFs and YUCs
AT3G63390	PIFs and YUCs
AT4G25180	PIFs and YUCs
AT3G12560	PIFs and YUCs
AT4G35470	PIFs and YUCs
AT3G14130	PIFs and YUCs
AT1G22640	PIFs and YUCs
AT3G05710	PIFs and YUCs
AT5G10710	PIFs and YUCs
AT3G17210	PIFs and YUCs
AT5G54855	PIFs and YUCs
AT5G12190	PIFs and YUCs
AT2G25010	PIFs and YUCs
AT2G14255	PIFs and YUCs
AT3G60510	PIFs and YUCs
AT5G65520	PIFs and YUCs
AT4G13495	PIFs and YUCs
AT3G53120	PIFs and YUCs
AT5G08500	PIFs and YUCs
AT4G36648	PIFs and YUCs
AT5G36290	PIFs and YUCs
AT3G43740	PIFs and YUCs
AT3G28130	PIFs and YUCs
AT1G50510	PIFs and YUCs
AT5G59840	PIFs and YUCs
AT2G11225	PIFs and YUCs
AT3G53970	PIFs and YUCs
AT2G05210	PIFs and YUCs
AT4G19670	PIFs and YUCs
AT4G34960	PIFs and YUCs
AT2G17320	PIFs and YUCs
AT2G23370	PIFs and YUCs
AT1G21900	PIFs and YUCs
AT3G19770	PIFs and YUCs
AT2G14680	PIFs and YUCs
AT2G32320	PIFs and YUCs
AT5G23390	PIFs and YUCs
AT5G04090	PIFs and YUCs
AT5G40340	PIFs and YUCs
AT4G25660	PIFs and YUCs
AT4G27120	PIFs and YUCs
AT1G01090	PIFs and YUCs
AT5G17440	PIFs and YUCs
AT5G18120	PIFs and YUCs
AT5G08415	PIFs and YUCs
AT3G14075	PIFs and YUCs
AT3G12550	PIFs and YUCs
AT3G12620	PIFs and YUCs
AT2G36740	PIFs and YUCs
AT3G21175	PIFs and YUCs
AT2G05990	PIFs and YUCs
AT1G62640	PIFs and YUCs
AT5G27450	PIFs and YUCs
AT4G35335	PIFs and YUCs
AT3G47350	PIFs and YUCs
AT4G25720	PIFs and YUCs
AT1G08125	PIFs and YUCs
AT1G16560	PIFs and YUCs
AT2G13650	PIFs and YUCs
AT1G62330	PIFs and YUCs
AT1G61150	PIFs and YUCs
AT3G46000	PIFs and YUCs
AT2G17530	PIFs and YUCs
AT4G37830	PIFs and YUCs
AT5G47435	PIFs and YUCs
AT3G19810	PIFs and YUCs
AT3G25860	PIFs and YUCs
AT1G53280	PIFs and YUCs
AT2G37940	PIFs and YUCs
AT4G12590	PIFs and YUCs
AT3G54300	PIFs and YUCs
AT3G48890	PIFs and YUCs
AT5G22700	PIFs and YUCs
AT1G09330	PIFs and YUCs
AT1G21720	PIFs and YUCs
AT3G27580	PIFs and YUCs
AT3G66654	PIFs and YUCs
AT5G27720	PIFs and YUCs
AT3G17440	PIFs and YUCs
AT2G45700	PIFs and YUCs
AT1G13060	PIFs and YUCs
AT1G60940	PIFs and YUCs
AT4G01940	PIFs and YUCs
AT2G06025	PIFs and YUCs
AT5G06700	PIFs and YUCs
AT2G20830	PIFs and YUCs
AT4G17190	PIFs and YUCs
AT1G69510	PIFs and YUCs
AT2G16940	PIFs and YUCs
AT4G18070	PIFs and YUCs
AT5G64020	PIFs and YUCs
AT5G05610	PIFs and YUCs
AT4G33625	PIFs and YUCs
AT4G08460	PIFs and YUCs
AT3G24740	PIFs and YUCs
AT2G02870	PIFs and YUCs
AT1G34430	PIFs and YUCs
AT3G59110	PIFs and YUCs
AT3G15640	PIFs and YUCs
AT1G77480	PIFs and YUCs
AT5G06830	PIFs and YUCs
AT5G60750	PIFs and YUCs
AT1G69460	PIFs and YUCs
AT5G47310	PIFs and YUCs
AT2G14910	PIFs and YUCs
AT1G80040	PIFs and YUCs
AT3G61150	PIFs and YUCs
AT1G75950	PIFs and YUCs
AT3G09300	PIFs and YUCs
AT1G09150	PIFs and YUCs
AT5G06780	PIFs and YUCs
AT2G22400	PIFs and YUCs
AT5G47770	PIFs and YUCs
AT2G31510	PIFs and YUCs
AT3G61198	YUCs
AT4G37220	YUCs
AT5G59070	YUCs
AT2G38400	YUCs
AT5G57240	YUCs
AT5G22796	YUCs
AT4G28040	YUCs
AT5G48110	YUCs
AT2G22850	YUCs
AT3G27030	YUCs
AT2G37120	YUCs
AT2G42280	YUCs
AT4G32480	YUCs
AT2G39375	YUCs
AT4G30500	YUCs
AT1G10140	YUCs
AT5G50375	YUCs
AT5G08780	YUCs
AT2G05630	YUCs
AT1G07170	YUCs
AT5G17840	YUCs
AT5G45660	YUCs
AT1G78170	YUCs
AT1G76185	YUCs
AT3G58130	YUCs
AT1G17060	YUCs
AT3G19970	YUCs
AT5G05360	YUCs
AT4G14905	YUCs
AT3G11620	YUCs
AT1G75180	YUCs
AT1G76500	YUCs
AT1G03290	YUCs
AT1G80550	YUCs
AT5G26740	YUCs
AT1G03687	YUCs
AT3G18215	YUCs
AT4G36940	YUCs
AT2G39805	YUCs
AT3G48680	YUCs
AT1G65280	YUCs
AT5G07340	YUCs
AT5G20620	YUCs
AT5G04850	YUCs
AT1G16840	YUCs
AT5G49820	YUCs
AT4G31720	YUCs
AT1G29790	YUCs
AT5G24820	Neither
AT4G35770	Neither
AT1G10070	Neither
AT1G67265	Neither
AT2G15960	Neither
AT3G43850	Neither
AT3G47340	Neither
AT1G11260	Neither
AT5G56870	Neither
AT1G03090	Neither
AT2G33830	Neither
AT1G23060	Neither
AT4G34790	Neither
AT3G15630	Neither
AT1G76590	Neither
AT3G15450	Neither
AT2G15880	Neither
AT2G28630	Neither
AT2G42870	Neither
AT1G75190	Neither
AT3G13450	Neither
AT5G57655	Neither
AT4G10910	Neither
AT3G48360	Neither
AT5G20250	Neither
AT1G21360	Neither
AT4G27440	Neither
AT1G21400	Neither
AT5G59570	Neither
AT4G27450	Neither
AT1G62770	Neither
AT1G68110	Neither
AT4G32890	Neither
AT5G02020	Neither
AT1G32170	Neither
AT5G15230	Neither
AT1G15670	Neither
AT3G15510	Neither
AT1G27020	Neither
AT4G01670	Neither
AT1G49032	Neither
AT3G48390	Neither
AT3G20340	Neither
AT5G49170	Neither
AT1G11175	Neither
AT1G74670	Neither
AT4G23030	Neither
AT5G53980	Neither
AT1G79700	Neither
AT1G12780	Neither
AT1G17430	Neither
AT5G63810	Neither
AT1G07040	Neither
AT5G07440	Neither
AT1G45163	Neither
AT3G15620	Neither
AT1G28330	Neither
AT5G59080	Neither
AT4G23870	Neither
AT2G37678	Neither
AT1G56220	Neither
AT1G62480	Neither
AT2G18670	Neither
AT1G15350	Neither
AT3G60130	Neither
AT1G25230	Neither
AT1G34760	Neither
AT2G17880	Neither
AT4G03510	Neither
AT4G14490	Neither
AT5G22270	Neither
AT5G21170	Neither
AT5G18170	Neither
AT3G02040	Neither
AT2G19810	Neither
AT4G24230	Neither
AT4G35750	Neither
AT5G49450	Neither
AT2G21660	Neither
AT4G04630	Neither
AT2G15890	Neither
AT3G15358	Neither
AT2G34430	Neither
AT2G45170	Neither
AT5G15150	Neither
AT5G63650	Neither
AT2G44130	Neither
AT1G19540	Neither
AT1G54100	Neither
AT5G61590	Neither
AT4G02380	Neither
AT5G25210	Neither
AT2G42170	Neither
AT1G58180	Neither
AT5G56100	Neither
AT1G68190	Neither
AT5G54080	Neither
AT5G65207	Neither
AT1G01180	Neither
AT2G25900	Neither
AT5G06690	Neither
AT3G49790	Neither
AT1G80920	Neither
AT2G20670	Neither
AT5G18130	Neither
AT5G66790	Neither
AT3G50700	Neither
AT4G05330	Neither
AT3G53800	Neither
AT4G36850	Neither
AT4G14270	Neither
AT5G14390	Neither
AT3G22460	Neither
AT5G09443	Neither
AT5G19120	Neither
AT3G10020	Neither
AT5G56550	Neither
AT4G26400	Neither
AT3G06850	Neither
AT1G25560	Neither
AT3G47965	Neither
AT1G02660	Neither
AT3G61160	Neither
AT4G33150	Neither
AT5G44680	Neither
AT5G16370	Neither
AT1G77210	Neither
AT2G40110	Neither
AT1G80440	Neither
AT1G29240	Neither
AT5G61520	Neither
AT2G04240	Neither
AT1G01240	Neither
AT2G25964	Neither
AT5G14780	Neither
AT5G16110	Neither
AT2G36900	Neither
AT3G45300	Neither
AT1G58160	Neither
AT3G54880	Neither
AT3G11600	Neither
AT1G31812	Neither
AT3G60530	Neither
AT4G39090	Neither
AT3G55240	Neither
AT5G19340	Neither
AT1G23052	Neither
AT1G76460	Neither
AT5G62865	Neither
AT5G21940	Neither
AT2G40420	Neither
AT4G30690	Neither
AT1G47270	Neither
AT4G13575	Neither
AT1G78480	Neither
AT1G08890	Neither
AT4G38932	Neither
AT2G04690	Neither
AT2G46490	Neither
AT2G18700	Neither
AT1G27670	Neither
AT4G10925	Neither
AT5G64410	Neither
AT5G44020	Neither
AT5G18245	Neither
AT5G16480	Neither
AT3G47160	Neither
AT5G62180	Neither
AT1G27210	Neither
AT4G34030	Neither
AT1G20840	Neither
AT4G38470	Neither
AT2G45050	Neither
AT4G19420	Neither
AT4G13577	Neither
AT1G25275	Neither
AT1G20900	Neither
AT5G22920	Neither
AT2G39400	Neither
AT3G14310	Neither
AT2G01930	Neither
AT5G13240	Neither
AT2G36400	Neither
AT5G18630	Neither
AT2G01080	Neither
AT4G16520	Neither
AT1G19400	Neither
AT5G02160	Neither
AT5G19190	Neither
AT3G10405	Neither
AT4G19160	Neither
AT3G60150	Neither
AT1G02860	Neither
AT2G14170	Neither
AT1G51940	Neither
AT5G18640	Neither
AT5G39865	Neither
AT1G15020	Neither
AT1G02640	Neither
AT5G02100	Neither
AT5G05750	Neither
AT5G11420	Neither
AT2G22450	Neither
AT5G27920	Neither
AT1G28050	Neither
AT1G25320	Neither
AT5G63190	Neither
AT2G34690	Neither
AT5G23380	Neither
AT4G12690	Neither
AT3G16950	Neither
AT3G45260	Neither
AT3G02630	Neither
AT5G58575	Neither
AT1G01110	Neither
AT1G68520	Neither
AT2G31810	Neither
AT3G11100	Neither
AT4G28050	Neither
AT4G30910	Neither
AT1G78660	Neither
AT3G07580	Neither
AT2G07180	Neither
AT2G01100	Neither
AT4G17730	Neither
AT5G25900	Neither
AT5G27280	Neither
AT2G34590	Neither
AT1G80420	Neither
AT2G22970	Neither
AT2G34380	Neither
AT1G26665	Neither
AT3G48530	Neither
AT1G18270	Neither
AT3G50210	Neither
AT1G21680	Neither
AT2G29020	Neither
AT3G05200	Neither
AT5G05480	Neither
AT2G17440	Neither
AT3G03870	Neither
AT1G75240	Neither
AT3G61260	Neither
AT1G02260	Neither
AT3G57770	Neither
AT5G14120	Neither
AT3G10740	Neither
AT1G63180	Neither
AT4G02370	Neither
AT3G26520	Neither
AT4G36970	Neither
AT5G10860	Neither
AT5G38860	Neither
AT1G35580	Neither
AT1G79440	Neither
AT3G52060	Neither
AT1G26670	Neither
AT5G67380	Neither
AT2G32980	Neither
AT1G30755	Neither
AT1G63690	Neither
AT5G66880	Neither
AT3G20410	Neither
AT3G01520	Neither
AT3G06210	Neither
AT1G53400	Neither
AT4G08330	Neither
AT2G42890	Neither
AT2G21060	Neither
AT1G62040	Neither
AT1G21830	Neither
AT5G20520	Neither
AT3G53990	Neither
AT2G18735	Neither
AT2G46330	Neither
AT1G64230	Neither
AT1G20620	Neither
AT1G78895	Neither
AT4G38495	Neither
AT2G02760	Neither
AT2G30360	Neither
AT1G70290	Neither
AT2G17450	Neither
AT5G16150	Neither
AT2G36320	Neither
AT1G16920	Neither
AT5G25265	Neither
AT2G17787	Neither
AT1G28260	Neither
AT3G51840	Neither
AT1G49050	Neither
AT4G37870	Neither
AT3G01770	Neither
AT2G32440	Neither
AT3G07010	Neither
AT5G55700	Neither
AT5G66180	Neither
AT1G05720	Neither
AT3G12710	Neither
AT4G24800	Neither
AT3G07570	Neither
AT2G32150	Neither
AT2G46220	Neither
AT4G21980	Neither
AT2G15230	Neither
AT3G27770	Neither
AT3G03180	Neither
AT1G61970	Neither
AT1G51130	Neither
AT2G05540	Neither
AT5G39530	Neither
AT3G02700	Neither
AT1G30270	Neither
AT1G08660	Neither
AT5G24490	Neither
AT2G02080	Neither
AT2G43400	Neither
AT2G38820	Neither
AT1G21670	Neither
AT1G51430	Neither
AT3G17590	Neither
AT4G13640	Neither
AT3G26740	Neither
AT4G29310	Neither
AT2G39000	Neither
AT3G57790	Neither
AT4G09460	Neither
AT1G76490	Neither
AT5G63620	Neither
AT1G15400	Neither
AT3G56130	Neither
AT2G46000	Neither
AT1G78460	Neither
AT1G12970	Neither
AT4G03030	Neither
AT3G30380	Neither
AT5G59440	Neither
AT3G01850	Neither
AT1G06700	Neither
AT5G54200	Neither
AT2G24290	Neither
AT3G22960	Neither
AT4G17900	Neither
AT3G57800	Neither
AT1G07230	Neither
AT3G03150	Neither
AT4G32150	Neither
AT1G53320	Neither
AT3G62650	Neither
AT5G46150	Neither
AT3G50500	Neither
AT5G64920	Neither
AT5G10450	Neither
AT1G57620	Neither
AT4G15780	Neither
AT4G05150	Neither
AT4G38570	Neither
AT5G08120	Neither
AT2G15570	Neither
AT5G26880	Neither
AT2G01170	Neither
AT5G10745	Neither
AT2G37480	Neither
AT2G15292	Neither
AT3G54380	Neither
AT2G22660	Neither
AT1G23960	Neither
AT4G27130	Neither
AT5G05550	Neither
AT5G45490	Neither
AT5G32440	Neither
AT3G60210	Neither
AT1G34150	Neither
AT1G08980	Neither
AT3G17020	Neither
AT1G21370	Neither
AT3G29330	Neither
AT5G63470	Neither
AT5G12390	Neither
AT1G08900	Neither
AT1G05810	Neither
AT5G67130	Neither
AT1G01730	Neither
AT1G49240	Neither
AT3G21090	Neither
AT5G61250	Neither
AT4G01330	Neither
AT5G48900	Neither
AT2G31800	Neither
AT1G49170	Neither
AT4G11240	Neither
AT1G51550	Neither
AT1G78265	Neither
AT5G16470	Neither
AT1G23870	Neither
AT1G10200	Neither
AT4G27750	Neither
AT4G22160	Neither
AT5G27830	Neither
AT3G06450	Neither
AT2G17380	Neither
AT3G59940	Neither
AT1G79790	Neither
AT3G58680	Neither
AT2G42790	Neither
AT1G48300	Neither
AT5G57340	Neither
AT3G55770	Neither
AT1G52720	Neither
AT1G53770	Neither
AT3G23080	Neither
AT5G42420	Neither
AT2G26980	Neither
AT5G65430	Neither
AT1G05840	Neither
AT4G38580	Neither
AT5G25280	Neither
AT1G04750	Neither
AT1G13450	Neither
AT5G24890	Neither
AT1G56200	Neither
AT3G04880	Neither
AT2G01940	Neither
AT1G05890	Neither
AT1G33050	Neither
AT3G60300	Neither
AT1G07020	Neither
AT5G64180	Neither
AT5G14080	Neither
AT1G43245	Neither
AT2G20120	Neither
AT1G47310	Neither
AT3G48780	Neither
AT5G12230	Neither
AT5G65910	Neither
AT1G32540	Neither
AT1G01620	Neither
AT1G79660	Neither
AT1G12440	Neither
AT5G01800	Neither
AT5G14370	Neither
AT1G29970	Neither
AT3G19910	Neither
AT1G49500	Neither
AT1G10682	Neither
AT5G18110	Neither
AT5G52920	Neither
AT3G25910	Neither
AT3G11450	Neither
AT3G02340	Neither
AT2G01070	Neither
AT1G58030	Neither
AT3G60340	Neither
AT2G01670	Neither
AT5G62930	Neither
AT1G03230	Neither
AT5G66050	Neither
AT3G19860	Neither
AT2G42580	Neither
AT5G48412	Neither
AT2G20210	Neither
AT2G29400	Neither
AT2G01540	Neither
AT1G59580	Neither
AT2G43350	Neither
AT4G21510	Neither
AT5G02840	Neither
AT1G18620	Neither
AT3G14150	Neither
AT5G55000	Neither
AT1G27650	Neither
AT2G41430	Neither
AT1G48430	Neither
AT2G06850	Neither
AT1G20460	Neither
AT2G02710	Neither
AT3G06500	Neither
AT4G24520	Neither
AT2G24765	Neither
AT1G32230	Neither
AT1G62820	Neither
AT2G24790	Neither
AT5G58787	Neither
AT2G15240	Neither
AT1G28960	Neither
AT2G42780	Neither
AT3G01740	Neither
AT2G26670	Neither
AT1G09430	Neither
AT4G31050	Neither
AT4G14145	Neither
AT5G05930	Neither
AT5G01350	Neither
AT5G08100	Neither
AT3G12150	Neither
AT5G63880	Neither
AT5G18650	Neither
AT5G18140	Neither
AT5G20650	Neither
AT5G42820	Neither
AT1G36050	Neither
AT1G51400	Neither
AT5G64813	Neither
AT2G33500	Neither
AT3G01690	Neither
AT3G02540	Neither
AT3G19553	Neither
AT1G07240	Neither
AT1G15110	Neither
AT5G60860	Neither
AT2G43370	Neither
AT3G18035	Neither
AT4G21160	Neither
AT5G12950	Neither
AT2G20260	Neither
AT4G00752	Neither
AT2G26210	Neither
AT1G71730	Neither
AT4G18140	Neither
AT1G19680	Neither
AT4G27870	Neither
AT3G06380	Neither
AT5G22310	Neither
AT1G14400	Neither
AT1G09645	Neither
AT5G51070	Neither
AT1G09280	Neither
AT4G21810	Neither
AT4G28880	Neither
AT3G17100	Neither
AT5G23670	Neither
AT5G46860	Neither
AT1G75380	Neither
AT5G48810	Neither
AT3G60250	Neither
AT2G44730	Neither
AT4G02740	Neither
AT4G01120	Neither
AT3G19520	Neither
AT1G20920	Neither
AT5G28919	Neither
AT5G66030	Neither
AT2G36410	Neither
AT1G13700	Neither
AT5G13710	Neither
AT1G32210	Neither
AT1G21480	Neither
AT3G52105	Neither
AT1G17160	Neither
AT5G65960	Neither
AT1G05805	Neither
AT2G21240	Neither
AT3G25150	Neither
AT3G06130	Neither
AT1G02840	Neither
AT2G46900	Neither
AT5G66250	Neither
AT5G16880	Neither
AT4G14620	Neither
AT1G11360	Neither
AT4G22750	Neither
AT1G12810	Neither
AT1G62310	Neither
AT3G09690	Neither
AT1G02305	Neither
AT2G33390	Neither
AT5G04170	Neither
AT1G70980	Neither
AT5G64160	Neither
AT3G48590	Neither
AT2G36060	Neither
AT4G38640	Neither
AT1G43580	Neither
AT5G46840	Neither
AT1G02960	Neither
AT1G22790	Neither
AT2G36420	Neither
AT1G56460	Neither
AT2G44430	Neither
AT1G06060	Neither
AT3G11760	Neither
AT1G03900	Neither
AT4G21450	Neither
AT3G09030	Neither
AT2G01735	Neither
AT4G00560	Neither
AT3G16740	Neither
AT3G48380	Neither
AT1G16240	Neither
AT3G46060	Neither
AT4G00840	Neither
AT3G09470	Neither
AT1G55160	Neither
AT4G20380	Neither
AT5G51400	Neither
AT2G02970	Neither
AT3G15610	Neither
AT3G47610	Neither
AT3G06780	Neither
AT4G09020	Neither
AT1G13570	Neither
AT1G12230	Neither
AT2G26300	Neither
AT3G54650	Neither
AT1G08460	Neither
AT1G30230	Neither
AT5G60640	Neither
AT5G58060	Neither
AT3G54920	Neither
AT3G61790	Neither
AT1G68000	Neither
AT4G38800	Neither
AT2G43010	Neither
AT1G44770	Neither
AT1G72410	Neither
AT2G22900	Neither
AT5G17550	Neither
AT5G20165	Neither
AT2G47930	Neither
AT5G20120	Neither
AT3G52840	Neither
AT4G17170	Neither
AT2G31350	Neither
AT4G17270	Neither
AT5G59150	Neither
AT1G75630	Neither
AT1G27630	Neither
AT4G04860	Neither
AT2G18280	Neither
AT3G07560	Neither
AT3G42790	Neither
AT3G53520	Neither
AT1G25440	Neither
AT3G48330	Neither
AT5G61530	Neither
AT4G01960	Neither
AT3G27020	Neither
AT5G03540	Neither
AT1G09570	Neither
AT4G25500	Neither
AT3G23490	Neither
AT2G46550	Neither
AT3G49800	Neither
AT5G51180	Neither
AT1G01820	Neither
AT3G58670	Neither
AT2G23310	Neither
AT5G01240	Neither
AT2G20740	Neither
AT4G24990	Neither
AT2G18110	Neither
AT5G16120	Neither
AT3G18980	Neither
AT1G78240	Neither
AT4G20070	Neither
AT5G35330	Neither
AT2G04550	Neither
AT3G10030	Neither
AT4G28060	Neither
AT4G35600	Neither
AT5G06560	Neither
AT4G23470	Neither
AT4G28260	Neither
AT2G28840	Neither
AT1G72820	Neither
AT5G27520	Neither
AT1G52320	Neither
AT1G20575	Neither
AT1G74910	Neither
AT1G54320	Neither
AT1G14685	Neither
AT3G55830	Neither
AT2G46180	Neither
AT3G56720	Neither
AT5G56140	Neither
AT4G12040	Neither
AT5G20050	Neither
AT5G25070	Neither
AT3G58750	Neither
AT2G17550	Neither
AT3G62290	Neither
AT4G14500	Neither
AT1G28410	Neither
AT1G76510	Neither
AT2G44180	Neither
AT1G19870	Neither
AT1G68140	Neither
AT2G15900	Neither
AT1G47640	Neither
AT2G47650	Neither
AT2G18300	Neither
AT1G51200	Neither
AT2G43430	Neither
AT2G39900	Neither
AT5G15270	Neither
AT2G47420	Neither
AT5G16260	Neither
AT2G47960	Neither
AT4G28270	Neither
AT2G35650	Neither
AT1G75220	Neither
AT5G19140	Neither
AT1G33990	Neither
AT4G10610	Neither
AT1G49140	Neither
AT1G02100	Neither
AT3G48195	Neither
AT2G20230	Neither
AT2G43970	Neither
AT1G76920	Neither
AT4G27880	Neither
AT4G29960	Neither
AT4G00335	Neither
AT1G73030	Neither
AT1G12910	Neither
AT4G00355	Neither
AT1G31850	Neither
AT3G07780	Neither
AT3G08930	Neither
AT4G17486	Neither
AT1G24160	Neither
AT5G47080	Neither
AT1G30200	Neither
AT3G14100	Neither
AT2G44610	Neither
AT1G11400	Neither
AT1G35160	Neither
AT4G36730	Neither
AT5G54630	Neither
AT3G16640	Neither
AT3G17000	Neither
AT1G30570	Neither
AT2G36130	Neither
AT5G37780	Neither
AT3G10770	Neither
AT2G30440	Neither
AT3G13340	Neither
AT2G45980	Neither
AT4G03560	Neither
AT1G43700	Neither
AT3G53610	Neither
AT2G25070	Neither
AT4G16480	Neither
AT3G12570	Neither
AT4G32850	Neither
AT3G19400	Neither
AT1G27520	Neither
AT1G61250	Neither
AT5G60340	Neither
AT3G48820	Neither
AT1G29670	Neither
AT1G75130	Neither
AT1G06890	Neither
AT1G78150	Neither
AT2G03680	Neither
AT5G05100	Neither
AT5G12200	Neither
AT4G22540	Neither
AT4G31080	Neither
AT2G22670	Neither
AT1G49600	Neither
AT3G06590	Neither
AT1G21610	Neither
AT4G25970	Neither
AT5G18610	Neither
AT5G12210	Neither
AT2G43790	Neither
AT5G13800	Neither
AT5G55940	Neither
AT4G22330	Neither
AT2G28370	Neither
AT1G11480	Neither
AT1G79830	Neither
AT5G13780	Neither
AT1G74920	Neither
AT1G04280	Neither
AT1G33780	Neither
AT3G52560	Neither
AT5G67220	Neither
AT3G45770	Neither
AT3G19540	Neither
AT5G05060	Neither
AT4G38240	Neither
AT5G12480	Neither
AT4G24290	Neither
AT3G50000	Neither
AT5G59420	Neither
AT5G07250	Neither
AT5G10780	Neither
AT5G05080	Neither
AT3G60600	Neither
AT3G58500	Neither
AT5G01750	Neither
AT3G63000	Neither
AT3G55260	Neither
AT2G18750	Neither
AT1G12360	Neither
AT3G14180	Neither
AT1G69220	Neither
AT2G21950	Neither
AT1G27150	Neither
AT5G45500	Neither
AT5G49720	Neither
AT1G65270	Neither
AT2G02160	Neither
AT1G36980	Neither
AT5G64090	Neither
AT5G57660	Neither
AT1G33520	Neither
AT1G70100	Neither
AT5G19510	Neither
AT5G23590	Neither
AT4G30200	Neither
AT2G46710	Neither
AT5G10560	Neither
AT2G16930	Neither
AT4G31340	Neither
AT4G01000	Neither
AT5G46630	Neither
AT5G43320	Neither
AT4G38920	Neither
AT1G65720	Neither
AT2G38040	Neither
AT5G11980	Neither
AT4G28540	Neither
AT1G16890	Neither
AT5G35360	Neither
AT3G06580	Neither
AT5G23610	Neither
AT1G77180	Neither
AT5G10050	Neither
AT1G72650	Neither
AT4G16180	Neither
AT1G50500	Neither
AT5G18480	Neither
AT4G28980	Neither
AT3G43230	Neither
AT5G18590	Neither
AT2G07360	Neither
AT4G10840	Neither
AT5G40250	Neither
AT4G32910	Neither
AT1G19430	Neither
AT4G29010	Neither
AT2G23070	Neither
AT1G19360	Neither
AT5G46250	Neither
AT1G50360	Neither
AT1G75800	Neither
AT4G27000	Neither
AT3G48750	Neither
AT5G14430	Neither
AT5G19940	Neither
AT1G02500	Neither
AT5G42090	Neither
AT5G39590	Neither
AT5G58220	Neither
AT1G18260	Neither
AT2G33120	Neither
AT3G56190	Neither
AT1G20650	Neither
AT2G14720	Neither
AT2G33340	Neither
AT2G14835	Neither
AT1G68020	Neither
AT5G42080	Neither
AT1G27600	Neither
AT2G37340	Neither
AT1G24050	Neither
AT4G34215	Neither
AT2G21520	Neither
AT1G04410	Neither
AT4G26610	Neither
AT1G64040	Neither
AT3G07880	Neither
AT1G79750	Neither
AT3G51370	Neither
AT5G07010	PIFs only
AT3G17580	PIFs only
AT3G59068	PIFs only
AT3G45730	PIFs only
AT1G53830	PIFs only
AT2G05518	PIFs only
AT4G34800	PIFs only
AT5G66558	PIFs only
AT2G38170	PIFs only
AT5G10430	PIFs only
AT5G13565	PIFs only
AT3G10520	PIFs only
AT3G53210	PIFs only
AT4G33490	PIFs only
AT2G38180	PIFs only
AT5G15220	PIFs only
AT2G44500	PIFs only
AT1G61170	PIFs only
AT3G51910	PIFs only
AT5G65390	PIFs only
AT5G53360	PIFs only
AT2G20680	PIFs only
AT5G43403	PIFs only
AT3G20470	PIFs only
AT3G13404	PIFs only
AT5G63500	PIFs only
AT1G75780	PIFs only
AT2G42040	PIFs only
AT4G38545	PIFs only
AT5G23870	PIFs only
AT4G05070	PIFs only
AT1G02300	PIFs only
AT5G67480	PIFs only
AT1G63800	PIFs only
AT1G02850	PIFs only
AT1G77810	PIFs only
AT1G03550	PIFs only
AT5G41560	PIFs only
AT1G54680	PIFs only
AT4G05010	PIFs only
AT1G29357	PIFs only
AT5G49550	PIFs only
AT5G27860	PIFs only
AT4G29735	PIFs only
AT2G02765	PIFs only
AT3G43960	PIFs only
AT1G55810	PIFs only
AT4G06701	PIFs only
ATCG00630	PIFs only
AT4G04620	PIFs only
AT5G05950	PIFs only
AT3G63420	PIFs only
AT5G16660	PIFs only
AT4G13560	PIFs only
AT4G16710	PIFs only
AT5G03830	PIFs only
AT3G05760	PIFs only
AT1G09995	PIFs only
AT3G26395	PIFs only
AT3G08890	PIFs only
AT1G05780	PIFs only
AT1G65000	PIFs only
AT4G19120	PIFs only
AT1G52710	PIFs only
AT4G14147	PIFs only
AT2G30930	PIFs only
AT5G65050	PIFs only
AT5G66380	PIFs only
AT3G21260	PIFs only
AT4G24920	PIFs only
ATCG00220	PIFs only
AT5G43430	PIFs only
AT1G17410	PIFs only
AT3G57550	PIFs only
AT3G58900	PIFs only
AT5G62950	PIFs only
AT5G58200	PIFs only
AT3G48100	PIFs only
AT4G29890	PIFs only
AT5G03530	PIFs only
AT3G51880	PIFs only
AT3G58100	PIFs only
AT5G66930	PIFs only
AT5G23210	PIFs only
AT4G38260	PIFs only
AT4G38280	PIFs only
AT4G01593	PIFs only
AT2G37585	PIFs only
AT1G08180	PIFs only
AT5G03455	PIFs only
AT4G23895	PIFs only
AT5G37710	PIFs only
AT5G04910	PIFs only
AT5G26980	PIFs only
AT3G19990	PIFs only
AT2G18876	PIFs only
AT5G07960	PIFs only
AT4G33640	PIFs only
AT5G19860	PIFs only
AT5G01970	PIFs only
AT1G07950	PIFs only
AT1G27980	PIFs only
AT1G77290	PIFs only
AT1G54630	PIFs only
AT1G65040	PIFs only
AT4G36720	PIFs only
AT1G36070	PIFs only
AT4G19900	PIFs only
AT5G28300	PIFs only
AT1G26580	PIFs only
AT5G09260	PIFs only
AT2G29730	PIFs only
AT1G79500	PIFs only
AT5G56340	PIFs only
AT5G56750	PIFs only
AT2G45380	PIFs only
AT4G02100	PIFs only
AT5G22080	PIFs only
AT5G07830	PIFs only
AT3G10915	PIFs only
AT1G15880	PIFs only
AT1G68820	PIFs only
AT4G15260	PIFs only
AT5G63030	PIFs only
AT5G45040	PIFs only
AT5G61450	PIFs only
AT3G11240	PIFs only
AT1G21920	PIFs only
AT5G17610	PIFs only
AT1G74940	PIFs only
AT3G15290	PIFs only
AT3G49640	PIFs only
AT5G05760	PIFs only
AT4G17790	PIFs only
AT2G02570	PIFs only
AT1G45130	PIFs only
AT5G51140	PIFs only
AT4G36690	PIFs only
AT3G07990	PIFs only
AT2G25310	PIFs only
AT1G27290	PIFs only
AT1G64640	PIFs only
AT5G47860	PIFs only
AT5G06140	PIFs only
AT5G12250	PIFs only
AT2G05590	PIFs only
AT5G07870	PIFs only
AT5G14930	PIFs only
AT3G55850	PIFs only
AT5G63370	PIFs only
AT3G48140	PIFs only
AT2G18440	PIFs only
AT2G26240	PIFs only
AT2G26640	PIFs only
AT2G40060	PIFs only
AT1G55310	PIFs only
AT5G48335	PIFs only
AT1G62610	PIFs only
AT2G47320	PIFs only
AT5G59380	PIFs only
AT3G06770	PIFs only
AT3G13800	PIFs only
AT3G54480	PIFs only
AT2G20930	PIFs only
AT3G10220	PIFs only
AT5G42660	PIFs only
AT2G22080	PIFs only
AT1G18030	PIFs only
AT2G15580	PIFs only
AT4G29660	PIFs only
AT2G41760	PIFs only
AT2G23090	PIFs only
AT1G47830	PIFs only
AT1G35516	PIFs only
AT1G49300	PIFs only
AT2G43080	PIFs only
AT3G14220	PIFs only
AT4G17940	PIFs only
AT5G64600	PIFs only
AT1G14290	PIFs only
AT2G19790	PIFs only
AT4G34970	PIFs only
AT4G06676	PIFs only
AT1G06515	PIFs only
AT5G62880	PIFs only
AT5G22360	PIFs only
AT1G01140	PIFs only
AT5G18100	PIFs only
AT5G55290	PIFs only
AT1G56720	PIFs only
AT4G14800	PIFs only
AT2G37640	PIFs only
AT4G33480	PIFs only
AT3G06110	PIFs only
AT2G04540	PIFs only
AT1G71170	PIFs only
AT3G50880	PIFs only
AT2G35450	PIFs only
AT5G11760	PIFs only
AT3G11530	PIFs only
AT4G17870	PIFs only
AT5G24450	PIFs only
AT4G27040	PIFs only
AT5G51970	PIFs only
AT4G34270	PIFs only
AT4G27990	PIFs only
AT5G19480	PIFs only
AT3G54366	PIFs only
AT2G29960	PIFs only
AT5G17640	PIFs only
AT1G10590	PIFs only
AT1G30970	PIFs only
AT3G04890	PIFs only
AT5G45550	PIFs only
AT3G08840	PIFs only
AT1G26640	PIFs only
AT1G45976	PIFs only
AT1G27840	PIFs only
AT3G23690	PIFs only
AT1G15920	PIFs only
AT2G27190	PIFs only
AT3G54690	PIFs only
AT2G33470	PIFs only
AT1G10730	PIFs only
AT3G04500	PIFs only
AT4G28770	PIFs only
AT3G05910	PIFs only
AT4G33940	PIFs only
AT5G25760	PIFs only
AT4G24590	PIFs only
AT3G03040	PIFs only
AT5G58720	PIFs only
AT5G19150	PIFs only
AT2G01270	PIFs only
AT1G33230	PIFs only
AT2G28100	PIFs only
AT5G53560	PIFs only
AT1G16570	PIFs only
AT2G27960	PIFs only
AT1G67300	PIFs only
AT5G61500	PIFs only
AT4G20330	PIFs only
AT4G37300	PIFs only
AT1G22300	PIFs only
AT4G26570	PIFs only
AT3G15260	PIFs only
AT1G78870	PIFs only
AT5G04060	PIFs only
AT4G30580	PIFs only
AT3G63080	PIFs only
AT1G13000	PIFs only
AT1G28490	PIFs only
AT1G19130	PIFs only
AT2G20725	PIFs only
AT4G27050	PIFs only
AT4G27960	PIFs only
AT5G59960	PIFs only
AT5G65940	PIFs only
AT1G43130	PIFs only
AT4G26710	PIFs only
AT3G11810	PIFs only
AT2G35780	PIFs only
AT5G11810	PIFs only
AT5G11280	PIFs only
AT3G10850	PIFs only
AT5G37370	PIFs only
AT3G24315	PIFs only
AT1G21730	PIFs only
AT4G21540	PIFs only
AT3G16190	PIFs only
AT1G26650	PIFs only
AT3G13772	PIFs only
AT4G38090	PIFs only
AT4G36440	PIFs only
AT1G54130	PIFs only
AT3G50670	PIFs only
AT5G49840	PIFs only
AT3G51520	PIFs only
AT4G10030	PIFs only
AT2G19760	PIFs only
AT1G49360	PIFs only
AT5G09740	PIFs only
AT1G55840	PIFs only
AT3G57090	PIFs only
AT5G14680	PIFs only
AT1G59830	PIFs only
AT2G22120	PIFs only
AT4G20410	PIFs only
AT2G05840	PIFs only
AT2G27860	PIFs only
AT5G42190	PIFs only
AT4G39220	PIFs only
AT3G47810	PIFs only
AT5G23140	PIFs only
AT5G57850	PIFs only
AT3G02180	PIFs only
AT4G17510	PIFs only
AT4G29260	PIFs only
AT4G16845	PIFs only
AT3G53030	PIFs only
AT4G17040	PIFs only
AT5G52240	PIFs only
AT4G18700	PIFs only
AT3G26720	PIFs only
AT4G33910	PIFs only
AT3G28710	PIFs only
AT2G30740	PIFs only
AT2G23980	PIFs only
AT1G56590	PIFs only
AT5G04420	PIFs only
AT5G53300	PIFs only
AT1G04690	PIFs only
AT5G23040	PIFs only
AT5G65810	PIFs only
AT3G20290	PIFs only
AT3G15160	PIFs only
AT1G68060	PIFs only
AT2G43210	PIFs only
AT5G45130	PIFs only
AT2G40410	PIFs only
AT3G58460	PIFs only
AT5G09850	PIFs only
AT5G19450	PIFs only
AT2G04900	PIFs only
AT1G48450	PIFs only
AT3G18140	PIFs only
AT2G01470	PIFs only
AT3G18520	PIFs only
AT5G39510	PIFs only
AT4G37440	PIFs only
AT3G08550	PIFs only
AT2G19950	PIFs only
AT2G42680	PIFs only
AT3G07180	PIFs only
AT5G13020	PIFs only

## Sheet: GO_Terms_Hyp(UP)
					Number of genes in the list of which upregulation is dependent on:				P values (red borders indicate <0.05)
Enrichment FDR	Genes in list	Total genes	Functional Category	Genes	PIFs and YUCs (278)	PIFs only (335)	YUCs only (48)	Neither (877)	PIFs and YUCs (278)	PIFs only (335)	YUCs only (48)	Neither (877)
9.03953e-11	117	1025	Protein localization	AT1G03550 AT1G05810 AT1G09330 AT1G16240 AT1G16920 AT1G21900 AT1G22740 AT1G26670 AT1G28490 AT1G47270 AT1G49300 AT1G53320 AT1G57620 AT1G61250 AT1G65040 AT1G69460 AT1G73030 AT2G01470 AT2G02160 AT2G14255 AT2G14720 AT2G18280 AT2G19760 AT2G23310 AT2G24765 AT2G36900 AT2G37678 AT2G44610 AT3G05710 AT3G06380 AT3G07560 AT3G11530 AT3G13772 AT3G17440 AT3G22845 AT3G46060 AT3G47810 AT3G53120 AT3G53610 AT3G54380…	19	33	2	63	0.645736	0.0395649	0.710792	0.726778
9.03953e-11	103	858	Protein transport	AT1G03550 AT1G05810 AT1G09330 AT1G16240 AT1G16920 AT1G21900 AT1G22740 AT1G26670 AT1G28490 AT1G49300 AT1G57620 AT1G61250 AT1G65040 AT1G69460 AT1G73030 AT2G01470 AT2G02160 AT2G14255 AT2G14720 AT2G24765 AT2G36900 AT2G44610 AT3G05710 AT3G07560 AT3G17440 AT3G22845 AT3G46060 AT3G47810 AT3G53120 AT3G53610 AT3G54380 AT3G56190 AT3G62290 AT4G00840 AT4G04200 AT4G17170 AT4G17730 AT4G20410 AT4G27040 AT4G32910…	17	29	2	55	0.602783	0.0492931	0.627126	0.740823
9.03953e-11	72	501	Vesicle-mediated transport	AT1G04750 AT1G09330 AT1G15880 AT1G16240 AT1G21900 AT1G26670 AT1G28490 AT1G36050 AT1G36980 AT1G50500 AT1G57620 AT1G68110 AT1G69460 AT1G73030 AT2G01470 AT2G14720 AT2G19950 AT2G23310 AT2G24765 AT2G33120 AT2G36900 AT2G40060 AT2G44610 AT3G05710 AT3G11530 AT3G17440 AT3G22845 AT3G46060 AT3G47810 AT3G53610 AT3G54300 AT3G56190 AT3G62290 AT4G17730 AT4G27040 AT4G28540 AT4G28880 AT4G32150 AT4G39220 AT5G05760…	10	21	2	39	0.77529	0.0523514	0.390913	0.646119
1.04987e-10	136	1284	Macromolecule localization	AT1G03550 AT1G05810 AT1G09330 AT1G16240 AT1G16920 AT1G21360 AT1G21900 AT1G22740 AT1G26670 AT1G28490 AT1G29760 AT1G47270 AT1G49300 AT1G53320 AT1G57620 AT1G61250 AT1G65040 AT1G69460 AT1G73030 AT2G01470 AT2G02160 AT2G14255 AT2G14720 AT2G18280 AT2G19760 AT2G23310 AT2G24765 AT2G33470 AT2G34380 AT2G34690 AT2G36900 AT2G37678 AT2G44610 AT3G05710 AT3G06380 AT3G07560 AT3G11530 AT3G13772 AT3G17440 AT3G21260…	22	35	3	76	0.671824	0.112589	0.61639	0.573664
1.04987e-10	103	866	Establishment of protein localization	AT1G03550 AT1G05810 AT1G09330 AT1G16240 AT1G16920 AT1G21900 AT1G22740 AT1G26670 AT1G28490 AT1G49300 AT1G57620 AT1G61250 AT1G65040 AT1G69460 AT1G73030 AT2G01470 AT2G02160 AT2G14255 AT2G14720 AT2G24765 AT2G36900 AT2G44610 AT3G05710 AT3G07560 AT3G17440 AT3G22845 AT3G46060 AT3G47810 AT3G53120 AT3G53610 AT3G54380 AT3G56190 AT3G62290 AT4G00840 AT4G04200 AT4G17170 AT4G17730 AT4G20410 AT4G27040 AT4G32910…	17	29	2	55	0.602783	0.0492931	0.627126	0.740823
1.11388e-10	108	932	Amide transport	AT1G03550 AT1G05810 AT1G09330 AT1G16240 AT1G16920 AT1G21360 AT1G21900 AT1G22740 AT1G26670 AT1G28490 AT1G49300 AT1G57620 AT1G61250 AT1G65040 AT1G69460 AT1G73030 AT2G01470 AT2G02160 AT2G14255 AT2G14720 AT2G24765 AT2G33470 AT2G34690 AT2G36900 AT2G44610 AT3G05710 AT3G07560 AT3G17440 AT3G21260 AT3G22845 AT3G46060 AT3G47810 AT3G53120 AT3G53610 AT3G54380 AT3G56190 AT3G62290 AT4G00840 AT4G04200 AT4G17170…	17	32	2	57	0.686167	0.0211124	0.6588	0.786776
1.62711e-09	103	912	Peptide transport	AT1G03550 AT1G05810 AT1G09330 AT1G16240 AT1G16920 AT1G21900 AT1G22740 AT1G26670 AT1G28490 AT1G49300 AT1G57620 AT1G61250 AT1G65040 AT1G69460 AT1G73030 AT2G01470 AT2G02160 AT2G14255 AT2G14720 AT2G24765 AT2G36900 AT2G44610 AT3G05710 AT3G07560 AT3G17440 AT3G22845 AT3G46060 AT3G47810 AT3G53120 AT3G53610 AT3G54380 AT3G56190 AT3G62290 AT4G00840 AT4G04200 AT4G17170 AT4G17730 AT4G20410 AT4G27040 AT4G32910…	17	29	2	55	0.602783	0.0492931	0.627126	0.740823
3.38025e-09	144	1464	Organic substance transport	AT1G03550 AT1G05810 AT1G08890 AT1G08900 AT1G09330 AT1G11260 AT1G16240 AT1G16920 AT1G20840 AT1G21360 AT1G21900 AT1G22740 AT1G26670 AT1G28490 AT1G49300 AT1G57620 AT1G61250 AT1G65040 AT1G69460 AT1G73030 AT1G75220 AT1G77210 AT2G01170 AT2G01470 AT2G02160 AT2G14255 AT2G14720 AT2G24765 AT2G33470 AT2G34690 AT2G36900 AT2G40420 AT2G44610 AT3G05710 AT3G07560 AT3G17440 AT3G21260 AT3G22845 AT3G23080 AT3G46060…	23	33	3	85	0.702292	0.327719	0.660723	0.285205
8.49537e-09	122	1189	Nitrogen compound transport	AT1G03550 AT1G05810 AT1G09330 AT1G16240 AT1G16920 AT1G21360 AT1G21900 AT1G22740 AT1G26670 AT1G28490 AT1G49300 AT1G57620 AT1G61250 AT1G65040 AT1G69460 AT1G73030 AT2G01170 AT2G01470 AT2G02160 AT2G14255 AT2G14720 AT2G24765 AT2G33470 AT2G34690 AT2G36900 AT2G40420 AT2G44610 AT3G05710 AT3G07560 AT3G17440 AT3G21260 AT3G22845 AT3G46060 AT3G47810 AT3G53120 AT3G53610 AT3G54380 AT3G56190 AT3G62290 AT4G00840…	19	32	2	69	0.720361	0.0988935	0.736923	0.506596
1.48503e-08	85	727	Intracellular transport	AT1G05810 AT1G15880 AT1G16240 AT1G16920 AT1G21900 AT1G22740 AT1G26670 AT1G28490 AT1G36050 AT1G36980 AT1G49300 AT1G50500 AT1G52710 AT1G57620 AT1G65040 AT1G69460 AT1G73030 AT2G01470 AT2G02160 AT2G14255 AT2G14720 AT2G24765 AT2G36900 AT2G44610 AT3G05710 AT3G07560 AT3G11530 AT3G15640 AT3G17440 AT3G22845 AT3G46060 AT3G47810 AT3G53120 AT3G53610 AT3G54380 AT3G56190 AT3G62290 AT4G00840 AT4G04200 AT4G17170…	17	26	0	42	0.267314	0.0211525	0.932463	0.904072
3.84026e-08	170	1888	Catabolic process	AT1G02300 AT1G02305 AT1G02640 AT1G03230 AT1G05840 AT1G05890 AT1G07230 AT1G12780 AT1G13060 AT1G14400 AT1G15920 AT1G20620 AT1G21400 AT1G21720 AT1G27840 AT1G27980 AT1G28260 AT1G35580 AT1G48430 AT1G49050 AT1G54210 AT1G63180 AT1G63800 AT1G65040 AT1G77480 AT2G02760 AT2G05840 AT2G14170 AT2G14720 AT2G15580 AT2G20680 AT2G28100 AT2G31510 AT2G35780 AT3G01850 AT3G02040 AT3G02340 AT3G02540 AT3G06500 AT3G06580…	22	44	2	102	0.953743	0.084701	0.902459	0.194692
1.14563e-07	152	1661	Organic substance catabolic process	AT1G02300 AT1G02305 AT1G02640 AT1G03230 AT1G05840 AT1G05890 AT1G07230 AT1G12780 AT1G13060 AT1G14400 AT1G15920 AT1G21400 AT1G21720 AT1G27840 AT1G27980 AT1G28260 AT1G35580 AT1G48430 AT1G49050 AT1G63180 AT1G63800 AT1G65040 AT1G77480 AT2G02760 AT2G05840 AT2G14170 AT2G14720 AT2G15580 AT2G20680 AT2G28100 AT2G31510 AT2G35780 AT3G01850 AT3G02040 AT3G02340 AT3G02540 AT3G06500 AT3G06580 AT3G07550 AT3G07990…	19	39	1	93	0.958175	0.106208	0.952406	0.131438
2.06189e-07	143	1550	Cellular catabolic process	AT1G02300 AT1G02305 AT1G05890 AT1G07230 AT1G13060 AT1G14400 AT1G15920 AT1G20620 AT1G21400 AT1G21720 AT1G27840 AT1G27980 AT1G28260 AT1G35580 AT1G48430 AT1G54210 AT1G63800 AT1G65040 AT2G02760 AT2G05840 AT2G14170 AT2G14720 AT2G15580 AT2G20680 AT2G31510 AT2G35780 AT3G02040 AT3G02340 AT3G02540 AT3G06500 AT3G07550 AT3G07990 AT3G11240 AT3G13450 AT3G17000 AT3G19400 AT3G22960 AT3G43960 AT3G53120 AT3G53970…	19	38	2	84	0.919883	0.0708494	0.826669	0.309759
3.28641e-07	23	97	Vacuolar transport	AT1G26670 AT1G36980 AT1G73030 AT2G14720 AT2G36900 AT3G11530 AT3G17440 AT3G28710 AT3G53120 AT4G27040 AT5G39510 AT2G45980 AT5G06140 AT3G62080 AT5G04850 AT5G09260 AT5G63880 AT3G05710 AT3G19770 AT5G46860 AT3G47810 AT3G54300 AT5G45130	6	8	1	8	0.106285	0.0452659	0.160401	0.973564
3.53948e-07	85	783	Establishment of localization in cell	AT1G05810 AT1G15880 AT1G16240 AT1G16920 AT1G21900 AT1G22740 AT1G26670 AT1G28490 AT1G36050 AT1G36980 AT1G49300 AT1G50500 AT1G52710 AT1G57620 AT1G65040 AT1G69460 AT1G73030 AT2G01470 AT2G02160 AT2G14255 AT2G14720 AT2G24765 AT2G36900 AT2G44610 AT3G05710 AT3G07560 AT3G11530 AT3G15640 AT3G17440 AT3G22845 AT3G46060 AT3G47810 AT3G53120 AT3G53610 AT3G54380 AT3G56190 AT3G62290 AT4G00840 AT4G04200 AT4G17170…	17	26	0	42	0.267314	0.0211525	0.932463	0.904072
3.53948e-07	93	886	Organonitrogen compound catabolic process	AT1G02300 AT1G02305 AT1G03230 AT1G05840 AT1G05890 AT1G13060 AT1G14400 AT1G21400 AT1G21720 AT1G27840 AT1G27980 AT1G49050 AT1G63800 AT1G65040 AT1G77480 AT2G02760 AT2G05840 AT2G14170 AT2G14720 AT2G15580 AT2G31510 AT2G35780 AT3G02340 AT3G02540 AT3G07550 AT3G07990 AT3G11240 AT3G13450 AT3G17000 AT3G19400 AT3G43960 AT3G52500 AT3G53120 AT3G53970 AT3G54650 AT3G60130 AT3G63000 AT4G02740 AT4G03510 AT4G14800…	11	29	1	52	0.928982	0.0125867	0.790586	0.546133
5.74851e-07	17	56	Vesicle fusion	AT1G04750 AT1G15880 AT1G16240 AT1G26670 AT1G28490 AT2G33120 AT2G36900 AT3G05710 AT3G17440 AT3G54300 AT4G17730 AT4G32150 AT5G05760 AT5G22360 AT5G26980 AT5G39510 AT5G46860	3	6	0	8	0.370064	0.0570441	0.416677	0.722597
1.19691e-06	82	767	Cellular protein localization	AT1G05810 AT1G16240 AT1G16920 AT1G21900 AT1G22740 AT1G26670 AT1G28490 AT1G47270 AT1G49300 AT1G53320 AT1G57620 AT1G65040 AT1G69460 AT2G02160 AT2G14255 AT2G14720 AT2G18280 AT2G19760 AT2G23310 AT2G24765 AT2G36900 AT2G37678 AT2G44610 AT3G05710 AT3G06380 AT3G07560 AT3G11530 AT3G13772 AT3G17440 AT3G22845 AT3G46060 AT3G47810 AT3G53120 AT3G53610 AT3G54380 AT3G56190 AT3G62290 AT4G00840 AT4G04200 AT4G09550…	16	24	0	42	0.306872	0.041658	0.925723	0.829027
1.44173e-06	68	594	Intracellular protein transport	AT1G05810 AT1G16240 AT1G16920 AT1G21900 AT1G22740 AT1G26670 AT1G28490 AT1G49300 AT1G57620 AT1G65040 AT1G69460 AT2G02160 AT2G14255 AT2G14720 AT2G24765 AT2G36900 AT2G44610 AT3G05710 AT3G07560 AT3G17440 AT3G22845 AT3G46060 AT3G47810 AT3G53120 AT3G53610 AT3G54380 AT3G56190 AT3G62290 AT4G00840 AT4G04200 AT4G17170 AT4G17730 AT4G20410 AT4G27040 AT4G32910 AT5G03530 AT5G03830 AT5G05760 AT5G26980 AT5G27280…	14	20	0	34	0.237821	0.0514296	0.884219	0.852414
1.55346e-06	64	548	Monocarboxylic acid metabolic process	AT1G09430 AT1G33990 AT1G53280 AT1G79750 AT2G04540 AT2G18750 AT3G02630 AT3G22960 AT3G45770 AT3G47340 AT3G50440 AT3G60510 AT4G29010 AT4G34020 AT5G08100 AT5G08415 AT5G14780 AT5G27520 AT5G52920 AT5G65940 AT1G07240 AT1G08980 AT1G79440 AT3G51840 AT5G04620 AT5G07010 AT5G35360 AT5G54080 AT5G57850 AT1G01090 AT1G34430 AT1G54580 AT1G54630 AT1G62640 AT2G04240 AT2G05990 AT2G26640 AT2G28630 AT2G31350 AT2G34590…	16	10	0	38	0.0594977	0.852158	0.868564	0.307999
1.55346e-06	100	1013	Cellular localization	AT1G05810 AT1G15880 AT1G16240 AT1G16920 AT1G21900 AT1G22740 AT1G26670 AT1G28490 AT1G36050 AT1G36980 AT1G47270 AT1G49300 AT1G50500 AT1G52710 AT1G53320 AT1G57620 AT1G65040 AT1G69460 AT1G73030 AT2G01470 AT2G02160 AT2G14255 AT2G14720 AT2G18280 AT2G19760 AT2G23310 AT2G24765 AT2G36900 AT2G37678 AT2G44610 AT3G05710 AT3G06380 AT3G07560 AT3G11530 AT3G13772 AT3G15640 AT3G17440 AT3G22845 AT3G29130 AT3G46060…	20	29	0	51	0.258946	0.0341764	0.958025	0.867487
1.55346e-06	17	60	Organelle membrane fusion	AT1G04750 AT1G15880 AT1G16240 AT1G26670 AT1G28490 AT2G33120 AT2G36900 AT3G05710 AT3G17440 AT3G54300 AT4G17730 AT4G32150 AT5G05760 AT5G22360 AT5G26980 AT5G39510 AT5G46860	3	6	0	8	0.370064	0.0570441	0.416677	0.722597
3.50688e-06	14	43	Response to absence of light	AT1G21400 AT2G37678 AT2G43400 AT3G06850 AT3G13450 AT3G48390 AT4G02380 AT4G24230 AT4G24800 AT5G18170 AT5G53980 AT5G63190 AT1G31812 AT3G47340	0	0	0	14	0.938652	0.967913	0.358467	0
4.241e-06	10	21	Branched-chain amino acid catabolic process	AT1G21400 AT2G14170 AT3G13450 AT4G34030 AT1G03090 AT3G45300 AT1G71170 AT5G65940 AT2G43400 AT5G43430	0	3	0	7	0.863811	0.154302	0.271718	0.123934
5.47829e-06	82	800	Cellular macromolecule localization	AT1G05810 AT1G16240 AT1G16920 AT1G21900 AT1G22740 AT1G26670 AT1G28490 AT1G47270 AT1G49300 AT1G53320 AT1G57620 AT1G65040 AT1G69460 AT2G02160 AT2G14255 AT2G14720 AT2G18280 AT2G19760 AT2G23310 AT2G24765 AT2G36900 AT2G37678 AT2G44610 AT3G05710 AT3G06380 AT3G07560 AT3G11530 AT3G13772 AT3G17440 AT3G22845 AT3G46060 AT3G47810 AT3G53120 AT3G53610 AT3G54380 AT3G56190 AT3G62290 AT4G00840 AT4G04200 AT4G09550…	16	24	0	42	0.306872	0.041658	0.925723	0.829027
1.14777e-05	36	250	Small molecule catabolic process	AT1G12780 AT1G21400 AT1G48430 AT1G63180 AT2G14170 AT3G01850 AT3G06580 AT3G13450 AT3G60510 AT4G29010 AT4G34030 AT5G08100 AT5G14780 AT5G27520 AT5G54080 AT5G65940 AT1G03090 AT1G79440 AT3G45300 AT3G51840 AT4G33150 AT1G17160 AT1G53280 AT1G71170 AT2G31350 AT2G43430 AT3G10850 AT5G58220 AT2G42790 AT3G58750 AT2G43400 AT3G07560 AT5G25760 AT5G43430 AT1G64660 AT3G47340	3	5	0	28	0.911186	0.826955	0.680642	0.00268107
1.14777e-05	18	77	Membrane fusion	AT1G04750 AT1G15880 AT1G16240 AT1G26670 AT1G28490 AT2G33120 AT2G36900 AT3G05710 AT3G17440 AT3G54300 AT4G17730 AT4G32150 AT5G05760 AT5G22360 AT5G26980 AT5G39510 AT5G46860 AT1G68110	3	6	0	9	0.414595	0.076346	0.434882	0.645083
1.21996e-05	69	647	Protein catabolic process	AT1G02300 AT1G02305 AT1G03230 AT1G05840 AT1G05890 AT1G13060 AT1G14400 AT1G21720 AT1G27840 AT1G49050 AT1G63800 AT1G65040 AT1G77480 AT2G02760 AT2G05840 AT2G14720 AT2G15580 AT2G31510 AT2G35780 AT3G02340 AT3G02540 AT3G07550 AT3G07990 AT3G11240 AT3G17000 AT3G19400 AT3G43960 AT3G52500 AT3G53120 AT3G53970 AT3G54650 AT3G63000 AT4G02740 AT4G03510 AT4G14800 AT4G17040 AT4G19670 AT4G27040 AT4G28270 AT4G33490…	10	25	1	33	0.724194	0.00195153	0.638506	0.921829
2.91222e-05	173	2150	Response to abiotic stimulus	AT1G01620 AT1G51550 AT2G01940 AT2G34430 AT2G37678 AT3G51910 AT3G60130 AT3G60250 AT5G47080 AT5G65050 AT1G09570 AT1G60940 AT2G20180 AT2G43010 AT2G43790 AT3G50500 AT4G01120 AT5G63650 AT5G66880 AT1G22790 AT2G33390 AT3G15620 AT5G66250 AT1G01140 AT1G02500 AT1G03230 AT1G04410 AT1G12910 AT1G20620 AT1G21400 AT1G22640 AT1G25275 AT1G31812 AT1G49240 AT1G51400 AT1G54100 AT1G62480 AT1G62820 AT1G64660 AT1G72650…	10	31	5	127	0.999998	0.873855	0.454822	2.71768e-06
3.29255e-05	211	2738	Transport	AT1G03550 AT1G04750 AT1G05810 AT1G08890 AT1G08900 AT1G09330 AT1G11260 AT1G15880 AT1G16240 AT1G16920 AT1G20840 AT1G21360 AT1G21900 AT1G22740 AT1G26670 AT1G28490 AT1G36050 AT1G36980 AT1G49300 AT1G50500 AT1G52710 AT1G57620 AT1G61250 AT1G65040 AT1G68110 AT1G69460 AT1G73030 AT1G75220 AT1G77210 AT2G01170 AT2G01470 AT2G02160 AT2G14255 AT2G14720 AT2G19950 AT2G23310 AT2G24765 AT2G33120 AT2G33470 AT2G34690…	33	51	6	121	0.795049	0.17705	0.488293	0.43592
3.56092e-05	160	1963	Small molecule metabolic process	AT1G04410 AT1G09430 AT1G12230 AT1G12780 AT1G13700 AT1G19400 AT1G21400 AT1G33990 AT1G48430 AT1G52710 AT1G53280 AT1G63180 AT1G64660 AT1G75180 AT1G78660 AT1G79750 AT2G02765 AT2G04540 AT2G14170 AT2G18750 AT2G22450 AT2G28100 AT2G31810 AT2G42790 AT2G43080 AT2G47650 AT3G01850 AT3G02630 AT3G06580 AT3G10030 AT3G13450 AT3G15640 AT3G22460 AT3G22960 AT3G26720 AT3G45770 AT3G47340 AT3G50440 AT3G53520 AT3G58750…	29	32	2	97	0.44411	0.668391	0.878777	0.158545
6.35632e-05	15	62	Rab protein signal transduction	AT1G05810 AT1G16920 AT1G22740 AT1G49300 AT2G44610 AT3G46060 AT3G53610 AT4G17170 AT5G03530 AT5G45130 AT5G47520 AT5G59150 AT5G59840 AT5G60860 AT5G64813	3	3	0	9	0.280905	0.419113	0.378489	0.314997
7.70587e-05	18	88	Ras protein signal transduction	AT1G05810 AT1G16920 AT1G22740 AT1G49300 AT2G44610 AT3G07880 AT3G46060 AT3G53610 AT4G17170 AT4G35020 AT5G03530 AT5G45130 AT5G47520 AT5G59150 AT5G59840 AT5G60860 AT5G62880 AT5G64813	4	4	0	10	0.214206	0.35264	0.434882	0.459964
8.05565e-05	74	752	Response to light stimulus	AT1G51550 AT2G34430 AT2G37678 AT3G60250 AT5G47080 AT1G09570 AT2G20180 AT2G43010 AT4G01120 AT1G22790 AT2G33390 AT3G15620 AT5G66250 AT1G12910 AT1G20620 AT1G21400 AT1G51400 AT1G75780 AT1G80920 AT2G06850 AT2G26640 AT2G37640 AT2G41430 AT2G42870 AT2G43400 AT2G45050 AT3G06850 AT3G08550 AT3G13450 AT3G48390 AT3G51910 AT3G55850 AT3G60530 AT4G02380 AT4G24230 AT4G24800 AT4G28880 AT4G32890 AT5G09740 AT5G18100…	3	14	3	54	0.999669	0.667832	0.200316	0.00154196
8.05565e-05	211	2779	Establishment of localization	AT1G03550 AT1G04750 AT1G05810 AT1G08890 AT1G08900 AT1G09330 AT1G11260 AT1G15880 AT1G16240 AT1G16920 AT1G20840 AT1G21360 AT1G21900 AT1G22740 AT1G26670 AT1G28490 AT1G36050 AT1G36980 AT1G49300 AT1G50500 AT1G52710 AT1G57620 AT1G61250 AT1G65040 AT1G68110 AT1G69460 AT1G73030 AT1G75220 AT1G77210 AT2G01170 AT2G01470 AT2G02160 AT2G14255 AT2G14720 AT2G19950 AT2G23310 AT2G24765 AT2G33120 AT2G33470 AT2G34690…	33	51	6	121	0.795049	0.17705	0.488293	0.43592
8.11956e-05	225	3000	Localization	AT1G03550 AT1G04750 AT1G05810 AT1G08890 AT1G08900 AT1G09330 AT1G11260 AT1G15880 AT1G16240 AT1G16920 AT1G20840 AT1G21360 AT1G21900 AT1G22740 AT1G26670 AT1G28490 AT1G29760 AT1G36050 AT1G36980 AT1G47270 AT1G49300 AT1G50500 AT1G52710 AT1G53320 AT1G57620 AT1G61250 AT1G65040 AT1G68110 AT1G69460 AT1G73030 AT1G75220 AT1G77210 AT2G01170 AT2G01470 AT2G02160 AT2G14255 AT2G14720 AT2G18280 AT2G19760 AT2G19950…	38	53	6	128	0.640495	0.231899	0.555989	0.490505
0.00010957	58	548	Proteolysis involved in cellular protein catabolic process	AT1G02300 AT1G02305 AT1G05890 AT1G13060 AT1G14400 AT1G21720 AT1G27840 AT1G63800 AT1G65040 AT2G02760 AT2G05840 AT2G14720 AT2G15580 AT2G31510 AT2G35780 AT3G02340 AT3G02540 AT3G07550 AT3G07990 AT3G11240 AT3G17000 AT3G19400 AT3G43960 AT3G53120 AT3G53970 AT3G54650 AT3G63000 AT4G02740 AT4G03510 AT4G14800 AT4G17040 AT4G19670 AT4G27040 AT4G28270 AT4G39090 AT5G05080 AT5G05750 AT5G20620 AT5G23140 AT5G23210…	8	22	1	27	0.744154	0.00158899	0.54398	0.929678
0.000164205	35	272	Fatty acid metabolic process	AT1G09430 AT2G04540 AT3G02630 AT3G45770 AT3G60510 AT4G29010 AT5G08415 AT5G27520 AT5G65940 AT3G51840 AT5G35360 AT1G54580 AT1G54630 AT1G62640 AT2G05990 AT2G26640 AT2G28630 AT2G38040 AT3G05020 AT3G06850 AT3G15290 AT3G48530 AT5G10160 AT5G16370 AT5G21170 AT1G79700 AT2G42790 AT3G58750 AT3G07560 AT3G10520 AT3G56130 AT4G03560 AT5G25760 AT5G52920 AT1G79750	7	7	0	21	0.291372	0.504483	0.670354	0.301624
0.000164205	18	94	Small GTPase mediated signal transduction	AT1G05810 AT1G16920 AT1G22740 AT1G49300 AT2G44610 AT3G07880 AT3G46060 AT3G53610 AT4G17170 AT4G35020 AT5G03530 AT5G45130 AT5G47520 AT5G59150 AT5G59840 AT5G60860 AT5G62880 AT5G64813	4	4	0	10	0.214206	0.35264	0.434882	0.459964
0.000164205	100	1133	Carboxylic acid metabolic process	AT1G04410 AT1G09430 AT1G19400 AT1G21400 AT1G33990 AT1G53280 AT1G64660 AT1G75180 AT1G78660 AT1G79750 AT2G02765 AT2G04540 AT2G14170 AT2G18750 AT2G31810 AT2G42790 AT2G43080 AT3G02630 AT3G13450 AT3G22460 AT3G22960 AT3G45770 AT3G47340 AT3G50440 AT3G58750 AT3G60510 AT4G02610 AT4G29010 AT4G33910 AT4G34020 AT4G34030 AT5G08100 AT5G08415 AT5G14780 AT5G25900 AT5G27520 AT5G52920 AT5G54080 AT5G65940 AT1G03090…	20	16	1	63	0.258946	0.902702	0.822802	0.0946234
0.000164205	78	826	Cellular lipid metabolic process	AT1G07230 AT1G09430 AT1G14290 AT1G16560 AT1G27980 AT1G43580 AT1G68000 AT1G76490 AT1G78480 AT2G04540 AT2G15230 AT2G37940 AT3G02040 AT3G02630 AT3G45770 AT3G51830 AT3G60510 AT4G16710 AT4G17190 AT4G25970 AT4G29010 AT4G30580 AT4G38570 AT5G08415 AT5G10050 AT5G25900 AT5G27450 AT5G27520 AT5G47770 AT5G51180 AT5G64090 AT5G65940 AT1G07240 AT1G15110 AT1G26640 AT3G26840 AT3G51520 AT3G51840 AT4G21540 AT5G23670…	14	17	2	45	0.440786	0.434359	0.441017	0.409595
0.000164205	58	557	Cellular protein catabolic process	AT1G02300 AT1G02305 AT1G05890 AT1G13060 AT1G14400 AT1G21720 AT1G27840 AT1G63800 AT1G65040 AT2G02760 AT2G05840 AT2G14720 AT2G15580 AT2G31510 AT2G35780 AT3G02340 AT3G02540 AT3G07550 AT3G07990 AT3G11240 AT3G17000 AT3G19400 AT3G43960 AT3G53120 AT3G53970 AT3G54650 AT3G63000 AT4G02740 AT4G03510 AT4G14800 AT4G17040 AT4G19670 AT4G27040 AT4G28270 AT4G39090 AT5G05080 AT5G05750 AT5G20620 AT5G23140 AT5G23210…	8	22	1	27	0.744154	0.00158899	0.54398	0.929678
0.000165907	25	163	Organic acid catabolic process	AT1G21400 AT2G14170 AT3G13450 AT3G60510 AT4G29010 AT4G34030 AT5G08100 AT5G14780 AT5G27520 AT5G54080 AT5G65940 AT1G03090 AT1G79440 AT3G45300 AT3G51840 AT4G33150 AT1G71170 AT2G42790 AT3G58750 AT2G43400 AT3G07560 AT5G25760 AT5G43430 AT1G64660 AT3G47340	2	4	0	19	0.855441	0.662305	0.547365	0.0144768
0.000165907	25	163	Carboxylic acid catabolic process	AT1G21400 AT2G14170 AT3G13450 AT3G60510 AT4G29010 AT4G34030 AT5G08100 AT5G14780 AT5G27520 AT5G54080 AT5G65940 AT1G03090 AT1G79440 AT3G45300 AT3G51840 AT4G33150 AT1G71170 AT2G42790 AT3G58750 AT2G43400 AT3G07560 AT5G25760 AT5G43430 AT1G64660 AT3G47340	2	4	0	19	0.855441	0.662305	0.547365	0.0144768
0.000166864	74	773	Response to radiation	AT1G51550 AT2G34430 AT2G37678 AT3G60250 AT5G47080 AT1G09570 AT2G20180 AT2G43010 AT4G01120 AT1G22790 AT2G33390 AT3G15620 AT5G66250 AT1G12910 AT1G20620 AT1G21400 AT1G51400 AT1G75780 AT1G80920 AT2G06850 AT2G26640 AT2G37640 AT2G41430 AT2G42870 AT2G43400 AT2G45050 AT3G06850 AT3G08550 AT3G13450 AT3G48390 AT3G51910 AT3G55850 AT3G60530 AT4G02380 AT4G24230 AT4G24800 AT4G28880 AT4G32890 AT5G09740 AT5G18100…	3	14	3	54	0.999669	0.667832	0.200316	0.00154196
0.000281207	99	1138	Lipid metabolic process	AT1G07230 AT1G09430 AT1G14290 AT1G16560 AT1G27980 AT1G43580 AT1G68000 AT1G76490 AT1G78480 AT2G04540 AT2G15230 AT2G32440 AT2G37940 AT3G02040 AT3G02630 AT3G45770 AT3G51830 AT3G60510 AT4G16710 AT4G17190 AT4G25970 AT4G29010 AT4G30580 AT4G38570 AT5G08415 AT5G10050 AT5G13710 AT5G25900 AT5G27450 AT5G27520 AT5G47770 AT5G51180 AT5G64090 AT5G65940 AT1G07240 AT1G15110 AT1G26640 AT3G26840 AT3G51520 AT3G51840…	18	23	3	55	0.426552	0.312419	0.373164	0.578354
0.000372342	4	4	Cellular response to sucrose starvation	AT1G21400 AT3G06850 AT3G13450 AT3G47340	0	0	0	4	0.549539	0.625685	0.119114	0
0.000386773	5	7	Leucine catabolic process	AT4G34030 AT1G03090 AT3G45300 AT2G43400 AT5G43430	0	1	0	4	0.630962	0.299559	0.146606	0.060286
0.000420701	89	1007	Macromolecule catabolic process	AT1G02300 AT1G02305 AT1G02640 AT1G03230 AT1G05840 AT1G05890 AT1G13060 AT1G14400 AT1G15920 AT1G21720 AT1G27840 AT1G28260 AT1G49050 AT1G63800 AT1G65040 AT1G77480 AT2G02760 AT2G05840 AT2G14720 AT2G15580 AT2G20680 AT2G31510 AT2G35780 AT3G02340 AT3G02540 AT3G07550 AT3G07990 AT3G11240 AT3G17000 AT3G19400 AT3G43960 AT3G52500 AT3G53120 AT3G53970 AT3G54650 AT3G63000 AT4G02740 AT4G03510 AT4G14800 AT4G17040…	12	29	1	47	0.838545	0.0064138	0.769935	0.757441
0.000423426	20	121	Vesicle organization	AT1G04750 AT1G15880 AT1G16240 AT1G26670 AT1G28490 AT1G68110 AT2G01470 AT2G33120 AT2G36900 AT3G05710 AT3G17440 AT3G54300 AT4G17730 AT4G32150 AT5G05760 AT5G22360 AT5G26980 AT5G39510 AT5G46860 AT5G09260	3	8	0	9	0.500963	0.0174399	0.469606	0.805669
0.000450398	24	163	Response to light intensity	AT2G43010 AT1G22790 AT2G33390 AT1G21400 AT2G06850 AT2G37678 AT2G41430 AT2G43400 AT3G06850 AT3G13450 AT3G48390 AT3G51910 AT4G02380 AT4G24230 AT4G24800 AT5G18100 AT5G18170 AT5G53980 AT5G63190 AT1G09570 AT2G26300 AT5G60750 AT1G31812 AT3G47340	1	2	0	21	0.947404	0.919997	0.532783	0.000245611
0.000458219	47	437	Ubiquitin-dependent protein catabolic process	AT1G05890 AT1G13060 AT1G14400 AT1G21720 AT1G27840 AT1G63800 AT1G65040 AT2G02760 AT2G05840 AT2G14720 AT2G15580 AT2G31510 AT3G02340 AT3G02540 AT3G07550 AT3G11240 AT3G17000 AT3G53120 AT3G53970 AT3G54650 AT3G63000 AT4G02740 AT4G03510 AT4G14800 AT4G19670 AT4G27040 AT4G28270 AT5G05080 AT5G05750 AT5G27920 AT5G64920 AT1G16890 AT1G64230 AT1G78870 AT4G27960 AT5G18650 AT5G53300 AT1G75950 AT3G61790 AT4G17510…	8	15	1	23	0.482968	0.0361837	0.433515	0.834671
0.000458219	17	93	Organelle fusion	AT1G04750 AT1G15880 AT1G16240 AT1G26670 AT1G28490 AT2G33120 AT2G36900 AT3G05710 AT3G17440 AT3G54300 AT4G17730 AT4G32150 AT5G05760 AT5G22360 AT5G26980 AT5G39510 AT5G46860	3	6	0	8	0.370064	0.0570441	0.416677	0.722597
0.000483972	12	50	Branched-chain amino acid metabolic process	AT1G21400 AT2G14170 AT2G31810 AT3G13450 AT4G34030 AT1G03090 AT3G45300 AT1G10070 AT1G71170 AT5G65940 AT2G43400 AT5G43430	0	3	0	9	0.908595	0.254723	0.316467	0.0561763
0.000526373	16	85	Autophagy	AT1G54210 AT3G57090 AT4G06676 AT5G12390 AT5G61500 AT5G66930 AT4G22330 AT1G62040 AT2G05630 AT2G45170 AT2G45980 AT4G00355 AT4G04620 AT4G16520 AT4G21980 AT1G22740	2	5	1	8	0.57295	0.114384	0.0875342	0.627114
0.000526373	16	85	Process utilizing autophagic mechanism	AT1G54210 AT3G57090 AT4G06676 AT5G12390 AT5G61500 AT5G66930 AT4G22330 AT1G62040 AT2G05630 AT2G45170 AT2G45980 AT4G00355 AT4G04620 AT4G16520 AT4G21980 AT1G22740	2	5	1	8	0.57295	0.114384	0.0875342	0.627114
0.000553104	67	709	Cellular macromolecule catabolic process	AT1G02300 AT1G02305 AT1G05890 AT1G13060 AT1G14400 AT1G15920 AT1G21720 AT1G27840 AT1G28260 AT1G63800 AT1G65040 AT2G02760 AT2G05840 AT2G14720 AT2G15580 AT2G31510 AT2G35780 AT3G02340 AT3G02540 AT3G07550 AT3G07990 AT3G11240 AT3G17000 AT3G19400 AT3G43960 AT3G53120 AT3G53970 AT3G54650 AT3G63000 AT4G02740 AT4G03510 AT4G14800 AT4G17040 AT4G19670 AT4G27040 AT4G28270 AT4G39090 AT5G05080 AT5G05750 AT5G20620…	10	25	1	31	0.686228	0.00118845	0.62254	0.950354
0.000553104	39	341	Monocarboxylic acid biosynthetic process	AT1G09430 AT1G53280 AT2G04540 AT2G18750 AT3G22960 AT3G47340 AT4G34020 AT5G08415 AT5G52920 AT1G08980 AT5G04620 AT5G35360 AT5G57850 AT1G01090 AT1G34430 AT1G54580 AT1G54630 AT1G62640 AT2G04240 AT2G05990 AT2G26640 AT2G28630 AT2G34590 AT2G38040 AT3G02630 AT3G05020 AT3G06850 AT3G25860 AT3G45770 AT3G48530 AT5G10160 AT5G21170 AT1G79700 AT1G02860 AT3G56130 AT4G03560 AT4G29010 AT1G22640 AT1G79750	13	4	0	22	0.00631318	0.947446	0.70962	0.469411
0.00058752	72	780	Protein ubiquitination	AT1G05890 AT1G14400 AT1G16890 AT1G27840 AT1G65040 AT1G78870 AT2G02760 AT2G31510 AT2G36060 AT3G13430 AT3G52560 AT3G60300 AT4G19670 AT4G26400 AT5G20620 AT5G40250 AT5G56340 AT3G05200 AT4G27880 AT5G18650 AT5G25760 AT5G64920 AT1G02860 AT1G45976 AT1G63800 AT1G64230 AT1G75950 AT1G76920 AT2G01735 AT2G02870 AT2G04240 AT2G14720 AT2G15580 AT2G17450 AT2G18670 AT2G21950 AT2G28840 AT2G33340 AT3G02340 AT3G06380…	10	16	1	45	0.77529	0.397979	0.66145	0.144844
0.000631239	31	247	Membrane organization	AT1G04750 AT1G15880 AT1G16240 AT1G21360 AT1G26670 AT1G28490 AT1G56200 AT1G68110 AT2G01470 AT2G30440 AT2G33120 AT2G33470 AT2G34690 AT2G36900 AT3G05710 AT3G17440 AT3G21260 AT3G54300 AT4G17730 AT4G32150 AT5G05760 AT5G22360 AT5G26980 AT5G39510 AT5G46860 AT5G09260 AT1G54320 AT5G46150 AT1G50500 AT2G04540 AT2G26300	3	11	0	17	0.837028	0.0244249	0.625779	0.528922
0.000743261	33	273	Response to extracellular stimulus	AT1G62040 AT2G05630 AT2G45170 AT3G13450 AT4G04620 AT4G16520 AT4G21980 AT5G20150 AT2G43790 AT1G20620 AT1G21400 AT1G64660 AT2G27190 AT3G06850 AT3G47340 AT3G48390 AT4G02380 AT4G24800 AT4G37870 AT5G12200 AT5G21170 AT5G26880 AT5G49450 AT5G63190 AT3G17000 AT1G01140 AT1G30270 AT1G43700 AT2G43350 AT3G06110 AT4G22330 AT5G16470 AT5G58220	2	4	1	26	0.9528	0.874895	0.275388	0.00246225
0.000857604	59	611	Lipid biosynthetic process	AT1G09430 AT1G14290 AT1G16560 AT1G43580 AT1G68000 AT1G76490 AT1G78480 AT2G04540 AT2G32440 AT2G37940 AT4G17190 AT4G25970 AT4G30580 AT4G38570 AT5G08415 AT5G13710 AT5G25900 AT5G27450 AT5G47770 AT1G15110 AT1G26640 AT3G51520 AT5G23670 AT5G35360 AT5G48110 AT1G48300 AT1G54580 AT1G54630 AT1G62640 AT2G04240 AT2G05990 AT2G26640 AT2G28630 AT2G38040 AT3G02630 AT3G05020 AT3G06850 AT3G07180 AT3G45770 AT3G47350…	14	11	3	31	0.1005	0.655701	0.112378	0.714735
0.000857604	16	89	Photomorphogenesis	AT3G55850 AT1G09570 AT1G14290 AT1G20900 AT1G76500 AT2G20180 AT2G24790 AT2G37678 AT2G43010 AT3G48590 AT3G48780 AT4G28880 AT5G23040 AT5G23670 AT5G63470 AT5G64813	1	3	1	11	0.813473	0.472826	0.0875342	0.113483
0.000860844	13	62	Endosomal transport	AT1G26670 AT1G36980 AT1G50500 AT1G73030 AT2G36900 AT2G44610 AT3G11530 AT3G17440 AT3G47810 AT4G27040 AT5G39510 AT3G53120 AT3G20290	2	5	0	6	0.425999	0.0442066	0.3378	0.698044
0.000867998	47	452	Modification-dependent protein catabolic process	AT1G05890 AT1G13060 AT1G14400 AT1G21720 AT1G27840 AT1G63800 AT1G65040 AT2G02760 AT2G05840 AT2G14720 AT2G15580 AT2G31510 AT3G02340 AT3G02540 AT3G07550 AT3G11240 AT3G17000 AT3G53120 AT3G53970 AT3G54650 AT3G63000 AT4G02740 AT4G03510 AT4G14800 AT4G19670 AT4G27040 AT4G28270 AT5G05080 AT5G05750 AT5G20620 AT5G27920 AT5G64920 AT1G16890 AT1G64230 AT1G78870 AT4G27960 AT5G18650 AT5G53300 AT1G75950 AT3G61790…	8	15	1	23	0.482968	0.0361837	0.433515	0.834671
0.00104524	23	163	Fatty acid biosynthetic process	AT1G09430 AT2G04540 AT5G08415 AT5G35360 AT1G54580 AT1G54630 AT1G62640 AT2G05990 AT2G26640 AT2G28630 AT2G38040 AT3G02630 AT3G05020 AT3G06850 AT3G45770 AT3G48530 AT5G10160 AT5G21170 AT1G79700 AT3G56130 AT4G03560 AT5G52920 AT1G79750	6	3	0	14	0.106285	0.770486	0.517732	0.282624
0.00119447	93	1104	Proteolysis	AT1G02300 AT1G02305 AT1G03230 AT1G05840 AT1G05890 AT1G13060 AT1G14400 AT1G21720 AT1G27840 AT1G49050 AT1G63690 AT1G63800 AT1G65040 AT1G77480 AT1G80210 AT2G02760 AT2G05840 AT2G14720 AT2G15580 AT2G30440 AT2G31510 AT2G35780 AT2G36305 AT3G02340 AT3G02540 AT3G07550 AT3G07990 AT3G11240 AT3G17000 AT3G19400 AT3G43960 AT3G52500 AT3G53120 AT3G53970 AT3G54650 AT3G63000 AT4G02740 AT4G03510 AT4G04200 AT4G14800…	17	27	2	47	0.415466	0.0379956	0.557919	0.876403
0.00119447	4	5	Ceramide transport	AT1G21360 AT2G33470 AT2G34690 AT3G21260	0	2	0	2	0.549539	0.034583	0.119114	0.424463
0.00119447	4	5	Intermembrane lipid transfer	AT1G21360 AT2G33470 AT2G34690 AT3G21260	0	2	0	2	0.549539	0.034583	0.119114	0.424463
0.00119447	4	5	Ceramide 1-phosphate transport	AT1G21360 AT2G33470 AT2G34690 AT3G21260	0	2	0	2	0.549539	0.034583	0.119114	0.424463
0.00130675	29	235	Response to nutrient levels	AT1G62040 AT2G05630 AT2G45170 AT3G13450 AT4G04620 AT4G16520 AT4G21980 AT5G20150 AT2G43790 AT1G20620 AT1G21400 AT1G64660 AT2G27190 AT3G06850 AT3G47340 AT3G48390 AT4G24800 AT4G37870 AT5G12200 AT5G21170 AT5G26880 AT5G49450 AT5G63190 AT1G01140 AT1G30270 AT1G43700 AT3G06110 AT4G22330 AT5G16470	2	4	1	22	0.916251	0.788774	0.228784	0.0105613
0.00130675	11	48	Establishment of protein localization to vacuole	AT1G26670 AT2G14720 AT2G36900 AT3G17440 AT3G53120 AT4G27040 AT5G39510 AT3G47810 AT3G54300 AT5G06140 AT2G45980	3	4	0	4	0.121196	0.0696304	0.294448	0.859509
0.00136398	106	1302	Organic acid metabolic process	AT1G04410 AT1G09430 AT1G19400 AT1G21400 AT1G33990 AT1G53280 AT1G64660 AT1G75180 AT1G78660 AT1G79750 AT2G02765 AT2G04540 AT2G14170 AT2G18750 AT2G31810 AT2G42790 AT2G43080 AT3G02630 AT3G13450 AT3G22460 AT3G22960 AT3G45770 AT3G47340 AT3G50440 AT3G58750 AT3G60130 AT3G60510 AT4G02610 AT4G29010 AT4G33910 AT4G34020 AT4G34030 AT5G08100 AT5G08415 AT5G14780 AT5G25900 AT5G27520 AT5G52920 AT5G54080 AT5G65940…	20	16	1	69	0.358752	0.943842	0.846792	0.0367031
0.00136972	5	9	Protein K63-linked ubiquitination	AT1G16890 AT1G78870 AT2G36060 AT3G52560 AT2G33340	0	1	0	4	0.630962	0.299559	0.146606	0.060286
0.0014189	16	94	Cellular amino acid catabolic process	AT1G21400 AT2G14170 AT3G13450 AT4G34030 AT5G08100 AT5G54080 AT1G03090 AT1G79440 AT3G45300 AT4G33150 AT1G71170 AT5G65940 AT2G43400 AT5G43430 AT1G64660 AT3G47340	1	3	0	12	0.813473	0.472826	0.397886	0.0401045
0.0014189	47	464	Modification-dependent macromolecule catabolic process	AT1G05890 AT1G13060 AT1G14400 AT1G21720 AT1G27840 AT1G63800 AT1G65040 AT2G02760 AT2G05840 AT2G14720 AT2G15580 AT2G31510 AT3G02340 AT3G02540 AT3G07550 AT3G11240 AT3G17000 AT3G53120 AT3G53970 AT3G54650 AT3G63000 AT4G02740 AT4G03510 AT4G14800 AT4G19670 AT4G27040 AT4G28270 AT5G05080 AT5G05750 AT5G20620 AT5G27920 AT5G64920 AT1G16890 AT1G64230 AT1G78870 AT4G27960 AT5G18650 AT5G53300 AT1G75950 AT3G61790…	8	15	1	23	0.482968	0.0361837	0.433515	0.834671
0.00149565	11	49	Protein localization to vacuole	AT1G26670 AT2G14720 AT2G36900 AT3G17440 AT3G53120 AT4G27040 AT5G39510 AT3G47810 AT3G54300 AT5G06140 AT2G45980	3	4	0	4	0.121196	0.0696304	0.294448	0.859509
0.00154291	7	20	Peptide secretion	AT1G09330 AT2G01470 AT3G46060 AT3G53610 AT5G20165 AT5G59840 AT3G05710	3	1	0	3	0.0234688	0.471697	0.199042	0.650614
0.00154291	7	20	Protein secretion	AT1G09330 AT2G01470 AT3G46060 AT3G53610 AT5G20165 AT5G59840 AT3G05710	3	1	0	3	0.0234688	0.471697	0.199042	0.650614
0.00176641	72	815	Protein modification by small protein conjugation	AT1G05890 AT1G14400 AT1G16890 AT1G27840 AT1G65040 AT1G78870 AT2G02760 AT2G31510 AT2G36060 AT3G13430 AT3G52560 AT3G60300 AT4G19670 AT4G26400 AT5G20620 AT5G40250 AT5G56340 AT3G05200 AT4G27880 AT5G18650 AT5G25760 AT5G64920 AT1G02860 AT1G45976 AT1G63800 AT1G64230 AT1G75950 AT1G76920 AT2G01735 AT2G02870 AT2G04240 AT2G14720 AT2G15580 AT2G17450 AT2G18670 AT2G21950 AT2G28840 AT2G33340 AT3G02340 AT3G06380…	10	16	1	45	0.77529	0.397979	0.66145	0.144844
0.00179221	10	42	Protein targeting to vacuole	AT1G26670 AT2G14720 AT2G36900 AT3G17440 AT3G53120 AT5G39510 AT3G47810 AT3G54300 AT5G06140 AT2G45980	3	3	0	4	0.0894683	0.154302	0.271718	0.779726
0.0019006	24	183	Golgi vesicle transport	AT1G15880 AT1G21900 AT1G26670 AT1G36050 AT1G57620 AT1G69460 AT2G01470 AT2G14720 AT2G19950 AT2G23310 AT2G36900 AT2G44610 AT3G17440 AT3G22845 AT4G39220 AT5G05760 AT5G11980 AT5G39510 AT5G06140 AT1G28490 AT2G20930 AT1G50500 AT4G17170 AT5G66030	4	9	0	11	0.443145	0.0226321	0.532783	0.816562
0.00246708	11	52	Vesicle docking	AT1G16240 AT1G28490 AT3G05710 AT3G46060 AT3G53610 AT4G17730 AT5G05760 AT5G26980 AT5G46860 AT5G59840 AT1G12360	2	3	0	6	0.318921	0.202686	0.294448	0.45111
0.00263976	104	1299	Oxoacid metabolic process	AT1G04410 AT1G09430 AT1G19400 AT1G21400 AT1G33990 AT1G53280 AT1G64660 AT1G75180 AT1G78660 AT1G79750 AT2G02765 AT2G04540 AT2G14170 AT2G18750 AT2G31810 AT2G42790 AT2G43080 AT3G02630 AT3G13450 AT3G22460 AT3G22960 AT3G45770 AT3G47340 AT3G50440 AT3G58750 AT3G60130 AT3G60510 AT4G02610 AT4G29010 AT4G33910 AT4G34020 AT4G34030 AT5G08100 AT5G08415 AT5G14780 AT5G25900 AT5G27520 AT5G52920 AT5G54080 AT5G65940…	20	16	1	67	0.32443	0.932187	0.839145	0.0511617
0.00270579	26	211	Cellular response to extracellular stimulus	AT1G62040 AT2G05630 AT2G45170 AT4G04620 AT4G16520 AT4G21980 AT5G20150 AT1G20620 AT1G21400 AT1G64660 AT2G27190 AT3G06850 AT3G13450 AT3G47340 AT4G02380 AT4G37870 AT5G12200 AT5G21170 AT5G26880 AT5G49450 AT3G17000 AT1G01140 AT1G43700 AT2G43350 AT5G16470 AT5G58220	2	3	1	20	0.873509	0.849239	0.194203	0.0100542
0.00275795	7	22	Acetyl-CoA metabolic process	AT1G09430 AT5G27450 AT1G76490 AT1G01090 AT4G33150 AT3G16950 AT3G25860	3	0	0	4	0.0234688	0.820871	0.199042	0.356865
0.00275795	8	29	Nucleoside bisphosphate biosynthetic process	AT1G09430 AT1G28960 AT1G01090 AT2G38040 AT5G35360 AT1G54130 AT3G16950 AT3G25860	2	1	0	5	0.162345	0.547753	0.22404	0.256364
0.00275795	8	29	Ribonucleoside bisphosphate biosynthetic process	AT1G09430 AT1G28960 AT1G01090 AT2G38040 AT5G35360 AT1G54130 AT3G16950 AT3G25860	2	1	0	5	0.162345	0.547753	0.22404	0.256364
0.00275795	8	29	Purine nucleoside bisphosphate biosynthetic process	AT1G09430 AT1G28960 AT1G01090 AT2G38040 AT5G35360 AT1G54130 AT3G16950 AT3G25860	2	1	0	5	0.162345	0.547753	0.22404	0.256364
0.00275795	13	71	Monocarboxylic acid catabolic process	AT3G60510 AT4G29010 AT5G08100 AT5G14780 AT5G27520 AT5G65940 AT1G79440 AT3G51840 AT5G54080 AT2G42790 AT3G58750 AT3G07560 AT5G25760	1	2	0	10	0.710333	0.562345	0.3378	0.0371343
0.00290596	25	201	MRNA splicing, via spliceosome	AT1G02840 AT1G09230 AT1G23860 AT1G27650 AT1G55310 AT2G17530 AT2G33340 AT2G37340 AT2G43370 AT3G04500 AT3G05760 AT3G50670 AT3G53030 AT4G20030 AT4G25500 AT5G12190 AT5G16260 AT5G17440 AT5G27720 AT5G42820 AT5G51410 AT1G77180 AT2G21660 AT5G63370 AT4G36690	8	7	0	10	0.0258835	0.158924	0.547365	0.934672
0.00290596	10	45	Acyl-CoA metabolic process	AT1G09430 AT5G27450 AT1G28960 AT1G76490 AT1G01090 AT2G38040 AT4G33150 AT5G35360 AT3G16950 AT3G25860	3	0	0	7	0.0894683	0.914278	0.271718	0.123934
0.00290596	10	45	Thioester metabolic process	AT1G09430 AT5G27450 AT1G28960 AT1G76490 AT1G01090 AT2G38040 AT4G33150 AT5G35360 AT3G16950 AT3G25860	3	0	0	7	0.0894683	0.914278	0.271718	0.123934
0.00308377	11	54	Membrane docking	AT1G16240 AT1G28490 AT3G05710 AT3G46060 AT3G53610 AT4G17730 AT5G05760 AT5G26980 AT5G46860 AT5G59840 AT1G12360	2	3	0	6	0.318921	0.202686	0.294448	0.45111
0.00308377	11	54	Organelle localization by membrane tethering	AT1G16240 AT1G28490 AT3G05710 AT3G46060 AT3G53610 AT4G17730 AT5G05760 AT5G26980 AT5G46860 AT5G59840 AT1G12360	2	3	0	6	0.318921	0.202686	0.294448	0.45111
0.00377721	26	217	Cellular response to external stimulus	AT1G62040 AT2G05630 AT2G45170 AT4G04620 AT4G16520 AT4G21980 AT5G20150 AT1G20620 AT1G21400 AT1G64660 AT2G27190 AT3G06850 AT3G13450 AT3G47340 AT4G02380 AT4G37870 AT5G12200 AT5G21170 AT5G26880 AT5G49450 AT3G17000 AT1G01140 AT1G43700 AT2G43350 AT5G16470 AT5G58220	2	3	1	20	0.873509	0.849239	0.194203	0.0100542
0.00412669	12	65	Sphingolipid metabolic process	AT1G14290 AT1G27980 AT1G43580 AT2G37940 AT4G21540 AT5G23670 AT3G48780 AT4G22330 AT5G42660 AT1G06515 AT3G55830 AT5G18480	1	5	0	6	0.666589	0.0290563	0.316467	0.583902
0.00485615	10	48	Cellular response to nitrogen levels	AT1G62040 AT2G05630 AT2G45170 AT4G04620 AT4G16520 AT4G21980 AT1G20620 AT5G12200 AT5G21170 AT5G26880	0	1	1	8	0.863811	0.675567	0.0371042	0.0310271
0.00516572	22	174	Cellular response to nutrient levels	AT1G62040 AT2G05630 AT2G45170 AT4G04620 AT4G16520 AT4G21980 AT5G20150 AT1G20620 AT1G21400 AT1G64660 AT2G27190 AT3G06850 AT3G13450 AT3G47340 AT4G37870 AT5G12200 AT5G21170 AT5G26880 AT5G49450 AT1G01140 AT1G43700 AT5G16470	2	3	1	16	0.787145	0.737921	0.14939	0.0411187
0.00534587	4	7	Protein localization to cilium	AT1G47270 AT1G53320 AT2G18280 AT3G06380	0	0	0	4	0.549539	0.625685	0.119114	0
0.00538444	215	3092	Cellular protein modification process	AT1G05890 AT1G06700 AT1G14400 AT1G16560 AT1G16570 AT1G16890 AT1G20650 AT1G27630 AT1G27840 AT1G30270 AT1G30570 AT1G32210 AT1G53280 AT1G54210 AT1G56720 AT1G60940 AT1G62310 AT1G65040 AT1G69220 AT1G69510 AT1G73820 AT1G77540 AT1G77810 AT1G78870 AT1G80210 AT2G02760 AT2G04550 AT2G14255 AT2G27960 AT2G30740 AT2G31510 AT2G36060 AT2G36130 AT2G38130 AT2G41760 AT2G43080 AT3G09780 AT3G11240 AT3G13430 AT3G20410…	40	50	2	123	0.379261	0.268932	0.965177	0.451807
0.00538444	6	18	Thioester biosynthetic process	AT1G09430 AT1G01090 AT2G38040 AT5G35360 AT3G16950 AT3G25860	2	0	0	4	0.0766738	0.770989	0.17324	0.189834
0.00538444	215	3092	Protein modification process	AT1G05890 AT1G06700 AT1G14400 AT1G16560 AT1G16570 AT1G16890 AT1G20650 AT1G27630 AT1G27840 AT1G30270 AT1G30570 AT1G32210 AT1G53280 AT1G54210 AT1G56720 AT1G60940 AT1G62310 AT1G65040 AT1G69220 AT1G69510 AT1G73820 AT1G77540 AT1G77810 AT1G78870 AT1G80210 AT2G02760 AT2G04550 AT2G14255 AT2G27960 AT2G30740 AT2G31510 AT2G36060 AT2G36130 AT2G38130 AT2G41760 AT2G43080 AT3G09780 AT3G11240 AT3G13430 AT3G20410…	40	50	2	123	0.379261	0.268932	0.965177	0.451807
0.00538444	6	18	Acyl-CoA biosynthetic process	AT1G09430 AT1G01090 AT2G38040 AT5G35360 AT3G16950 AT3G25860	2	0	0	4	0.0766738	0.770989	0.17324	0.189834
0.00620206	11	59	Nucleoside bisphosphate metabolic process	AT1G09430 AT5G27450 AT1G28960 AT1G76490 AT1G01090 AT1G54130 AT2G38040 AT4G33150 AT5G35360 AT3G16950 AT3G25860	3	1	0	7	0.121196	0.727562	0.294448	0.230413
0.00620206	11	59	Ribonucleoside bisphosphate metabolic process	AT1G09430 AT5G27450 AT1G28960 AT1G76490 AT1G01090 AT1G54130 AT2G38040 AT4G33150 AT5G35360 AT3G16950 AT3G25860	3	1	0	7	0.121196	0.727562	0.294448	0.230413
0.00620206	11	59	Purine nucleoside bisphosphate metabolic process	AT1G09430 AT5G27450 AT1G28960 AT1G76490 AT1G01090 AT1G54130 AT2G38040 AT4G33150 AT5G35360 AT3G16950 AT3G25860	3	1	0	7	0.121196	0.727562	0.294448	0.230413
0.00642688	75	904	Protein modification by small protein conjugation or removal	AT1G05890 AT1G14400 AT1G16890 AT1G27840 AT1G65040 AT1G78870 AT1G80210 AT2G02760 AT2G31510 AT2G36060 AT3G13430 AT3G52560 AT3G60300 AT4G17510 AT4G19670 AT4G26400 AT5G20620 AT5G40250 AT5G56340 AT5G58575 AT3G05200 AT4G27880 AT5G18650 AT5G25760 AT5G64920 AT1G02860 AT1G45976 AT1G63800 AT1G64230 AT1G75950 AT1G76920 AT2G01735 AT2G02870 AT2G04240 AT2G14720 AT2G15580 AT2G17450 AT2G18670 AT2G21950 AT2G28840…	11	17	1	46	0.724568	0.363604	0.683206	0.192355
0.00696945	15	100	Secretion by cell	AT1G04750 AT1G09330 AT2G01470 AT2G33120 AT3G46060 AT3G53610 AT3G54300 AT4G32150 AT5G20165 AT5G22360 AT5G59840 AT1G12360 AT5G03540 AT3G05710 AT2G44610	4	2	0	9	0.118334	0.66571	0.378489	0.314997
0.00709111	6	19	Pentose metabolic process	AT2G47650 AT3G01850 AT3G53520 AT1G17160 AT3G10740 AT5G57655	0	0	0	6	0.697667	0.770989	0.17324	0
0.00922782	59	682	Response to osmotic stress	AT3G60130 AT1G60940 AT2G43790 AT3G50500 AT5G63650 AT5G66880 AT1G01140 AT1G02500 AT1G03230 AT1G04410 AT1G22640 AT1G49240 AT1G54100 AT1G62480 AT1G72650 AT1G77180 AT2G04240 AT2G21660 AT3G06590 AT3G23490 AT3G48360 AT4G39090 AT5G02840 AT5G07440 AT5G10860 AT5G12250 AT5G17640 AT5G18100 AT5G18170 AT5G67480 AT2G03680 AT3G48680 AT1G15020 AT1G16920 AT1G18260 AT1G21610 AT1G32230 AT1G43700 AT1G49300 AT1G50500…	3	11	1	44	0.996523	0.655701	0.55325	0.00166307
0.0108249	12	73	Protein polyubiquitination	AT1G05890 AT1G14400 AT1G16890 AT1G27840 AT1G65040 AT1G78870 AT2G02760 AT2G31510 AT2G36060 AT3G52560 AT4G19670 AT2G33340	2	3	0	7	0.372917	0.254723	0.316467	0.356259
0.0116491	9	45	Golgi organization	AT1G21900 AT1G57620 AT1G69460 AT2G19950 AT3G22845 AT3G05710 AT1G09330 AT5G11980 AT2G46180	5	1	0	3	0.00177177	0.615741	0.248257	0.863675
0.012018	25	224	RNA splicing, via transesterification reactions	AT1G02840 AT1G09230 AT1G23860 AT1G27650 AT1G55310 AT2G17530 AT2G33340 AT2G37340 AT2G43370 AT3G04500 AT3G05760 AT3G50670 AT3G53030 AT4G20030 AT4G25500 AT5G12190 AT5G16260 AT5G17440 AT5G27720 AT5G42820 AT5G51410 AT1G77180 AT2G21660 AT5G63370 AT4G36690	8	7	0	10	0.0258835	0.158924	0.547365	0.934672
0.012018	25	224	RNA splicing, via transesterification reactions with bulged adenosine as nucleophile	AT1G02840 AT1G09230 AT1G23860 AT1G27650 AT1G55310 AT2G17530 AT2G33340 AT2G37340 AT2G43370 AT3G04500 AT3G05760 AT3G50670 AT3G53030 AT4G20030 AT4G25500 AT5G12190 AT5G16260 AT5G17440 AT5G27720 AT5G42820 AT5G51410 AT1G77180 AT2G21660 AT5G63370 AT4G36690	8	7	0	10	0.0258835	0.158924	0.547365	0.934672
0.0126144	53	606	Response to salt stress	AT3G60130 AT1G60940 AT3G50500 AT5G63650 AT5G66880 AT1G01140 AT1G02500 AT1G03230 AT1G04410 AT1G22640 AT1G49240 AT1G54100 AT1G62480 AT1G72650 AT1G77180 AT2G04240 AT2G21660 AT3G06590 AT3G23490 AT3G48360 AT4G39090 AT5G02840 AT5G07440 AT5G10860 AT5G12250 AT5G17640 AT5G18100 AT5G18170 AT5G67480 AT2G03680 AT2G43790 AT3G48680 AT1G15020 AT1G16920 AT1G18260 AT1G21610 AT1G32230 AT1G49300 AT1G74920 AT2G37678…	2	11	1	39	0.997945	0.493214	0.495645	0.00414974
0.0126144	8	37	Phospholipid transport	AT3G23080 AT4G14500 AT1G21360 AT1G54320 AT2G33470 AT2G34690 AT3G21260 AT5G46150	0	2	0	6	0.797085	0.243531	0.22404	0.0785741
0.0126144	8	37	Sphingolipid biosynthetic process	AT1G14290 AT1G43580 AT2G37940 AT5G23670 AT1G06515 AT3G48780 AT4G22330 AT5G18480	1	2	0	5	0.438925	0.243531	0.22404	0.256364
0.0126144	13	85	Alpha-amino acid catabolic process	AT2G14170 AT4G34030 AT5G08100 AT5G54080 AT1G03090 AT1G79440 AT3G45300 AT4G33150 AT1G71170 AT5G65940 AT2G43400 AT5G43430 AT1G64660	1	3	0	9	0.710333	0.308993	0.3378	0.11965
0.0131074	18	141	Circadian rhythm	AT1G51550 AT3G60250 AT5G47080 AT1G12910 AT2G21660 AT3G06500 AT3G26740 AT3G46640 AT3G48360 AT4G30200 AT4G32890 AT1G77180 AT3G48100 AT3G50000 AT5G02840 AT5G59570 AT5G64813 AT5G67380	1	1	0	16	0.862616	0.927786	0.434882	0.000591752
0.0132222	22	189	Response to starvation	AT1G62040 AT2G05630 AT2G45170 AT4G04620 AT4G16520 AT4G21980 AT5G20150 AT1G20620 AT1G21400 AT1G64660 AT2G27190 AT3G06850 AT3G13450 AT3G47340 AT3G48390 AT4G24800 AT4G37870 AT5G26880 AT5G49450 AT5G63190 AT1G01140 AT1G43700	2	3	1	16	0.787145	0.737921	0.14939	0.0411187
0.0142865	19	154	Cellular response to starvation	AT1G62040 AT2G05630 AT2G45170 AT4G04620 AT4G16520 AT4G21980 AT5G20150 AT1G20620 AT1G21400 AT1G64660 AT2G27190 AT3G06850 AT3G13450 AT3G47340 AT4G37870 AT5G26880 AT5G49450 AT1G01140 AT1G43700	2	3	1	13	0.693995	0.619745	0.117417	0.106704
0.0144377	304	4644	Protein metabolic process	AT1G02300 AT1G02305 AT1G03230 AT1G05840 AT1G05890 AT1G06700 AT1G09150 AT1G13060 AT1G14400 AT1G15920 AT1G16560 AT1G16570 AT1G16890 AT1G20650 AT1G21720 AT1G27630 AT1G27840 AT1G30270 AT1G30570 AT1G32210 AT1G49050 AT1G53280 AT1G54210 AT1G56720 AT1G60940 AT1G62310 AT1G63690 AT1G63800 AT1G65040 AT1G69220 AT1G69510 AT1G73820 AT1G77480 AT1G77540 AT1G77810 AT1G78870 AT1G80210 AT2G02760 AT2G04550 AT2G05840…	57	72	3	172	0.346929	0.190409	0.986085	0.540152
0.014469	5	15	Cell plate assembly	AT1G04750 AT2G33120 AT5G42080 AT3G19770 AT5G03540	1	0	0	4	0.223849	0.707217	0.146606	0.060286
0.014469	8	38	Peroxisome organization	AT1G01820 AT3G07560 AT3G57090 AT5G12390 AT5G27520 AT3G03490 AT5G17550 AT5G25760	1	2	0	5	0.438925	0.243531	0.22404	0.256364
0.014469	8	38	Cytosolic transport	AT1G26670 AT1G50500 AT2G36900 AT2G44610 AT3G17440 AT3G47810 AT5G39510 AT2G45980	1	2	0	5	0.438925	0.243531	0.22404	0.256364
0.0165251	15	110	Secretion	AT1G04750 AT1G09330 AT2G01470 AT2G33120 AT3G46060 AT3G53610 AT3G54300 AT4G32150 AT5G20165 AT5G22360 AT5G59840 AT1G12360 AT5G03540 AT3G05710 AT2G44610	4	2	0	9	0.118334	0.66571	0.378489	0.314997
0.0167528	9	48	Fatty acid beta-oxidation	AT3G60510 AT4G29010 AT5G27520 AT5G65940 AT3G51840 AT2G42790 AT3G58750 AT3G07560 AT5G25760	1	2	0	6	0.503664	0.309795	0.248257	0.179954
0.016798	8	39	Cellular response to nitrogen starvation	AT1G62040 AT2G05630 AT2G45170 AT4G04620 AT4G16520 AT4G21980 AT1G20620 AT5G26880	0	1	1	6	0.797085	0.547753	0.0240608	0.0785741
0.0178609	47	532	Nucleobase-containing small molecule metabolic process	AT1G04410 AT1G09430 AT1G12230 AT1G13700 AT1G52710 AT1G53280 AT2G14170 AT3G01850 AT3G10030 AT3G15640 AT3G22960 AT4G34020 AT4G36940 AT4G37830 AT5G27450 AT5G52920 AT5G58220 AT5G59440 AT1G28960 AT1G76490 AT2G27860 AT4G20070 AT5G60340 AT1G01090 AT1G12780 AT1G17410 AT1G34430 AT1G54130 AT1G55810 AT1G63180 AT2G34590 AT2G38040 AT2G47650 AT3G25860 AT3G27440 AT3G53520 AT3G57550 AT4G23895 AT4G30580 AT4G33150…	10	9	1	27	0.218506	0.590321	0.433515	0.421093
0.021066	4	10	Red light signaling pathway	AT2G20180 AT2G43010 AT1G09570 AT2G24790	1	0	0	3	0.15199	0.625685	0.119114	0.105724
0.021066	4	10	Methylglyoxal catabolic process to lactate	AT1G53280 AT2G31350 AT2G43430 AT3G10850	1	1	0	2	0.15199	0.208742	0.119114	0.424463
0.021066	4	10	Trehalose metabolism in response to stress	AT1G23870 AT1G68020 AT1G70290 AT2G18700	0	0	0	4	0.549539	0.625685	0.119114	0
0.0214758	9	50	Hexose transmembrane transport	AT1G08890 AT1G08900 AT1G11260 AT1G20840 AT1G75220 AT1G77210 AT4G16480 AT5G16150 AT5G61520	0	0	0	9	0.833763	0.890407	0.248257	0
0.0214758	3	5	Response to carbon starvation	AT3G48390 AT4G24800 AT5G63190	0	0	0	3	0.450152	0.521449	0.0907364	0
0.022256	6	24	Golgi to vacuole transport	AT1G26670 AT2G14720 AT2G36900 AT3G17440 AT5G39510 AT5G06140	1	2	0	3	0.297436	0.121971	0.17324	0.482758
0.022256	8	41	Organic hydroxy compound transport	AT1G20840 AT2G34690 AT3G09300 AT4G16480 AT4G22540 AT5G02100 AT5G57240 AT5G59420	1	0	1	6	0.438925	0.859888	0.0240608	0.0785741
0.0232806	18	150	Rhythmic process	AT1G51550 AT3G60250 AT5G47080 AT1G12910 AT1G77180 AT3G46640 AT5G59570 AT2G21660 AT3G06500 AT3G26740 AT3G48360 AT4G30200 AT4G32890 AT3G48100 AT3G50000 AT5G02840 AT5G64813 AT5G67380	1	1	0	16	0.862616	0.927786	0.434882	0.000591752
0.0240959	9	51	Monosaccharide transmembrane transport	AT1G08890 AT1G08900 AT1G11260 AT1G20840 AT1G75220 AT1G77210 AT4G16480 AT5G16150 AT5G61520	0	0	0	9	0.833763	0.890407	0.248257	0
0.0244441	5	17	Pyrimidine nucleoside triphosphate biosynthetic process	AT5G59440 AT1G17410 AT1G55810 AT3G27440 AT4G23895	1	3	0	1	0.223849	0.00929333	0.146606	0.888064
0.0270949	6	25	Leucine metabolic process	AT4G34030 AT1G03090 AT3G45300 AT1G10070 AT2G43400 AT5G43430	0	1	0	5	0.697667	0.388353	0.17324	0.0343763
0.0271379	9	52	Fatty acid catabolic process	AT3G60510 AT4G29010 AT5G27520 AT5G65940 AT3G51840 AT2G42790 AT3G58750 AT3G07560 AT5G25760	1	2	0	6	0.503664	0.309795	0.248257	0.179954
0.0290309	4	11	Methylglyoxal metabolic process	AT1G53280 AT2G31350 AT2G43430 AT3G10850	1	1	0	2	0.15199	0.208742	0.119114	0.424463
0.0290309	4	11	Ketone catabolic process	AT1G53280 AT2G31350 AT2G43430 AT3G10850	1	1	0	2	0.15199	0.208742	0.119114	0.424463
0.0290309	4	11	Methylglyoxal catabolic process	AT1G53280 AT2G31350 AT2G43430 AT3G10850	1	1	0	2	0.15199	0.208742	0.119114	0.424463
0.0300849	9	53	Fatty acid oxidation	AT3G60510 AT4G29010 AT5G27520 AT5G65940 AT3G51840 AT2G42790 AT3G58750 AT3G07560 AT5G25760	1	2	0	6	0.503664	0.309795	0.248257	0.179954
0.0300849	68	861	Response to lipid	AT3G20410 AT4G17870 AT5G12480 AT5G19450 AT5G41260 AT1G02100 AT1G19870 AT1G22300 AT2G14835 AT2G25070 AT2G26110 AT3G50500 AT4G24520 AT5G20650 AT5G62880 AT5G66880 AT1G28490 AT1G74670 AT1G75240 AT2G01540 AT2G04550 AT2G18300 AT2G22660 AT2G26300 AT2G42870 AT2G43350 AT3G06380 AT3G08550 AT3G50700 AT3G55830 AT4G22330 AT5G15230 AT5G63470 AT1G22640 AT1G54100 AT1G77180 AT2G04240 AT2G26980 AT2G43790 AT3G12560…	6	13	1	48	0.973237	0.640895	0.63059	0.00764141
0.0311532	13	96	Protein maturation	AT2G30440 AT2G36305 AT2G38130 AT4G01940 AT4G04200 AT4G30500 AT4G31050 AT5G08100 AT5G08415 AT5G13780 AT2G39000 AT4G25970 AT5G20650	5	0	1	7	0.0187077	0.958978	0.0604761	0.486066
0.0311532	18	155	Supramolecular fiber organization	AT2G03680 AT2G19760 AT3G02180 AT4G09550 AT4G35020 AT5G62880 AT1G10200 AT2G39900 AT3G46000 AT3G55770 AT4G34970 AT3G27000 AT4G14147 AT2G32980 AT3G16640 AT4G28540 AT5G08120 AT5G49720	4	5	0	9	0.214206	0.180317	0.434882	0.645083
0.0338778	7	35	Retrograde transport, endosome to Golgi	AT1G26670 AT1G50500 AT2G36900 AT2G44610 AT3G17440 AT3G47810 AT5G39510	1	2	0	4	0.36978	0.179993	0.199042	0.356865
0.0341234	2	2	Inactivation of MAPK activity	AT2G04550 AT3G06110	0	1	0	1	0.328836	0.0474435	0.0614447	0.325152
0.0341234	3	6	Acetyl-CoA biosynthetic process from pyruvate	AT1G01090 AT3G16950 AT3G25860	2	0	0	1	0.00590562	0.521449	0.0907364	0.604639
0.0341234	2	2	Amino-acid betaine metabolic process	AT1G74920 AT4G29890	0	1	0	1	0.328836	0.0474435	0.0614447	0.325152
0.0341234	2	2	Amino-acid betaine biosynthetic process	AT1G74920 AT4G29890	0	1	0	1	0.328836	0.0474435	0.0614447	0.325152
0.0341234	14	109	ER to Golgi vesicle-mediated transport	AT1G15880 AT1G21900 AT1G26670 AT1G36050 AT1G57620 AT1G69460 AT2G01470 AT2G36900 AT3G17440 AT3G22845 AT5G05760 AT5G39510 AT2G20930 AT4G17170	4	5	0	5	0.0920304	0.0634634	0.358467	0.909312
0.0341234	2	2	Apoptotic mitochondrial changes	AT3G57090 AT5G12390	0	1	0	1	0.328836	0.0474435	0.0614447	0.325152
0.0341234	2	2	Glycine betaine biosynthetic process from choline	AT1G74920 AT4G29890	0	1	0	1	0.328836	0.0474435	0.0614447	0.325152
0.0341234	2	2	Regulation of histone deacetylation	AT5G37055 AT1G75380	1	0	0	1	0.0326721	0.388187	0.0614447	0.325152
0.0341234	2	2	Glycine betaine metabolic process	AT1G74920 AT4G29890	0	1	0	1	0.328836	0.0474435	0.0614447	0.325152
0.0341234	2	2	Glycine betaine biosynthetic process	AT1G74920 AT4G29890	0	1	0	1	0.328836	0.0474435	0.0614447	0.325152
0.0341234	2	2	Negative regulation of MAP kinase activity	AT2G04550 AT3G06110	0	1	0	1	0.328836	0.0474435	0.0614447	0.325152
0.0341234	2	2	Negative regulation of MAPK cascade	AT2G04550 AT3G06110	0	1	0	1	0.328836	0.0474435	0.0614447	0.325152
0.0341234	2	2	Mitochondrial fragmentation involved in apoptotic process	AT3G57090 AT5G12390	0	1	0	1	0.328836	0.0474435	0.0614447	0.325152
0.0341234	3	6	Negative regulation of cytokinin-activated signaling pathway	AT1G15670 AT1G80440 AT3G59940	0	0	0	3	0.450152	0.521449	0.0907364	0
0.0341234	2	2	Regulation of protein deacetylation	AT5G37055 AT1G75380	1	0	0	1	0.0326721	0.388187	0.0614447	0.325152
0.0341234	10	65	Regulation of mRNA metabolic process	AT1G02840 AT1G23860 AT1G55310 AT2G17530 AT2G37340 AT3G53030 AT4G20030 AT4G25500 AT2G17975 AT2G25900	4	2	0	4	0.0216951	0.376434	0.271718	0.779726
0.0342023	89	1195	Carbohydrate metabolic process	AT1G02640 AT1G12780 AT1G17160 AT1G19430 AT1G23870 AT1G27600 AT1G31850 AT1G35580 AT1G48430 AT1G63180 AT1G68020 AT1G70290 AT1G78240 AT2G18700 AT2G20680 AT2G28100 AT2G42790 AT2G47650 AT3G01850 AT3G06500 AT3G06580 AT3G22960 AT3G26720 AT3G53520 AT3G58750 AT4G19120 AT4G37870 AT5G04060 AT5G10560 AT5G14430 AT5G20250 AT5G52920 AT5G64020 AT1G79500 AT3G10740 AT1G01090 AT1G02850 AT1G04410 AT1G12230 AT1G13700…	8	18	0	63	0.98686	0.580822	0.940507	0.00269767
0.0342023	5	19	Valine metabolic process	AT2G14170 AT2G31810 AT1G10070 AT1G71170 AT5G65940	0	2	0	3	0.630962	0.0725176	0.146606	0.287475
0.0342023	5	19	Pyrimidine nucleoside triphosphate metabolic process	AT5G59440 AT1G17410 AT1G55810 AT3G27440 AT4G23895	1	3	0	1	0.223849	0.00929333	0.146606	0.888064
0.0342023	26	262	Proteasomal protein catabolic process	AT1G05890 AT1G13060 AT1G14400 AT1G21720 AT1G27840 AT1G65040 AT2G02760 AT2G05840 AT2G31510 AT3G02540 AT3G07550 AT3G54650 AT4G02740 AT4G03510 AT4G14800 AT4G19670 AT4G28270 AT5G05750 AT5G27920 AT3G53970 AT5G18650 AT3G63000 AT5G41560 AT1G18260 AT1G27520 AT4G29960	6	5	0	15	0.176475	0.512586	0.561491	0.398409
0.0342023	5	19	Endosome transport via multivesicular body sorting pathway	AT1G36980 AT1G73030 AT3G11530 AT4G27040 AT3G53120	1	2	0	2	0.223849	0.0725176	0.146606	0.629943
0.0342023	65	825	Small molecule biosynthetic process	AT1G09430 AT1G53280 AT1G64660 AT2G02765 AT2G04540 AT2G18750 AT2G22450 AT2G31810 AT3G10030 AT3G22460 AT3G22960 AT3G47340 AT4G02610 AT4G34020 AT4G37870 AT5G08415 AT5G25900 AT5G52920 AT1G08980 AT1G79500 AT4G38800 AT5G04620 AT5G23670 AT5G35360 AT5G57850 AT1G01090 AT1G10070 AT1G17410 AT1G34430 AT1G54580 AT1G54630 AT1G55810 AT1G62640 AT1G79790 AT2G04240 AT2G05990 AT2G26640 AT2G28630 AT2G32440 AT2G34590…	18	11	0	36	0.0188953	0.784704	0.872666	0.558437
0.0345005	4	12	Acetyl-CoA biosynthetic process	AT1G09430 AT1G01090 AT3G16950 AT3G25860	2	0	0	2	0.0204201	0.625685	0.119114	0.424463
0.0345005	4	12	Vesicle fusion with Golgi apparatus	AT1G26670 AT2G36900 AT3G17440 AT5G39510	1	1	0	2	0.15199	0.208742	0.119114	0.424463
0.0345005	4	12	Cellular response to red light	AT2G20180 AT2G43010 AT1G09570 AT2G24790	1	0	0	3	0.15199	0.625685	0.119114	0.105724
0.0372487	232	3532	Macromolecule modification	AT1G05890 AT1G06700 AT1G14400 AT1G16560 AT1G16570 AT1G16890 AT1G20650 AT1G27630 AT1G27840 AT1G30270 AT1G30570 AT1G32210 AT1G34150 AT1G53280 AT1G54210 AT1G56720 AT1G60940 AT1G62310 AT1G65040 AT1G69220 AT1G69510 AT1G73820 AT1G77540 AT1G77810 AT1G78870 AT1G80210 AT2G02760 AT2G04550 AT2G14255 AT2G27960 AT2G30740 AT2G31510 AT2G36060 AT2G36130 AT2G38130 AT2G41760 AT2G43080 AT2G47420 AT3G09780 AT3G11240…	46	54	2	130	0.21592	0.26113	0.976824	0.594995
0.0401877	19	174	Monosaccharide metabolic process	AT1G12780 AT1G63180 AT2G28100 AT2G47650 AT3G01850 AT3G06580 AT3G26720 AT3G53520 AT4G37870 AT1G79500 AT1G17160 AT1G53770 AT1G62330 AT2G44500 AT3G10740 AT4G24530 AT5G57655 AT5G64600 AT1G74910	2	5	0	12	0.693995	0.217852	0.452519	0.221921
0.0401877	41	476	Cellular response to lipid	AT3G20410 AT4G17870 AT5G12480 AT5G19450 AT5G41260 AT1G02100 AT5G62880 AT1G28490 AT1G74670 AT1G75240 AT2G01540 AT2G04550 AT2G18300 AT2G22660 AT2G26300 AT2G42870 AT2G43350 AT3G06380 AT3G08550 AT3G50500 AT3G50700 AT3G55830 AT4G22330 AT5G15230 AT5G63470 AT5G66880 AT2G23070 AT1G51940 AT2G20180 AT2G42580 AT3G48360 AT4G21540 AT5G41560 AT5G58220 AT5G58787 AT1G22300 AT1G35160 AT5G10450 AT5G65430 AT2G26980…	2	8	0	31	0.985919	0.55056	0.727462	0.00413869
0.0410896	48	579	Carbohydrate derivative biosynthetic process	AT1G09430 AT1G16560 AT1G16570 AT1G32210 AT1G52710 AT1G77810 AT3G08840 AT3G10030 AT3G15640 AT3G22960 AT4G16710 AT4G38240 AT5G52920 AT5G59440 AT1G28960 AT2G27860 AT1G01090 AT1G08660 AT1G12780 AT1G17410 AT1G20575 AT1G21480 AT1G27520 AT1G34430 AT1G53770 AT1G55810 AT1G62330 AT1G63180 AT2G34590 AT2G38040 AT2G44500 AT2G47650 AT3G07180 AT3G25860 AT3G27440 AT3G48820 AT3G53520 AT3G55830 AT3G58130 AT4G23895…	10	14	1	23	0.240306	0.0824572	0.444163	0.870184
0.0412758	8	47	Regulation of mRNA processing	AT1G02840 AT1G23860 AT1G55310 AT2G17530 AT2G37340 AT3G53030 AT4G20030 AT4G25500	3	2	0	3	0.0402986	0.243531	0.22404	0.776862
0.0412758	5	20	Multivesicular body sorting pathway	AT1G36980 AT1G73030 AT3G11530 AT4G27040 AT3G53120	1	2	0	2	0.223849	0.0725176	0.146606	0.629943
0.0434302	271	4203	Cellular protein metabolic process	AT1G02300 AT1G02305 AT1G05890 AT1G06700 AT1G09150 AT1G13060 AT1G14400 AT1G15920 AT1G16560 AT1G16570 AT1G16890 AT1G20650 AT1G21720 AT1G27630 AT1G27840 AT1G30270 AT1G30570 AT1G32210 AT1G53280 AT1G54210 AT1G56720 AT1G60940 AT1G62310 AT1G63800 AT1G65040 AT1G69220 AT1G69510 AT1G73820 AT1G77540 AT1G77810 AT1G78870 AT1G80210 AT2G02760 AT2G04550 AT2G05840 AT2G14255 AT2G14720 AT2G15580 AT2G27960 AT2G30440…	50	67	3	151	0.399359	0.107488	0.97081	0.645862
0.0462919	6	29	Late endosome to vacuole transport	AT1G36980 AT1G73030 AT3G11530 AT4G27040 AT3G19770 AT5G46860	1	2	0	3	0.297436	0.121971	0.17324	0.482758

## Sheet: Genes_Cot(UP)
Gene ID	Dependence
AT4G14365	PIFs and YUCs
AT1G23140	PIFs and YUCs
AT3G53840	PIFs and YUCs
AT1G10070	PIFs and YUCs
AT4G01335	PIFs and YUCs
AT5G41860	PIFs and YUCs
AT3G15650	PIFs and YUCs
AT4G36450	PIFs and YUCs
AT4G14130	PIFs and YUCs
AT1G08830	PIFs and YUCs
AT2G45510	PIFs and YUCs
AT4G03340	PIFs and YUCs
AT4G40065	PIFs and YUCs
AT2G47485	PIFs and YUCs
AT1G75750	PIFs and YUCs
AT2G23560	PIFs and YUCs
AT1G76620	PIFs and YUCs
AT5G16950	PIFs and YUCs
AT1G15800	PIFs and YUCs
AT3G57580	PIFs and YUCs
AT2G27200	PIFs and YUCs
AT5G01610	PIFs and YUCs
AT5G39450	PIFs and YUCs
AT1G55080	PIFs and YUCs
AT2G02060	PIFs and YUCs
AT4G02550	PIFs and YUCs
AT3G50845	PIFs and YUCs
AT1G69450	PIFs and YUCs
AT4G39550	PIFs and YUCs
AT3G07273	PIFs and YUCs
AT5G57000	PIFs and YUCs
AT3G14130	PIFs and YUCs
AT4G36515	PIFs and YUCs
AT2G33510	PIFs and YUCs
AT4G38545	PIFs and YUCs
AT5G63905	PIFs and YUCs
AT4G30270	PIFs and YUCs
AT2G45315	PIFs and YUCs
AT3G19150	PIFs and YUCs
AT3G26690	PIFs and YUCs
AT3G45290	PIFs and YUCs
AT2G45830	PIFs and YUCs
AT5G49550	PIFs and YUCs
AT3G12650	PIFs and YUCs
AT1G55830	PIFs and YUCs
AT5G08535	PIFs and YUCs
AT5G46850	PIFs and YUCs
AT4G28830	PIFs and YUCs
AT1G71800	PIFs and YUCs
AT2G13800	PIFs and YUCs
AT4G37920	PIFs and YUCs
AT1G11755	PIFs and YUCs
AT3G56950	PIFs and YUCs
AT1G61970	PIFs and YUCs
AT2G30330	PIFs and YUCs
AT2G33820	PIFs and YUCs
AT5G04750	PIFs and YUCs
AT5G50780	PIFs and YUCs
AT4G04960	PIFs and YUCs
AT1G76180	PIFs and YUCs
AT4G38270	PIFs and YUCs
AT4G30560	PIFs and YUCs
AT3G57320	PIFs and YUCs
AT5G52110	PIFs and YUCs
AT4G26210	PIFs and YUCs
AT5G65520	PIFs and YUCs
AT2G34900	PIFs and YUCs
AT2G20930	PIFs and YUCs
AT4G27900	PIFs and YUCs
AT3G12710	PIFs and YUCs
AT2G15910	PIFs and YUCs
AT2G31140	PIFs and YUCs
AT1G69980	PIFs and YUCs
AT5G15880	PIFs and YUCs
AT3G05800	PIFs and YUCs
AT5G18850	PIFs and YUCs
AT3G26360	PIFs and YUCs
AT3G28910	PIFs and YUCs
AT4G16060	PIFs and YUCs
AT3G46180	PIFs and YUCs
AT2G42160	PIFs and YUCs
AT5G12230	PIFs and YUCs
AT1G28960	PIFs and YUCs
AT3G32940	PIFs and YUCs
AT5G07470	PIFs and YUCs
AT3G62810	PIFs and YUCs
AT4G10920	PIFs and YUCs
AT4G31670	PIFs and YUCs
AT5G22080	PIFs and YUCs
AT1G54830	PIFs and YUCs
AT5G41240	PIFs and YUCs
AT3G57090	PIFs and YUCs
AT1G77350	PIFs and YUCs
AT2G25520	PIFs and YUCs
AT1G19430	PIFs and YUCs
AT3G53030	PIFs and YUCs
AT2G28430	PIFs and YUCs
AT3G47590	PIFs and YUCs
AT2G46700	PIFs and YUCs
AT4G33890	PIFs and YUCs
AT1G28490	PIFs and YUCs
AT4G24100	PIFs and YUCs
AT5G14620	PIFs and YUCs
AT1G33970	PIFs and YUCs
AT5G38360	PIFs and YUCs
AT3G11810	PIFs and YUCs
AT2G03470	PIFs and YUCs
AT4G13270	PIFs and YUCs
AT1G55590	PIFs and YUCs
AT1G35516	PIFs and YUCs
AT5G19430	PIFs and YUCs
AT1G63260	PIFs and YUCs
AT1G01440	PIFs and YUCs
AT5G16000	PIFs and YUCs
AT4G32120	PIFs and YUCs
AT2G38800	PIFs and YUCs
AT2G44770	PIFs and YUCs
AT3G18140	PIFs and YUCs
AT4G32240	PIFs and YUCs
AT5G58960	PIFs and YUCs
AT3G50520	PIFs and YUCs
AT4G09630	PIFs and YUCs
AT4G31430	PIFs and YUCs
AT4G18070	PIFs and YUCs
AT1G12310	PIFs and YUCs
AT1G61780	PIFs and YUCs
AT2G22430	PIFs and YUCs
AT5G18800	PIFs and YUCs
AT1G14510	PIFs and YUCs
AT3G01150	PIFs and YUCs
AT2G39080	PIFs and YUCs
AT5G56360	PIFs and YUCs
AT5G04260	PIFs and YUCs
AT2G33120	PIFs and YUCs
AT1G07770	PIFs and YUCs
AT1G64190	PIFs and YUCs
AT4G40060	PIFs and YUCs
AT5G41370	PIFs and YUCs
AT4G26100	PIFs and YUCs
AT3G25840	PIFs and YUCs
AT5G59950	PIFs and YUCs
AT3G13360	PIFs and YUCs
AT3G59090	PIFs and YUCs
AT4G37830	PIFs and YUCs
AT4G29040	PIFs and YUCs
AT5G24910	YUCs
AT2G46430	YUCs
AT5G65495	YUCs
AT1G21400	YUCs
AT4G36900	YUCs
AT5G61400	YUCs
AT3G21755	YUCs
AT5G61520	YUCs
AT5G57550	YUCs
AT1G80960	YUCs
AT5G63480	YUCs
AT3G50440	YUCs
AT5G16230	YUCs
AT3G01430	YUCs
AT3G05200	YUCs
AT3G03180	YUCs
AT2G39100	YUCs
AT1G11740	YUCs
AT2G25300	YUCs
AT3G47610	YUCs
AT5G63880	YUCs
AT5G50375	YUCs
AT3G02340	YUCs
AT1G17530	YUCs
AT5G64260	YUCs
AT4G24050	YUCs
AT1G62480	YUCs
AT3G51390	YUCs
AT1G23860	YUCs
AT5G26980	YUCs
AT2G38050	YUCs
AT1G22570	YUCs
AT5G12190	YUCs
AT1G32460	YUCs
AT4G19003	YUCs
AT1G12450	YUCs
AT1G14890	YUCs
AT4G28630	YUCs
AT1G05720	YUCs
AT1G06400	YUCs
AT1G17970	YUCs
AT1G76090	YUCs
AT1G26930	YUCs
AT1G01990	YUCs
AT3G16570	YUCs
AT1G03150	YUCs
AT4G05060	YUCs
AT4G28270	YUCs
AT4G38260	YUCs
AT5G13050	YUCs
AT5G61580	YUCs
AT5G17280	YUCs
AT5G50320	YUCs
AT5G01800	YUCs
AT1G73030	YUCs
AT4G20380	YUCs
AT5G44250	YUCs
AT5G51070	YUCs
AT1G04830	YUCs
AT3G11800	YUCs
AT3G06430	YUCs
AT3G15690	YUCs
AT2G37170	YUCs
AT1G51940	YUCs
AT2G26210	YUCs
AT1G21920	YUCs
AT3G17880	YUCs
AT1G32210	YUCs
AT4G29950	YUCs
AT2G01450	YUCs
AT3G52560	YUCs
AT3G46060	YUCs
AT3G62660	YUCs
AT4G33940	YUCs
AT1G23440	YUCs
AT2G24360	YUCs
AT1G56700	YUCs
AT3G18050	YUCs
AT4G28260	YUCs
AT4G28860	YUCs
AT2G20260	YUCs
AT4G20410	YUCs
AT1G51400	YUCs
AT3G59110	YUCs
AT5G11520	YUCs
AT1G76920	YUCs
AT2G14910	YUCs
AT4G36730	YUCs
AT2G29700	YUCs
AT1G68140	YUCs
AT3G17000	YUCs
AT1G68580	YUCs
AT3G51730	YUCs
AT5G47770	YUCs
AT5G53300	YUCs
AT5G50850	YUCs
AT2G05518	Neither
AT4G35770	Neither
AT5G23700	Neither
AT4G39070	Neither
AT2G33830	Neither
AT1G08630	Neither
AT1G67265	Neither
AT3G48360	Neither
AT2G15960	Neither
AT3G43850	Neither
AT5G56870	Neither
AT1G68110	Neither
AT1G49130	Neither
AT5G46050	Neither
AT5G54190	Neither
AT3G47340	Neither
AT1G11260	Neither
AT4G27450	Neither
AT5G44572	Neither
AT5G47590	Neither
AT1G03090	Neither
AT5G57655	Neither
AT1G49032	Neither
AT1G14860	Neither
AT1G28330	Neither
AT2G25964	Neither
AT3G15630	Neither
AT4G28040	Neither
AT3G50480	Neither
AT3G15450	Neither
AT3G59068	Neither
AT4G10910	Neither
AT1G15670	Neither
AT3G62550	Neither
AT3G13450	Neither
AT3G45730	Neither
AT1G03850	Neither
AT4G37220	Neither
AT1G12780	Neither
AT5G63160	Neither
AT1G56220	Neither
AT5G07440	Neither
AT1G16510	Neither
AT5G40720	Neither
AT2G42170	Neither
AT3G52480	Neither
AT1G11175	Neither
AT4G36850	Neither
AT5G65925	Neither
AT5G20030	Neither
AT3G48390	Neither
AT3G02040	Neither
AT1G80920	Neither
AT4G38932	Neither
AT1G17455	Neither
AT5G54080	Neither
AT2G44130	Neither
AT3G47965	Neither
AT1G79440	Neither
AT2G37678	Neither
AT4G32480	Neither
AT3G10020	Neither
AT5G18130	Neither
AT4G27410	Neither
AT1G02660	Neither
AT5G27920	Neither
AT3G15620	Neither
AT1G63180	Neither
AT2G39400	Neither
AT1G22370	Neither
AT2G28630	Neither
AT1G79700	Neither
AT5G46330	Neither
AT5G63190	Neither
AT3G49790	Neither
AT1G63460	Neither
AT3G50700	Neither
AT3G48530	Neither
AT3G14310	Neither
AT2G33810	Neither
AT5G07820	Neither
AT5G05435	Neither
AT1G54100	Neither
AT3G06420	Neither
AT1G43245	Neither
AT5G58650	Neither
AT2G18670	Neither
AT5G18170	Neither
AT1G45163	Neither
AT3G50740	Neither
AT5G18600	Neither
AT5G22920	Neither
AT2G42040	Neither
AT4G05330	Neither
AT5G21170	Neither
AT2G46490	Neither
AT2G45245	Neither
AT4G37870	Neither
AT4G21400	Neither
AT2G19800	Neither
AT4G39090	Neither
AT5G14780	Neither
AT2G01340	Neither
AT2G15880	Neither
AT3G50210	Neither
AT2G20670	Neither
AT1G22885	Neither
AT3G60300	Neither
AT4G14270	Neither
AT1G62290	Neither
AT4G36670	Neither
AT4G15780	Neither
AT1G10210	Neither
AT5G05480	Neither
AT5G66052	Neither
AT4G24230	Neither
AT3G16950	Neither
AT5G20250	Neither
AT1G22250	Neither
AT5G16480	Neither
AT4G16710	Neither
AT3G30775	Neither
AT5G24735	Neither
AT5G02100	Neither
AT1G80420	Neither
AT2G45170	Neither
AT4G39180	Neither
AT4G15233	Neither
AT2G24240	Neither
AT1G20840	Neither
AT1G10682	Neither
AT2G14170	Neither
AT1G15350	Neither
AT1G53030	Neither
AT1G28260	Neither
AT3G50500	Neither
AT1G07040	Neither
AT1G47270	Neither
AT2G15890	Neither
AT5G43190	Neither
AT5G16370	Neither
AT5G14390	Neither
AT2G37120	Neither
AT1G78270	Neither
AT1G58180	Neither
AT2G01080	Neither
AT1G02300	Neither
AT1G53440	Neither
AT1G22740	Neither
AT5G49450	Neither
AT1G77210	Neither
AT3G17020	Neither
AT1G49500	Neither
AT4G17730	Neither
AT4G19390	Neither
AT5G44010	Neither
AT4G32890	Neither
AT1G34760	Neither
AT3G16770	Neither
AT4G31290	Neither
AT3G16740	Neither
AT4G08330	Neither
AT2G38820	Neither
AT1G02610	Neither
AT3G48115	Neither
AT4G02370	Neither
AT5G02150	Neither
AT3G54880	Neither
AT2G17880	Neither
AT3G21090	Neither
AT2G42890	Neither
AT2G24550	Neither
AT1G09430	Neither
AT4G35750	Neither
AT1G25275	Neither
AT5G10860	Neither
AT1G21670	Neither
AT5G27830	Neither
AT1G72420	Neither
AT3G47160	Neither
AT1G15400	Neither
AT5G67480	Neither
AT5G59440	Neither
AT2G38400	Neither
AT5G66880	Neither
AT1G62040	Neither
AT1G74740	Neither
AT1G53320	Neither
AT2G22660	Neither
AT4G36920	Neither
AT5G62930	Neither
AT2G43370	Neither
AT5G47180	Neither
AT3G06850	Neither
AT4G10925	Neither
AT4G26400	Neither
AT1G80440	Neither
AT2G36320	Neither
AT2G42790	Neither
AT4G17070	Neither
AT1G49240	Neither
AT5G62865	Neither
AT1G53400	Neither
AT2G26980	Neither
AT3G56130	Neither
AT4G29190	Neither
AT2G43400	Neither
AT3G43670	Neither
AT2G36900	Neither
AT4G16520	Neither
AT4G11360	Neither
AT1G71790	Neither
AT5G64620	Neither
AT3G45300	Neither
AT3G18535	Neither
AT3G62650	Neither
AT5G27520	Neither
AT3G09800	Neither
AT2G16700	Neither
AT1G60140	Neither
AT4G24520	Neither
AT4G21980	Neither
AT2G30930	Neither
AT1G26440	Neither
AT3G19850	Neither
AT1G33050	Neither
AT2G29400	Neither
AT5G04770	Neither
AT5G27280	Neither
AT1G78130	Neither
AT2G31810	Neither
AT1G07950	Neither
AT4G32150	Neither
AT3G11100	Neither
AT5G54200	Neither
AT1G48140	Neither
AT5G58575	Neither
AT2G02950	Neither
AT3G60530	Neither
AT1G75130	Neither
AT1G01240	Neither
AT1G26670	Neither
AT1G67910	Neither
AT3G01520	Neither
AT4G30690	Neither
AT1G64230	Neither
AT4G37300	Neither
AT2G40420	Neither
AT1G78460	Neither
AT3G09735	Neither
AT5G03460	Neither
AT1G23960	Neither
AT5G19120	Neither
AT2G37480	Neither
AT2G46900	Neither
AT3G02630	Neither
AT3G51840	Neither
AT5G25900	Neither
AT2G25200	Neither
AT1G78895	Neither
AT2G34590	Neither
AT1G02960	Neither
AT4G17230	Neither
AT1G76490	Neither
AT5G47070	Neither
AT2G02390	Neither
AT1G76150	Neither
AT1G18270	Neither
AT5G56100	Neither
AT5G48230	Neither
AT1G27290	Neither
AT4G34030	Neither
AT3G26740	Neither
AT2G28900	Neither
AT2G14878	Neither
AT4G15140	Neither
AT3G01850	Neither
AT3G26280	Neither
AT1G23870	Neither
AT2G17440	Neither
AT1G54680	Neither
AT1G48550	Neither
AT5G43440	Neither
AT3G48780	Neither
AT4G27130	Neither
AT5G10745	Neither
AT5G16660	Neither
AT4G05070	Neither
AT2G26300	Neither
AT1G07240	Neither
AT2G30350	Neither
AT1G69360	Neither
AT2G04690	Neither
AT1G04280	Neither
AT2G07180	Neither
AT5G63810	Neither
AT1G09570	Neither
AT5G64860	Neither
AT1G29357	Neither
AT5G27860	Neither
AT3G27420	Neither
AT5G67380	Neither
AT3G56930	Neither
AT1G01448	Neither
AT5G05950	Neither
AT3G52710	Neither
AT2G36400	Neither
AT1G56460	Neither
AT2G24830	Neither
AT1G05810	Neither
AT3G51000	Neither
AT1G21680	Neither
AT1G25230	Neither
AT3G09470	Neither
AT4G27870	Neither
AT5G03455	Neither
AT1G27300	Neither
AT5G03470	Neither
AT3G49940	Neither
AT5G04910	Neither
AT5G40450	Neither
AT5G02160	Neither
AT4G17900	Neither
AT4G03510	Neither
AT5G02840	Neither
AT3G58670	Neither
AT4G03030	Neither
AT1G27650	Neither
AT1G06700	Neither
AT1G15740	Neither
AT3G53990	Neither
AT2G34690	Neither
AT2G39900	Neither
AT5G03200	Neither
AT1G07170	Neither
AT4G35790	Neither
AT5G44020	Neither
AT5G10450	Neither
AT1G11360	Neither
AT2G22970	Neither
AT5G57815	Neither
AT2G20680	Neither
AT2G31800	Neither
AT5G64920	Neither
AT5G16110	Neither
AT4G12070	Neither
AT5G15230	Neither
AT5G54500	Neither
AT5G50390	Neither
AT3G14430	Neither
AT5G37710	Neither
AT1G74940	Neither
AT3G60130	Neither
AT4G21450	Neither
AT5G56020	Neither
AT2G06925	Neither
AT2G24290	Neither
AT5G14120	Neither
AT3G51600	Neither
AT2G15240	Neither
AT2G28840	Neither
AT4G11240	Neither
AT4G33640	Neither
AT1G68100	Neither
AT1G29670	Neither
AT1G27980	Neither
AT3G55770	Neither
AT5G53530	Neither
AT2G01930	Neither
AT2G41430	Neither
AT1G77290	Neither
AT3G52060	Neither
AT4G27440	Neither
AT1G54630	Neither
AT3G61260	Neither
AT5G65110	Neither
AT5G51970	Neither
AT4G04200	Neither
AT5G16150	Neither
AT1G71990	Neither
AT4G09460	Neither
AT5G01350	Neither
AT5G64410	Neither
AT2G32520	Neither
AT3G22960	Neither
AT1G19680	Neither
AT5G23590	Neither
AT5G66290	Neither
AT1G78170	Neither
AT1G77370	Neither
AT3G27770	Neither
AT1G11400	Neither
AT1G59580	Neither
AT2G15570	Neither
AT2G25590	Neither
AT3G01770	Neither
AT2G17550	Neither
AT1G63800	Neither
AT5G11610	Neither
AT3G54380	Neither
AT2G42580	Neither
AT1G70980	Neither
AT1G02640	Neither
AT2G28940	Neither
AT5G04220	Neither
AT1G07020	Neither
AT3G20250	Neither
AT1G79500	Neither
AT1G08980	Neither
AT4G10030	Neither
AT3G16640	Neither
AT1G35580	Neither
AT1G05840	Neither
AT1G63690	Neither
AT5G65430	Neither
AT1G55510	Neither
AT3G20410	Neither
AT3G02070	Neither
AT1G09910	Neither
AT5G47520	Neither
AT2G18700	Neither
AT1G09645	Neither
AT2G20120	Neither
AT2G41710	Neither
AT4G21410	Neither
AT1G76460	Neither
AT4G21510	Neither
AT2G18280	Neither
AT1G21770	Neither
AT2G17380	Neither
AT2G43360	Neither
AT4G38570	Neither
AT5G45490	Neither
AT5G07960	Neither
AT2G15230	Neither
AT5G46250	Neither
AT1G13450	Neither
AT1G08660	Neither
AT5G12200	Neither
AT1G69040	Neither
AT5G49360	Neither
AT5G14240	Neither
AT3G58750	Neither
AT5G64370	Neither
AT1G27150	Neither
AT5G24490	Neither
AT3G06450	Neither
AT3G14150	Neither
AT4G07825	Neither
AT5G05930	Neither
AT5G51400	Neither
AT3G42630	Neither
AT5G25265	Neither
AT1G80460	Neither
AT3G07780	Neither
AT1G02305	Neither
AT2G43760	Neither
AT4G14620	Neither
AT3G19860	Neither
AT2G17290	Neither
AT1G03140	Neither
AT5G06370	Neither
AT4G16480	Neither
AT5G66180	Neither
AT3G03040	Neither
AT1G29970	Neither
AT5G64430	Neither
AT5G59840	Neither
AT5G42890	Neither
AT1G80180	Neither
AT2G17450	Neither
AT3G60250	Neither
AT3G47800	Neither
AT3G02700	Neither
AT5G66160	Neither
AT3G25150	Neither
AT4G20140	Neither
AT3G63080	Neither
AT3G03150	Neither
AT4G38090	Neither
AT1G78240	Neither
AT2G33610	Neither
AT1G50480	Neither
AT1G36070	Neither
AT1G80650	Neither
AT1G62310	Neither
AT5G64180	Neither
AT1G56200	Neither
AT3G18830	Neither
AT3G25910	Neither
AT1G30230	Neither
AT5G20520	Neither
AT5G05690	Neither
AT5G55700	Neither
AT1G72820	Neither
AT5G46150	Neither
AT5G59140	Neither
AT5G42420	Neither
AT3G54366	Neither
AT3G54920	Neither
AT1G51200	Neither
AT2G25070	Neither
AT1G45976	Neither
AT5G18110	Neither
AT5G41990	Neither
AT5G46860	Neither
AT3G53800	Neither
AT2G37025	Neither
AT3G61200	Neither
AT4G28652	Neither
AT1G04750	Neither
AT1G30270	Neither
AT2G47420	Neither
AT1G78830	Neither
AT3G19520	Neither
AT5G55000	Neither
AT5G32440	Neither
AT2G43820	Neither
AT3G07560	Neither
AT2G31350	Neither
AT1G78670	Neither
AT4G14720	Neither
AT1G07230	Neither
AT4G33670	Neither
AT3G50660	Neither
AT3G04880	Neither
AT5G23670	Neither
AT1G16240	Neither
AT5G49820	Neither
AT2G39570	Neither
AT5G02290	Neither
AT4G21534	Neither
AT4G17486	Neither
AT2G03890	Neither
AT5G43280	Neither
AT3G48990	Neither
AT1G48430	Neither
AT1G10200	Neither
AT1G75380	Neither
AT2G21240	Neither
AT3G58680	Neither
AT5G65960	Neither
AT2G01190	Neither
AT1G14740	Neither
AT1G36050	Neither
AT5G06210	Neither
AT2G36060	Neither
AT4G22330	Neither
AT4G28770	Neither
AT1G20620	Neither
AT2G02760	Neither
AT5G56750	Neither
AT3G11450	Neither
AT1G54740	Neither
AT2G26640	Neither
AT4G17790	Neither
AT2G46220	Neither
AT3G22970	Neither
AT2G29020	Neither
AT3G11530	Neither
AT4G00752	Neither
AT5G48160	Neither
AT3G22200	Neither
AT3G19553	Neither
AT5G66030	Neither
AT1G31812	Neither
AT1G30320	Neither
AT3G06500	Neither
AT5G66930	Neither
AT4G21810	Neither
AT3G45770	Neither
AT5G01750	Neither
AT3G01490	Neither
AT3G32930	Neither
AT2G27960	Neither
AT3G51610	Neither
AT1G26580	Neither
AT1G23020	Neither
AT1G08900	Neither
AT1G75800	Neither
AT1G34370	Neither
AT5G46840	Neither
AT3G48140	Neither
AT2G03690	Neither
AT5G58200	Neither
AT4G23470	Neither
AT1G52740	Neither
AT3G11620	Neither
AT5G59960	Neither
AT1G59900	Neither
AT1G70160	Neither
AT4G13940	Neither
AT4G19160	Neither
AT4G30910	Neither
AT4G13640	Neither
AT1G80310	Neither
AT4G35230	Neither
AT1G30880	Neither
AT1G54920	Neither
AT2G41560	Neither
AT3G09030	Neither
AT2G34520	Neither
AT1G19600	Neither
AT5G05360	Neither
AT1G56280	Neither
AT5G08520	Neither
AT3G58490	Neither
AT3G18215	Neither
AT5G51180	Neither
AT1G75630	Neither
AT3G57800	Neither
AT1G72650	Neither
AT5G11280	Neither
AT1G14400	Neither
AT4G24220	Neither
AT2G29980	Neither
AT4G38800	Neither
AT3G10740	Neither
AT5G43100	Neither
AT4G09830	Neither
AT3G23280	Neither
AT3G06110	Neither
AT2G01710	Neither
AT1G05890	Neither
AT5G61530	Neither
AT3G16857	Neither
AT5G11810	Neither
AT3G55830	Neither
AT1G43700	Neither
AT3G23490	Neither
AT5G61590	Neither
AT5G08100	Neither
AT3G01690	Neither
AT4G38240	Neither
AT2G33150	Neither
AT2G36360	Neither
AT1G01230	Neither
AT5G28919	Neither
AT1G02500	Neither
AT3G10850	Neither
AT3G59940	Neither
AT1G03900	Neither
AT1G78660	Neither
AT1G16920	Neither
AT5G45250	Neither
AT2G20740	Neither
AT4G01120	Neither
AT5G41260	Neither
AT2G35690	Neither
AT5G19860	Neither
AT1G69510	Neither
AT5G13570	Neither
AT3G50000	Neither
AT5G48810	Neither
AT5G56140	Neither
AT2G33470	Neither
AT3G51110	Neither
AT1G20693	Neither
AT4G14040	Neither
AT3G62290	Neither
AT5G15530	Neither
AT4G38470	Neither
AT4G32760	Neither
AT5G05750	Neither
AT1G69220	Neither
AT1G75220	Neither
AT1G49300	Neither
AT1G75820	Neither
AT1G62640	Neither
AT5G16470	Neither
AT5G65760	Neither
AT3G12570	Neither
AT5G63370	Neither
AT4G31820	Neither
AT3G47810	Neither
AT3G06380	Neither
AT1G72410	Neither
AT4G22750	Neither
AT2G42780	Neither
AT4G36690	Neither
AT1G68300	Neither
AT2G33630	Neither
AT3G57340	Neither
AT5G42820	Neither
AT5G26740	Neither
AT5G18640	Neither
AT4G17170	Neither
AT3G24315	Neither
AT3G15610	Neither
AT4G18930	Neither
AT3G58500	Neither
AT5G52240	Neither
AT1G53780	Neither
AT2G30440	Neither
AT1G18160	Neither
AT5G57850	Neither
AT1G13980	Neither
AT5G54310	Neither
AT5G52920	Neither
AT4G31080	Neither
AT2G47700	Neither
AT5G13710	Neither
AT3G06580	Neither
AT5G16120	Neither
AT2G24790	Neither
AT3G12490	Neither
AT2G38700	Neither
AT3G60600	Neither
AT4G16180	Neither
AT3G48680	Neither
AT4G21160	Neither
AT4G00355	Neither
AT1G16250	Neither
AT5G10150	Neither
AT5G37780	Neither
AT5G62880	Neither
AT1G58200	Neither
AT4G25500	Neither
AT4G25690	Neither
AT5G63470	Neither
AT1G19910	Neither
AT2G27190	Neither
AT4G32850	Neither
AT3G55260	Neither
AT4G25170	Neither
AT3G10030	Neither
AT1G43130	Neither
AT3G07565	Neither
AT1G76890	Neither
AT3G51830	Neither
AT5G25280	Neither
AT5G42190	Neither
AT5G35200	Neither
AT4G29900	Neither
AT2G30780	Neither
AT1G06110	Neither
AT2G25310	Neither
AT1G79790	Neither
AT4G32440	Neither
AT4G17080	Neither
AT5G53160	Neither
AT5G27380	Neither
AT4G05150	Neither
AT1G58030	Neither
AT2G40880	Neither
AT1G12440	Neither
AT4G01330	Neither
AT1G17160	Neither
AT5G10560	Neither
AT4G28880	Neither
AT2G21520	Neither
AT2G46550	Neither
AT2G04378	Neither
AT3G42790	Neither
AT2G30590	Neither
AT3G15580	Neither
AT1G15880	Neither
AT5G64813	Neither
AT5G16880	Neither
AT1G22790	Neither
AT1G12230	Neither
AT3G10915	Neither
AT1G65040	Neither
AT2G26230	Neither
AT4G33540	Neither
AT1G63110	Neither
AT4G18710	Neither
AT1G76320	Neither
AT5G22360	Neither
AT3G60340	Neither
AT5G55940	Neither
AT5G44680	Neither
AT2G28100	Neither
AT2G25850	Neither
AT4G19860	Neither
AT3G62970	Neither
AT2G44140	Neither
AT4G00730	Neither
AT2G42680	Neither
AT4G17150	Neither
AT5G60620	Neither
AT2G16930	Neither
AT3G04930	Neither
AT2G40410	Neither
AT4G10610	Neither
AT4G25770	Neither
AT1G24160	Neither
AT5G39590	Neither
AT5G64360	Neither
AT2G33340	Neither
AT1G44770	Neither
AT1G10590	Neither
AT5G41940	Neither
AT5G04040	Neither
AT3G57050	Neither
AT1G17120	Neither
AT1G61100	Neither
AT1G28580	Neither
AT1G53770	Neither
AT1G78150	Neither
AT2G11225	Neither
AT5G59420	Neither
AT2G24765	Neither
AT4G01000	Neither
AT4G19410	Neither
AT3G19810	Neither
AT1G53210	Neither
AT1G71410	Neither
AT2G42320	Neither
AT1G77710	Neither
AT1G11480	Neither
AT5G20660	Neither
AT2G20230	Neither
AT1G33780	Neither
AT1G32230	Neither
AT4G02540	Neither
AT3G19820	Neither
AT5G62530	Neither
AT1G36980	Neither
AT2G31955	Neither
AT1G04440	Neither
AT5G20570	Neither
AT3G56190	Neither
AT5G51140	Neither
AT3G48170	Neither
AT5G47080	Neither
AT1G32790	Neither
AT4G01395	Neither
AT1G16180	Neither
AT5G45500	Neither
AT4G01940	Neither
AT3G20770	Neither
AT5G32450	Neither
AT5G13690	Neither
AT4G39910	Neither
AT1G16470	Neither
AT1G09770	Neither
AT3G06080	Neither
AT5G35360	Neither
AT1G28320	Neither
AT1G16890	Neither
AT5G19510	Neither
AT2G45980	Neither
AT5G43320	Neither
AT1G18470	Neither
AT3G54620	Neither
AT3G09740	Neither
AT2G38040	Neither
AT2G25280	Neither
AT2G01270	Neither
AT1G01620	Neither
AT3G49800	Neither
AT4G25970	Neither
AT3G56310	Neither
AT5G26751	Neither
AT4G02230	Neither
AT2G45700	Neither
AT3G61860	Neither
AT5G05080	Neither
AT1G30200	Neither
AT3G18035	Neither
AT4G27640	Neither
AT3G49870	Neither
AT4G27000	Neither
AT4G14710	Neither
AT1G60940	Neither
AT1G64040	Neither
AT2G43010	Neither
AT2G20180	Neither
AT1G04410	Neither
AT3G58640	Neither
AT1G18260	Neither
AT4G26570	Neither
AT3G28710	Neither
AT5G45550	Neither
AT5G47780	Neither
AT4G30200	Neither
AT4G34450	Neither
AT5G19330	Neither
AT4G35780	Neither
AT2G32700	Neither
AT3G56680	Neither
AT5G12210	Neither
AT4G00720	Neither
AT3G21865	Neither
AT5G62190	Neither
AT1G01820	Neither
AT2G19790	Neither
AT5G49650	Neither
AT1G68020	Neither
AT1G74920	Neither
AT3G13772	Neither
AT4G39900	Neither
AT5G57660	Neither
AT5G12370	Neither
AT5G11960	Neither
AT4G24290	Neither
AT1G71860	Neither
AT4G29010	Neither
AT3G52850	Neither
AT5G10540	Neither
AT4G24690	Neither
AT4G14500	Neither
AT1G74910	Neither
AT1G67580	Neither
AT5G46630	Neither
AT4G21710	Neither
AT3G01540	Neither
AT3G54360	Neither
AT4G19640	Neither
AT3G26770	PIFs
AT5G24270	PIFs
AT3G51910	PIFs
AT1G31258	PIFs
AT1G16110	PIFs
AT1G16916	PIFs
AT4G19950	PIFs
AT5G62900	PIFs
AT4G28162	PIFs
AT5G58790	PIFs
AT2G05520	PIFs
AT4G30500	PIFs
AT2G05540	PIFs
AT1G20890	PIFs
AT5G37055	PIFs
AT2G05380	PIFs
AT1G73820	PIFs
AT2G15292	PIFs
AT1G56010	PIFs
AT1G24240	PIFs
AT4G15260	PIFs
AT1G77540	PIFs
AT2G27480	PIFs
AT2G46200	PIFs
AT1G54210	PIFs
AT2G05630	PIFs
AT1G28050	PIFs
AT5G67490	PIFs
AT5G63030	PIFs
AT4G21620	PIFs
ENSRNA049493837	PIFs
AT1G22180	PIFs
AT5G15260	PIFs
AT4G23885	PIFs
AT3G47300	PIFs
AT3G51430	PIFs
AT1G56145	PIFs
AT3G11770	PIFs
AT5G05110	PIFs
AT1G62790	PIFs
AT3G22750	PIFs
AT3G05020	PIFs
AT3G42150	PIFs
AT3G22290	PIFs
AT2G46390	PIFs
AT4G01610	PIFs
AT5G57060	PIFs
AT4G34500	PIFs
AT2G45380	PIFs
AT1G02260	PIFs
AT4G34180	PIFs
AT1G19310	PIFs
AT3G62080	PIFs
AT3G27906	PIFs
AT1G21930	PIFs
AT5G20650	PIFs
AT4G33490	PIFs
AT2G01100	PIFs
AT4G14615	PIFs
AT5G21020	PIFs
AT1G71730	PIFs
AT1G77480	PIFs
AT1G09420	PIFs
AT1G02160	PIFs
AT5G07830	PIFs
AT3G45620	PIFs
AT5G19150	PIFs
AT5G43930	PIFs
AT1G48300	PIFs
AT4G24210	PIFs
AT4G15010	PIFs
AT2G22425	PIFs
AT5G14410	PIFs
AT2G18250	PIFs
AT5G19950	PIFs
AT2G38170	PIFs
AT2G38290	PIFs
AT1G01160	PIFs
AT2G26240	PIFs
AT5G65060	PIFs
AT5G65050	PIFs
AT4G21540	PIFs
AT1G05205	PIFs
AT4G34215	PIFs
AT4G19880	PIFs
AT4G01900	PIFs
AT5G39600	PIFs
AT1G01170	PIFs
AT5G60980	PIFs
AT1G20920	PIFs
AT1G15920	PIFs
AT4G29890	PIFs
AT5G04170	PIFs
AT1G33520	PIFs
AT2G36460	PIFs
AT1G54580	PIFs
AT2G29960	PIFs
AT3G33520	PIFs
AT2G02570	PIFs
AT1G80210	PIFs
AT3G57785	PIFs
AT5G53560	PIFs
AT3G10220	PIFs
AT2G23090	PIFs
AT5G07220	PIFs
AT5G14370	PIFs
AT3G55030	PIFs
AT2G43970	PIFs
AT2G42310	PIFs
AT5G52210	PIFs
AT2G28890	PIFs
AT5G10160	PIFs
AT5G08120	PIFs
AT1G13770	PIFs
AT1G02840	PIFs
AT5G55850	PIFs
AT5G06140	PIFs
AT4G12340	PIFs
AT2G47690	PIFs
AT3G16190	PIFs
AT3G15820	PIFs
AT2G44610	PIFs
AT3G50880	PIFs
AT3G48890	PIFs
AT4G36648	PIFs
AT4G17190	PIFs
AT1G68520	PIFs
AT1G26640	PIFs
AT5G63200	PIFs
AT2G30880	PIFs
AT3G14230	PIFs
AT5G15730	PIFs
AT4G12590	PIFs
AT1G53000	PIFs
AT3G53630	PIFs
AT5G65940	PIFs
AT4G37250	PIFs
AT5G04740	PIFs
AT5G43460	PIFs
AT5G59613	PIFs
AT3G50360	PIFs
AT5G42850	PIFs
AT5G25540	PIFs
AT3G14172	PIFs
AT3G42640	PIFs
AT2G02160	PIFs
AT1G59520	PIFs
AT5G37720	PIFs
AT3G07220	PIFs
AT1G66410	PIFs
AT3G14100	PIFs
AT2G44150	PIFs
AT1G22300	PIFs
AT5G40250	PIFs
AT5G47890	PIFs
AT5G39510	PIFs
AT1G43890	PIFs
AT2G47650	PIFs
AT2G01470	PIFs
AT1G53280	PIFs
AT4G28060	PIFs
AT2G40940	PIFs
AT1G53230	PIFs
AT5G21274	PIFs
AT4G13360	PIFs
AT2G05990	PIFs
AT4G21660	PIFs
AT4G31720	PIFs
AT3G17210	PIFs
AT3G13200	PIFs
AT1G35160	PIFs
AT2G28910	PIFs
AT1G64090	PIFs
AT2G46280	PIFs
AT1G54320	PIFs
AT5G04850	PIFs
AT5G01950	PIFs
AT5G49840	PIFs
AT5G42790	PIFs
AT2G18440	PIFs
AT5G45130	PIFs
AT5G54760	PIFs
AT5G08415	PIFs
AT1G33990	PIFs
AT5G60340	PIFs
AT4G31180	PIFs
AT1G02120	PIFs

## Sheet: GO_Terms_Cot(UP)
					Number of genes in the list of which upregulation is dependent on:				P values (red borders indicate <0.05)
Enrichment FDR	Genes in list	Total genes	Functional Category	Genes	PIFs and YUCs (145)	PIFs only (187)	YUCs only (96)	Neither (910)	PIFs and YUCs (145)	PIFs only (187)	YUCs only (96)	Neither (910)
7.34465e-14	49	250	Small molecule catabolic process	AT1G08630 AT1G12780 AT1G21400 AT1G48430 AT1G55510 AT1G63180 AT2G02390 AT2G14170 AT2G33150 AT2G35690 AT3G01850 AT3G06580 AT3G13450 AT3G30775 AT3G47800 AT4G13360 AT4G29010 AT4G34030 AT4G34180 AT5G08100 AT5G14780 AT5G27520 AT5G48230 AT5G54080 AT5G62530 AT5G65110 AT5G65940 AT1G03090 AT1G79440 AT3G45300 AT3G48990 AT3G51840 AT1G17160 AT1G53280 AT1G76150 AT1G80460 AT2G19800 AT2G26230 AT2G31350 AT3G10850…	0	4	1	44	0.996377	0.833177	0.875344	7.87006e-05
6.25291e-12	36	163	Organic acid catabolic process	AT1G08630 AT1G21400 AT1G55510 AT2G02390 AT2G14170 AT2G33150 AT2G35690 AT3G13450 AT3G30775 AT4G13360 AT4G29010 AT4G34030 AT4G34180 AT5G08100 AT5G14780 AT5G27520 AT5G48230 AT5G54080 AT5G62530 AT5G65110 AT5G65940 AT1G03090 AT1G79440 AT3G45300 AT3G48990 AT3G51840 AT1G76150 AT4G13940 AT5G43280 AT5G42890 AT2G42790 AT3G58750 AT2G43400 AT3G07560 AT3G22200 AT3G47340	0	3	1	32	0.983907	0.76041	0.740732	0.00084603
6.25291e-12	72	548	Monocarboxylic acid metabolic process	AT1G09430 AT1G33990 AT1G53280 AT2G23560 AT2G33150 AT2G35690 AT3G02630 AT3G22200 AT3G22960 AT3G45770 AT3G47340 AT3G50440 AT4G13360 AT4G29010 AT5G08100 AT5G08415 AT5G14780 AT5G16230 AT5G27520 AT5G48230 AT5G52920 AT5G65110 AT5G65940 AT1G07240 AT1G08980 AT1G79440 AT2G02390 AT2G36460 AT2G43820 AT3G51840 AT5G35360 AT5G54080 AT5G57850 AT5G61580 AT1G54580 AT1G54630 AT1G59900 AT1G62640 AT1G64190 AT1G76150…	3	11	6	52	0.959963	0.301784	0.257618	0.186987
6.25291e-12	36	163	Carboxylic acid catabolic process	AT1G08630 AT1G21400 AT1G55510 AT2G02390 AT2G14170 AT2G33150 AT2G35690 AT3G13450 AT3G30775 AT4G13360 AT4G29010 AT4G34030 AT4G34180 AT5G08100 AT5G14780 AT5G27520 AT5G48230 AT5G54080 AT5G62530 AT5G65110 AT5G65940 AT1G03090 AT1G79440 AT3G45300 AT3G48990 AT3G51840 AT1G76150 AT4G13940 AT5G43280 AT5G42890 AT2G42790 AT3G58750 AT2G43400 AT3G07560 AT3G22200 AT3G47340	0	3	1	32	0.983907	0.76041	0.740732	0.00084603
1.38466e-11	115	1133	Carboxylic acid metabolic process	AT1G04410 AT1G08630 AT1G09430 AT1G21400 AT1G33990 AT1G50480 AT1G53280 AT1G55510 AT1G78660 AT1G78670 AT2G02390 AT2G14170 AT2G23560 AT2G31810 AT2G33150 AT2G35690 AT2G42790 AT3G02630 AT3G13450 AT3G22200 AT3G22960 AT3G30775 AT3G45770 AT3G47340 AT3G50440 AT3G57050 AT3G58750 AT4G13360 AT4G13940 AT4G14710 AT4G29010 AT4G31180 AT4G33670 AT4G34030 AT4G34180 AT5G08100 AT5G08415 AT5G13050 AT5G14780 AT5G16230…	4	15	9	87	0.996146	0.548508	0.311299	0.0292456
1.74306e-11	125	1284	Macromolecule localization	AT1G03140 AT1G04830 AT1G05810 AT1G06400 AT1G16240 AT1G16920 AT1G17530 AT1G22740 AT1G26670 AT1G28490 AT1G43890 AT1G47270 AT1G48550 AT1G49300 AT1G53320 AT1G63110 AT1G65040 AT1G73030 AT2G01470 AT2G02160 AT2G18280 AT2G22425 AT2G24765 AT2G28900 AT2G33470 AT2G34690 AT2G36900 AT2G37678 AT2G44610 AT3G06380 AT3G07560 AT3G09740 AT3G11530 AT3G13772 AT3G46060 AT3G47810 AT3G51390 AT3G52850 AT3G54380 AT3G56190…	4	17	11	93	0.99833	0.484482	0.186535	0.0495334
4.65759e-11	168	1963	Small molecule metabolic process	AT1G04410 AT1G08630 AT1G09430 AT1G12230 AT1G12780 AT1G21400 AT1G33990 AT1G48430 AT1G50480 AT1G53280 AT1G55510 AT1G63180 AT1G72420 AT1G78660 AT1G78670 AT1G80460 AT2G02390 AT2G14170 AT2G18250 AT2G23560 AT2G28100 AT2G31810 AT2G33150 AT2G35690 AT2G38700 AT2G42790 AT2G43760 AT2G47650 AT3G01850 AT3G02630 AT3G06580 AT3G10030 AT3G13450 AT3G22200 AT3G22960 AT3G30775 AT3G45770 AT3G47340 AT3G47800 AT3G50440…	11	23	10	124	0.958772	0.487494	0.666378	0.0431548
4.65759e-11	94	866	Establishment of protein localization	AT1G04830 AT1G05810 AT1G06400 AT1G16240 AT1G16920 AT1G17530 AT1G22740 AT1G26670 AT1G28490 AT1G43890 AT1G48550 AT1G49300 AT1G65040 AT1G73030 AT2G01470 AT2G02160 AT2G22425 AT2G24765 AT2G28900 AT2G36900 AT2G44610 AT3G07560 AT3G09740 AT3G46060 AT3G47810 AT3G51390 AT3G52850 AT3G54380 AT3G56190 AT3G56930 AT3G62290 AT4G04200 AT4G17170 AT4G17730 AT4G19003 AT4G19640 AT4G20410 AT4G27640 AT4G29950 AT4G34450…	2	13	11	68	0.998401	0.443046	0.0366432	0.156051
5.70433e-11	93	858	Protein transport	AT1G04830 AT1G05810 AT1G06400 AT1G16240 AT1G16920 AT1G17530 AT1G22740 AT1G26670 AT1G28490 AT1G43890 AT1G48550 AT1G49300 AT1G65040 AT1G73030 AT2G01470 AT2G02160 AT2G22425 AT2G24765 AT2G28900 AT2G36900 AT2G44610 AT3G07560 AT3G09740 AT3G46060 AT3G47810 AT3G51390 AT3G52850 AT3G54380 AT3G56190 AT3G56930 AT3G62290 AT4G04200 AT4G17170 AT4G17730 AT4G19003 AT4G19640 AT4G20410 AT4G27640 AT4G29950 AT4G34450…	2	13	11	67	0.998242	0.426482	0.0341115	0.172786
5.70433e-11	135	1464	Organic substance transport	AT1G04830 AT1G05810 AT1G06400 AT1G08900 AT1G11260 AT1G16240 AT1G16920 AT1G17530 AT1G20840 AT1G22740 AT1G26670 AT1G28490 AT1G43890 AT1G48550 AT1G49300 AT1G65040 AT1G73030 AT1G75220 AT1G77210 AT2G01470 AT2G02160 AT2G22425 AT2G24765 AT2G28900 AT2G33470 AT2G33820 AT2G34690 AT2G36900 AT2G40420 AT2G44610 AT3G07560 AT3G09740 AT3G18830 AT3G46060 AT3G47810 AT3G51390 AT3G52850 AT3G54380 AT3G56190 AT3G56930…	6	16	13	100	0.993	0.714857	0.105575	0.0523363
6.67836e-11	98	932	Amide transport	AT1G04830 AT1G05810 AT1G06400 AT1G16240 AT1G16920 AT1G17530 AT1G22740 AT1G26670 AT1G28490 AT1G43890 AT1G48550 AT1G49300 AT1G65040 AT1G73030 AT2G01470 AT2G02160 AT2G22425 AT2G24765 AT2G28900 AT2G33470 AT2G34690 AT2G36900 AT2G44610 AT3G07560 AT3G09740 AT3G46060 AT3G47810 AT3G51390 AT3G52850 AT3G54380 AT3G56190 AT3G56930 AT3G62290 AT4G04200 AT4G17170 AT4G17730 AT4G19003 AT4G19640 AT4G20410 AT4G27640…	2	13	12	71	0.998909	0.508749	0.0230487	0.146467
1.05715e-10	104	1025	Protein localization	AT1G04830 AT1G05810 AT1G06400 AT1G16240 AT1G16920 AT1G17530 AT1G22740 AT1G26670 AT1G28490 AT1G43890 AT1G47270 AT1G48550 AT1G49300 AT1G53320 AT1G63110 AT1G65040 AT1G73030 AT2G01470 AT2G02160 AT2G18280 AT2G22425 AT2G24765 AT2G28900 AT2G36900 AT2G37678 AT2G44610 AT3G06380 AT3G07560 AT3G09740 AT3G11530 AT3G13772 AT3G46060 AT3G47810 AT3G51390 AT3G52850 AT3G54380 AT3G56190 AT3G56930 AT3G62290 AT4G04200…	3	13	11	77	0.997232	0.602896	0.0695014	0.0752223
1.30934e-10	161	1888	Catabolic process	AT1G02300 AT1G02305 AT1G02640 AT1G03140 AT1G05840 AT1G05890 AT1G07230 AT1G08630 AT1G12780 AT1G14400 AT1G15740 AT1G15920 AT1G16470 AT1G19310 AT1G20620 AT1G21400 AT1G27980 AT1G28260 AT1G35580 AT1G48430 AT1G54210 AT1G55510 AT1G55590 AT1G55830 AT1G62290 AT1G63180 AT1G63800 AT1G65040 AT1G77480 AT2G02390 AT2G02760 AT2G14170 AT2G20680 AT2G28100 AT2G33150 AT2G35690 AT3G01850 AT3G02040 AT3G02340 AT3G06500…	6	16	8	131	0.999039	0.918117	0.823281	4.89578e-05
1.98687e-10	122	1302	Organic acid metabolic process	AT1G04410 AT1G08630 AT1G09430 AT1G21400 AT1G33990 AT1G50480 AT1G53280 AT1G55510 AT1G78660 AT1G78670 AT2G02390 AT2G14170 AT2G23560 AT2G31810 AT2G33150 AT2G35690 AT2G42790 AT3G02630 AT3G13450 AT3G22200 AT3G22960 AT3G30775 AT3G45770 AT3G47340 AT3G50440 AT3G57050 AT3G58750 AT3G60130 AT4G13360 AT4G13940 AT4G14710 AT4G29010 AT4G31180 AT4G33670 AT4G34030 AT4G34180 AT5G08100 AT5G08415 AT5G13050 AT5G14780…	4	15	9	94	0.997849	0.647269	0.378842	0.0108635
1.98687e-10	95	912	Peptide transport	AT1G04830 AT1G05810 AT1G06400 AT1G16240 AT1G16920 AT1G17530 AT1G22740 AT1G26670 AT1G28490 AT1G43890 AT1G48550 AT1G49300 AT1G65040 AT1G73030 AT2G01470 AT2G02160 AT2G22425 AT2G24765 AT2G28900 AT2G36900 AT2G44610 AT3G07560 AT3G09740 AT3G46060 AT3G47810 AT3G51390 AT3G52850 AT3G54380 AT3G56190 AT3G56930 AT3G62290 AT4G04200 AT4G17170 AT4G17730 AT4G19003 AT4G19640 AT4G20410 AT4G27640 AT4G29950 AT4G34450…	2	13	12	68	0.998547	0.459582	0.0182343	0.1972
2.44471e-10	114	1189	Nitrogen compound transport	AT1G04830 AT1G05810 AT1G06400 AT1G16240 AT1G16920 AT1G17530 AT1G22740 AT1G26670 AT1G28490 AT1G43890 AT1G48550 AT1G49300 AT1G65040 AT1G73030 AT2G01470 AT2G02160 AT2G22425 AT2G24765 AT2G28900 AT2G33470 AT2G33820 AT2G34690 AT2G36900 AT2G40420 AT2G44610 AT3G07560 AT3G09740 AT3G46060 AT3G47810 AT3G51390 AT3G52850 AT3G54380 AT3G56190 AT3G56930 AT3G62290 AT4G04200 AT4G17170 AT4G17730 AT4G19003 AT4G19640…	5	16	12	81	0.987662	0.426654	0.0654142	0.214231
4.70581e-10	63	501	Vesicle-mediated transport	AT1G04440 AT1G04750 AT1G15880 AT1G16240 AT1G26670 AT1G28490 AT1G36050 AT1G36980 AT1G68110 AT1G73030 AT2G01470 AT2G24765 AT2G29700 AT2G30330 AT2G33120 AT2G36900 AT2G44610 AT3G09740 AT3G11530 AT3G22290 AT3G46060 AT3G47810 AT3G52850 AT3G56190 AT3G62290 AT4G17730 AT4G19003 AT4G26100 AT4G28860 AT4G28880 AT4G32150 AT4G34450 AT5G12370 AT5G22360 AT5G26980 AT5G35200 AT5G39510 AT5G43320 AT5G46860 AT5G52210…	5	6	9	43	0.690801	0.795216	0.0138349	0.436396
6.52608e-10	120	1299	Oxoacid metabolic process	AT1G04410 AT1G08630 AT1G09430 AT1G21400 AT1G33990 AT1G50480 AT1G53280 AT1G55510 AT1G78660 AT1G78670 AT2G02390 AT2G14170 AT2G23560 AT2G31810 AT2G33150 AT2G35690 AT2G42790 AT3G02630 AT3G13450 AT3G22200 AT3G22960 AT3G30775 AT3G45770 AT3G47340 AT3G50440 AT3G57050 AT3G58750 AT3G60130 AT4G13360 AT4G13940 AT4G14710 AT4G29010 AT4G31180 AT4G33670 AT4G34030 AT4G34180 AT5G08100 AT5G08415 AT5G13050 AT5G14780…	4	15	9	92	0.997456	0.620155	0.359341	0.0145649
7.01532e-10	43	272	Fatty acid metabolic process	AT1G09430 AT2G33150 AT2G35690 AT3G02630 AT3G45770 AT4G13360 AT4G29010 AT5G08415 AT5G16230 AT5G27520 AT5G48230 AT5G65110 AT5G65940 AT3G51840 AT5G35360 AT1G54580 AT1G54630 AT1G62640 AT1G76150 AT2G05990 AT2G26640 AT2G28630 AT2G29980 AT2G38040 AT3G05020 AT3G06850 AT3G48530 AT5G10160 AT5G15530 AT5G16370 AT5G21170 AT5G43280 AT5G42890 AT1G79700 AT2G42790 AT3G58750 AT3G07560 AT3G15690 AT3G28910 AT3G56130…	1	8	2	32	0.955109	0.137745	0.604433	0.142833
9.83104e-10	21	71	Monocarboxylic acid catabolic process	AT2G33150 AT2G35690 AT4G13360 AT4G29010 AT5G08100 AT5G14780 AT5G27520 AT5G48230 AT5G65110 AT5G65940 AT1G79440 AT2G02390 AT3G51840 AT5G54080 AT1G76150 AT5G43280 AT5G42890 AT2G42790 AT3G58750 AT3G07560 AT3G22200	0	2	0	19	0.910077	0.578264	0.790601	0.00331739
1.74511e-09	142	1661	Organic substance catabolic process	AT1G02300 AT1G02305 AT1G02640 AT1G03140 AT1G05840 AT1G05890 AT1G07230 AT1G08630 AT1G12780 AT1G14400 AT1G15740 AT1G15920 AT1G16470 AT1G19310 AT1G21400 AT1G27980 AT1G28260 AT1G35580 AT1G48430 AT1G55510 AT1G55590 AT1G55830 AT1G62290 AT1G63180 AT1G63800 AT1G65040 AT1G77480 AT2G02390 AT2G02760 AT2G14170 AT2G20680 AT2G28100 AT2G33150 AT2G35690 AT3G01850 AT3G02040 AT3G02340 AT3G06500 AT3G06580 AT3G13450…	4	13	8	117	0.999616	0.943454	0.69684	3.66934e-05
3.05111e-09	134	1550	Cellular catabolic process	AT1G02300 AT1G02305 AT1G03140 AT1G05890 AT1G07230 AT1G08630 AT1G14400 AT1G15740 AT1G15920 AT1G16470 AT1G19310 AT1G20620 AT1G21400 AT1G27980 AT1G28260 AT1G35580 AT1G48430 AT1G54210 AT1G55510 AT1G55590 AT1G55830 AT1G63800 AT1G65040 AT2G02390 AT2G02760 AT2G14170 AT2G20680 AT2G33150 AT2G35690 AT3G02040 AT3G02340 AT3G06500 AT3G13450 AT3G17000 AT3G22960 AT3G30775 AT3G52850 AT3G57090 AT3G57340 AT3G60130…	6	13	8	107	0.99247	0.907956	0.629441	0.000812838
3.70616e-09	85	826	Cellular lipid metabolic process	AT1G01230 AT1G07230 AT1G09430 AT1G27980 AT1G48140 AT1G63110 AT1G76490 AT1G80460 AT2G15230 AT2G33150 AT2G35690 AT2G38700 AT3G02040 AT3G02630 AT3G45770 AT3G51830 AT3G55030 AT4G13360 AT4G16710 AT4G17190 AT4G25770 AT4G25970 AT4G29010 AT4G38570 AT5G08415 AT5G16230 AT5G25900 AT5G27520 AT5G47770 AT5G48230 AT5G51180 AT5G65110 AT5G65940 AT1G07240 AT1G26640 AT2G03890 AT3G51840 AT3G58490 AT4G19860 AT4G21534…	4	14	3	64	0.960165	0.202498	0.867021	0.057091
4.81044e-09	206	2738	Transport	AT1G04440 AT1G04750 AT1G04830 AT1G05810 AT1G06400 AT1G08900 AT1G11260 AT1G15880 AT1G16240 AT1G16920 AT1G17530 AT1G20840 AT1G22740 AT1G26670 AT1G28490 AT1G36050 AT1G36980 AT1G43890 AT1G48550 AT1G49300 AT1G53210 AT1G65040 AT1G68100 AT1G68110 AT1G73030 AT1G75220 AT1G77210 AT2G01470 AT2G02160 AT2G22425 AT2G24765 AT2G28900 AT2G29700 AT2G30330 AT2G33120 AT2G33470 AT2G33820 AT2G34690 AT2G36900 AT2G38170…	14	24	20	148	0.966282	0.804067	0.0666693	0.103869
5.34741e-09	106	1138	Lipid metabolic process	AT1G01230 AT1G07230 AT1G09430 AT1G27980 AT1G48140 AT1G63110 AT1G76490 AT1G80460 AT2G15230 AT2G33150 AT2G35690 AT2G38050 AT2G38700 AT3G02040 AT3G02630 AT3G19820 AT3G45770 AT3G50660 AT3G51830 AT3G55030 AT4G13360 AT4G16710 AT4G17190 AT4G25770 AT4G25970 AT4G29010 AT4G38570 AT5G05690 AT5G08415 AT5G13710 AT5G16230 AT5G25900 AT5G27520 AT5G47770 AT5G48230 AT5G51180 AT5G65110 AT5G65940 AT1G07240 AT1G26640…	4	15	8	79	0.991997	0.411252	0.350416	0.0590362
7.12148e-09	77	727	Intracellular transport	AT1G04830 AT1G05810 AT1G06400 AT1G15880 AT1G16240 AT1G16920 AT1G17530 AT1G22740 AT1G26670 AT1G28490 AT1G36050 AT1G36980 AT1G43890 AT1G48550 AT1G49300 AT1G65040 AT1G73030 AT2G01470 AT2G02160 AT2G22425 AT2G24765 AT2G28900 AT2G29700 AT2G30330 AT2G36900 AT2G44610 AT3G07560 AT3G09740 AT3G11530 AT3G22290 AT3G46060 AT3G47810 AT3G51390 AT3G52850 AT3G54380 AT3G56190 AT3G56930 AT3G62290 AT4G04200 AT4G17170…	3	10	11	53	0.973011	0.518374	0.00857968	0.396547
1.56543e-08	206	2779	Establishment of localization	AT1G04440 AT1G04750 AT1G04830 AT1G05810 AT1G06400 AT1G08900 AT1G11260 AT1G15880 AT1G16240 AT1G16920 AT1G17530 AT1G20840 AT1G22740 AT1G26670 AT1G28490 AT1G36050 AT1G36980 AT1G43890 AT1G48550 AT1G49300 AT1G53210 AT1G65040 AT1G68100 AT1G68110 AT1G73030 AT1G75220 AT1G77210 AT2G01470 AT2G02160 AT2G22425 AT2G24765 AT2G28900 AT2G29700 AT2G30330 AT2G33120 AT2G33470 AT2G33820 AT2G34690 AT2G36900 AT2G38170…	14	24	20	148	0.966282	0.804067	0.0666693	0.103869
6.57009e-08	216	3000	Localization	AT1G03140 AT1G04440 AT1G04750 AT1G04830 AT1G05810 AT1G06400 AT1G08900 AT1G11260 AT1G15880 AT1G16240 AT1G16920 AT1G17530 AT1G20840 AT1G22740 AT1G26670 AT1G28490 AT1G36050 AT1G36980 AT1G43890 AT1G47270 AT1G48550 AT1G49300 AT1G53210 AT1G53320 AT1G63110 AT1G65040 AT1G68100 AT1G68110 AT1G73030 AT1G75220 AT1G77210 AT2G01470 AT2G02160 AT2G18280 AT2G22425 AT2G24765 AT2G28900 AT2G29700 AT2G30330 AT2G33120…	15	25	20	156	0.964143	0.820387	0.0973492	0.0794236
1.9032e-07	77	783	Establishment of localization in cell	AT1G04830 AT1G05810 AT1G06400 AT1G15880 AT1G16240 AT1G16920 AT1G17530 AT1G22740 AT1G26670 AT1G28490 AT1G36050 AT1G36980 AT1G43890 AT1G48550 AT1G49300 AT1G65040 AT1G73030 AT2G01470 AT2G02160 AT2G22425 AT2G24765 AT2G28900 AT2G29700 AT2G30330 AT2G36900 AT2G44610 AT3G07560 AT3G09740 AT3G11530 AT3G22290 AT3G46060 AT3G47810 AT3G51390 AT3G52850 AT3G54380 AT3G56190 AT3G56930 AT3G62290 AT4G04200 AT4G17170…	3	10	11	53	0.973011	0.518374	0.00857968	0.396547
2.47755e-07	15	48	Fatty acid beta-oxidation	AT2G33150 AT2G35690 AT4G13360 AT4G29010 AT5G27520 AT5G48230 AT5G65110 AT5G65940 AT3G51840 AT1G76150 AT5G43280 AT5G42890 AT2G42790 AT3G58750 AT3G07560	0	2	0	13	0.821036	0.350949	0.672673	0.0248223
2.88589e-07	28	163	Fatty acid biosynthetic process	AT1G09430 AT5G08415 AT5G35360 AT1G54580 AT1G54630 AT1G62640 AT2G05990 AT2G26640 AT2G28630 AT2G29980 AT2G33150 AT2G38040 AT3G02630 AT3G05020 AT3G06850 AT3G45770 AT3G48530 AT5G10160 AT5G15530 AT5G16230 AT5G21170 AT1G79700 AT3G15690 AT3G28910 AT3G56130 AT4G01900 AT5G52920 AT5G60620	1	6	2	19	0.82261	0.0859073	0.325719	0.436284
7.93191e-07	15	52	Fatty acid catabolic process	AT2G33150 AT2G35690 AT4G13360 AT4G29010 AT5G27520 AT5G48230 AT5G65110 AT5G65940 AT3G51840 AT1G76150 AT5G43280 AT5G42890 AT2G42790 AT3G58750 AT3G07560	0	2	0	13	0.821036	0.350949	0.672673	0.0248223
8.1236e-07	161	2150	Response to abiotic stimulus	AT1G01620 AT1G76180 AT2G37170 AT2G37678 AT3G51910 AT3G60130 AT3G60250 AT4G39070 AT5G41370 AT5G47080 AT5G65050 AT5G65060 AT1G09570 AT1G60940 AT2G20180 AT2G43010 AT3G50500 AT4G01120 AT5G66880 AT1G22790 AT2G02950 AT2G47700 AT3G15620 AT5G58960 AT1G02500 AT1G04410 AT1G08830 AT1G17455 AT1G20620 AT1G21400 AT1G25275 AT1G31812 AT1G49240 AT1G51400 AT1G54100 AT1G62480 AT1G64190 AT1G72650 AT1G79440 AT1G80460…	14	17	10	120	0.768105	0.874302	0.610599	0.0295174
9.66352e-07	20	94	Cellular amino acid catabolic process	AT1G08630 AT1G21400 AT1G55510 AT2G02390 AT2G14170 AT3G13450 AT3G30775 AT4G34030 AT4G34180 AT5G08100 AT5G54080 AT5G62530 AT1G03090 AT1G79440 AT3G45300 AT4G13940 AT5G65940 AT2G43400 AT3G22200 AT3G47340	0	2	1	17	0.899148	0.543745	0.425685	0.0235147
9.66352e-07	15	53	Fatty acid oxidation	AT2G33150 AT2G35690 AT4G13360 AT4G29010 AT5G27520 AT5G48230 AT5G65110 AT5G65940 AT3G51840 AT1G76150 AT5G43280 AT5G42890 AT2G42790 AT3G58750 AT3G07560	0	2	0	13	0.821036	0.350949	0.672673	0.0248223
1.43361e-06	61	594	Intracellular protein transport	AT1G04830 AT1G05810 AT1G06400 AT1G16240 AT1G16920 AT1G17530 AT1G22740 AT1G26670 AT1G28490 AT1G43890 AT1G48550 AT1G49300 AT1G65040 AT2G02160 AT2G22425 AT2G24765 AT2G28900 AT2G36900 AT2G44610 AT3G07560 AT3G09740 AT3G46060 AT3G47810 AT3G51390 AT3G52850 AT3G54380 AT3G56190 AT3G56930 AT3G62290 AT4G04200 AT4G17170 AT4G17730 AT4G19003 AT4G19640 AT4G20410 AT4G27640 AT4G29950 AT5G26980 AT5G27280 AT5G39510…	1	8	9	43	0.992304	0.485772	0.0111114	0.294494
1.44719e-06	42	341	Monocarboxylic acid biosynthetic process	AT1G09430 AT1G53280 AT3G22200 AT3G22960 AT3G47340 AT5G08415 AT5G52920 AT1G08980 AT2G36460 AT5G35360 AT5G57850 AT5G61580 AT1G54580 AT1G54630 AT1G59900 AT1G62640 AT2G05990 AT2G26640 AT2G28630 AT2G29980 AT2G33150 AT2G34590 AT2G38040 AT2G43360 AT3G02630 AT3G05020 AT3G06850 AT3G45770 AT3G48530 AT5G10160 AT5G15530 AT5G16230 AT5G21170 AT5G50850 AT1G79700 AT3G15690 AT3G28910 AT3G56130 AT4G01900 AT4G29010…	1	8	4	29	0.950636	0.123373	0.180609	0.385753
1.55576e-06	20	97	Vacuolar transport	AT1G26670 AT1G36980 AT1G73030 AT2G36900 AT3G11530 AT3G28710 AT3G52850 AT4G19003 AT5G39510 AT2G45980 AT5G06140 AT3G62080 AT5G04850 AT5G63880 AT5G46860 AT1G80310 AT3G47810 AT4G19640 AT5G45130 AT2G30330	1	5	3	11	0.653991	0.0503115	0.0508549	0.843438
3.76539e-06	88	1013	Cellular localization	AT1G03140 AT1G04830 AT1G05810 AT1G06400 AT1G15880 AT1G16240 AT1G16920 AT1G17530 AT1G22740 AT1G26670 AT1G28490 AT1G36050 AT1G36980 AT1G43890 AT1G47270 AT1G48550 AT1G49300 AT1G53320 AT1G63110 AT1G65040 AT1G73030 AT2G01470 AT2G02160 AT2G18280 AT2G22425 AT2G24765 AT2G28900 AT2G29700 AT2G30330 AT2G36900 AT2G37678 AT2G44610 AT3G06380 AT3G07560 AT3G09740 AT3G11530 AT3G13772 AT3G22290 AT3G46060 AT3G47810…	4	10	11	63	0.968007	0.700692	0.0232941	0.203359
6.9681e-06	20	106	Cellular lipid catabolic process	AT1G07230 AT1G27980 AT2G33150 AT2G35690 AT3G02040 AT4G13360 AT4G29010 AT5G27520 AT5G48230 AT5G65110 AT5G65940 AT3G51840 AT4G19860 AT1G76150 AT5G43280 AT5G42890 AT2G42790 AT3G58750 AT3G07560 AT5G04040	0	2	0	18	0.899148	0.543745	0.774415	0.00466675
7.85776e-06	60	611	Lipid biosynthetic process	AT1G01230 AT1G09430 AT1G48140 AT1G63110 AT1G76490 AT2G38050 AT2G38700 AT3G50660 AT3G55030 AT4G17190 AT4G25970 AT4G38570 AT5G05690 AT5G08415 AT5G13710 AT5G25900 AT5G47770 AT1G26640 AT5G23670 AT5G35360 AT5G60620 AT1G11755 AT1G48300 AT1G54580 AT1G54630 AT1G62640 AT1G76090 AT2G05990 AT2G26640 AT2G28630 AT2G29980 AT2G33150 AT2G33630 AT2G38040 AT3G02630 AT3G05020 AT3G06850 AT3G15820 AT3G45770 AT3G48530…	3	11	6	40	0.901645	0.125185	0.137127	0.54043
9.97536e-06	15	63	Lipid oxidation	AT2G33150 AT2G35690 AT4G13360 AT4G29010 AT5G27520 AT5G48230 AT5G65110 AT5G65940 AT3G51840 AT1G76150 AT5G43280 AT5G42890 AT2G42790 AT3G58750 AT3G07560	0	2	0	13	0.821036	0.350949	0.672673	0.0248223
1.01475e-05	9	21	Branched-chain amino acid catabolic process	AT1G21400 AT1G55510 AT2G14170 AT3G13450 AT4G34030 AT1G03090 AT3G45300 AT5G65940 AT2G43400	0	1	1	7	0.643829	0.364819	0.132387	0.162935
1.19069e-05	70	767	Cellular protein localization	AT1G04830 AT1G05810 AT1G06400 AT1G16240 AT1G16920 AT1G17530 AT1G22740 AT1G26670 AT1G28490 AT1G43890 AT1G47270 AT1G48550 AT1G49300 AT1G53320 AT1G63110 AT1G65040 AT2G02160 AT2G18280 AT2G22425 AT2G24765 AT2G28900 AT2G36900 AT2G37678 AT2G44610 AT3G06380 AT3G07560 AT3G09740 AT3G11530 AT3G13772 AT3G46060 AT3G47810 AT3G51390 AT3G52850 AT3G54380 AT3G56190 AT3G56930 AT3G62290 AT4G04200 AT4G17170 AT4G17730…	2	8	9	51	0.985281	0.658192	0.0273515	0.159282
1.22426e-05	14	56	Vesicle fusion	AT1G04750 AT1G15880 AT1G16240 AT1G26670 AT1G28490 AT2G33120 AT2G36900 AT3G09740 AT4G17730 AT4G32150 AT5G22360 AT5G26980 AT5G39510 AT5G46860	2	1	1	10	0.187927	0.602058	0.265784	0.29717
1.31186e-05	72	800	Cellular macromolecule localization	AT1G03140 AT1G04830 AT1G05810 AT1G06400 AT1G16240 AT1G16920 AT1G17530 AT1G22740 AT1G26670 AT1G28490 AT1G43890 AT1G47270 AT1G48550 AT1G49300 AT1G53320 AT1G63110 AT1G65040 AT2G02160 AT2G18280 AT2G22425 AT2G24765 AT2G28900 AT2G36900 AT2G37678 AT2G44610 AT3G06380 AT3G07560 AT3G09740 AT3G11530 AT3G13772 AT3G46060 AT3G47810 AT3G51390 AT3G52850 AT3G54380 AT3G56190 AT3G56930 AT3G62290 AT4G04200 AT4G17170…	2	8	9	53	0.987696	0.691627	0.0325202	0.124934
2.05764e-05	17	85	Autophagy	AT1G54210 AT3G57090 AT5G43930 AT5G66930 AT4G22330 AT1G62040 AT2G05630 AT2G44140 AT2G45170 AT2G45980 AT3G06420 AT3G15580 AT4G00355 AT4G16520 AT4G21980 AT4G24690 AT1G22740	1	3	0	13	0.563749	0.205657	0.717958	0.156554
2.05764e-05	17	85	Process utilizing autophagic mechanism	AT1G54210 AT3G57090 AT5G43930 AT5G66930 AT4G22330 AT1G62040 AT2G05630 AT2G44140 AT2G45170 AT2G45980 AT3G06420 AT3G15580 AT4G00355 AT4G16520 AT4G21980 AT4G24690 AT1G22740	1	3	0	13	0.563749	0.205657	0.717958	0.156554
2.16147e-05	12	43	Response to absence of light	AT1G21400 AT2G37678 AT2G43400 AT3G06850 AT3G13450 AT3G48390 AT4G24230 AT5G18170 AT5G63190 AT5G54190 AT1G31812 AT3G47340	0	0	1	11	0.747529	0.835778	0.211161	0.00979543
2.74644e-05	14	60	Organelle membrane fusion	AT1G04750 AT1G15880 AT1G16240 AT1G26670 AT1G28490 AT2G33120 AT2G36900 AT3G09740 AT4G17730 AT4G32150 AT5G22360 AT5G26980 AT5G39510 AT5G46860	2	1	1	10	0.187927	0.602058	0.265784	0.29717
3.60601e-05	76	886	Organonitrogen compound catabolic process	AT1G02300 AT1G02305 AT1G05840 AT1G05890 AT1G08630 AT1G14400 AT1G15740 AT1G16470 AT1G19310 AT1G21400 AT1G27980 AT1G55510 AT1G55590 AT1G55830 AT1G62290 AT1G63800 AT1G65040 AT1G77480 AT2G02390 AT2G02760 AT2G14170 AT3G02340 AT3G13450 AT3G17000 AT3G30775 AT3G52850 AT3G57340 AT3G60130 AT4G01610 AT4G03510 AT4G19003 AT4G24210 AT4G28270 AT4G31290 AT4G33490 AT4G34030 AT4G34180 AT4G39090 AT5G05080 AT5G05750…	4	9	6	57	0.924943	0.631387	0.303259	0.0738524
3.9673e-05	14	62	Endosomal transport	AT1G26670 AT1G36980 AT1G73030 AT2G29700 AT2G30330 AT2G36900 AT2G44610 AT3G11530 AT3G47810 AT4G19003 AT5G39510 AT5G53530 AT1G48550 AT1G13980	1	2	3	8	0.457749	0.310152	0.0147943	0.727881
3.9673e-05	14	62	Rab protein signal transduction	AT1G05810 AT1G06400 AT1G16920 AT1G22740 AT1G43890 AT1G49300 AT2G44610 AT3G46060 AT4G17170 AT4G19640 AT5G45130 AT5G47520 AT5G59840 AT5G64813	0	3	2	9	0.799285	0.120451	0.0740687	0.51911
7.09112e-05	173	2538	Phosphorus metabolic process	AT1G04410 AT1G04440 AT1G06700 AT1G07230 AT1G09430 AT1G12230 AT1G17160 AT1G30270 AT1G48140 AT1G53280 AT1G53440 AT1G60940 AT1G63110 AT1G67580 AT1G69220 AT1G69510 AT1G72420 AT1G73820 AT1G74740 AT1G75820 AT1G80460 AT2G13800 AT2G17290 AT2G18250 AT2G27960 AT2G30880 AT2G38700 AT2G43760 AT2G46700 AT3G01850 AT3G02040 AT3G10030 AT3G20410 AT3G22960 AT3G25840 AT3G50500 AT3G51830 AT3G55030 AT3G59110 AT3G60250…	20	27	9	117	0.324789	0.229425	0.80172	0.514353
7.92411e-05	37	333	Coenzyme metabolic process	AT1G04410 AT1G09430 AT1G12230 AT1G50480 AT1G78660 AT1G78670 AT2G18250 AT2G38700 AT2G43760 AT3G01850 AT3G22200 AT3G22960 AT4G13940 AT4G33670 AT5G08415 AT5G13050 AT5G52920 AT1G28960 AT1G76490 AT2G36460 AT5G61580 AT1G02500 AT1G09420 AT1G59900 AT1G64190 AT2G03690 AT2G19800 AT2G31955 AT2G34590 AT2G38040 AT2G43360 AT5G19150 AT5G35360 AT5G50850 AT5G57850 AT1G74910 AT3G16950	2	5	3	27	0.779951	0.416063	0.272963	0.207347
8.7384e-05	209	3194	Response to chemical	AT1G01620 AT1G08830 AT1G19310 AT1G20620 AT1G55510 AT1G58180 AT1G65040 AT1G74740 AT1G76180 AT1G77370 AT2G01930 AT2G17290 AT2G21240 AT2G33150 AT2G33820 AT2G37170 AT2G46700 AT3G06450 AT3G13450 AT3G20410 AT3G20770 AT3G22960 AT3G57340 AT4G03510 AT4G14720 AT4G24210 AT4G28270 AT4G35230 AT5G05750 AT5G07470 AT5G08520 AT5G27520 AT5G41260 AT5G52920 AT5G53160 AT5G63030 AT1G04410 AT1G22300 AT1G50480 AT1G75750…	15	24	17	153	0.950033	0.825712	0.244306	0.0443294
8.7384e-05	16	85	Alpha-amino acid catabolic process	AT1G08630 AT2G02390 AT2G14170 AT3G30775 AT4G34030 AT4G34180 AT5G08100 AT5G54080 AT5G62530 AT1G03090 AT1G79440 AT3G45300 AT4G13940 AT5G65940 AT2G43400 AT3G22200	0	2	0	14	0.840431	0.391444	0.696158	0.0178679
0.00011041	15	77	Membrane fusion	AT1G04750 AT1G15880 AT1G16240 AT1G26670 AT1G28490 AT2G33120 AT2G36900 AT3G09740 AT4G17730 AT4G32150 AT5G22360 AT5G26980 AT5G39510 AT5G46860 AT1G68110	2	1	1	11	0.217168	0.64069	0.293163	0.24228
0.000128262	169	2496	Phosphate-containing compound metabolic process	AT1G04410 AT1G04440 AT1G06700 AT1G07230 AT1G09430 AT1G12230 AT1G17160 AT1G30270 AT1G48140 AT1G53280 AT1G53440 AT1G60940 AT1G63110 AT1G67580 AT1G69220 AT1G69510 AT1G72420 AT1G73820 AT1G74740 AT1G75820 AT1G80460 AT2G13800 AT2G17290 AT2G18250 AT2G27960 AT2G30880 AT2G38700 AT2G43760 AT2G46700 AT3G01850 AT3G02040 AT3G10030 AT3G20410 AT3G22960 AT3G25840 AT3G50500 AT3G51830 AT3G55030 AT3G59110 AT3G60250…	20	25	9	115	0.286543	0.33034	0.77824	0.467157
0.000131432	16	88	Ras protein signal transduction	AT1G05810 AT1G06400 AT1G16920 AT1G22740 AT1G43890 AT1G49300 AT2G44610 AT3G46060 AT4G17170 AT4G19640 AT5G45130 AT5G47520 AT5G59840 AT5G62880 AT5G64813 AT1G13980	0	3	2	11	0.840431	0.175473	0.102557	0.382273
0.000159085	4	4	Cellular response to sucrose starvation	AT1G21400 AT3G06850 AT3G13450 AT3G47340	0	0	1	3	0.367971	0.452383	0.0280121	0.213964
0.000197457	57	638	Organic acid biosynthetic process	AT1G08630 AT1G09430 AT1G50480 AT1G53280 AT2G31810 AT3G22200 AT3G22960 AT3G47340 AT3G57050 AT4G33670 AT5G08415 AT5G13050 AT5G25900 AT5G52920 AT5G64370 AT1G08980 AT2G36460 AT4G38800 AT5G35360 AT5G57850 AT5G61580 AT1G10070 AT1G54580 AT1G54630 AT1G59900 AT1G62640 AT2G05990 AT2G19800 AT2G26640 AT2G28630 AT2G29980 AT2G33150 AT2G34590 AT2G38040 AT2G43360 AT3G02630 AT3G05020 AT3G06850 AT3G45770 AT3G48530…	2	8	5	42	0.954408	0.402126	0.223451	0.143911
0.000197457	57	638	Carboxylic acid biosynthetic process	AT1G08630 AT1G09430 AT1G50480 AT1G53280 AT2G31810 AT3G22200 AT3G22960 AT3G47340 AT3G57050 AT4G33670 AT5G08415 AT5G13050 AT5G25900 AT5G52920 AT5G64370 AT1G08980 AT2G36460 AT4G38800 AT5G35360 AT5G57850 AT5G61580 AT1G10070 AT1G54580 AT1G54630 AT1G59900 AT1G62640 AT2G05990 AT2G19800 AT2G26640 AT2G28630 AT2G29980 AT2G33150 AT2G34590 AT2G38040 AT2G43360 AT3G02630 AT3G05020 AT3G06850 AT3G45770 AT3G48530…	2	8	5	42	0.954408	0.402126	0.223451	0.143911
0.000297285	16	94	Small GTPase mediated signal transduction	AT1G05810 AT1G06400 AT1G16920 AT1G22740 AT1G43890 AT1G49300 AT2G44610 AT3G46060 AT4G17170 AT4G19640 AT5G45130 AT5G47520 AT5G59840 AT5G62880 AT5G64813 AT1G13980	0	3	2	11	0.840431	0.175473	0.102557	0.382273
0.000381041	199	3092	Cellular protein modification process	AT1G03150 AT1G04440 AT1G05890 AT1G06700 AT1G14400 AT1G16890 AT1G21770 AT1G30270 AT1G32210 AT1G48140 AT1G53280 AT1G53440 AT1G54210 AT1G60940 AT1G62310 AT1G63110 AT1G65040 AT1G67580 AT1G69220 AT1G69510 AT1G73820 AT1G74740 AT1G75820 AT1G77540 AT1G77710 AT1G80210 AT2G02760 AT2G13800 AT2G15910 AT2G17290 AT2G25300 AT2G27960 AT2G30880 AT2G36060 AT2G46700 AT3G02070 AT3G11800 AT3G20410 AT3G25840 AT3G50500…	24	23	20	132	0.24647	0.809623	0.0496395	0.669842
0.000381041	199	3092	Protein modification process	AT1G03150 AT1G04440 AT1G05890 AT1G06700 AT1G14400 AT1G16890 AT1G21770 AT1G30270 AT1G32210 AT1G48140 AT1G53280 AT1G53440 AT1G54210 AT1G60940 AT1G62310 AT1G63110 AT1G65040 AT1G67580 AT1G69220 AT1G69510 AT1G73820 AT1G74740 AT1G75820 AT1G77540 AT1G77710 AT1G80210 AT2G02760 AT2G13800 AT2G15910 AT2G17290 AT2G25300 AT2G27960 AT2G30880 AT2G36060 AT2G46700 AT3G02070 AT3G11800 AT3G20410 AT3G25840 AT3G50500…	24	23	20	132	0.24647	0.809623	0.0496395	0.669842
0.000381041	11	48	Cellular response to nitrogen levels	AT1G62040 AT2G05630 AT2G45170 AT3G06420 AT3G15580 AT4G16520 AT4G21980 AT1G20620 AT5G12200 AT5G21170 AT5G64370	0	1	0	10	0.716843	0.467928	0.55912	0.0144025
0.000381105	204	3184	Cellular response to stimulus	AT1G05810 AT1G06400 AT1G08830 AT1G10210 AT1G12310 AT1G14400 AT1G16110 AT1G16890 AT1G16920 AT1G19310 AT1G22740 AT1G23870 AT1G30270 AT1G43890 AT1G49300 AT1G59580 AT1G60140 AT1G60940 AT1G62040 AT1G65040 AT1G66410 AT1G68020 AT1G69220 AT1G74740 AT1G77370 AT1G80210 AT2G01450 AT2G02760 AT2G05630 AT2G17290 AT2G18700 AT2G26300 AT2G30880 AT2G33150 AT2G36060 AT2G44610 AT2G45170 AT2G45700 AT2G46700 AT3G06420…	24	27	14	139	0.287881	0.571675	0.499213	0.458408
0.000410036	45	476	Cellular response to lipid	AT1G74740 AT2G17290 AT2G46700 AT3G20410 AT4G24210 AT4G35230 AT5G41260 AT5G53160 AT4G39070 AT5G62880 AT1G23140 AT1G28490 AT1G75750 AT2G22430 AT2G22660 AT2G26300 AT3G06380 AT3G16570 AT3G50500 AT3G50700 AT3G55830 AT4G18710 AT4G22330 AT5G03470 AT5G08520 AT5G15230 AT5G63470 AT5G66880 AT1G54830 AT3G05800 AT1G51940 AT2G20180 AT2G33150 AT2G42580 AT3G48360 AT3G50360 AT4G21534 AT4G21540 AT4G35790 AT1G22300…	7	5	2	31	0.108516	0.614509	0.635509	0.394553
0.000417573	156	2324	Cell communication	AT1G05810 AT1G06400 AT1G10210 AT1G12310 AT1G16110 AT1G16920 AT1G22740 AT1G30270 AT1G43890 AT1G49300 AT1G59580 AT1G60940 AT1G62040 AT1G65040 AT1G66410 AT1G69220 AT1G74740 AT2G01450 AT2G05630 AT2G17290 AT2G26300 AT2G30880 AT2G44610 AT2G45170 AT2G46700 AT3G06420 AT3G15580 AT3G16570 AT3G17210 AT3G18140 AT3G20410 AT3G20770 AT3G46060 AT3G50360 AT3G50500 AT3G53030 AT3G53840 AT4G14720 AT4G16520 AT4G17170…	17	22	12	105	0.426269	0.425444	0.329121	0.544956
0.000432802	282	4644	Protein metabolic process	AT1G02300 AT1G02305 AT1G03150 AT1G04440 AT1G05840 AT1G05890 AT1G06700 AT1G14400 AT1G15740 AT1G15920 AT1G16470 AT1G16890 AT1G19310 AT1G21770 AT1G23440 AT1G28320 AT1G30270 AT1G32210 AT1G48140 AT1G53280 AT1G53440 AT1G54210 AT1G55590 AT1G55830 AT1G56700 AT1G60940 AT1G62290 AT1G62310 AT1G63110 AT1G63690 AT1G63800 AT1G65040 AT1G67580 AT1G69220 AT1G69510 AT1G73820 AT1G74740 AT1G75820 AT1G77480 AT1G77540…	31	39	24	188	0.41913	0.485763	0.16181	0.665207
0.000518605	11	50	Branched-chain amino acid metabolic process	AT1G21400 AT1G55510 AT2G14170 AT2G31810 AT3G13450 AT4G34030 AT1G03090 AT3G45300 AT1G10070 AT5G65940 AT2G43400	1	1	1	8	0.338271	0.467928	0.184266	0.264145
0.000518605	148	2194	Response to organic substance	AT1G19310 AT1G58180 AT1G65040 AT1G74740 AT1G76180 AT2G01930 AT2G17290 AT2G21240 AT2G46700 AT3G20410 AT3G20770 AT3G22960 AT3G57340 AT4G03510 AT4G14720 AT4G24210 AT4G28270 AT4G35230 AT5G05750 AT5G08520 AT5G41260 AT5G52920 AT5G53160 AT1G04410 AT1G22300 AT1G50480 AT1G75750 AT1G78830 AT2G20260 AT2G25070 AT2G36460 AT2G37170 AT2G43010 AT3G16640 AT3G48990 AT3G50500 AT4G24520 AT4G39070 AT5G20650 AT5G42890…	12	17	13	106	0.824495	0.771137	0.176978	0.151402
0.000518605	18	121	Vesicle organization	AT1G04750 AT1G15880 AT1G16240 AT1G26670 AT1G28490 AT1G68110 AT2G01470 AT2G29700 AT2G33120 AT2G36900 AT3G09740 AT4G17730 AT4G32150 AT5G22360 AT5G26980 AT5G35200 AT5G39510 AT5G46860	2	2	2	12	0.308883	0.470068	0.134629	0.460634
0.000619675	67	825	Small molecule biosynthetic process	AT1G08630 AT1G09430 AT1G50480 AT1G53280 AT2G31810 AT3G10030 AT3G22200 AT3G22960 AT3G47340 AT3G57050 AT4G33670 AT4G37870 AT5G08415 AT5G13050 AT5G25900 AT5G52920 AT5G64370 AT1G08980 AT1G79500 AT2G36460 AT4G38800 AT5G23670 AT5G35360 AT5G57850 AT5G61580 AT1G10070 AT1G11755 AT1G54580 AT1G54630 AT1G59900 AT1G62640 AT1G79790 AT2G03690 AT2G05990 AT2G19800 AT2G26640 AT2G28630 AT2G29980 AT2G33150 AT2G34590…	4	9	6	48	0.864388	0.463914	0.203808	0.223311
0.000677454	64	780	Protein ubiquitination	AT1G05890 AT1G14400 AT1G16890 AT1G65040 AT2G02760 AT2G36060 AT3G52560 AT3G60300 AT4G26400 AT5G40250 AT5G44010 AT3G05200 AT4G11360 AT5G64920 AT1G06110 AT1G15740 AT1G17970 AT1G19310 AT1G45976 AT1G55590 AT1G63800 AT1G64230 AT1G76920 AT2G17450 AT2G18670 AT2G24240 AT2G28840 AT2G33340 AT2G42160 AT2G47700 AT3G02340 AT3G06380 AT3G09030 AT3G16740 AT3G17000 AT3G19850 AT3G23280 AT3G48360 AT3G52850 AT3G59940…	4	3	9	48	0.836605	0.984087	0.0153704	0.0888596
0.00071138	227	3648	Response to stress	AT1G01620 AT1G08830 AT1G14400 AT1G16890 AT1G19310 AT1G20620 AT1G23870 AT1G60140 AT1G62040 AT1G65040 AT1G68020 AT1G69220 AT1G76180 AT1G77370 AT1G80210 AT2G02760 AT2G05630 AT2G18700 AT2G36060 AT2G37170 AT2G45170 AT2G45700 AT3G06420 AT3G14430 AT3G15580 AT3G50880 AT3G51910 AT3G52560 AT3G57340 AT3G60130 AT4G03510 AT4G04960 AT4G14720 AT4G16520 AT4G21980 AT4G24100 AT4G24290 AT4G28270 AT5G05750 AT5G07470…	23	30	13	161	0.582452	0.584185	0.757649	0.155656
0.000869321	19	138	Lipid modification	AT2G33150 AT2G35690 AT3G51830 AT4G13360 AT4G29010 AT5G27520 AT5G48230 AT5G65110 AT5G65940 AT2G03890 AT3G51840 AT1G76150 AT4G21534 AT4G21540 AT5G43280 AT5G42890 AT2G42790 AT3G58750 AT3G07560	0	3	0	16	0.88689	0.269735	0.756979	0.031493
0.000869321	15	93	Organelle fusion	AT1G04750 AT1G15880 AT1G16240 AT1G26670 AT1G28490 AT2G33120 AT2G36900 AT3G09740 AT4G17730 AT4G32150 AT5G22360 AT5G26980 AT5G39510 AT5G46860 AT4G14040	2	1	1	11	0.217168	0.64069	0.293163	0.24228
0.000925769	14	83	Regulation of seed germination	AT2G42160 AT1G54830 AT3G50500 AT5G63470 AT5G66880 AT1G07240 AT1G75220 AT2G20180 AT2G34900 AT2G37678 AT2G43820 AT3G06500 AT3G48990 AT5G19330	3	0	0	11	0.0567479	0.878474	0.647372	0.125575
0.000962538	33	322	Cofactor biosynthetic process	AT1G09430 AT1G50480 AT2G18250 AT2G43760 AT3G22200 AT3G22960 AT4G33670 AT5G08415 AT5G13050 AT5G52920 AT1G28960 AT2G36460 AT5G27380 AT5G61580 AT1G02500 AT1G59900 AT2G03690 AT2G19800 AT2G31955 AT2G34590 AT2G38040 AT2G43360 AT4G27440 AT5G35360 AT5G50850 AT5G54190 AT5G57850 AT3G16857 AT1G74910 AT2G20180 AT3G14130 AT3G14150 AT3G16950	2	3	3	25	0.709157	0.695998	0.209471	0.125191
0.00102219	57	682	Response to osmotic stress	AT3G60130 AT1G60940 AT3G50500 AT5G66880 AT1G02500 AT1G04410 AT1G08830 AT1G49240 AT1G54100 AT1G62480 AT1G64190 AT1G72650 AT2G36460 AT2G46280 AT3G23490 AT3G48360 AT4G34180 AT4G39090 AT5G02840 AT5G07440 AT5G08520 AT5G10860 AT5G18170 AT5G19330 AT5G62530 AT5G67480 AT3G48680 AT1G16920 AT1G18260 AT1G32230 AT1G43700 AT1G49300 AT1G53210 AT1G67580 AT1G74920 AT2G18250 AT2G22660 AT2G32700 AT2G37678 AT2G38170…	2	7	2	46	0.954408	0.552629	0.785556	0.0111281
0.00106197	8	29	Nucleoside bisphosphate biosynthetic process	AT1G09430 AT2G18250 AT1G28960 AT1G59900 AT2G38040 AT5G35360 AT5G50850 AT3G16950	1	1	1	5	0.212127	0.310344	0.107931	0.501597
0.00106197	8	29	Ribonucleoside bisphosphate biosynthetic process	AT1G09430 AT2G18250 AT1G28960 AT1G59900 AT2G38040 AT5G35360 AT5G50850 AT3G16950	1	1	1	5	0.212127	0.310344	0.107931	0.501597
0.00106197	8	29	Purine nucleoside bisphosphate biosynthetic process	AT1G09430 AT2G18250 AT1G28960 AT1G59900 AT2G38040 AT5G35360 AT5G50850 AT3G16950	1	1	1	5	0.212127	0.310344	0.107931	0.501597
0.00111758	68	861	Response to lipid	AT1G74740 AT1G76180 AT2G17290 AT2G46700 AT3G20410 AT4G24210 AT4G35230 AT5G08520 AT5G41260 AT5G53160 AT1G22300 AT1G75750 AT2G25070 AT2G37170 AT3G50500 AT4G24520 AT4G39070 AT5G20650 AT5G60980 AT5G62880 AT5G66880 AT1G23140 AT1G28490 AT2G22430 AT2G22660 AT2G26300 AT3G06380 AT3G16570 AT3G50700 AT3G55830 AT4G18710 AT4G22330 AT5G03470 AT5G15230 AT5G63470 AT1G54100 AT2G05520 AT2G26980 AT3G28910 AT3G48170…	9	8	3	48	0.198052	0.622749	0.727846	0.282794
0.00120417	65	815	Protein modification by small protein conjugation	AT1G05890 AT1G14400 AT1G16890 AT1G65040 AT1G77710 AT2G02760 AT2G36060 AT3G52560 AT3G60300 AT4G26400 AT5G20570 AT5G40250 AT5G44010 AT3G05200 AT4G11360 AT5G64920 AT1G06110 AT1G15740 AT1G17970 AT1G19310 AT1G45976 AT1G55590 AT1G63800 AT1G64230 AT1G76920 AT2G17450 AT2G18670 AT2G24240 AT2G28840 AT2G33340 AT2G42160 AT2G47700 AT3G02340 AT3G06380 AT3G09030 AT3G16740 AT3G17000 AT3G19850 AT3G23280 AT3G48360…	4	3	9	49	0.846347	0.985721	0.0170289	0.0768565
0.00130545	9	38	Cytosolic transport	AT1G26670 AT2G29700 AT2G36900 AT2G44610 AT3G47810 AT5G39510 AT5G53530 AT2G45980 AT1G48550	0	2	1	6	0.643829	0.119683	0.132387	0.410892
0.00138895	23	194	Seedling development	AT2G42160 AT2G26300 AT1G54830 AT1G73030 AT3G50500 AT5G63470 AT5G66880 AT1G07240 AT1G75220 AT2G20180 AT2G32700 AT2G34900 AT2G37678 AT2G43820 AT3G01150 AT3G06500 AT3G33520 AT3G48990 AT4G21540 AT4G24210 AT4G29040 AT5G19330 AT5G42890	5	3	1	14	0.0322063	0.404041	0.498809	0.701824
0.00140142	21	169	Seed germination	AT2G42160 AT2G26300 AT1G54830 AT3G50500 AT5G63470 AT5G66880 AT1G07240 AT1G75220 AT2G20180 AT2G32700 AT2G34900 AT2G37678 AT2G43820 AT3G01150 AT3G06500 AT3G33520 AT3G48990 AT4G21540 AT4G24210 AT5G19330 AT5G42890	4	3	0	14	0.0694121	0.336632	0.790601	0.471001
0.00140142	14	87	Regulation of seedling development	AT2G42160 AT1G54830 AT3G50500 AT5G63470 AT5G66880 AT1G07240 AT1G75220 AT2G20180 AT2G34900 AT2G37678 AT2G43820 AT3G06500 AT3G48990 AT5G19330	3	0	0	11	0.0567479	0.878474	0.647372	0.125575
0.00148537	26	235	Coenzyme biosynthetic process	AT1G09430 AT1G50480 AT2G18250 AT3G22200 AT3G22960 AT4G33670 AT5G08415 AT5G13050 AT5G52920 AT1G28960 AT2G36460 AT5G61580 AT1G02500 AT1G59900 AT2G03690 AT2G19800 AT2G31955 AT2G34590 AT2G38040 AT2G43360 AT2G43760 AT5G35360 AT5G50850 AT5G57850 AT1G74910 AT3G16950	1	3	3	19	0.789187	0.502015	0.112188	0.226055
0.00148537	26	235	Response to nutrient levels	AT1G55510 AT1G62040 AT2G05630 AT2G45170 AT3G06420 AT3G13450 AT3G15580 AT4G16520 AT4G21980 AT1G20620 AT1G21400 AT2G27190 AT3G06850 AT3G47340 AT3G48390 AT4G37870 AT5G12200 AT5G21170 AT5G49450 AT5G63190 AT5G64370 AT1G30270 AT1G43700 AT3G06110 AT4G22330 AT5G16470	0	1	1	24	0.949325	0.895741	0.56567	0.000587124
0.00148537	70	904	Protein modification by small protein conjugation or removal	AT1G05890 AT1G14400 AT1G16890 AT1G65040 AT1G77710 AT1G80210 AT2G02760 AT2G36060 AT3G02070 AT3G52560 AT3G60300 AT4G26400 AT4G31670 AT4G39910 AT5G20570 AT5G40250 AT5G44010 AT5G58575 AT3G05200 AT4G11360 AT5G64920 AT1G06110 AT1G15740 AT1G17970 AT1G19310 AT1G45976 AT1G55590 AT1G63800 AT1G64230 AT1G76920 AT2G17450 AT2G18670 AT2G24240 AT2G28840 AT2G33340 AT2G42160 AT2G47700 AT3G02340 AT3G06380 AT3G09030…	5	4	9	52	0.783504	0.974827	0.0273515	0.103096
0.0017174	14	89	Photomorphogenesis	AT4G39070 AT1G09570 AT1G54830 AT2G20180 AT2G24790 AT2G37678 AT2G43010 AT3G48780 AT4G28860 AT4G28880 AT5G23670 AT5G54190 AT5G63470 AT5G64813	1	0	1	12	0.457749	0.878474	0.265784	0.0343659
0.00204957	60	752	Response to light stimulus	AT2G37678 AT3G60250 AT4G39070 AT5G41370 AT5G47080 AT1G09570 AT2G20180 AT2G43010 AT4G01120 AT5G65060 AT1G22790 AT2G02950 AT2G47700 AT3G15620 AT5G58960 AT1G08830 AT1G17455 AT1G20620 AT1G21400 AT1G51400 AT1G80920 AT2G26640 AT2G41430 AT2G43400 AT3G06850 AT3G13450 AT3G48390 AT3G51910 AT3G60530 AT4G01900 AT4G14130 AT4G24230 AT4G28860 AT4G28880 AT4G32890 AT5G07470 AT5G18170 AT5G63190 AT5G05690 AT5G63470…	9	3	3	45	0.110332	0.975608	0.632478	0.0946063
0.0021801	10	50	Hexose transmembrane transport	AT1G08900 AT1G11260 AT1G20840 AT1G75220 AT1G77210 AT3G18830 AT4G16480 AT4G36670 AT5G16150 AT5G61520	0	0	1	9	0.682427	0.778082	0.157925	0.0211764
0.00228141	20	163	Response to light intensity	AT2G43010 AT1G22790 AT1G08830 AT1G21400 AT2G37678 AT2G41430 AT2G43400 AT3G06850 AT3G13450 AT3G48390 AT3G51910 AT4G24230 AT5G18170 AT5G63190 AT1G09570 AT1G11755 AT2G26300 AT5G54190 AT1G31812 AT3G47340	2	1	1	16	0.37092	0.79073	0.425685	0.0767032
0.00250822	10	51	Monosaccharide transmembrane transport	AT1G08900 AT1G11260 AT1G20840 AT1G75220 AT1G77210 AT3G18830 AT4G16480 AT4G36670 AT5G16150 AT5G61520	0	0	1	9	0.682427	0.778082	0.157925	0.0211764
0.00250822	6	18	Thioester biosynthetic process	AT1G09430 AT1G59900 AT2G38040 AT5G35360 AT5G50850 AT3G16950	0	0	1	5	0.497535	0.594757	0.0635919	0.0989718
0.00250822	6	18	Acyl-CoA biosynthetic process	AT1G09430 AT1G59900 AT2G38040 AT5G35360 AT5G50850 AT3G16950	0	0	1	5	0.497535	0.594757	0.0635919	0.0989718
0.00276482	28	273	Lipid catabolic process	AT1G07230 AT1G27980 AT2G33150 AT2G35690 AT3G02040 AT4G13360 AT4G29010 AT5G27520 AT5G48230 AT5G65110 AT5G65940 AT3G51840 AT4G19860 AT1G02660 AT1G28580 AT1G29670 AT1G76150 AT2G06925 AT2G15230 AT4G35790 AT5G04040 AT5G37710 AT5G43280 AT5G62930 AT5G42890 AT2G42790 AT3G58750 AT3G07560	0	2	0	26	0.959713	0.770694	0.875654	0.000290894
0.0029026	4	7	Leucine catabolic process	AT4G34030 AT1G03090 AT3G45300 AT2G43400	0	0	0	4	0.367971	0.452383	0.257559	0
0.0029026	4	7	Protein localization to cilium	AT1G47270 AT1G53320 AT2G18280 AT3G06380	0	0	0	4	0.367971	0.452383	0.257559	0
0.0030997	50	606	Response to salt stress	AT3G60130 AT1G60940 AT3G50500 AT5G66880 AT1G02500 AT1G04410 AT1G08830 AT1G49240 AT1G54100 AT1G62480 AT1G64190 AT1G72650 AT2G36460 AT2G46280 AT3G23490 AT3G48360 AT4G34180 AT4G39090 AT5G02840 AT5G07440 AT5G08520 AT5G10860 AT5G18170 AT5G19330 AT5G62530 AT5G67480 AT3G48680 AT1G16920 AT1G18260 AT1G32230 AT1G49300 AT1G53210 AT1G67580 AT1G74920 AT2G18250 AT2G32700 AT2G37678 AT2G38170 AT3G06110 AT3G20250…	2	6	2	40	0.918687	0.559711	0.705528	0.0206546
0.00335024	6	19	Pentose metabolic process	AT2G47650 AT3G01850 AT5G49650 AT1G17160 AT3G10740 AT5G57655	0	1	0	5	0.497535	0.199725	0.360276	0.0989718
0.0033934	33	349	Organic hydroxy compound metabolic process	AT1G33990 AT1G48430 AT1G53280 AT1G76490 AT1G80460 AT2G23560 AT2G38050 AT3G50440 AT3G50660 AT5G05690 AT5G13710 AT1G07240 AT2G02390 AT5G23670 AT5G54080 AT1G11755 AT1G48300 AT1G76090 AT2G19800 AT2G31350 AT2G38700 AT3G02040 AT3G10850 AT4G17190 AT5G04040 AT5G47770 AT2G43820 AT3G18140 AT3G19820 AT3G22200 AT5G08520 AT5G48230 AT5G50375	3	4	5	21	0.486754	0.497647	0.0281885	0.644801
0.0034202	52	641	Cofactor metabolic process	AT1G04410 AT1G09430 AT1G12230 AT1G20620 AT1G50480 AT1G78660 AT1G78670 AT2G02390 AT2G18250 AT2G38700 AT2G43760 AT3G01850 AT3G22200 AT3G22960 AT3G50845 AT4G01940 AT4G13940 AT4G31290 AT4G33670 AT5G08415 AT5G13050 AT5G52920 AT1G28960 AT1G76490 AT2G36460 AT5G27380 AT5G61580 AT1G02500 AT1G09420 AT1G59900 AT1G64190 AT2G03690 AT2G19800 AT2G31955 AT2G34590 AT2G38040 AT2G43360 AT4G27440 AT5G19150 AT5G35360…	4	5	5	38	0.67729	0.752249	0.167359	0.176358
0.00350611	8	35	Retrograde transport, endosome to Golgi	AT1G26670 AT2G29700 AT2G36900 AT2G44610 AT3G47810 AT5G39510 AT5G53530 AT1G48550	0	2	1	5	0.600539	0.0887063	0.107931	0.501597
0.00355721	133	2033	Signal transduction	AT1G05810 AT1G06400 AT1G10210 AT1G12310 AT1G16110 AT1G16920 AT1G22740 AT1G30270 AT1G43890 AT1G49300 AT1G59580 AT1G60940 AT1G65040 AT1G66410 AT1G69220 AT1G74740 AT2G01450 AT2G17290 AT2G26300 AT2G30880 AT2G44610 AT2G46700 AT3G16570 AT3G18140 AT3G20410 AT3G20770 AT3G46060 AT3G50360 AT3G50500 AT3G53030 AT3G53840 AT4G14720 AT4G17170 AT4G19640 AT4G24100 AT4G24210 AT4G35230 AT4G36450 AT5G21274 AT5G37780…	17	20	10	86	0.191766	0.308169	0.357732	0.77047
0.00357925	250	4203	Cellular protein metabolic process	AT1G02300 AT1G02305 AT1G03150 AT1G04440 AT1G05890 AT1G06700 AT1G14400 AT1G15740 AT1G15920 AT1G16470 AT1G16890 AT1G19310 AT1G21770 AT1G30270 AT1G32210 AT1G48140 AT1G53280 AT1G53440 AT1G54210 AT1G55590 AT1G55830 AT1G60940 AT1G62310 AT1G63110 AT1G63800 AT1G65040 AT1G67580 AT1G69220 AT1G69510 AT1G73820 AT1G74740 AT1G75820 AT1G77540 AT1G77710 AT1G80210 AT2G02760 AT2G13800 AT2G15910 AT2G17290 AT2G22425…	29	35	21	165	0.305081	0.450744	0.188776	0.732103
0.00361938	43	502	Response to bacterium	AT4G04960 AT3G17210 AT5G45250 AT5G57060 AT1G08830 AT1G80460 AT2G32700 AT2G41430 AT3G16640 AT3G28910 AT3G50480 AT4G24230 AT4G36690 AT5G10450 AT5G19510 AT5G48810 AT5G49450 AT5G50850 AT1G52740 AT2G33340 AT2G41560 AT3G20770 AT5G37055 AT1G01230 AT1G02120 AT1G09770 AT1G32230 AT1G33520 AT1G33970 AT2G30880 AT2G34690 AT3G05200 AT3G14130 AT3G14150 AT3G14310 AT3G30775 AT4G22330 AT4G35230 AT4G39090 AT5G46050…	6	6	2	29	0.179223	0.395077	0.604433	0.474726
0.00363177	60	773	Response to radiation	AT2G37678 AT3G60250 AT4G39070 AT5G41370 AT5G47080 AT1G09570 AT2G20180 AT2G43010 AT4G01120 AT5G65060 AT1G22790 AT2G02950 AT2G47700 AT3G15620 AT5G58960 AT1G08830 AT1G17455 AT1G20620 AT1G21400 AT1G51400 AT1G80920 AT2G26640 AT2G41430 AT2G43400 AT3G06850 AT3G13450 AT3G48390 AT3G51910 AT3G60530 AT4G01900 AT4G14130 AT4G24230 AT4G28860 AT4G28880 AT4G32890 AT5G07470 AT5G18170 AT5G63190 AT5G05690 AT5G63470…	9	3	3	45	0.110332	0.975608	0.632478	0.0946063
0.00366615	69	922	Hormone-mediated signaling pathway	AT1G74740 AT2G17290 AT2G46700 AT3G20410 AT3G20770 AT4G14720 AT4G24210 AT4G35230 AT5G41260 AT5G53160 AT2G43010 AT4G39070 AT5G62880 AT1G02120 AT1G16510 AT1G23140 AT1G28490 AT1G75750 AT1G79700 AT2G22430 AT2G22660 AT2G26300 AT2G40940 AT2G41710 AT3G06380 AT3G14230 AT3G16570 AT3G16857 AT3G50500 AT3G50700 AT3G55830 AT4G18710 AT4G22330 AT4G36900 AT5G03470 AT5G08520 AT5G15230 AT5G42190 AT5G50320 AT5G61590…	7	8	6	48	0.476054	0.640712	0.224815	0.347487
0.00373968	35	382	Regulation of post-embryonic development	AT2G24790 AT5G57660 AT5G65050 AT5G65060 AT3G54620 AT4G39070 AT2G42160 AT1G54830 AT3G11450 AT3G50500 AT4G31820 AT5G05690 AT5G63470 AT5G66880 AT1G07240 AT1G67580 AT1G75220 AT2G20180 AT2G32700 AT2G33810 AT2G34900 AT2G36400 AT2G37678 AT2G43820 AT2G47700 AT3G06500 AT3G16857 AT3G33520 AT3G48990 AT4G30200 AT5G16230 AT5G19330 AT5G37055 AT5G41990 AT5G64360	3	4	1	27	0.534426	0.552396	0.726399	0.0866044
0.00373968	13	86	Positive regulation of post-embryonic development	AT3G54620 AT4G39070 AT4G31820 AT5G05690 AT1G07240 AT1G54830 AT1G75220 AT2G33810 AT2G34900 AT2G43820 AT3G48990 AT5G41990 AT5G63470	2	0	0	11	0.159817	0.85873	0.620116	0.0473958
0.00384778	42	489	Cellular amino acid metabolic process	AT1G08630 AT1G21400 AT1G55510 AT2G02390 AT2G14170 AT2G31810 AT3G13450 AT3G22200 AT3G30775 AT3G47340 AT3G57050 AT4G13940 AT4G14710 AT4G31180 AT4G34030 AT4G34180 AT5G08100 AT5G54080 AT5G62530 AT5G64370 AT1G03090 AT1G79440 AT2G43820 AT3G45300 AT4G38800 AT5G57850 AT1G10070 AT1G53280 AT1G70980 AT3G56310 AT5G07440 AT5G11520 AT5G12200 AT5G18170 AT5G65940 AT1G35580 AT2G26300 AT2G43400 AT4G20380 AT5G49450…	1	5	3	33	0.950636	0.544025	0.355793	0.0468103
0.003869	9	45	Acyl-CoA metabolic process	AT1G09430 AT2G38700 AT1G28960 AT1G76490 AT1G59900 AT2G38040 AT5G35360 AT5G50850 AT3G16950	1	0	1	7	0.25422	0.742028	0.132387	0.162935
0.003869	9	45	Thioester metabolic process	AT1G09430 AT2G38700 AT1G28960 AT1G76490 AT1G59900 AT2G38040 AT5G35360 AT5G50850 AT3G16950	1	0	1	7	0.25422	0.742028	0.132387	0.162935
0.00417148	73	995	Response to inorganic substance	AT1G01620 AT1G08830 AT1G20620 AT1G76180 AT2G37170 AT3G20770 AT1G02500 AT1G04410 AT1G16470 AT1G30230 AT1G35580 AT1G50480 AT1G51400 AT1G54100 AT1G59900 AT1G62480 AT1G72650 AT1G74910 AT2G05520 AT2G22430 AT2G24765 AT2G32520 AT2G32700 AT2G36460 AT2G46280 AT3G16640 AT3G16857 AT3G22200 AT3G22960 AT3G48170 AT3G48360 AT3G48990 AT4G11360 AT4G19880 AT4G29040 AT4G31180 AT4G37870 AT5G02840 AT5G07440 AT5G08520…	5	7	6	55	0.816123	0.817658	0.268849	0.0681799
0.00430434	38	431	Defense response to bacterium	AT4G04960 AT3G17210 AT5G45250 AT5G57060 AT1G08830 AT3G16640 AT4G36690 AT5G10450 AT5G19510 AT5G48810 AT5G50850 AT1G52740 AT2G33340 AT2G41560 AT3G20770 AT5G37055 AT1G01230 AT1G02120 AT1G09770 AT1G32230 AT1G33520 AT1G33970 AT1G80460 AT2G30880 AT2G34690 AT3G05200 AT3G14130 AT3G14150 AT3G14310 AT3G30775 AT4G22330 AT4G24230 AT4G35230 AT4G39090 AT5G46050 AT5G46330 AT5G54310 AT5G56360	5	6	2	25	0.22504	0.275939	0.51942	0.555816
0.00433089	118	1779	Response to oxygen-containing compound	AT1G01620 AT1G08830 AT1G20620 AT1G58180 AT1G74740 AT1G76180 AT2G17290 AT2G37170 AT2G46700 AT3G20410 AT3G22960 AT4G14720 AT4G24210 AT4G35230 AT5G08520 AT5G41260 AT5G52920 AT5G53160 AT1G22300 AT1G75750 AT2G25070 AT3G50500 AT4G24520 AT4G39070 AT5G20650 AT5G60980 AT5G62880 AT5G66880 AT1G23140 AT1G28490 AT2G22430 AT2G22660 AT2G26300 AT3G06380 AT3G16570 AT3G50700 AT3G55830 AT4G18710 AT4G22330 AT5G03470…	11	12	9	86	0.635804	0.856742	0.339977	0.107513
0.00436292	20	174	Monosaccharide metabolic process	AT1G12780 AT1G63180 AT2G28100 AT2G47650 AT3G01850 AT3G06580 AT3G47800 AT4G33670 AT4G37870 AT5G49650 AT1G79500 AT2G36460 AT1G09420 AT1G17160 AT1G53770 AT2G19800 AT3G10740 AT5G57655 AT1G74910 AT5G64860	0	3	0	17	0.899148	0.302983	0.774415	0.0235147
0.00436292	20	174	Cellular response to nutrient levels	AT1G62040 AT2G05630 AT2G45170 AT3G06420 AT3G15580 AT4G16520 AT4G21980 AT1G20620 AT1G21400 AT2G27190 AT3G06850 AT3G13450 AT3G47340 AT4G37870 AT5G12200 AT5G21170 AT5G49450 AT5G64370 AT1G43700 AT5G16470	0	1	1	18	0.899148	0.79073	0.425685	0.00466675
0.0044707	122	1853	Response to hormone	AT1G74740 AT1G76180 AT2G01930 AT2G17290 AT2G21240 AT2G46700 AT3G20410 AT3G20770 AT3G22960 AT4G14720 AT4G24210 AT4G35230 AT5G08520 AT5G41260 AT5G52920 AT5G53160 AT1G04410 AT1G22300 AT1G50480 AT1G75750 AT1G78830 AT2G20260 AT2G25070 AT2G36460 AT2G37170 AT2G43010 AT3G16640 AT3G48990 AT3G50500 AT4G24520 AT4G39070 AT5G20650 AT5G42890 AT5G54500 AT5G60980 AT5G62880 AT5G66880 AT1G02120 AT1G16510 AT1G23140…	9	15	9	89	0.862974	0.647269	0.378842	0.101199
0.00456546	8	37	Neurotransmitter metabolic process	AT1G08630 AT3G22200 AT5G64370 AT1G79440 AT1G74920 AT4G29890 AT5G12200 AT1G32230	0	1	0	7	0.600539	0.310344	0.448781	0.0457807
0.00484428	57	736	Intracellular signal transduction	AT1G05810 AT1G06400 AT1G10210 AT1G12310 AT1G16920 AT1G22740 AT1G30270 AT1G43890 AT1G49300 AT1G59580 AT1G60940 AT1G66410 AT1G69220 AT1G74740 AT2G01450 AT2G17290 AT2G30880 AT2G44610 AT2G46700 AT3G16570 AT3G18140 AT3G20410 AT3G20770 AT3G46060 AT3G50360 AT3G50500 AT3G53030 AT4G17170 AT4G19640 AT4G24100 AT4G36450 AT5G21274 AT5G37780 AT5G41990 AT5G45130 AT5G47520 AT5G59840 AT5G62880 AT5G64813 AT5G66880…	6	10	6	35	0.423628	0.165183	0.112381	0.823874
0.00495639	5	14	Cell adhesion	AT3G17210 AT1G13980 AT1G78240 AT3G55830 AT3G22200	0	1	0	4	0.436464	0.146242	0.310828	0.145521
0.00495639	14	101	Steroid metabolic process	AT1G76490 AT2G38050 AT3G19820 AT3G50660 AT5G05690 AT5G13710 AT4G24220 AT1G76090 AT2G33630 AT2G38700 AT4G17190 AT5G47770 AT5G48230 AT5G50375	0	1	4	9	0.799285	0.602058	0.00219493	0.51911
0.00495639	5	14	Biological adhesion	AT3G17210 AT1G13980 AT1G78240 AT3G55830 AT3G22200	0	1	0	4	0.436464	0.146242	0.310828	0.145521
0.00495639	5	14	Response to arsenic-containing substance	AT4G33540 AT1G09570 AT3G16950 AT5G03455 AT5G42790	0	1	0	4	0.436464	0.146242	0.310828	0.145521
0.00496963	27	273	Response to extracellular stimulus	AT1G55510 AT1G62040 AT2G05630 AT2G45170 AT3G06420 AT3G13450 AT3G15580 AT4G16520 AT4G21980 AT1G20620 AT1G21400 AT2G27190 AT3G06850 AT3G47340 AT3G48390 AT4G37870 AT5G12200 AT5G21170 AT5G49450 AT5G63190 AT5G64370 AT3G17000 AT1G30270 AT1G43700 AT3G06110 AT4G22330 AT5G16470	0	1	2	24	0.954817	0.907523	0.305563	0.00275728
0.00498848	7	29	Late endosome to vacuole transport	AT1G36980 AT1G73030 AT3G11530 AT4G19003 AT5G46860 AT4G19640 AT2G30330	1	0	2	4	0.17082	0.651394	0.010375	0.601622
0.00520905	8	38	Peroxisome organization	AT1G01820 AT3G07560 AT3G57090 AT5G27520 AT3G21865 AT2G01450 AT2G26230 AT2G33150	1	0	1	6	0.212127	0.700116	0.107931	0.218037
0.00542694	41	485	Response to metal ion	AT3G20770 AT1G02500 AT1G04410 AT1G08830 AT1G16470 AT1G20620 AT1G30230 AT1G50480 AT1G59900 AT1G62480 AT1G72650 AT1G74910 AT2G24765 AT2G32520 AT2G32700 AT2G36460 AT2G46280 AT3G16640 AT3G22200 AT3G22960 AT3G48990 AT4G11360 AT4G19880 AT4G29040 AT4G31180 AT4G37870 AT5G02840 AT5G07440 AT5G10450 AT5G10540 AT5G14780 AT5G18170 AT5G52920 AT1G16890 AT1G34370 AT2G05520 AT5G06370 AT5G24270 AT4G26570 AT5G37780…	2	6	2	31	0.835882	0.346766	0.571646	0.110785
0.00554289	25	247	Membrane organization	AT1G04750 AT1G15880 AT1G16240 AT1G26670 AT1G28490 AT1G56200 AT1G68110 AT2G01470 AT2G30440 AT2G33120 AT2G33470 AT2G34690 AT2G36900 AT3G09740 AT4G17730 AT4G31430 AT4G32150 AT5G22360 AT5G26980 AT5G35200 AT5G39510 AT5G46860 AT1G54320 AT5G46150 AT2G26300	3	3	1	18	0.283895	0.470034	0.544115	0.266073
0.00561391	3	4	Pyrimidine nucleobase catabolic process	AT2G14170 AT5G12200 AT5G64370	0	0	0	3	0.291152	0.363413	0.200172	0
0.00561391	3	4	Beta-alanine metabolic process	AT5G64370 AT5G12200 AT3G22200	0	0	0	3	0.291152	0.363413	0.200172	0
0.00579195	48	598	Homeostatic process	AT1G01230 AT1G23020 AT1G28260 AT1G53210 AT1G68100 AT2G15570 AT2G35690 AT2G38170 AT2G45700 AT3G06450 AT3G28710 AT3G42640 AT3G50660 AT4G27870 AT4G28630 AT5G05690 AT5G10860 AT5G20650 AT5G65110 AT3G13772 AT3G50700 AT5G04260 AT5G06140 AT1G03850 AT1G14740 AT1G77370 AT2G01270 AT2G42580 AT3G16950 AT3G17880 AT5G18600 AT5G63030 AT2G38050 AT5G49450 AT1G07240 AT1G58030 AT1G75220 AT2G41560 AT3G02040 AT3G09470…	1	7	4	36	0.972233	0.354277	0.259969	0.114572
0.00600893	8	39	Cellular response to nitrogen starvation	AT1G62040 AT2G05630 AT2G45170 AT3G06420 AT3G15580 AT4G16520 AT4G21980 AT1G20620	0	1	0	7	0.600539	0.310344	0.448781	0.0457807
0.00602396	6	22	Acetyl-CoA metabolic process	AT1G09430 AT2G38700 AT1G76490 AT1G59900 AT5G50850 AT3G16950	0	0	1	5	0.497535	0.594757	0.0635919	0.0989718
0.00602396	10	59	Nucleoside bisphosphate metabolic process	AT1G09430 AT2G18250 AT2G38700 AT1G28960 AT1G76490 AT1G59900 AT2G38040 AT5G35360 AT5G50850 AT3G16950	1	1	1	7	0.296442	0.417538	0.157925	0.331575
0.00602396	10	59	Ribonucleoside bisphosphate metabolic process	AT1G09430 AT2G18250 AT2G38700 AT1G28960 AT1G76490 AT1G59900 AT2G38040 AT5G35360 AT5G50850 AT3G16950	1	1	1	7	0.296442	0.417538	0.157925	0.331575
0.00602396	10	59	Purine nucleoside bisphosphate metabolic process	AT1G09430 AT2G18250 AT2G38700 AT1G28960 AT1G76490 AT1G59900 AT2G38040 AT5G35360 AT5G50850 AT3G16950	1	1	1	7	0.296442	0.417538	0.157925	0.331575
0.00602396	83	1186	Cellular response to organic substance	AT1G19310 AT1G65040 AT1G74740 AT2G17290 AT2G46700 AT3G20410 AT3G20770 AT3G22960 AT3G57340 AT4G03510 AT4G14720 AT4G24210 AT4G28270 AT4G35230 AT5G05750 AT5G41260 AT5G52920 AT5G53160 AT2G43010 AT4G39070 AT5G54500 AT5G62880 AT1G02120 AT1G16510 AT1G23140 AT1G28490 AT1G75750 AT1G79700 AT2G22430 AT2G22660 AT2G26300 AT2G40940 AT2G41710 AT3G06380 AT3G14230 AT3G16570 AT3G16857 AT3G50500 AT3G50700 AT3G55830…	9	10	7	57	0.411717	0.62312	0.244394	0.407697
0.00606979	133	2074	Signaling	AT1G05810 AT1G06400 AT1G10210 AT1G12310 AT1G16110 AT1G16920 AT1G22740 AT1G30270 AT1G43890 AT1G49300 AT1G59580 AT1G60940 AT1G65040 AT1G66410 AT1G69220 AT1G74740 AT2G01450 AT2G17290 AT2G26300 AT2G30880 AT2G44610 AT2G46700 AT3G16570 AT3G18140 AT3G20410 AT3G20770 AT3G46060 AT3G50360 AT3G50500 AT3G53030 AT3G53840 AT4G14720 AT4G17170 AT4G19640 AT4G24100 AT4G24210 AT4G35230 AT4G36450 AT5G21274 AT5G37780…	17	20	10	86	0.191766	0.308169	0.357732	0.77047
0.00671607	8	40	Regulation of neurotransmitter levels	AT1G08630 AT3G22200 AT5G64370 AT1G79440 AT1G74920 AT4G29890 AT5G12200 AT1G32230	0	1	0	7	0.600539	0.310344	0.448781	0.0457807
0.00671607	12	82	Endocytosis	AT1G04440 AT1G68110 AT4G26100 AT4G28860 AT4G28880 AT5G35200 AT5G43320 AT5G46330 AT5G46630 AT1G03900 AT1G13980 AT5G50375	1	0	2	9	0.379297	0.835778	0.0497888	0.208092
0.00671607	112	1702	Response to external stimulus	AT1G17455 AT1G55510 AT1G62040 AT2G05630 AT2G45170 AT3G06420 AT3G13450 AT3G15580 AT4G04960 AT4G16520 AT4G21980 AT2G32700 AT3G17210 AT3G50480 AT4G37870 AT5G45250 AT1G09570 AT2G02950 AT2G15890 AT2G43010 AT2G47700 AT3G06110 AT5G57060 AT5G58960 AT1G08830 AT1G20620 AT1G20840 AT1G21400 AT1G68110 AT1G80460 AT2G01340 AT2G27190 AT2G36400 AT2G38290 AT2G41430 AT2G41560 AT3G05200 AT3G06850 AT3G14310 AT3G16640…	11	14	7	80	0.561481	0.611791	0.557421	0.191169
0.00671607	4	9	Protein K63-linked ubiquitination	AT1G16890 AT2G36060 AT3G52560 AT2G33340	0	0	1	3	0.367971	0.452383	0.0280121	0.213964
0.0069066	20	183	Golgi vesicle transport	AT1G15880 AT1G26670 AT1G36050 AT2G01470 AT2G36900 AT2G44610 AT3G22290 AT3G52850 AT4G34450 AT5G12370 AT5G39510 AT5G52210 AT5G06140 AT1G28490 AT2G20930 AT3G09800 AT4G01395 AT1G13980 AT4G17170 AT5G66030	2	6	0	12	0.37092	0.0152067	0.774415	0.708171
0.00733551	12	83	Steroid biosynthetic process	AT1G76490 AT2G38050 AT3G50660 AT5G05690 AT5G13710 AT1G76090 AT2G33630 AT2G38700 AT4G17190 AT5G47770 AT3G19820 AT5G50375	0	1	4	7	0.747529	0.51561	0.000980501	0.669569
0.00733551	6	23	Response to misfolded protein	AT1G19310 AT3G57340 AT4G03510 AT4G28270 AT5G05750 AT4G29040	1	1	1	3	0.13111	0.199725	0.0635919	0.706672
0.0074117	122	1888	Response to endogenous stimulus	AT1G74740 AT1G76180 AT2G01930 AT2G17290 AT2G21240 AT2G46700 AT3G20410 AT3G20770 AT3G22960 AT4G14720 AT4G24210 AT4G35230 AT5G08520 AT5G41260 AT5G52920 AT5G53160 AT1G04410 AT1G22300 AT1G50480 AT1G75750 AT1G78830 AT2G20260 AT2G25070 AT2G36460 AT2G37170 AT2G43010 AT3G16640 AT3G48990 AT3G50500 AT4G24520 AT4G39070 AT5G20650 AT5G42890 AT5G54500 AT5G60980 AT5G62880 AT5G66880 AT1G02120 AT1G16510 AT1G23140…	9	15	9	89	0.862974	0.647269	0.378842	0.101199
0.00869496	74	1048	Cellular response to hormone stimulus	AT1G74740 AT2G17290 AT2G46700 AT3G20410 AT3G20770 AT3G22960 AT4G14720 AT4G24210 AT4G35230 AT5G41260 AT5G52920 AT5G53160 AT2G43010 AT4G39070 AT5G54500 AT5G62880 AT1G02120 AT1G16510 AT1G23140 AT1G28490 AT1G75750 AT1G79700 AT2G22430 AT2G22660 AT2G26300 AT2G40940 AT2G41710 AT3G06380 AT3G14230 AT3G16570 AT3G16857 AT3G50500 AT3G50700 AT3G55830 AT4G18710 AT4G22330 AT4G36900 AT5G03470 AT5G08520 AT5G15230…	7	9	6	52	0.557953	0.596418	0.280207	0.298079
0.00869496	43	532	Nucleobase-containing small molecule metabolic process	AT1G04410 AT1G09430 AT1G12230 AT1G50480 AT1G53280 AT1G72420 AT2G14170 AT2G18250 AT2G38700 AT2G43760 AT3G01850 AT3G10030 AT3G22960 AT4G13940 AT4G18930 AT4G26210 AT4G37830 AT5G52920 AT5G59440 AT1G28960 AT1G53000 AT1G76490 AT2G36460 AT5G60340 AT5G61580 AT1G09420 AT1G12780 AT1G59900 AT1G63180 AT1G64190 AT2G26230 AT2G34590 AT2G38040 AT2G47650 AT4G38800 AT5G18800 AT5G19150 AT5G35360 AT5G50850 AT1G17160…	5	8	2	28	0.320923	0.137745	0.604433	0.603254
0.00898685	9	52	Vesicle docking	AT1G16240 AT1G28490 AT3G09740 AT3G46060 AT4G17730 AT5G26980 AT5G46860 AT5G59840 AT5G12370	1	0	2	6	0.25422	0.742028	0.0223366	0.410892
0.0092779	15	122	Response to brassinosteroid	AT4G35230 AT5G41260 AT4G39070 AT3G16570 AT4G18710 AT5G03470 AT3G50660 AT3G05800 AT1G75750 AT2G42580 AT4G00720 AT1G22300 AT1G35160 AT5G10450 AT5G65430	2	2	1	10	0.217168	0.350949	0.293163	0.448116
0.00994287	4	10	Red light signaling pathway	AT2G20180 AT2G43010 AT1G09570 AT2G24790	0	0	0	4	0.367971	0.452383	0.257559	0
0.00994287	4	10	Polyol transport	AT1G20840 AT2G34690 AT3G18830 AT4G16480	0	0	0	4	0.367971	0.452383	0.257559	0
0.00994287	4	10	Trehalose metabolism in response to stress	AT1G23870 AT1G60140 AT1G68020 AT2G18700	0	0	0	4	0.367971	0.452383	0.257559	0
0.00994287	22	217	Cellular response to external stimulus	AT1G62040 AT2G05630 AT2G45170 AT3G06420 AT3G15580 AT4G16520 AT4G21980 AT2G32700 AT1G20620 AT1G21400 AT2G27190 AT3G06850 AT3G13450 AT3G47340 AT4G37870 AT5G12200 AT5G21170 AT5G49450 AT5G64370 AT3G17000 AT1G43700 AT5G16470	0	1	2	19	0.919822	0.833296	0.206836	0.0129535
0.0110821	6	25	Monosaccharide catabolic process	AT1G12780 AT1G63180 AT3G01850 AT3G06580 AT3G47800 AT1G17160	0	0	0	6	0.497535	0.594757	0.360276	0
0.0112675	9	54	Membrane docking	AT1G16240 AT1G28490 AT3G09740 AT3G46060 AT4G17730 AT5G26980 AT5G46860 AT5G59840 AT5G12370	1	0	2	6	0.25422	0.742028	0.0223366	0.410892
0.0112675	9	54	Lipid homeostasis	AT1G01230 AT2G35690 AT3G50660 AT5G05690 AT5G65110 AT3G50700 AT2G38050 AT1G07240 AT5G16230	0	0	2	7	0.643829	0.742028	0.0223366	0.162935
0.0112675	9	54	Organelle localization by membrane tethering	AT1G16240 AT1G28490 AT3G09740 AT3G46060 AT4G17730 AT5G26980 AT5G46860 AT5G59840 AT5G12370	1	0	2	6	0.25422	0.742028	0.0223366	0.410892
0.0114434	10	65	Sphingolipid metabolic process	AT1G01230 AT1G27980 AT3G58490 AT4G21534 AT4G21540 AT5G23670 AT3G48780 AT4G09630 AT4G22330 AT3G55830	1	1	0	8	0.296442	0.417538	0.525042	0.120775
0.0122764	11	77	Carbohydrate transmembrane transport	AT1G08900 AT1G11260 AT1G20840 AT1G75220 AT1G77210 AT3G18830 AT4G16480 AT4G36670 AT5G16150 AT5G61520 AT1G80460	0	0	1	10	0.716843	0.809098	0.184266	0.0144025
0.0133324	49	644	Response to alcohol	AT1G74740 AT1G76180 AT2G17290 AT2G46700 AT3G20410 AT5G53160 AT1G22300 AT1G75750 AT2G25070 AT2G37170 AT3G50500 AT4G24520 AT4G35230 AT5G20650 AT5G60980 AT5G62880 AT5G66880 AT1G23140 AT1G28490 AT2G22430 AT2G22660 AT2G26300 AT3G06380 AT3G55830 AT4G22330 AT5G08520 AT5G63470 AT1G54100 AT2G05520 AT2G26980 AT2G32700 AT3G48170 AT3G48360 AT4G21410 AT5G02840 AT5G19330 AT5G46050 AT1G54830 AT3G01770 AT3G48680…	7	6	2	34	0.156048	0.537223	0.692402	0.365893
0.0139022	5	18	Glutamine family amino acid catabolic process	AT3G30775 AT5G08100 AT5G62530 AT1G79440 AT3G22200	0	0	0	5	0.436464	0.528918	0.310828	0
0.0140848	208	3532	Macromolecule modification	AT1G03150 AT1G04440 AT1G05890 AT1G06700 AT1G14400 AT1G16890 AT1G21770 AT1G30270 AT1G32210 AT1G48140 AT1G53280 AT1G53440 AT1G54210 AT1G60940 AT1G62310 AT1G63110 AT1G65040 AT1G67580 AT1G69220 AT1G69510 AT1G73820 AT1G74740 AT1G75820 AT1G77540 AT1G77710 AT1G80210 AT2G02760 AT2G13800 AT2G15910 AT2G17290 AT2G25300 AT2G27960 AT2G30880 AT2G36060 AT2G46700 AT2G47420 AT3G02070 AT3G11800 AT3G20410 AT3G25840…	25	24	20	139	0.249369	0.818696	0.0721933	0.617969
0.0144295	49	647	Protein catabolic process	AT1G02300 AT1G02305 AT1G05840 AT1G05890 AT1G14400 AT1G15740 AT1G16470 AT1G19310 AT1G55590 AT1G55830 AT1G62290 AT1G63800 AT1G65040 AT1G77480 AT2G02760 AT3G02340 AT3G17000 AT3G52850 AT3G57340 AT4G01610 AT4G03510 AT4G19003 AT4G24210 AT4G28270 AT4G33490 AT4G39090 AT5G05080 AT5G05750 AT5G19120 AT5G20570 AT5G27920 AT5G42790 AT5G43100 AT5G43190 AT5G49840 AT5G59140 AT5G64920 AT5G66160 AT1G16890 AT1G64230…	4	7	5	33	0.624524	0.37664	0.13696	0.486162
0.0148581	112	1749	Phosphorylation	AT1G04440 AT1G06700 AT1G17160 AT1G30270 AT1G53440 AT1G60940 AT1G67580 AT1G69220 AT1G72420 AT1G74740 AT1G75820 AT1G80460 AT2G13800 AT2G17290 AT2G27960 AT2G30880 AT2G46700 AT3G20410 AT3G22960 AT3G25840 AT3G50500 AT3G59110 AT3G60250 AT4G01330 AT4G20140 AT4G21400 AT4G21410 AT4G24100 AT4G26100 AT4G28860 AT4G28880 AT4G34500 AT4G37830 AT5G03470 AT5G15730 AT5G16000 AT5G41370 AT5G41990 AT5G43320 AT5G46330…	15	16	8	73	0.153188	0.396803	0.412586	0.708815
0.0148581	21	211	Cellular response to extracellular stimulus	AT1G62040 AT2G05630 AT2G45170 AT3G06420 AT3G15580 AT4G16520 AT4G21980 AT1G20620 AT1G21400 AT2G27190 AT3G06850 AT3G13450 AT3G47340 AT4G37870 AT5G12200 AT5G21170 AT5G49450 AT5G64370 AT3G17000 AT1G43700 AT5G16470	0	1	2	18	0.910077	0.813095	0.187986	0.0174856
0.0149843	33	391	Chemical homeostasis	AT1G01230 AT1G23020 AT1G53210 AT1G68100 AT2G35690 AT2G38170 AT3G06450 AT3G28710 AT3G42640 AT3G50660 AT4G27870 AT4G28630 AT5G05690 AT5G20650 AT5G65110 AT3G13772 AT3G50700 AT5G06140 AT1G14740 AT2G38050 AT5G49450 AT1G07240 AT1G58030 AT1G75220 AT2G41560 AT3G02040 AT3G09470 AT3G16640 AT4G20140 AT4G22330 AT4G26570 AT5G16230 AT5G24270	0	5	3	25	0.977297	0.310739	0.209471	0.125191
0.0150011	7	36	Post-Golgi vesicle-mediated transport	AT1G26670 AT2G36900 AT3G52850 AT5G12370 AT5G39510 AT5G52210 AT5G06140	0	3	0	4	0.551987	0.00937555	0.406175	0.601622
0.0150952	84	1250	Regulation of biological quality	AT1G01230 AT1G01820 AT1G08630 AT1G23020 AT1G28260 AT1G33990 AT1G53210 AT1G68100 AT1G71790 AT2G15570 AT2G23560 AT2G33150 AT2G35690 AT2G37678 AT2G38050 AT2G38170 AT2G45700 AT3G06450 AT3G22200 AT3G28710 AT3G42640 AT3G50440 AT3G50660 AT4G27870 AT4G28630 AT5G05690 AT5G10860 AT5G20650 AT5G25900 AT5G27280 AT5G62880 AT5G64370 AT5G65110 AT1G08980 AT1G76180 AT1G79440 AT2G43010 AT3G13772 AT3G50700 AT5G04260…	3	12	5	64	0.984714	0.391778	0.564772	0.0393639
0.0159281	11	80	Response to endoplasmic reticulum stress	AT1G19310 AT1G65040 AT3G57340 AT4G03510 AT4G28270 AT5G05750 AT1G01230 AT1G11755 AT1G18260 AT1G04750 AT2G33120	2	1	1	7	0.108209	0.467928	0.184266	0.51139
0.0171145	5	19	Endosome transport via multivesicular body sorting pathway	AT1G36980 AT1G73030 AT3G11530 AT4G19003 AT1G13980	0	0	2	3	0.436464	0.528918	0.00330746	0.487736
0.0171145	5	19	Cellular response to misfolded protein	AT1G19310 AT3G57340 AT4G03510 AT4G28270 AT5G05750	0	1	1	3	0.436464	0.146242	0.0444818	0.487736
0.0182981	48	640	Response to abscisic acid	AT1G74740 AT1G76180 AT2G17290 AT2G46700 AT3G20410 AT5G53160 AT1G22300 AT1G75750 AT2G25070 AT2G37170 AT3G50500 AT4G24520 AT4G35230 AT5G20650 AT5G60980 AT5G62880 AT5G66880 AT1G23140 AT1G28490 AT2G22430 AT2G22660 AT2G26300 AT3G06380 AT3G55830 AT4G22330 AT5G08520 AT5G63470 AT1G54100 AT2G05520 AT2G26980 AT3G48170 AT3G48360 AT4G21410 AT5G02840 AT5G19330 AT5G46050 AT1G54830 AT3G01770 AT3G48680 AT1G51940…	7	6	2	33	0.143345	0.514283	0.678838	0.40271
0.0182981	12	94	Brassinosteroid mediated signaling pathway	AT4G35230 AT5G41260 AT4G39070 AT3G16570 AT4G18710 AT5G03470 AT3G05800 AT2G42580 AT1G22300 AT1G35160 AT5G10450 AT5G65430	1	2	1	8	0.379297	0.229517	0.211161	0.432301
0.0182981	12	94	Steroid hormone mediated signaling pathway	AT4G35230 AT5G41260 AT4G39070 AT3G16570 AT4G18710 AT5G03470 AT3G05800 AT2G42580 AT1G22300 AT1G35160 AT5G10450 AT5G65430	1	2	1	8	0.379297	0.229517	0.211161	0.432301
0.0182981	12	94	Response to steroid hormone	AT4G35230 AT5G41260 AT4G39070 AT3G16570 AT4G18710 AT5G03470 AT3G05800 AT2G42580 AT1G22300 AT1G35160 AT5G10450 AT5G65430	1	2	1	8	0.379297	0.229517	0.211161	0.432301
0.0182981	12	94	Cellular response to steroid hormone stimulus	AT4G35230 AT5G41260 AT4G39070 AT3G16570 AT4G18710 AT5G03470 AT3G05800 AT2G42580 AT1G22300 AT1G35160 AT5G10450 AT5G65430	1	2	1	8	0.379297	0.229517	0.211161	0.432301
0.0182981	74	1084	Cellular response to endogenous stimulus	AT1G74740 AT2G17290 AT2G46700 AT3G20410 AT3G20770 AT3G22960 AT4G14720 AT4G24210 AT4G35230 AT5G41260 AT5G52920 AT5G53160 AT2G43010 AT4G39070 AT5G54500 AT5G62880 AT1G02120 AT1G16510 AT1G23140 AT1G28490 AT1G75750 AT1G79700 AT2G22430 AT2G22660 AT2G26300 AT2G40940 AT2G41710 AT3G06380 AT3G14230 AT3G16570 AT3G16857 AT3G50500 AT3G50700 AT3G55830 AT4G18710 AT4G22330 AT4G36900 AT5G03470 AT5G08520 AT5G15230…	7	9	6	52	0.557953	0.596418	0.280207	0.298079
0.0184861	4	12	Acetyl-CoA biosynthetic process	AT1G09430 AT1G59900 AT5G50850 AT3G16950	0	0	1	3	0.367971	0.452383	0.0280121	0.213964
0.0184861	4	12	Cellular response to red light	AT2G20180 AT2G43010 AT1G09570 AT2G24790	0	0	0	4	0.367971	0.452383	0.257559	0
0.0184861	8	48	Establishment of protein localization to vacuole	AT1G26670 AT2G36900 AT3G52850 AT4G19003 AT5G39510 AT3G47810 AT5G06140 AT2G45980	0	2	1	5	0.600539	0.0887063	0.107931	0.501597
0.0184861	4	12	Regulation of cytokinin-activated signaling pathway	AT1G15670 AT1G80440 AT3G59940 AT3G16857	0	0	0	4	0.367971	0.452383	0.257559	0
0.0186401	88	1334	Response to acid chemical	AT1G01620 AT1G74740 AT1G76180 AT2G17290 AT2G37170 AT2G46700 AT3G20410 AT4G14720 AT4G24210 AT5G08520 AT5G53160 AT1G22300 AT1G75750 AT2G25070 AT3G50500 AT4G24520 AT4G35230 AT5G20650 AT5G60980 AT5G62880 AT5G66880 AT1G23140 AT1G28490 AT2G22430 AT2G22660 AT2G26300 AT3G06380 AT3G50700 AT3G55830 AT4G22330 AT5G15230 AT5G63470 AT1G08830 AT1G51400 AT1G54100 AT2G05520 AT2G26980 AT2G28900 AT2G32700 AT3G16770…	10	10	5	63	0.355672	0.700692	0.610779	0.203359
0.0186482	3	6	Acetyl-CoA biosynthetic process from pyruvate	AT1G59900 AT5G50850 AT3G16950	0	0	1	2	0.291152	0.363413	0.014705	0.314598
0.0186482	3	6	Negative regulation of cytokinin-activated signaling pathway	AT1G15670 AT1G80440 AT3G59940	0	0	0	3	0.291152	0.363413	0.200172	0
0.0199285	2	2	Glutamate decarboxylation to succinate	AT1G79440 AT3G22200	0	0	0	2	0.204997	0.259989	0.13835	0
0.0199285	2	2	Amino-acid betaine metabolic process	AT1G74920 AT4G29890	0	1	0	1	0.204997	0.0195331	0.13835	0.462563
0.0199285	2	2	Amino-acid betaine biosynthetic process	AT1G74920 AT4G29890	0	1	0	1	0.204997	0.0195331	0.13835	0.462563
0.0199285	2	2	Gamma-aminobutyric acid metabolic process	AT3G22200 AT1G79440	0	0	0	2	0.204997	0.259989	0.13835	0
0.0199285	2	2	Gamma-aminobutyric acid catabolic process	AT1G79440 AT3G22200	0	0	0	2	0.204997	0.259989	0.13835	0
0.0199285	27	309	Carbohydrate catabolic process	AT1G02640 AT1G12780 AT1G35580 AT1G48430 AT1G63180 AT2G20680 AT3G01850 AT3G06500 AT3G06580 AT3G22960 AT3G47800 AT5G10560 AT5G49360 AT5G52920 AT2G36460 AT3G10740 AT5G61580 AT1G17160 AT1G59900 AT1G80460 AT2G19800 AT2G34590 AT3G14310 AT3G54920 AT5G50850 AT5G55700 AT5G64860	0	1	2	24	0.954817	0.907523	0.305563	0.00275728
0.0199285	2	2	Glycine betaine biosynthetic process from choline	AT1G74920 AT4G29890	0	1	0	1	0.204997	0.0195331	0.13835	0.462563
0.0199285	2	2	Regulation of histone deacetylation	AT5G37055 AT1G75380	0	1	0	1	0.204997	0.0195331	0.13835	0.462563
0.0199285	2	2	Glycine betaine metabolic process	AT1G74920 AT4G29890	0	1	0	1	0.204997	0.0195331	0.13835	0.462563
0.0199285	2	2	Glycine betaine biosynthetic process	AT1G74920 AT4G29890	0	1	0	1	0.204997	0.0195331	0.13835	0.462563
0.0199285	72	1058	Cellular response to stress	AT1G08830 AT1G14400 AT1G16890 AT1G19310 AT1G23870 AT1G60140 AT1G62040 AT1G65040 AT1G68020 AT1G69220 AT1G77370 AT1G80210 AT2G02760 AT2G05630 AT2G18700 AT2G36060 AT2G45170 AT2G45700 AT3G06420 AT3G15580 AT3G50880 AT3G51910 AT3G52560 AT3G57340 AT4G03510 AT4G16520 AT4G21980 AT4G24100 AT4G24290 AT4G28270 AT5G05750 AT5G07470 AT5G41370 AT5G44010 AT5G63030 AT1G02120 AT1G09770 AT1G80420 AT2G30350 AT2G33340…	9	7	5	51	0.250565	0.805592	0.414149	0.264328
0.0199285	12	96	Protein maturation	AT1G03150 AT1G28320 AT2G22425 AT2G30440 AT4G01940 AT4G04200 AT4G30500 AT5G08100 AT5G08415 AT3G50845 AT4G25970 AT5G20650	1	4	1	6	0.379297	0.0179444	0.211161	0.848119
0.0199285	12	96	Cellular response to brassinosteroid stimulus	AT4G35230 AT5G41260 AT4G39070 AT3G16570 AT4G18710 AT5G03470 AT3G05800 AT2G42580 AT1G22300 AT1G35160 AT5G10450 AT5G65430	1	2	1	8	0.379297	0.229517	0.211161	0.432301
0.0199285	5	20	Multivesicular body sorting pathway	AT1G36980 AT1G73030 AT3G11530 AT4G19003 AT1G13980	0	0	2	3	0.436464	0.528918	0.00330746	0.487736
0.0199285	8	49	Protein localization to vacuole	AT1G26670 AT2G36900 AT3G52850 AT4G19003 AT5G39510 AT3G47810 AT5G06140 AT2G45980	0	2	1	5	0.600539	0.0887063	0.107931	0.501597
0.0199285	2	2	Regulation of protein deacetylation	AT5G37055 AT1G75380	0	1	0	1	0.204997	0.0195331	0.13835	0.462563
0.0220161	35	437	Ubiquitin-dependent protein catabolic process	AT1G05890 AT1G14400 AT1G15740 AT1G16470 AT1G19310 AT1G55590 AT1G55830 AT1G63800 AT1G65040 AT2G02760 AT3G02340 AT3G17000 AT3G52850 AT3G57340 AT4G03510 AT4G19003 AT4G24210 AT4G28270 AT5G05080 AT5G05750 AT5G20570 AT5G27920 AT5G42790 AT5G43190 AT5G59140 AT5G64920 AT5G66160 AT1G16890 AT1G64230 AT5G53300 AT4G31670 AT4G39910 AT5G42190 AT1G18260 AT4G29040	4	3	5	23	0.328191	0.740214	0.0365963	0.552397
0.0226414	51	702	Organophosphate metabolic process	AT1G04410 AT1G07230 AT1G09430 AT1G12230 AT1G48140 AT1G53280 AT1G63110 AT1G72420 AT1G80460 AT2G18250 AT2G38700 AT2G43760 AT3G01850 AT3G02040 AT3G10030 AT3G22960 AT3G51830 AT3G55030 AT4G17190 AT4G18930 AT4G25970 AT4G26210 AT4G37830 AT4G38570 AT5G47770 AT5G52920 AT5G59440 AT1G28960 AT1G76490 AT2G03890 AT2G36460 AT4G19860 AT5G60340 AT5G61580 AT1G09420 AT1G59900 AT1G64190 AT2G06925 AT2G31955 AT2G34590…	6	9	3	33	0.313612	0.167325	0.502458	0.64483
0.0229674	7	40	Alternative mRNA splicing, via spliceosome	AT1G02840 AT1G23860 AT3G61860 AT4G25500 AT1G03140 AT3G01150 AT3G25840	2	1	1	3	0.0318358	0.254935	0.0848786	0.846738
0.0229674	5	21	Peptidyl-threonine phosphorylation	AT1G04440 AT4G26100 AT4G28860 AT4G28880 AT5G43320	1	0	1	3	0.0939966	0.528918	0.0444818	0.487736
0.0229674	5	21	Peptidyl-threonine modification	AT1G04440 AT4G26100 AT4G28860 AT4G28880 AT5G43320	1	0	1	3	0.0939966	0.528918	0.0444818	0.487736
0.0229674	6	30	Cellular modified amino acid biosynthetic process	AT1G50480 AT5G13050 AT5G27380 AT1G74920 AT4G29890 AT5G57850	0	1	1	4	0.497535	0.199725	0.0635919	0.378268
0.0229674	5	21	Embryonic meristem initiation	AT1G14740 AT3G07780 AT5G48160 AT5G13570 AT1G56010	0	1	0	4	0.436464	0.146242	0.310828	0.145521
0.0229674	41	536	Regulation of multicellular organismal development	AT2G24790 AT5G57660 AT5G65050 AT5G65060 AT3G54620 AT4G39070 AT2G42160 AT1G54830 AT2G24360 AT3G11450 AT3G50500 AT4G31820 AT5G05690 AT5G63470 AT5G66880 AT1G07240 AT1G67580 AT1G75220 AT2G20180 AT2G32700 AT2G33810 AT2G34900 AT2G36400 AT2G37678 AT2G43820 AT2G47700 AT3G06500 AT3G16857 AT3G33520 AT3G48990 AT4G14720 AT4G20140 AT4G30200 AT5G08520 AT5G16230 AT5G16470 AT5G19330 AT5G37055 AT5G41990 AT5G50320…	3	4	3	31	0.662302	0.696272	0.339109	0.110785
0.0233505	11	86	Peptidyl-serine phosphorylation	AT1G04440 AT1G74740 AT2G17290 AT2G30880 AT2G46700 AT3G20410 AT4G26100 AT4G28860 AT4G28880 AT5G43320 AT1G75820	2	1	1	7	0.108209	0.467928	0.184266	0.51139
0.024065	74	1104	Proteolysis	AT1G02300 AT1G02305 AT1G05840 AT1G05890 AT1G14400 AT1G15740 AT1G16470 AT1G19310 AT1G23440 AT1G28320 AT1G55590 AT1G55830 AT1G56700 AT1G62290 AT1G63690 AT1G63800 AT1G65040 AT1G77480 AT1G80210 AT2G02760 AT2G22425 AT2G30440 AT3G02070 AT3G02340 AT3G17000 AT3G52850 AT3G57340 AT4G01610 AT4G03510 AT4G04200 AT4G19003 AT4G24210 AT4G28270 AT4G30500 AT4G31670 AT4G33490 AT4G39090 AT4G39910 AT5G05080 AT5G05750…	4	11	7	52	0.914064	0.336501	0.160129	0.298079
0.024065	12	99	Import into cell	AT1G04440 AT1G68110 AT4G26100 AT4G28860 AT4G28880 AT5G35200 AT5G43320 AT5G46330 AT5G46630 AT1G03900 AT1G13980 AT5G50375	1	0	2	9	0.379297	0.835778	0.0497888	0.208092
0.0245049	27	315	Cellular response to abscisic acid stimulus	AT1G74740 AT2G17290 AT2G46700 AT3G20410 AT5G53160 AT5G62880 AT1G23140 AT1G28490 AT2G22430 AT2G22660 AT2G26300 AT3G06380 AT3G50500 AT3G55830 AT4G22330 AT5G08520 AT5G63470 AT5G66880 AT1G54830 AT1G51940 AT2G33150 AT3G48360 AT3G50360 AT4G21534 AT4G21540 AT4G35790 AT2G26980	5	2	1	19	0.0651695	0.748464	0.586478	0.327147
0.0245049	27	315	Cellular response to alcohol	AT1G74740 AT2G17290 AT2G46700 AT3G20410 AT5G53160 AT5G62880 AT1G23140 AT1G28490 AT2G22430 AT2G22660 AT2G26300 AT3G06380 AT3G50500 AT3G55830 AT4G22330 AT5G08520 AT5G63470 AT5G66880 AT1G54830 AT1G51940 AT2G33150 AT3G48360 AT3G50360 AT4G21534 AT4G21540 AT4G35790 AT2G26980	5	2	1	19	0.0651695	0.748464	0.586478	0.327147
0.0249299	79	1195	Carbohydrate metabolic process	AT1G02640 AT1G12780 AT1G17160 AT1G19430 AT1G23870 AT1G35580 AT1G48430 AT1G60140 AT1G63180 AT1G68020 AT1G78240 AT1G80460 AT2G18700 AT2G20680 AT2G28100 AT2G42790 AT2G47650 AT3G01850 AT3G06500 AT3G06580 AT3G22960 AT3G47800 AT3G58750 AT4G33670 AT4G37870 AT5G10560 AT5G20250 AT5G43440 AT5G49360 AT5G49650 AT5G52920 AT1G71990 AT1G79500 AT2G36460 AT3G10740 AT3G56310 AT5G61580 AT1G04410 AT1G09420 AT1G09910…	6	6	4	63	0.76564	0.937474	0.677325	0.00724551
0.0249299	25	285	Abscisic acid-activated signaling pathway	AT1G74740 AT2G17290 AT2G46700 AT3G20410 AT5G53160 AT5G62880 AT1G23140 AT1G28490 AT2G22430 AT2G22660 AT2G26300 AT3G06380 AT3G50500 AT3G55830 AT4G22330 AT5G08520 AT5G63470 AT5G66880 AT1G54830 AT1G51940 AT2G33150 AT3G48360 AT3G50360 AT4G35790 AT2G26980	5	1	1	18	0.0469084	0.882571	0.544115	0.266073
0.0249299	11	87	Peptidyl-serine modification	AT1G04440 AT1G74740 AT2G17290 AT2G30880 AT2G46700 AT3G20410 AT4G26100 AT4G28860 AT4G28880 AT5G43320 AT1G75820	2	1	1	7	0.108209	0.467928	0.184266	0.51139
0.0249299	14	126	Positive regulation of developmental process	AT3G54620 AT4G39070 AT4G31820 AT5G05690 AT1G07240 AT1G54830 AT1G75220 AT2G33810 AT2G34900 AT2G43820 AT3G48990 AT5G08520 AT5G41990 AT5G63470	2	0	0	12	0.187927	0.878474	0.647372	0.0343659
0.0258755	16	154	Cellular response to starvation	AT1G62040 AT2G05630 AT2G45170 AT3G06420 AT3G15580 AT4G16520 AT4G21980 AT1G20620 AT1G21400 AT2G27190 AT3G06850 AT3G13450 AT3G47340 AT4G37870 AT5G49450 AT1G43700	0	1	1	14	0.840431	0.676297	0.320392	0.0178679
0.0258755	29	348	Response to cadmium ion	AT1G02500 AT1G04410 AT1G20620 AT1G30230 AT1G50480 AT1G59900 AT1G62480 AT1G72650 AT1G74910 AT2G24765 AT2G36460 AT2G46280 AT3G16640 AT3G22200 AT3G22960 AT3G48990 AT4G11360 AT4G19880 AT4G29040 AT4G31180 AT4G37870 AT5G02840 AT5G07440 AT5G10450 AT5G10540 AT5G14780 AT5G18170 AT5G52920 AT4G28630	1	4	2	22	0.837468	0.381975	0.345867	0.132953
0.0261725	3	7	Detection of calcium ion	AT5G24270 AT4G26570 AT5G37780	0	1	0	2	0.291152	0.0531394	0.200172	0.314598
0.0261725	3	7	Cellular zinc ion homeostasis	AT1G68100 AT3G13772 AT2G38170	0	1	0	2	0.291152	0.0531394	0.200172	0.314598
0.0261725	3	7	Root meristem specification	AT1G14740 AT3G07780 AT5G48160	0	0	0	3	0.291152	0.363413	0.200172	0
0.0261725	3	7	Positive regulation of photomorphogenesis	AT4G39070 AT1G54830 AT5G63470	1	0	0	2	0.0326872	0.363413	0.200172	0.314598
0.0282085	4	14	Galactose catabolic process via UDP-galactose	AT1G12780 AT1G63180 AT3G06580 AT3G47800	0	0	0	4	0.367971	0.452383	0.257559	0
0.0283416	7	42	Protein targeting to vacuole	AT1G26670 AT2G36900 AT3G52850 AT5G39510 AT3G47810 AT5G06140 AT2G45980	0	2	0	5	0.551987	0.0616996	0.406175	0.288927
0.0285112	13	115	Positive regulation of multicellular organismal process	AT3G54620 AT4G39070 AT4G31820 AT5G05690 AT1G07240 AT1G54830 AT1G75220 AT2G33810 AT2G34900 AT2G43820 AT3G48990 AT5G41990 AT5G63470	2	0	0	11	0.159817	0.85873	0.620116	0.0473958
0.0315777	14	130	Photoperiodism	AT3G60250 AT5G47080 AT5G65060 AT1G17455 AT5G63470 AT1G27650 AT1G54830 AT1G67580 AT2G47700 AT3G18140 AT4G30200 AT4G40060 AT5G41990 AT5G42820	3	1	0	10	0.0567479	0.602058	0.647372	0.29717
0.0315777	56	804	Cellular response to oxygen-containing compound	AT1G08830 AT1G74740 AT2G17290 AT2G46700 AT3G20410 AT3G22960 AT4G14720 AT4G24210 AT4G35230 AT5G41260 AT5G52920 AT5G53160 AT4G39070 AT5G62880 AT1G23140 AT1G28490 AT1G75750 AT2G22430 AT2G22660 AT2G26300 AT3G06380 AT3G16570 AT3G50500 AT3G50700 AT3G55830 AT4G18710 AT4G22330 AT5G03470 AT5G08520 AT5G15230 AT5G63470 AT5G66880 AT4G20380 AT5G49450 AT1G54830 AT3G05800 AT3G17000 AT3G50660 AT1G32230 AT1G51940…	8	5	4	39	0.147937	0.81288	0.37471	0.348359
0.0317852	5	23	Positive regulation of seed germination	AT1G07240 AT1G75220 AT2G34900 AT2G43820 AT3G48990	1	0	0	4	0.0939966	0.528918	0.310828	0.145521
0.0317852	7	43	Anion homeostasis	AT3G50700 AT2G38170 AT1G07240 AT1G58030 AT2G41560 AT3G02040 AT5G16230	0	1	1	5	0.551987	0.254935	0.0848786	0.288927
0.0324542	43	584	Regulation of multicellular organismal process	AT2G24790 AT5G57660 AT5G65050 AT5G65060 AT3G54620 AT4G39070 AT2G42160 AT1G54830 AT2G24360 AT3G11450 AT3G50500 AT4G31820 AT5G05690 AT5G63470 AT5G66880 AT1G07240 AT1G67580 AT1G75220 AT2G20180 AT2G32700 AT2G33810 AT2G34900 AT2G36400 AT2G37678 AT2G43820 AT2G47700 AT3G06500 AT3G16640 AT3G16857 AT3G33520 AT3G48990 AT4G14720 AT4G20140 AT4G30200 AT5G08520 AT5G16000 AT5G16230 AT5G16470 AT5G19330 AT5G37055…	4	4	3	32	0.505004	0.736408	0.372472	0.142833
0.032787	35	452	Modification-dependent protein catabolic process	AT1G05890 AT1G14400 AT1G15740 AT1G16470 AT1G19310 AT1G55590 AT1G55830 AT1G63800 AT1G65040 AT2G02760 AT3G02340 AT3G17000 AT3G52850 AT3G57340 AT4G03510 AT4G19003 AT4G24210 AT4G28270 AT5G05080 AT5G05750 AT5G20570 AT5G27920 AT5G42790 AT5G43190 AT5G59140 AT5G64920 AT5G66160 AT1G16890 AT1G64230 AT5G53300 AT4G31670 AT4G39910 AT5G42190 AT1G18260 AT4G29040	4	3	5	23	0.328191	0.740214	0.0365963	0.552397
0.0333672	16	159	Response to gibberellin	AT4G24210 AT5G08520 AT1G75750 AT3G50700 AT5G15230 AT3G28910 AT4G09460 AT5G02840 AT5G67480 AT1G54830 AT3G50500 AT5G63470 AT5G66880 AT2G20180 AT2G26300 AT5G25900	3	1	0	12	0.0868081	0.676297	0.696158	0.195616
0.0344523	10	79	Sterol metabolic process	AT1G76490 AT3G50660 AT5G05690 AT5G13710 AT1G76090 AT2G38700 AT4G17190 AT5G47770 AT5G48230 AT5G50375	0	1	3	6	0.682427	0.417538	0.00391264	0.595963
0.0353684	7	44	Sterol biosynthetic process	AT1G76490 AT5G13710 AT1G76090 AT2G38700 AT4G17190 AT5G47770 AT5G50375	0	1	3	3	0.551987	0.254935	0.000777167	0.846738
0.0353684	18	189	Response to starvation	AT1G62040 AT2G05630 AT2G45170 AT3G06420 AT3G15580 AT4G16520 AT4G21980 AT1G20620 AT1G21400 AT2G27190 AT3G06850 AT3G13450 AT3G47340 AT3G48390 AT4G37870 AT5G49450 AT5G63190 AT1G43700	0	1	1	16	0.873142	0.738832	0.373943	0.00917695
0.0368437	28	343	Cellular homeostasis	AT1G01230 AT1G23020 AT1G53210 AT1G68100 AT2G15570 AT2G38170 AT3G06450 AT3G28710 AT3G42640 AT4G27870 AT4G28630 AT5G10860 AT5G20650 AT3G13772 AT5G04260 AT1G03850 AT1G77370 AT2G01270 AT2G42580 AT3G16950 AT3G17880 AT5G18600 AT5G63030 AT5G49450 AT3G02040 AT5G15230 AT5G24270 AT5G42850	1	6	2	19	0.82261	0.0859073	0.325719	0.436284
0.0371414	5	24	Golgi to vacuole transport	AT1G26670 AT2G36900 AT3G52850 AT5G39510 AT5G06140	0	2	0	3	0.436464	0.0218964	0.310828	0.487736
0.0371414	5	24	Negative regulation of programmed cell death	AT1G02120 AT2G41560 AT4G20380 AT3G06110 AT4G34180	0	2	1	2	0.436464	0.0218964	0.0444818	0.809644
0.0374677	3	8	Myo-inositol transport	AT1G20840 AT3G18830 AT4G16480	0	0	0	3	0.291152	0.363413	0.200172	0
0.0374677	3	8	Arabinan catabolic process	AT1G02640 AT5G10560 AT5G49360	0	0	0	3	0.291152	0.363413	0.200172	0
0.0376508	6	34	Meristem initiation	AT1G14740 AT3G07780 AT5G48160 AT3G16857 AT5G13570 AT1G56010	0	1	0	5	0.497535	0.199725	0.360276	0.0989718
0.0376508	9	68	Viral process	AT1G32230 AT3G07780 AT3G60600 AT4G18710 AT5G16000 AT5G42190 AT5G48160 AT5G13570 AT5G39510	1	1	0	7	0.25422	0.364819	0.488331	0.162935
0.0386078	95	1512	Cellular response to chemical stimulus	AT1G08830 AT1G19310 AT1G65040 AT1G74740 AT1G77370 AT2G17290 AT2G33150 AT2G46700 AT3G20410 AT3G20770 AT3G22960 AT3G57340 AT4G03510 AT4G14720 AT4G24210 AT4G28270 AT4G35230 AT5G05750 AT5G07470 AT5G41260 AT5G52920 AT5G53160 AT5G63030 AT2G43010 AT4G39070 AT5G54500 AT5G62880 AT1G02120 AT1G16510 AT1G20620 AT1G23140 AT1G28490 AT1G63460 AT1G75750 AT1G79700 AT2G02390 AT2G22430 AT2G22660 AT2G26300 AT2G40940…	10	11	8	66	0.455879	0.691179	0.241533	0.343078
0.039414	10	81	Anatomical structure arrangement	AT1G14740 AT3G07780 AT5G48160 AT1G75820 AT3G16857 AT3G50660 AT4G29040 AT5G13570 AT5G26751 AT1G56010	1	1	0	8	0.296442	0.417538	0.525042	0.120775
0.0398549	30	378	Response to organic cyclic compound	AT4G35230 AT5G08520 AT5G41260 AT4G39070 AT3G16570 AT4G18710 AT5G03470 AT2G05520 AT2G32700 AT3G28910 AT3G48360 AT3G50480 AT3G50660 AT3G51430 AT4G09460 AT4G20380 AT5G02840 AT5G46050 AT5G63160 AT5G67480 AT3G05800 AT1G02120 AT1G75750 AT2G34690 AT2G42580 AT4G00720 AT1G22300 AT1G35160 AT5G10450 AT5G65430	3	5	2	20	0.411901	0.235062	0.365955	0.494519
0.0407005	15	149	Alcohol metabolic process	AT1G48430 AT1G53280 AT1G80460 AT1G07240 AT5G23670 AT1G11755 AT1G48300 AT2G19800 AT3G02040 AT4G17190 AT5G04040 AT5G47770 AT3G18140 AT3G22200 AT5G08520	2	3	1	9	0.217168	0.146964	0.293163	0.6611
0.0408836	36	477	Cellular carbohydrate metabolic process	AT1G17160 AT1G23870 AT1G35580 AT1G48430 AT1G60140 AT1G68020 AT1G80460 AT2G18700 AT2G20680 AT3G01850 AT3G06500 AT5G43440 AT1G71990 AT3G06580 AT1G12780 AT1G48300 AT1G63180 AT1G64190 AT2G19800 AT3G02040 AT4G14130 AT4G30270 AT5G04040 AT5G49650 AT5G57550 AT5G64860 AT1G30230 AT1G78240 AT2G44610 AT3G18140 AT3G22200 AT3G55830 AT5G55700 AT5G63370 AT5G63470 AT1G79500	4	2	1	29	0.350541	0.896019	0.740732	0.0315265
0.042547	5	25	Leucine metabolic process	AT4G34030 AT1G03090 AT3G45300 AT1G10070 AT2G43400	1	0	0	4	0.0939966	0.528918	0.310828	0.145521
0.042547	5	25	Maintenance of shoot apical meristem identity	AT1G14740 AT3G07780 AT5G48160 AT3G16857 AT1G79440	0	0	0	5	0.436464	0.528918	0.310828	0
0.042547	4	16	Xylan catabolic process	AT1G02640 AT5G10560 AT5G49360 AT3G10740	0	0	0	4	0.367971	0.452383	0.257559	0
0.0426488	7	46	ERAD pathway	AT1G19310 AT1G65040 AT3G57340 AT4G03510 AT4G28270 AT5G05750 AT1G18260	0	1	1	5	0.551987	0.254935	0.0848786	0.288927
0.0428147	2	3	Receptor recycling	AT2G29700 AT3G47810	0	0	1	1	0.204997	0.259989	0.0051479	0.462563
0.0428147	2	3	Uracil catabolic process	AT5G12200 AT5G64370	0	0	0	2	0.204997	0.259989	0.13835	0
0.0428147	2	3	Proline catabolic process	AT3G30775 AT5G62530	0	0	0	2	0.204997	0.259989	0.13835	0
0.0428147	2	3	Cholesterol biosynthetic process	AT4G17190 AT5G47770	0	1	1	0	0.204997	0.0195331	0.0051479	0.897677
0.0428147	2	3	Cholesterol metabolic process	AT4G17190 AT5G47770	0	1	1	0	0.204997	0.0195331	0.0051479	0.897677
0.0428147	2	3	Nucleoside diphosphate biosynthetic process	AT3G10030 AT5G59440	0	0	0	2	0.204997	0.259989	0.13835	0
0.0428147	2	3	Pyrimidine nucleoside diphosphate metabolic process	AT3G10030 AT5G59440	0	0	0	2	0.204997	0.259989	0.13835	0
0.0428147	2	3	Pyrimidine nucleoside diphosphate biosynthetic process	AT3G10030 AT5G59440	0	0	0	2	0.204997	0.259989	0.13835	0
0.0428147	2	3	Pollen tube adhesion	AT3G17210 AT3G22200	0	1	0	1	0.204997	0.0195331	0.13835	0.462563
0.0428147	2	3	Proline catabolic process to glutamate	AT3G30775 AT5G62530	0	0	0	2	0.204997	0.259989	0.13835	0
0.0428147	2	3	Beta-alanine biosynthetic process	AT5G64370 AT5G12200	0	0	0	2	0.204997	0.259989	0.13835	0
0.0428147	2	3	Choline metabolic process	AT1G74920 AT4G29890	0	1	0	1	0.204997	0.0195331	0.13835	0.462563
0.0428147	2	3	Regulation of multicellular organism growth	AT3G16640 AT5G16000	1	0	0	1	0.0117442	0.259989	0.13835	0.462563
0.0428147	2	3	Receptor metabolic process	AT2G29700 AT3G47810	0	0	1	1	0.204997	0.259989	0.0051479	0.462563
0.0428147	35	464	Modification-dependent macromolecule catabolic process	AT1G05890 AT1G14400 AT1G15740 AT1G16470 AT1G19310 AT1G55590 AT1G55830 AT1G63800 AT1G65040 AT2G02760 AT3G02340 AT3G17000 AT3G52850 AT3G57340 AT4G03510 AT4G19003 AT4G24210 AT4G28270 AT5G05080 AT5G05750 AT5G20570 AT5G27920 AT5G42790 AT5G43190 AT5G59140 AT5G64920 AT5G66160 AT1G16890 AT1G64230 AT5G53300 AT4G31670 AT4G39910 AT5G42190 AT1G18260 AT4G29040	4	3	5	23	0.328191	0.740214	0.0365963	0.552397
0.0428147	2	3	Transport of virus in host, cell to cell	AT3G07780 AT5G48160	0	0	0	2	0.204997	0.259989	0.13835	0
0.0428147	2	3	Cell-cell adhesion	AT3G17210 AT3G22200	0	1	0	1	0.204997	0.0195331	0.13835	0.462563
0.0428147	2	3	Multi organism cell adhesion	AT3G17210 AT3G22200	0	1	0	1	0.204997	0.0195331	0.13835	0.462563
0.0428147	2	3	Homogentisate metabolic process	AT2G02390 AT5G54080	0	0	0	2	0.204997	0.259989	0.13835	0
0.0428147	2	3	Homogentisate catabolic process	AT2G02390 AT5G54080	0	0	0	2	0.204997	0.259989	0.13835	0
0.0428147	2	3	Multi-organism intercellular transport	AT3G07780 AT5G48160	0	0	0	2	0.204997	0.259989	0.13835	0
0.0445617	9	71	Meristem structural organization	AT1G14740 AT3G07780 AT5G48160 AT1G75820 AT3G16857 AT4G29040 AT5G13570 AT5G26751 AT1G56010	1	1	0	7	0.25422	0.364819	0.488331	0.162935
0.0463685	18	197	Cell death	AT1G02120 AT3G57090 AT4G24290 AT3G06110 AT3G50480 AT4G20380 AT3G28910 AT2G41560 AT1G22740 AT1G32230 AT2G26300 AT2G34690 AT3G16770 AT3G55830 AT4G34180 AT4G35790 AT5G23670 AT5G45250	2	2	1	13	0.308883	0.470068	0.373943	0.269461
0.0463685	51	740	Regulation of developmental process	AT1G53230 AT2G24790 AT5G57660 AT5G65050 AT5G65060 AT1G43700 AT3G54620 AT4G39070 AT2G42160 AT1G54830 AT2G01930 AT2G21240 AT2G24360 AT3G11450 AT3G50500 AT4G31820 AT5G05690 AT5G63470 AT5G66880 AT1G07240 AT1G67580 AT1G75220 AT1G75820 AT2G15570 AT2G20180 AT2G32700 AT2G33810 AT2G34900 AT2G36400 AT2G37678 AT2G43820 AT2G47700 AT3G06500 AT3G07220 AT3G16640 AT3G16857 AT3G33520 AT3G48990 AT4G14720 AT4G20140…	5	6	3	37	0.480824	0.581694	0.502458	0.200675
0.0470414	3	9	Arabinan metabolic process	AT1G02640 AT5G10560 AT5G49360	0	0	0	3	0.291152	0.363413	0.200172	0
0.0470414	3	9	Late endosome to vacuole transport via multivesicular body sorting pathway	AT1G36980 AT3G11530 AT4G19003	0	0	1	2	0.291152	0.363413	0.014705	0.314598
0.0470414	3	9	Nucleobase catabolic process	AT2G14170 AT5G12200 AT5G64370	0	0	0	3	0.291152	0.363413	0.200172	0
0.0478277	4	17	Maintenance of root meristem identity	AT1G14740 AT3G07780 AT5G48160 AT4G29040	1	0	0	3	0.0606972	0.452383	0.257559	0.213964
0.0478277	4	17	Galactose catabolic process	AT1G12780 AT1G63180 AT3G06580 AT3G47800	0	0	0	4	0.367971	0.452383	0.257559	0
0.0478277	4	17	Regulation of phenylpropanoid metabolic process	AT1G15670 AT1G80440 AT3G59940 AT2G44130	0	0	0	4	0.367971	0.452383	0.257559	0
0.048137	66	1007	Macromolecule catabolic process	AT1G02300 AT1G02305 AT1G02640 AT1G03140 AT1G05840 AT1G05890 AT1G14400 AT1G15740 AT1G15920 AT1G16470 AT1G19310 AT1G28260 AT1G55590 AT1G55830 AT1G62290 AT1G63800 AT1G65040 AT1G77480 AT2G02760 AT2G20680 AT3G02340 AT3G17000 AT3G52850 AT3G57340 AT4G01610 AT4G03510 AT4G19003 AT4G24210 AT4G28270 AT4G33490 AT4G39090 AT5G05080 AT5G05750 AT5G10560 AT5G13570 AT5G19120 AT5G20570 AT5G27920 AT5G42790 AT5G43100…	4	8	5	49	0.855603	0.585463	0.335893	0.110021
0.0493804	6	37	Phospholipid transport	AT4G14500 AT1G22180 AT1G54320 AT2G33470 AT2G34690 AT5G46150	0	2	0	4	0.497535	0.039275	0.360276	0.378268

## Sheet: Genes_Hyp(DOWN)
Gene ID	Dependence
AT1G02410	PIFs and YUCs
AT1G05675	PIFs and YUCs
AT1G07490	PIFs and YUCs
AT1G08490	PIFs and YUCs
AT1G10900	PIFs and YUCs
AT1G11330	PIFs and YUCs
AT1G11720	PIFs and YUCs
AT1G13020	PIFs and YUCs
AT1G21050	PIFs and YUCs
AT1G24130	PIFs and YUCs
AT1G24330	PIFs and YUCs
AT1G28130	PIFs and YUCs
AT1G28380	PIFs and YUCs
AT1G30260	PIFs and YUCs
AT1G30530	PIFs and YUCs
AT1G35560	PIFs and YUCs
AT1G43710	PIFs and YUCs
AT1G48120	PIFs and YUCs
AT1G48315	PIFs and YUCs
AT1G48870	PIFs and YUCs
AT1G51170	PIFs and YUCs
AT1G53310	PIFs and YUCs
AT1G54200	PIFs and YUCs
AT1G58340	PIFs and YUCs
AT1G59540	PIFs and YUCs
AT1G61600	PIFs and YUCs
AT1G62030	PIFs and YUCs
AT1G63520	PIFs and YUCs
AT1G65030	PIFs and YUCs
AT1G65486	PIFs and YUCs
AT1G66970	PIFs and YUCs
AT1G67630	PIFs and YUCs
AT1G67900	PIFs and YUCs
AT1G68550	PIFs and YUCs
AT1G75410	PIFs and YUCs
AT1G75500	PIFs and YUCs
AT1G77400	PIFs and YUCs
AT1G78370	PIFs and YUCs
AT1G78430	PIFs and YUCs
AT1G79150	PIFs and YUCs
AT1G80130	PIFs and YUCs
AT2G01430	PIFs and YUCs
AT2G04570	PIFs and YUCs
AT2G22810	PIFs and YUCs
AT2G23200	PIFs and YUCs
AT2G23520	PIFs and YUCs
AT2G28350	PIFs and YUCs
AT2G29300	PIFs and YUCs
AT2G31820	PIFs and YUCs
AT2G32560	PIFs and YUCs
AT2G37230	PIFs and YUCs
AT2G39210	PIFs and YUCs
AT2G41370	PIFs and YUCs
AT2G43100	PIFs and YUCs
AT2G47010	PIFs and YUCs
AT3G02020	PIFs and YUCs
AT3G03710	PIFs and YUCs
AT3G06160	PIFs and YUCs
AT3G06350	PIFs and YUCs
AT3G08500	PIFs and YUCs
AT3G10530	PIFs and YUCs
AT3G11945	PIFs and YUCs
AT3G13510	PIFs and YUCs
AT3G14350	PIFs and YUCs
AT3G22410	PIFs and YUCs
AT3G23190	PIFs and YUCs
AT3G24310	PIFs and YUCs
AT3G26310	PIFs and YUCs
AT3G27660	PIFs and YUCs
AT3G30180	PIFs and YUCs
AT3G42670	PIFs and YUCs
AT3G48187	PIFs and YUCs
AT3G49710	PIFs and YUCs
AT3G50340	PIFs and YUCs
AT3G50950	PIFs and YUCs
AT3G51220	PIFs and YUCs
AT3G53700	PIFs and YUCs
AT3G55410	PIFs and YUCs
AT3G55990	PIFs and YUCs
AT3G57060	PIFs and YUCs
AT3G57720	PIFs and YUCs
AT3G63440	PIFs and YUCs
AT4G03080	PIFs and YUCs
AT4G08870	PIFs and YUCs
AT4G09970	PIFs and YUCs
AT4G11100	PIFs and YUCs
AT4G12900	PIFs and YUCs
AT4G13770	PIFs and YUCs
AT4G13810	PIFs and YUCs
AT4G14540	PIFs and YUCs
AT4G14570	PIFs and YUCs
AT4G15450	PIFs and YUCs
AT4G16950	PIFs and YUCs
AT4G21750	PIFs and YUCs
AT4G22120	PIFs and YUCs
AT4G22590	PIFs and YUCs
AT4G22880	PIFs and YUCs
AT4G23950	PIFs and YUCs
AT4G24010	PIFs and YUCs
AT4G24960	PIFs and YUCs
AT4G28680	PIFs and YUCs
AT4G28790	PIFs and YUCs
AT4G30130	PIFs and YUCs
AT4G31920	PIFs and YUCs
AT4G32980	PIFs and YUCs
AT4G35295	PIFs and YUCs
AT4G36830	PIFs and YUCs
AT4G37670	PIFs and YUCs
AT4G39480	PIFs and YUCs
AT5G01730	PIFs and YUCs
AT5G01760	PIFs and YUCs
AT5G01920	PIFs and YUCs
AT5G03160	PIFs and YUCs
AT5G07460	PIFs and YUCs
AT5G07690	PIFs and YUCs
AT5G11300	PIFs and YUCs
AT5G11540	PIFs and YUCs
AT5G11590	PIFs and YUCs
AT5G13000	PIFs and YUCs
AT5G13140	PIFs and YUCs
AT5G15780	PIFs and YUCs
AT5G17220	PIFs and YUCs
AT5G23010	PIFs and YUCs
AT5G23060	PIFs and YUCs
AT5G23070	PIFs and YUCs
AT5G23480	PIFs and YUCs
AT5G24140	PIFs and YUCs
AT5G28490	PIFs and YUCs
AT5G40850	PIFs and YUCs
AT5G41400	PIFs and YUCs
AT5G42810	PIFs and YUCs
AT5G43880	PIFs and YUCs
AT5G46270	PIFs and YUCs
AT5G47460	PIFs and YUCs
AT5G50090	PIFs and YUCs
AT5G53486	PIFs and YUCs
AT5G53890	PIFs and YUCs
AT5G54510	PIFs and YUCs
AT5G55250	PIFs and YUCs
AT5G57360	PIFs and YUCs
AT5G61130	PIFs and YUCs
AT5G65310	PIFs and YUCs
AT5G66580	PIFs and YUCs
AT1G04330	YUCs only
AT1G07510	YUCs only
AT1G24280	YUCs only
AT1G24530	YUCs only
AT1G25277	YUCs only
AT1G25350	YUCs only
AT1G27910	YUCs only
AT1G28570	YUCs only
AT1G29880	YUCs only
AT1G30510	YUCs only
AT1G34780	YUCs only
AT1G48650	YUCs only
AT1G49780	YUCs only
AT1G60710	YUCs only
AT1G68540	YUCs only
AT1G69870	YUCs only
AT1G71880	YUCs only
AT1G78140	YUCs only
AT2G04400	YUCs only
AT2G25830	YUCs only
AT2G25870	YUCs only
AT2G28540	YUCs only
AT2G34060	YUCs only
AT2G34960	YUCs only
AT2G36870	YUCs only
AT2G36970	YUCs only
AT2G39840	YUCs only
AT2G40100	YUCs only
AT2G41040	YUCs only
AT2G42485	YUCs only
AT2G43120	YUCs only
AT2G46070	YUCs only
AT2G46420	YUCs only
AT2G46930	YUCs only
AT2G47500	YUCs only
AT2G47580	YUCs only
AT3G01205	YUCs only
AT3G02850	YUCs only
AT3G09580	YUCs only
AT3G09920	YUCs only
AT3G13065	YUCs only
AT3G13130	YUCs only
AT3G15430	YUCs only
AT3G21110	YUCs only
AT3G23000	YUCs only
AT3G23340	YUCs only
AT3G25770	YUCs only
AT3G27110	YUCs only
AT3G45210	YUCs only
AT3G60690	YUCs only
AT3G61440	YUCs only
AT3G62580	YUCs only
AT4G00440	YUCs only
AT4G00490	YUCs only
AT4G01280	YUCs only
AT4G02860	YUCs only
AT4G09730	YUCs only
AT4G11680	YUCs only
AT4G12460	YUCs only
AT4G18130	YUCs only
AT4G22200	YUCs only
AT4G23770	YUCs only
AT4G25300	YUCs only
AT4G29840	YUCs only
AT4G31400	YUCs only
AT4G32520	YUCs only
AT4G34060	YUCs only
AT4G36360	YUCs only
AT5G01030	YUCs only
AT5G03760	YUCs only
AT5G04950	YUCs only
AT5G04980	YUCs only
AT5G07240	YUCs only
AT5G08530	YUCs only
AT5G10180	YUCs only
AT5G11250	YUCs only
AT5G13120	YUCs only
AT5G14700	YUCs only
AT5G16990	YUCs only
AT5G18930	YUCs only
AT5G40810	YUCs only
AT5G41970	YUCs only
AT5G44410	YUCs only
AT5G53420	YUCs only
AT5G54710	YUCs only
AT5G58380	YUCs only
AT5G62030	YUCs only
AT5G63060	YUCs only
AT5G65340	YUCs only
AT5G66630	YUCs only
AT1G01060	Neither
AT1G01320	Neither
AT1G01390	Neither
AT1G01420	Neither
AT1G01520	Neither
AT1G01790	Neither
AT1G02390	Neither
AT1G02475	Neither
AT1G02820	Neither
AT1G02910	Neither
AT1G03055	Neither
AT1G03310	Neither
AT1G03400	Neither
AT1G03630	Neither
AT1G03680	Neither
AT1G04350	Neither
AT1G04530	Neither
AT1G04550	Neither
AT1G04640	Neither
AT1G04650	Neither
AT1G05140	Neither
AT1G05385	Neither
AT1G05562	Neither
AT1G05690	Neither
AT1G05835	Neither
AT1G05900	Neither
AT1G06000	Neither
AT1G06040	Neither
AT1G06430	Neither
AT1G06460	Neither
AT1G06650	Neither
AT1G06690	Neither
AT1G07010	Neither
AT1G07050	Neither
AT1G07150	Neither
AT1G07180	Neither
AT1G07280	Neither
AT1G07420	Neither
AT1G07450	Neither
AT1G07700	Neither
AT1G07890	Neither
AT1G08200	Neither
AT1G08540	Neither
AT1G08550	Neither
AT1G08570	Neither
AT1G09340	Neither
AT1G10360	Neither
AT1G10370	Neither
AT1G10640	Neither
AT1G10650	Neither
AT1G10657	Neither
AT1G10740	Neither
AT1G10760	Neither
AT1G10850	Neither
AT1G10960	Neither
AT1G11790	Neither
AT1G11840	Neither
AT1G11860	Neither
AT1G12250	Neither
AT1G12370	Neither
AT1G12800	Neither
AT1G12900	Neither
AT1G13440	Neither
AT1G13560	Neither
AT1G13610	Neither
AT1G13670	Neither
AT1G13730	Neither
AT1G13820	Neither
AT1G13930	Neither
AT1G14150	Neither
AT1G14345	Neither
AT1G14430	Neither
AT1G14820	Neither
AT1G15080	Neither
AT1G15140	Neither
AT1G15290	Neither
AT1G15510	Neither
AT1G15950	Neither
AT1G15980	Neither
AT1G16080	Neither
AT1G16090	Neither
AT1G16310	Neither
AT1G16320	Neither
AT1G16720	Neither
AT1G16730	Neither
AT1G16880	Neither
AT1G17050	Neither
AT1G17100	Neither
AT1G17220	Neither
AT1G17290	Neither
AT1G17360	Neither
AT1G17370	Neither
AT1G18060	Neither
AT1G18070	Neither
AT1G18150	Neither
AT1G18590	Neither
AT1G18660	Neither
AT1G18810	Neither
AT1G18900	Neither
AT1G19140	Neither
AT1G19150	Neither
AT1G19450	Neither
AT1G19650	Neither
AT1G19670	Neither
AT1G19700	Neither
AT1G19920	Neither
AT1G20020	Neither
AT1G20260	Neither
AT1G20470	Neither
AT1G20870	Neither
AT1G21410	Neither
AT1G21660	Neither
AT1G22410	Neither
AT1G22430	Neither
AT1G22630	Neither
AT1G22750	Neither
AT1G22850	Neither
AT1G23010	Neither
AT1G23190	Neither
AT1G23310	Neither
AT1G23340	Neither
AT1G23400	Neither
AT1G23550	Neither
AT1G23740	Neither
AT1G24100	Neither
AT1G24148	Neither
AT1G26150	Neither
AT1G26220	Neither
AT1G26230	Neither
AT1G26761	Neither
AT1G26790	Neither
AT1G27120	Neither
AT1G27360	Neither
AT1G27370	Neither
AT1G27480	Neither
AT1G27760	Neither
AT1G28140	Neither
AT1G28610	Neither
AT1G28670	Neither
AT1G29530	Neither
AT1G29700	Neither
AT1G31190	Neither
AT1G31440	Neither
AT1G31580	Neither
AT1G31800	Neither
AT1G32060	Neither
AT1G32070	Neither
AT1G32080	Neither
AT1G32220	Neither
AT1G32240	Neither
AT1G32440	Neither
AT1G32470	Neither
AT1G32520	Neither
AT1G32690	Neither
AT1G32900	Neither
AT1G33110	Neither
AT1G33170	Neither
AT1G34000	Neither
AT1G34570	Neither
AT1G36730	Neither
AT1G42540	Neither
AT1G42550	Neither
AT1G42970	Neither
AT1G43560	Neither
AT1G43670	Neither
AT1G44000	Neither
AT1G44575	Neither
AT1G44920	Neither
AT1G45201	Neither
AT1G45230	Neither
AT1G45474	Neither
AT1G48030	Neither
AT1G48100	Neither
AT1G48600	Neither
AT1G48745	Neither
AT1G48850	Neither
AT1G49010	Neither
AT1G49380	Neither
AT1G49405	Neither
AT1G49740	Neither
AT1G49750	Neither
AT1G49990	Neither
AT1G50020	Neither
AT1G50180	Neither
AT1G50250	Neither
AT1G50320	Neither
AT1G50450	Neither
AT1G50840	Neither
AT1G51110	Neither
AT1G51700	Neither
AT1G51805	Neither
AT1G52290	Neither
AT1G52510	Neither
AT1G52570	Neither
AT1G52870	Neither
AT1G53090	Neither
AT1G53240	Neither
AT1G53670	Neither
AT1G53800	Neither
AT1G54500	Neither
AT1G54570	Neither
AT1G54780	Neither
AT1G55210	Neither
AT1G55480	Neither
AT1G55490	Neither
AT1G55910	Neither
AT1G55920	Neither
AT1G55960	Neither
AT1G56050	Neither
AT1G56190	Neither
AT1G56500	Neither
AT1G56510	Neither
AT1G57590	Neither
AT1G57770	Neither
AT1G58280	Neither
AT1G58520	Neither
AT1G58602	Neither
AT1G59740	Neither
AT1G60260	Neither
AT1G60270	Neither
AT1G60550	Neither
AT1G60590	Neither
AT1G60800	Neither
AT1G60950	Neither
AT1G61190	Neither
AT1G61300	Neither
AT1G61370	Neither
AT1G61380	Neither
AT1G62180	Neither
AT1G62250	Neither
AT1G62540	Neither
AT1G62560	Neither
AT1G62630	Neither
AT1G62750	Neither
AT1G62780	Neither
AT1G62960	Neither
AT1G63360	Neither
AT1G63850	Neither
AT1G63940	Neither
AT1G64150	Neither
AT1G64500	Neither
AT1G64680	Neither
AT1G64770	Neither
AT1G64780	Neither
AT1G64860	Neither
AT1G64900	Neither
AT1G64950	Neither
AT1G64970	Neither
AT1G65070	Neither
AT1G65190	Neither
AT1G65230	Neither
AT1G65490	Neither
AT1G65860	Neither
AT1G65870	Neither
AT1G65960	Neither
AT1G66130	Neither
AT1G66330	Neither
AT1G66540	Neither
AT1G66820	Neither
AT1G66840	Neither
AT1G67090	Neither
AT1G67360	Neither
AT1G67840	Neither
AT1G68010	Neither
AT1G68238	Neither
AT1G68570	Neither
AT1G68590	Neither
AT1G68660	Neither
AT1G68740	Neither
AT1G68830	Neither
AT1G68890	Neither
AT1G69295	Neither
AT1G69310	Neither
AT1G69523	Neither
AT1G69526	Neither
AT1G69730	Neither
AT1G69830	Neither
AT1G70000	Neither
AT1G70370	Neither
AT1G70410	Neither
AT1G70505	Neither
AT1G70550	Neither
AT1G70580	Neither
AT1G70610	Neither
AT1G70730	Neither
AT1G70760	Neither
AT1G71480	Neither
AT1G71500	Neither
AT1G71810	Neither
AT1G72030	Neither
AT1G72130	Neither
AT1G72500	Neither
AT1G72930	Neither
AT1G73110	Neither
AT1G73170	Neither
AT1G73480	Neither
AT1G73630	Neither
AT1G73650	Neither
AT1G73670	Neither
AT1G73680	Neither
AT1G73760	Neither
AT1G73870	Neither
AT1G73990	Neither
AT1G74070	Neither
AT1G74090	Neither
AT1G74100	Neither
AT1G74290	Neither
AT1G74300	Neither
AT1G74430	Neither
AT1G74640	Neither
AT1G74730	Neither
AT1G75210	Neither
AT1G75280	Neither
AT1G75460	Neither
AT1G75690	Neither
AT1G76080	Neither
AT1G76110	Neither
AT1G76240	Neither
AT1G76450	Neither
AT1G76570	Neither
AT1G77090	Neither
AT1G77280	Neither
AT1G78070	Neither
AT1G78100	Neither
AT1G78180	Neither
AT1G78440	Neither
AT1G78450	Neither
AT1G78510	Neither
AT1G78570	Neither
AT1G78580	Neither
AT1G78995	Neither
AT1G79050	Neither
AT1G79230	Neither
AT1G79270	Neither
AT1G79510	Neither
AT1G79550	Neither
AT1G79600	Neither
AT1G79920	Neither
AT1G80030	Neither
AT1G80300	Neither
AT1G80760	Neither
AT2G01110	Neither
AT2G01260	Neither
AT2G01290	Neither
AT2G01590	Neither
AT2G03390	Neither
AT2G03420	Neither
AT2G04030	Neither
AT2G04039	Neither
AT2G04100	Neither
AT2G04350	Neither
AT2G04790	Neither
AT2G04842	Neither
AT2G05920	Neither
AT2G08650	Neither
AT2G13360	Neither
AT2G14750	Neither
AT2G14880	Neither
AT2G15020	Neither
AT2G15620	Neither
AT2G15690	Neither
AT2G15970	Neither
AT2G16070	Neither
AT2G16365	Neither
AT2G16430	Neither
AT2G16500	Neither
AT2G17220	Neither
AT2G17240	Neither
AT2G17340	Neither
AT2G17695	Neither
AT2G18230	Neither
AT2G18790	Neither
AT2G18940	Neither
AT2G19650	Neither
AT2G20340	Neither
AT2G20610	Neither
AT2G20890	Neither
AT2G21210	Neither
AT2G21280	Neither
AT2G21320	Neither
AT2G21330	Neither
AT2G21385	Neither
AT2G21530	Neither
AT2G21860	Neither
AT2G21970	Neither
AT2G22240	Neither
AT2G22250	Neither
AT2G22360	Neither
AT2G23000	Neither
AT2G23010	Neither
AT2G23390	Neither
AT2G23420	Neither
AT2G23590	Neither
AT2G23600	Neither
AT2G23610	Neither
AT2G23670	Neither
AT2G23672	Neither
AT2G23840	Neither
AT2G24050	Neither
AT2G24060	Neither
AT2G24190	Neither
AT2G24270	Neither
AT2G24280	Neither
AT2G24540	Neither
AT2G24580	Neither
AT2G24820	Neither
AT2G25140	Neither
AT2G25450	Neither
AT2G25510	Neither
AT2G25530	Neither
AT2G25620	Neither
AT2G25680	Neither
AT2G25880	Neither
AT2G26080	Neither
AT2G26140	Neither
AT2G26170	Neither
AT2G26740	Neither
AT2G26770	Neither
AT2G26800	Neither
AT2G26900	Neither
AT2G27360	Neither
AT2G27420	Neither
AT2G27920	Neither
AT2G28000	Neither
AT2G28320	Neither
AT2G28510	Neither
AT2G28605	Neither
AT2G28880	Neither
AT2G29090	Neither
AT2G29170	Neither
AT2G29290	Neither
AT2G29310	Neither
AT2G29320	Neither
AT2G29340	Neither
AT2G29360	Neither
AT2G29450	Neither
AT2G29630	Neither
AT2G29650	Neither
AT2G30100	Neither
AT2G30150	Neither
AT2G30390	Neither
AT2G30520	Neither
AT2G30860	Neither
AT2G30950	Neither
AT2G31040	Neither
AT2G31170	Neither
AT2G31380	Neither
AT2G31400	Neither
AT2G31450	Neither
AT2G31560	Neither
AT2G31670	Neither
AT2G31750	Neither
AT2G31790	Neither
AT2G32290	Neither
AT2G32295	Neither
AT2G32480	Neither
AT2G32500	Neither
AT2G32530	Neither
AT2G32540	Neither
AT2G32550	Neither
AT2G32640	Neither
AT2G32950	Neither
AT2G33210	Neither
AT2G33250	Neither
AT2G33255	Neither
AT2G33590	Neither
AT2G33855	Neither
AT2G34460	Neither
AT2G34630	Neither
AT2G34860	Neither
AT2G35130	Neither
AT2G35370	Neither
AT2G35390	Neither
AT2G35410	Neither
AT2G35660	Neither
AT2G35830	Neither
AT2G35840	Neither
AT2G35860	Neither
AT2G35960	Neither
AT2G36145	Neither
AT2G36630	Neither
AT2G36800	Neither
AT2G36835	Neither
AT2G36880	Neither
AT2G36885	Neither
AT2G36895	Neither
AT2G36990	Neither
AT2G37040	Neither
AT2G37220	Neither
AT2G37240	Neither
AT2G37720	Neither
AT2G37970	Neither
AT2G38210	Neither
AT2G38230	Neither
AT2G38330	Neither
AT2G38480	Neither
AT2G38740	Neither
AT2G39190	Neither
AT2G39470	Neither
AT2G39730	Neither
AT2G40150	Neither
AT2G40200	Neither
AT2G40400	Neither
AT2G40460	Neither
AT2G40840	Neither
AT2G40890	Neither
AT2G40900	Neither
AT2G41050	Neither
AT2G41120	Neither
AT2G41250	Neither
AT2G41290	Neither
AT2G41510	Neither
AT2G41680	Neither
AT2G41720	Neither
AT2G42150	Neither
AT2G42200	Neither
AT2G42600	Neither
AT2G42690	Neither
AT2G42770	Neither
AT2G42975	Neither
AT2G43710	Neither
AT2G44160	Neither
AT2G44290	Neither
AT2G44940	Neither
AT2G44970	Neither
AT2G45300	Neither
AT2G45340	Neither
AT2G45470	Neither
AT2G45560	Neither
AT2G45680	Neither
AT2G45740	Neither
AT2G45990	Neither
AT2G46080	Neither
AT2G46170	Neither
AT2G46320	Neither
AT2G46340	Neither
AT2G46450	Neither
AT2G46650	Neither
AT2G46790	Neither
AT2G46820	Neither
AT2G46830	Neither
AT2G46915	Neither
AT2G47180	Neither
AT2G47370	Neither
AT2G47490	Neither
AT2G47590	Neither
AT2G47750	Neither
AT2G47910	Neither
AT3G01060	Neither
AT3G01120	Neither
AT3G01180	Neither
AT3G01210	Neither
AT3G01440	Neither
AT3G01480	Neither
AT3G01500	Neither
AT3G01510	Neither
AT3G01550	Neither
AT3G01660	Neither
AT3G01810	Neither
AT3G01820	Neither
AT3G02050	Neither
AT3G02380	Neither
AT3G02690	Neither
AT3G02720	Neither
AT3G02730	Neither
AT3G02830	Neither
AT3G02890	Neither
AT3G02910	Neither
AT3G03190	Neither
AT3G03250	Neither
AT3G03770	Neither
AT3G03780	Neither
AT3G04110	Neither
AT3G04120	Neither
AT3G04140	Neither
AT3G04310	Neither
AT3G04550	Neither
AT3G04650	Neither
AT3G04760	Neither
AT3G04790	Neither
AT3G04870	Neither
AT3G05030	Neither
AT3G05180	Neither
AT3G05345	Neither
AT3G05750	Neither
AT3G05840	Neither
AT3G06145	Neither
AT3G06510	Neither
AT3G06570	Neither
AT3G06880	Neither
AT3G07670	Neither
AT3G07700	Neither
AT3G07770	Neither
AT3G08505	Neither
AT3G08570	Neither
AT3G08660	Neither
AT3G08730	Neither
AT3G09050	Neither
AT3G09160	Neither
AT3G09162	Neither
AT3G09440	Neither
AT3G09450	Neither
AT3G09600	Neither
AT3G09650	Neither
AT3G09810	Neither
AT3G10050	Neither
AT3G10060	Neither
AT3G10160	Neither
AT3G10230	Neither
AT3G10420	Neither
AT3G10450	Neither
AT3G10840	Neither
AT3G10940	Neither
AT3G10970	Neither
AT3G11110	Neither
AT3G11170	Neither
AT3G12345	Neither
AT3G12580	Neither
AT3G12780	Neither
AT3G12800	Neither
AT3G12930	Neither
AT3G13040	Neither
AT3G13080	Neither
AT3G13110	Neither
AT3G13470	Neither
AT3G13860	Neither
AT3G14200	Neither
AT3G14205	Neither
AT3G14415	Neither
AT3G14420	Neither
AT3G14620	Neither
AT3G14650	Neither
AT3G14690	Neither
AT3G14720	Neither
AT3G14810	Neither
AT3G14850	Neither
AT3G15020	Neither
AT3G15090	Neither
AT3G15110	Neither
AT3G15354	Neither
AT3G15790	Neither
AT3G15810	Neither
AT3G15850	Neither
AT3G16175	Neither
AT3G16220	Neither
AT3G16250	Neither
AT3G16350	Neither
AT3G16560	Neither
AT3G16910	Neither
AT3G17330	Neither
AT3G17609	Neither
AT3G17611	Neither
AT3G17800	Neither
AT3G17840	Neither
AT3G17930	Neither
AT3G18500	Neither
AT3G18750	Neither
AT3G18890	Neither
AT3G19080	Neither
AT3G19170	Neither
AT3G19370	Neither
AT3G19380	Neither
AT3G19450	Neither
AT3G19480	Neither
AT3G19800	Neither
AT3G20100	Neither
AT3G21150	Neither
AT3G21390	Neither
AT3G21560	Neither
AT3G21670	Neither
AT3G21690	Neither
AT3G21750	Neither
AT3G21760	Neither
AT3G21780	Neither
AT3G21890	Neither
AT3G22120	Neither
AT3G22210	Neither
AT3G22420	Neither
AT3G22550	Neither
AT3G22840	Neither
AT3G22890	Neither
AT3G23110	Neither
AT3G23210	Neither
AT3G23400	Neither
AT3G23410	Neither
AT3G23580	Neither
AT3G23810	Neither
AT3G23920	Neither
AT3G23940	Neither
AT3G24030	Neither
AT3G24170	Neither
AT3G24190	Neither
AT3G24240	Neither
AT3G24430	Neither
AT3G24460	Neither
AT3G25230	Neither
AT3G25480	Neither
AT3G25690	Neither
AT3G25700	Neither
AT3G25890	Neither
AT3G26060	Neither
AT3G26070	Neither
AT3G26080	Neither
AT3G26290	Neither
AT3G26320	Neither
AT3G26570	Neither
AT3G26590	Neither
AT3G26650	Neither
AT3G26710	Neither
AT3G27050	Neither
AT3G27170	Neither
AT3G27540	Neither
AT3G27820	Neither
AT3G27850	Neither
AT3G27925	Neither
AT3G28040	Neither
AT3G28270	Neither
AT3G29200	Neither
AT3G29290	Neither
AT3G43600	Neither
AT3G44020	Neither
AT3G44100	Neither
AT3G44310	Neither
AT3G44450	Neither
AT3G44480	Neither
AT3G44630	Neither
AT3G44670	Neither
AT3G44720	Neither
AT3G44970	Neither
AT3G44990	Neither
AT3G46100	Neither
AT3G46130	Neither
AT3G46530	Neither
AT3G46670	Neither
AT3G46740	Neither
AT3G46870	Neither
AT3G46900	Neither
AT3G46970	Neither
AT3G47070	Neither
AT3G47420	Neither
AT3G47430	Neither
AT3G47450	Neither
AT3G47860	Neither
AT3G47960	Neither
AT3G48200	Neither
AT3G48310	Neither
AT3G48320	Neither
AT3G48350	Neither
AT3G48420	Neither
AT3G48460	Neither
AT3G48560	Neither
AT3G48610	Neither
AT3G48700	Neither
AT3G48730	Neither
AT3G49680	Neither
AT3G49845	Neither
AT3G50560	Neither
AT3G50685	Neither
AT3G50790	Neither
AT3G51240	Neither
AT3G51420	Neither
AT3G51750	Neither
AT3G51800	Neither
AT3G51820	Neither
AT3G51895	Neither
AT3G51920	Neither
AT3G52230	Neither
AT3G52340	Neither
AT3G52360	Neither
AT3G52370	Neither
AT3G52380	Neither
AT3G52720	Neither
AT3G52740	Neither
AT3G52750	Neither
AT3G52880	Neither
AT3G52950	Neither
AT3G52960	Neither
AT3G53130	Neither
AT3G53260	Neither
AT3G53830	Neither
AT3G53920	Neither
AT3G53960	Neither
AT3G54050	Neither
AT3G54220	Neither
AT3G54600	Neither
AT3G54660	Neither
AT3G54990	Neither
AT3G55040	Neither
AT3G55120	Neither
AT3G55330	Neither
AT3G55610	Neither
AT3G55630	Neither
AT3G55800	Neither
AT3G56010	Neither
AT3G56090	Neither
AT3G56160	Neither
AT3G56200	Neither
AT3G56290	Neither
AT3G56430	Neither
AT3G57010	Neither
AT3G57020	Neither
AT3G57180	Neither
AT3G57190	Neither
AT3G59300	Neither
AT3G59760	Neither
AT3G59780	Neither
AT3G59910	Neither
AT3G59970	Neither
AT3G60750	Neither
AT3G61220	Neither
AT3G61590	Neither
AT3G61670	Neither
AT3G61750	Neither
AT3G61770	Neither
AT3G61820	Neither
AT3G61870	Neither
AT3G62410	Neither
AT3G62910	Neither
AT3G63140	Neither
AT3G63200	Neither
AT3G63410	Neither
AT4G00050	Neither
AT4G00165	Neither
AT4G00370	Neither
AT4G00430	Neither
AT4G00895	Neither
AT4G01037	Neither
AT4G01070	Neither
AT4G01660	Neither
AT4G01883	Neither
AT4G02260	Neither
AT4G02530	Neither
AT4G02630	Neither
AT4G02890	Neither
AT4G02920	Neither
AT4G02990	Neither
AT4G03020	Neither
AT4G03260	Neither
AT4G03280	Neither
AT4G03400	Neither
AT4G04020	Neither
AT4G04350	Neither
AT4G04610	Neither
AT4G04640	Neither
AT4G04770	Neither
AT4G04850	Neither
AT4G05050	Neither
AT4G05110	Neither
AT4G08390	Neither
AT4G09010	Neither
AT4G09350	Neither
AT4G09750	Neither
AT4G10040	Neither
AT4G10120	Neither
AT4G10300	Neither
AT4G10430	Neither
AT4G10770	Neither
AT4G11175	Neither
AT4G11350	Neither
AT4G11570	Neither
AT4G12000	Neither
AT4G12030	Neither
AT4G12310	Neither
AT4G12320	Neither
AT4G12390	Neither
AT4G12830	Neither
AT4G12980	Neither
AT4G13010	Neither
AT4G13040	Neither
AT4G13430	Neither
AT4G13500	Neither
AT4G13550	Neither
AT4G13590	Neither
AT4G13800	Neither
AT4G13930	Neither
AT4G14030	Neither
AT4G14210	Neither
AT4G14240	Neither
AT4G14550	Neither
AT4G14650	Neither
AT4G14690	Neither
AT4G14890	Neither
AT4G15130	Neither
AT4G15248	Neither
AT4G15510	Neither
AT4G15545	Neither
AT4G15550	Neither
AT4G15810	Neither
AT4G15920	Neither
AT4G16390	Neither
AT4G16410	Neither
AT4G16690	Neither
AT4G16880	Neither
AT4G16890	Neither
AT4G16980	Neither
AT4G17050	Neither
AT4G17090	Neither
AT4G17098	Neither
AT4G17530	Neither
AT4G17550	Neither
AT4G17600	Neither
AT4G17840	Neither
AT4G17880	Neither
AT4G18010	Neither
AT4G18480	Neither
AT4G18810	Neither
AT4G19170	Neither
AT4G19450	Neither
AT4G19460	Neither
AT4G19710	Neither
AT4G19960	Neither
AT4G19985	Neither
AT4G20360	Neither
AT4G21210	Neither
AT4G21470	Neither
AT4G21990	Neither
AT4G22890	Neither
AT4G23250	Neither
AT4G24120	Neither
AT4G24280	Neither
AT4G24350	Neither
AT4G24620	Neither
AT4G24700	Neither
AT4G24810	Neither
AT4G24830	Neither
AT4G24930	Neither
AT4G25290	Neither
AT4G25450	Neither
AT4G25640	Neither
AT4G25700	Neither
AT4G25780	Neither
AT4G26150	Neither
AT4G26520	Neither
AT4G26530	Neither
AT4G26700	Neither
AT4G26780	Neither
AT4G26850	Neither
AT4G26860	Neither
AT4G26950	Neither
AT4G27030	Neither
AT4G27310	Neither
AT4G27360	Neither
AT4G27520	Neither
AT4G27560	Neither
AT4G27600	Neither
AT4G27700	Neither
AT4G27720	Neither
AT4G27820	Neither
AT4G27830	Neither
AT4G28080	Neither
AT4G28250	Neither
AT4G28290	Neither
AT4G28660	Neither
AT4G28740	Neither
AT4G29060	Neither
AT4G29070	Neither
AT4G29110	Neither
AT4G29220	Neither
AT4G29590	Neither
AT4G29920	Neither
AT4G30530	Neither
AT4G30810	Neither
AT4G30950	Neither
AT4G30993	Neither
AT4G31210	Neither
AT4G31390	Neither
AT4G31780	Neither
AT4G31850	Neither
AT4G31870	Neither
AT4G32190	Neither
AT4G32260	Neither
AT4G32295	Neither
AT4G32340	Neither
AT4G32420	Neither
AT4G32600	Neither
AT4G32770	Neither
AT4G33010	Neither
AT4G33110	Neither
AT4G33470	Neither
AT4G33630	Neither
AT4G33660	Neither
AT4G34090	Neither
AT4G34150	Neither
AT4G34240	Neither
AT4G34350	Neither
AT4G34550	Neither
AT4G34610	Neither
AT4G34630	Neither
AT4G34720	Neither
AT4G34730	Neither
AT4G34740	Neither
AT4G34830	Neither
AT4G35000	Neither
AT4G35090	Neither
AT4G35250	Neither
AT4G35270	Neither
AT4G35290	Neither
AT4G35450	Neither
AT4G35950	Neither
AT4G36220	Neither
AT4G36240	Neither
AT4G36390	Neither
AT4G36530	Neither
AT4G36640	Neither
AT4G37000	Neither
AT4G37150	Neither
AT4G37200	Neither
AT4G37270	Neither
AT4G37310	Neither
AT4G37320	Neither
AT4G37460	Neither
AT4G37470	Neither
AT4G37560	Neither
AT4G37680	Neither
AT4G37760	Neither
AT4G37910	Neither
AT4G37925	Neither
AT4G37930	Neither
AT4G38710	Neither
AT4G38740	Neither
AT4G38960	Neither
AT4G38970	Neither
AT4G39210	Neither
AT4G39350	Neither
AT4G39710	Neither
AT4G39800	Neither
AT4G39940	Neither
AT4G39960	Neither
AT4G39970	Neither
AT5G01260	Neither
AT5G01410	Neither
AT5G01790	Neither
AT5G01820	Neither
AT5G02120	Neither
AT5G02180	Neither
AT5G02270	Neither
AT5G02790	Neither
AT5G02830	Neither
AT5G02940	Neither
AT5G02950	Neither
AT5G03430	Neither
AT5G03555	Neither
AT5G03650	Neither
AT5G04110	Neither
AT5G04130	Neither
AT5G04140	Neither
AT5G04590	Neither
AT5G04830	Neither
AT5G05200	Neither
AT5G05270	Neither
AT5G05580	Neither
AT5G05740	Neither
AT5G05790	Neither
AT5G06060	Neither
AT5G06220	Neither
AT5G06290	Neither
AT5G06790	Neither
AT5G07020	Neither
AT5G08050	Neither
AT5G08430	Neither
AT5G08570	Neither
AT5G08650	Neither
AT5G08720	Neither
AT5G08740	Neither
AT5G09460	Neither
AT5G09590	Neither
AT5G09650	Neither
AT5G09660	Neither
AT5G09820	Neither
AT5G09870	Neither
AT5G09930	Neither
AT5G10150	Neither
AT5G10470	Neither
AT5G10490	Neither
AT5G11260	Neither
AT5G11450	Neither
AT5G11790	Neither
AT5G12010	Neither
AT5G12080	Neither
AT5G12150	Neither
AT5G12470	Neither
AT5G12860	Neither
AT5G13170	Neither
AT5G13180	Neither
AT5G13360	Neither
AT5G13370	Neither
AT5G13440	Neither
AT5G13510	Neither
AT5G13630	Neither
AT5G13650	Neither
AT5G14200	Neither
AT5G14350	Neither
AT5G14570	Neither
AT5G14660	Neither
AT5G14740	Neither
AT5G14760	Neither
AT5G14970	Neither
AT5G15090	Neither
AT5G15450	Neither
AT5G15500	Neither
AT5G15740	Neither
AT5G15910	Neither
AT5G16010	Neither
AT5G16350	Neither
AT5G16400	Neither
AT5G16540	Neither
AT5G17010	Neither
AT5G17050	Neither
AT5G17165	Neither
AT5G17170	Neither
AT5G17300	Neither
AT5G17310	Neither
AT5G17600	Neither
AT5G17630	Neither
AT5G17670	Neither
AT5G17780	Neither
AT5G17870	Neither
AT5G17920	Neither
AT5G18570	Neither
AT5G18660	Neither
AT5G18670	Neither
AT5G19040	Neither
AT5G19220	Neither
AT5G19500	Neither
AT5G19540	Neither
AT5G19730	Neither
AT5G19850	Neither
AT5G19855	Neither
AT5G19875	Neither
AT5G19970	Neither
AT5G20070	Neither
AT5G20140	Neither
AT5G20220	Neither
AT5G20540	Neither
AT5G20630	Neither
AT5G20700	Neither
AT5G20935	Neither
AT5G21060	Neither
AT5G21100	Neither
AT5G21222	Neither
AT5G21430	Neither
AT5G21920	Neither
AT5G22060	Neither
AT5G22090	Neither
AT5G22390	Neither
AT5G22800	Neither
AT5G22820	Neither
AT5G22830	Neither
AT5G23730	Neither
AT5G23890	Neither
AT5G23920	Neither
AT5G24120	Neither
AT5G24150	Neither
AT5G24155	Neither
AT5G24300	Neither
AT5G24420	Neither
AT5G24460	Neither
AT5G24810	Neither
AT5G24850	Neither
AT5G25120	Neither
AT5G25130	Neither
AT5G26030	Neither
AT5G26670	Neither
AT5G26742	Neither
AT5G26820	Neither
AT5G26860	Neither
AT5G27290	Neither
AT5G28500	Neither
AT5G28840	Neither
AT5G35170	Neither
AT5G35450	Neither
AT5G35460	Neither
AT5G35630	Neither
AT5G36120	Neither
AT5G36160	Neither
AT5G36910	Neither
AT5G36930	Neither
AT5G36940	Neither
AT5G37020	Neither
AT5G37360	Neither
AT5G37550	Neither
AT5G38410	Neither
AT5G38420	Neither
AT5G38430	Neither
AT5G38510	Neither
AT5G38520	Neither
AT5G38660	Neither
AT5G38980	Neither
AT5G38990	Neither
AT5G39710	Neither
AT5G40060	Neither
AT5G40390	Neither
AT5G41050	Neither
AT5G41790	Neither
AT5G42070	Neither
AT5G42100	Neither
AT5G42130	Neither
AT5G42270	Neither
AT5G42310	Neither
AT5G42390	Neither
AT5G42720	Neither
AT5G42740	Neither
AT5G42760	Neither
AT5G42800	Neither
AT5G43070	Neither
AT5G43260	Neither
AT5G43450	Neither
AT5G43630	Neither
AT5G43740	Neither
AT5G43750	Neither
AT5G43850	Neither
AT5G44130	Neither
AT5G44580	Neither
AT5G44650	Neither
AT5G44870	Neither
AT5G45060	Neither
AT5G45170	Neither
AT5G45410	Neither
AT5G45430	Neither
AT5G45680	Neither
AT5G46450	Neither
AT5G46490	Neither
AT5G46580	Neither
AT5G46800	Neither
AT5G47650	Neither
AT5G47710	Neither
AT5G47910	Neither
AT5G47970	Neither
AT5G48300	Neither
AT5G48485	Neither
AT5G48540	Neither
AT5G48880	Neither
AT5G48910	Neither
AT5G49030	Neither
AT5G49480	Neither
AT5G49740	Neither
AT5G49810	Neither
AT5G49900	Neither
AT5G49910	Neither
AT5G50100	Neither
AT5G50240	Neither
AT5G51010	Neither
AT5G51030	Neither
AT5G51110	Neither
AT5G51460	Neither
AT5G51720	Neither
AT5G51820	Neither
AT5G52060	Neither
AT5G52190	Neither
AT5G52310	Neither
AT5G52420	Neither
AT5G52780	Neither
AT5G53050	Neither
AT5G53120	Neither
AT5G53170	Neither
AT5G53280	Neither
AT5G53370	Neither
AT5G53580	Neither
AT5G53760	Neither
AT5G53860	Neither
AT5G53970	Neither
AT5G54130	Neither
AT5G54160	Neither
AT5G54180	Neither
AT5G54390	Neither
AT5G54470	Neither
AT5G54770	Neither
AT5G54930	Neither
AT5G55280	Neither
AT5G55380	Neither
AT5G55570	Neither
AT5G55580	Neither
AT5G55620	Neither
AT5G55710	Neither
AT5G55740	Neither
AT5G56000	Neither
AT5G56010	Neither
AT5G56090	Neither
AT5G56460	Neither
AT5G56600	Neither
AT5G56740	Neither
AT5G56850	Neither
AT5G57030	Neither
AT5G57770	Neither
AT5G57800	Neither
AT5G57930	Neither
AT5G57960	Neither
AT5G57990	Neither
AT5G58120	Neither
AT5G58140	Neither
AT5G58260	Neither
AT5G58310	Neither
AT5G58330	Neither
AT5G58760	Neither
AT5G58770	Neither
AT5G58870	Neither
AT5G59130	Neither
AT5G59400	Neither
AT5G59480	Neither
AT5G59540	Neither
AT5G59720	Neither
AT5G59730	Neither
AT5G59750	Neither
AT5G59770	Neither
AT5G59920	Neither
AT5G60600	Neither
AT5G61010	Neither
AT5G61410	Neither
AT5G61420	Neither
AT5G61670	Neither
AT5G62140	Neither
AT5G62220	Neither
AT5G62570	Neither
AT5G62840	Neither
AT5G63380	Neither
AT5G63700	Neither
AT5G63980	Neither
AT5G64170	Neither
AT5G64230	Neither
AT5G64290	Neither
AT5G64300	Neither
AT5G64550	Neither
AT5G64580	Neither
AT5G64840	Neither
AT5G64850	Neither
AT5G65010	Neither
AT5G65683	Neither
AT5G65720	Neither
AT5G65840	Neither
AT5G65890	Neither
AT5G66470	Neither
AT5G66520	Neither
AT5G66620	Neither
AT5G66760	Neither
AT5G66900	Neither
AT5G67030	Neither
AT5G67140	Neither
AT5G67150	Neither
AT5G67160	Neither
AT5G67370	Neither
AT5G67385	Neither
AT1G01470	PIFs only
AT1G07640	PIFs only
AT1G11130	PIFs only
AT1G11290	PIFs only
AT1G12860	PIFs only
AT1G13080	PIFs only
AT1G14000	PIFs only
AT1G15690	PIFs only
AT1G16260	PIFs only
AT1G22690	PIFs only
AT1G28600	PIFs only
AT1G29720	PIFs only
AT1G30360	PIFs only
AT1G31650	PIFs only
AT1G31920	PIFs only
AT1G45191	PIFs only
AT1G47900	PIFs only
AT1G49430	PIFs only
AT1G60390	PIFs only
AT1G62050	PIFs only
AT1G69160	PIFs only
AT1G69550	PIFs only
AT1G70820	PIFs only
AT1G72610	PIFs only
AT1G72970	PIFs only
AT1G73660	PIFs only
AT1G76880	PIFs only
AT1G76960	PIFs only
AT1G78060	PIFs only
AT1G80340	PIFs only
AT2G03750	PIFs only
AT2G04080	PIFs only
AT2G16770	PIFs only
AT2G18620	PIFs only
AT2G18900	PIFs only
AT2G21050	PIFs only
AT2G24230	PIFs only
AT2G29970	PIFs only
AT2G30490	PIFs only
AT2G42540	PIFs only
AT2G45350	PIFs only
AT3G02470	PIFs only
AT3G03440	PIFs only
AT3G03450	PIFs only
AT3G10270	PIFs only
AT3G11090	PIFs only
AT3G13640	PIFs only
AT3G15840	PIFs only
AT3G16400	PIFs only
AT3G18110	PIFs only
AT3G27690	PIFs only
AT3G47500	PIFs only
AT3G52870	PIFs only
AT3G53180	PIFs only
AT3G53680	PIFs only
AT3G55110	PIFs only
AT3G55510	PIFs only
AT3G56330	PIFs only
AT3G56940	PIFs only
AT3G57990	PIFs only
AT3G60080	PIFs only
AT4G04840	PIFs only
AT4G11521	PIFs only
AT4G13410	PIFs only
AT4G14740	PIFs only
AT4G15620	PIFs only
AT4G18050	PIFs only
AT4G24790	PIFs only
AT4G26790	PIFs only
AT4G31500	PIFs only
AT5G01840	PIFs only
AT5G01850	PIFs only
AT5G03395	PIFs only
AT5G04230	PIFs only
AT5G08020	PIFs only
AT5G08640	PIFs only
AT5G09760	PIFs only
AT5G09800	PIFs only
AT5G13930	PIFs only
AT5G15950	PIFs only
AT5G17230	PIFs only
AT5G35970	PIFs only
AT5G40380	PIFs only
AT5G44050	PIFs only
AT5G45820	PIFs only
AT5G52570	PIFs only
AT5G55120	PIFs only
AT5G56890	PIFs only
AT5G62630	PIFs only
AT5G65730	PIFs only
AT5G65820	PIFs only
AT5G66270	PIFs only

## Sheet: GO_Terms_Hyp(DOWN)
					Number of genes in the list of which upregulation is dependent on:				P values (red borders indicate <0.05)
Enrichment FDR	Genes in list	Total genes	Functional Category	Genes	PIFs and YUCs (143)	PIFs only (92)	YUCs only (90)	Neither (1341)	PIFs and YUCs (143)	PIFs only (92)	YUCs only (90)	Neither (1341)
2.87367e-47	294	1963	Small molecule metabolic process	AT1G03400 AT1G04350 AT1G09340 AT1G11790 AT1G11860 AT1G12900 AT1G13440 AT1G19140 AT1G22430 AT1G23190 AT1G25350 AT1G29880 AT1G31190 AT1G32220 AT1G32440 AT1G42970 AT1G43670 AT1G48850 AT1G56190 AT1G60550 AT1G65960 AT1G66540 AT1G70730 AT1G78440 AT1G79550 AT1G80340 AT2G04400 AT2G04842 AT2G13360 AT2G16500 AT2G22240 AT2G23420 AT2G23590 AT2G23600 AT2G23610 AT2G26080 AT2G26800 AT2G29090 AT2G31170 AT2G35390…	25	14	15	240	0.466588	0.659787	0.523997	0.288851
1.4705e-44	96	275	Photosynthesis	AT1G02910 AT1G05385 AT1G06430 AT1G14150 AT1G19150 AT1G45474 AT1G50250 AT1G76570 AT2G30950 AT2G40100 AT3G01440 AT3G27690 AT3G56090 AT3G62410 AT5G42270 AT1G32070 AT1G54500 AT1G55480 AT1G64860 AT2G46820 AT4G02260 AT1G03630 AT1G12900 AT1G17050 AT1G20020 AT1G30510 AT1G32060 AT1G42970 AT1G44575 AT1G53310 AT1G56190 AT1G67090 AT1G76450 AT1G77090 AT1G78510 AT2G01590 AT2G20890 AT2G21970 AT2G28605 AT2G39470…	2	2	2	90	0.990896	0.904981	0.89671	5.81527e-05
7.19174e-43	272	1835	Oxidation-reduction process	AT1G06430 AT1G07420 AT1G14150 AT1G23190 AT1G50250 AT1G70730 AT2G24190 AT2G29090 AT2G30950 AT2G37240 AT3G01440 AT3G03250 AT3G15840 AT3G30180 AT3G44970 AT3G46970 AT3G55410 AT3G61220 AT4G10040 AT5G08530 AT5G13440 AT5G17310 AT5G40810 AT5G42270 AT5G47910 AT5G48880 AT5G49740 AT5G51030 AT5G51820 AT5G58330 AT5G65840 AT5G66760 AT1G23740 AT2G46820 AT3G23410 AT4G04610 AT5G08740 AT1G03310 AT1G03400 AT1G03630…	14	12	12	234	0.978018	0.74117	0.712848	0.00681442
6.71345e-39	292	2150	Response to abiotic stimulus	AT1G06040 AT1G06430 AT1G19150 AT1G45474 AT1G50250 AT1G56190 AT1G76570 AT2G21320 AT2G30950 AT2G31380 AT2G40100 AT3G03450 AT3G09440 AT3G12580 AT3G16350 AT3G17609 AT3G17611 AT3G27660 AT3G27690 AT3G54220 AT3G56090 AT4G00430 AT4G24280 AT4G37470 AT4G37910 AT4G38960 AT5G08640 AT5G09590 AT5G11260 AT5G12080 AT5G23730 AT5G28490 AT5G42270 AT5G49910 AT5G56000 AT5G56010 AT5G57360 AT5G58760 AT5G58770 AT5G59720…	19	15	7	251	0.880012	0.548752	0.990123	0.00590015
1.68025e-32	199	1299	Oxoacid metabolic process	AT1G03400 AT1G04350 AT1G11790 AT1G11860 AT1G13440 AT1G25350 AT1G29880 AT1G32440 AT1G48850 AT1G56190 AT1G65960 AT1G66540 AT1G78440 AT1G79550 AT1G80340 AT2G04400 AT2G04842 AT2G13360 AT2G16500 AT2G23590 AT2G23600 AT2G23610 AT2G26080 AT2G26800 AT2G29090 AT2G31170 AT2G38210 AT2G38230 AT2G43710 AT2G44160 AT2G45300 AT3G02020 AT3G04120 AT3G06350 AT3G10050 AT3G12780 AT3G15850 AT3G19480 AT3G23810 AT3G23940…	21	10	10	158	0.133002	0.542191	0.512529	0.624325
1.94254e-32	199	1302	Organic acid metabolic process	AT1G03400 AT1G04350 AT1G11790 AT1G11860 AT1G13440 AT1G25350 AT1G29880 AT1G32440 AT1G48850 AT1G56190 AT1G65960 AT1G66540 AT1G78440 AT1G79550 AT1G80340 AT2G04400 AT2G04842 AT2G13360 AT2G16500 AT2G23590 AT2G23600 AT2G23610 AT2G26080 AT2G26800 AT2G29090 AT2G31170 AT2G38210 AT2G38230 AT2G43710 AT2G44160 AT2G45300 AT3G02020 AT3G04120 AT3G06350 AT3G10050 AT3G12780 AT3G15850 AT3G19480 AT3G23810 AT3G23940…	21	10	10	158	0.133002	0.542191	0.512529	0.624325
2.22989e-32	142	752	Response to light stimulus	AT1G06040 AT1G06430 AT1G19150 AT1G45474 AT1G50250 AT1G76570 AT2G21320 AT2G30950 AT2G31380 AT2G40100 AT3G17609 AT3G17611 AT3G27690 AT4G38960 AT5G08640 AT5G11260 AT5G23730 AT5G28490 AT5G42270 AT5G57360 AT5G58760 AT1G68830 AT2G18790 AT2G46340 AT3G47860 AT4G32980 AT5G07690 AT5G43630 AT1G12370 AT1G18810 AT1G34000 AT1G53090 AT2G16365 AT2G24540 AT2G30520 AT2G32950 AT3G15354 AT3G44450 AT3G52740 AT4G18130…	7	8	3	124	0.927502	0.38467	0.951592	0.0119535
2.75043e-31	148	825	Small molecule biosynthetic process	AT1G11790 AT1G13440 AT1G19140 AT1G32220 AT1G32440 AT1G43670 AT1G48850 AT1G56190 AT1G60550 AT1G78440 AT1G79550 AT1G80340 AT2G04400 AT2G13360 AT2G22240 AT2G26800 AT2G38210 AT2G38230 AT2G44160 AT2G45300 AT3G02020 AT3G04120 AT3G06350 AT3G10050 AT3G10230 AT3G12780 AT3G15850 AT3G23940 AT3G29200 AT3G44720 AT3G54050 AT3G55800 AT3G59760 AT3G59970 AT3G61440 AT4G01660 AT4G13930 AT4G19710 AT4G24620 AT4G24830…	13	9	7	119	0.392827	0.301993	0.550242	0.477698
3.89086e-31	142	773	Response to radiation	AT1G06040 AT1G06430 AT1G19150 AT1G45474 AT1G50250 AT1G76570 AT2G21320 AT2G30950 AT2G31380 AT2G40100 AT3G17609 AT3G17611 AT3G27690 AT4G38960 AT5G08640 AT5G11260 AT5G23730 AT5G28490 AT5G42270 AT5G57360 AT5G58760 AT1G68830 AT2G18790 AT2G46340 AT3G47860 AT4G32980 AT5G07690 AT5G43630 AT1G12370 AT1G18810 AT1G34000 AT1G53090 AT2G16365 AT2G24540 AT2G30520 AT2G32950 AT3G15354 AT3G44450 AT3G52740 AT4G18130…	7	8	3	124	0.927502	0.38467	0.951592	0.0119535
5.07999e-28	173	1133	Carboxylic acid metabolic process	AT1G11790 AT1G11860 AT1G13440 AT1G25350 AT1G29880 AT1G32440 AT1G48850 AT1G56190 AT1G65960 AT1G78440 AT1G79550 AT1G80340 AT2G04400 AT2G04842 AT2G13360 AT2G16500 AT2G23590 AT2G23600 AT2G23610 AT2G26080 AT2G26800 AT2G29090 AT2G31170 AT2G38210 AT2G38230 AT2G43710 AT2G44160 AT2G45300 AT3G02020 AT3G04120 AT3G06350 AT3G10050 AT3G12780 AT3G15850 AT3G19480 AT3G23810 AT3G23940 AT3G29200 AT3G44720 AT3G46100…	19	7	9	138	0.106566	0.744257	0.459288	0.564836
7.56098e-27	76	284	Plastid organization	AT1G06430 AT1G45230 AT1G50250 AT1G66840 AT2G20890 AT2G30950 AT3G51220 AT3G52750 AT3G56290 AT3G62910 AT4G02990 AT5G21920 AT5G42270 AT5G54180 AT5G55280 AT5G55580 AT5G58770 AT2G42540 AT1G42550 AT2G16070 AT5G10470 AT5G53280 AT1G01790 AT4G04850 AT5G10490 AT1G08540 AT1G09340 AT1G15510 AT1G32080 AT1G44000 AT1G44575 AT1G50840 AT1G62750 AT1G64500 AT1G68590 AT1G74730 AT1G79600 AT2G01110 AT2G16365 AT2G21280…	1	2	1	72	0.991122	0.797559	0.921563	8.16471e-05
3.13011e-25	117	641	Cofactor metabolic process	AT1G07890 AT1G10360 AT1G10370 AT1G13440 AT1G19140 AT1G19670 AT1G32220 AT1G32440 AT1G56190 AT1G60550 AT1G78370 AT1G79550 AT2G23420 AT2G29450 AT2G30390 AT2G30860 AT2G38210 AT2G38230 AT2G44160 AT3G03190 AT3G04120 AT3G10230 AT3G12780 AT3G23810 AT3G24430 AT3G52960 AT3G59970 AT3G60750 AT4G01660 AT4G08390 AT4G09010 AT4G13930 AT4G21470 AT4G24620 AT4G32520 AT4G35000 AT4G35090 AT4G36530 AT4G37000 AT4G37930…	8	3	3	103	0.682249	0.892234	0.88207	0.0110496
6.98824e-24	101	519	Generation of precursor metabolites and energy	AT1G02910 AT1G05385 AT1G06430 AT1G13440 AT1G14150 AT1G19150 AT1G23190 AT1G32440 AT1G45474 AT1G50250 AT1G56190 AT1G70730 AT1G76570 AT1G79550 AT2G26800 AT2G30950 AT2G40100 AT3G01440 AT3G03250 AT3G04120 AT3G12780 AT3G15840 AT3G27690 AT3G46970 AT3G55410 AT4G10040 AT4G24620 AT5G08530 AT5G08570 AT5G13440 AT5G17310 AT5G40810 AT5G42270 AT5G42740 AT5G51820 AT5G58330 AT5G66760 AT1G32070 AT1G54500 AT1G55480…	4	2	3	92	0.940935	0.922137	0.801124	0.00108698
5.65833e-23	96	489	Cellular amino acid metabolic process	AT1G11790 AT1G11860 AT1G25350 AT1G29880 AT1G48850 AT1G65960 AT2G04400 AT2G04842 AT2G13360 AT2G16500 AT2G26080 AT2G26800 AT2G31170 AT2G38210 AT2G38230 AT2G44160 AT3G02020 AT3G10050 AT3G19480 AT3G23810 AT3G23940 AT3G29200 AT3G44720 AT3G46100 AT3G59760 AT3G59970 AT3G61440 AT4G04350 AT4G13930 AT4G19710 AT4G24830 AT4G32520 AT4G33010 AT4G37930 AT5G01410 AT5G04140 AT5G14200 AT5G21060 AT5G22800 AT5G23010…	11	3	7	75	0.120192	0.782808	0.147799	0.68331
1.68352e-22	49	142	Photosynthesis, light reaction	AT1G02910 AT1G05385 AT1G06430 AT1G14150 AT1G19150 AT1G45474 AT1G50250 AT1G76570 AT2G30950 AT2G40100 AT3G01440 AT3G27690 AT5G42270 AT1G32070 AT1G54500 AT1G55480 AT2G46820 AT2G01590 AT2G20890 AT4G02530 AT4G22890 AT5G44650 AT5G59400 AT1G15980 AT1G54780 AT1G60950 AT1G64150 AT1G64770 AT1G68830 AT1G68890 AT1G71500 AT1G75690 AT2G34860 AT3G15850 AT3G16250 AT3G27925 AT3G54050 AT4G04020 AT4G04640 AT4G15510…	1	1	1	46	0.93106	0.76111	0.750104	0.00197462
5.75933e-22	60	217	Chloroplast organization	AT1G45230 AT1G66840 AT3G51220 AT3G52750 AT3G56290 AT3G62910 AT4G02990 AT5G21920 AT5G54180 AT5G55280 AT5G55580 AT1G42550 AT2G16070 AT5G10470 AT5G53280 AT1G01790 AT2G30950 AT4G04850 AT5G10490 AT1G08540 AT1G09340 AT1G15510 AT1G32080 AT1G44000 AT1G62750 AT1G64500 AT1G74730 AT1G79600 AT2G16365 AT2G21280 AT2G24060 AT2G25870 AT2G28000 AT2G31040 AT2G32480 AT2G46340 AT3G02380 AT3G07700 AT3G23400 AT3G25690…	1	1	1	57	0.969574	0.850834	0.841903	0.000264615
1.73205e-21	56	194	Pigment metabolic process	AT1G19670 AT2G30390 AT3G10230 AT4G14210 AT4G37000 AT5G17230 AT5G26030 AT5G40850 AT5G42800 AT5G56090 AT5G57030 AT1G06000 AT1G30530 AT5G54160 AT1G03630 AT1G31800 AT2G18620 AT3G04870 AT3G48730 AT3G51820 AT3G53130 AT3G56940 AT4G16690 AT4G18480 AT4G22880 AT4G25700 AT4G34740 AT5G08640 AT5G13630 AT5G18660 AT5G52570 AT5G13930 AT4G17600 AT4G31920 AT1G70000 AT1G78570 AT2G20890 AT2G28350 AT2G32950 AT2G40400…	8	6	0	42	0.0480443	0.0338999	0.955399	0.809961
7.15259e-21	76	350	Alpha-amino acid metabolic process	AT1G11790 AT1G11860 AT1G65960 AT2G04400 AT2G13360 AT2G16500 AT2G26080 AT2G26800 AT2G44160 AT3G02020 AT3G10050 AT3G23810 AT3G44720 AT3G59760 AT3G59970 AT3G61440 AT4G13930 AT4G19710 AT4G24830 AT4G32520 AT4G33010 AT4G37930 AT5G04140 AT5G14200 AT5G21060 AT5G23010 AT5G43850 AT5G65010 AT2G20340 AT3G48560 AT4G08870 AT5G36160 AT5G53970 AT1G08490 AT1G14820 AT1G17290 AT1G23310 AT1G32470 AT1G55920 AT1G62180…	9	3	4	60	0.114899	0.610334	0.392324	0.588363
5.69075e-20	52	180	Sulfur compound biosynthetic process	AT1G03400 AT1G04350 AT2G44160 AT3G59760 AT3G59970 AT3G61440 AT5G43450 AT5G59540 AT1G18590 AT1G74090 AT1G74100 AT3G24030 AT4G13770 AT4G31500 AT5G23010 AT1G14820 AT1G19920 AT1G55920 AT1G62180 AT2G14750 AT2G29630 AT2G36880 AT3G01120 AT3G02470 AT3G03780 AT3G13110 AT3G22890 AT3G57060 AT4G04610 AT4G19710 AT4G21990 AT4G39940 AT5G15950 AT5G17920 AT5G18930 AT5G21060 AT5G43850 AT5G54770 AT1G07640 AT1G24100…	5	4	2	41	0.286513	0.158384	0.538067	0.563443
6.69327e-20	71	322	Cofactor biosynthetic process	AT1G13440 AT1G19140 AT1G32220 AT1G32440 AT1G56190 AT1G60550 AT1G79550 AT2G23420 AT2G30390 AT2G38210 AT2G38230 AT3G04120 AT3G10230 AT3G12780 AT4G01660 AT4G21470 AT4G24620 AT5G01410 AT5G03430 AT5G08570 AT5G15910 AT5G26030 AT5G40850 AT5G42740 AT5G56090 AT5G57030 AT4G29220 AT5G53580 AT1G03630 AT1G68890 AT2G21330 AT2G28880 AT2G29630 AT2G36880 AT3G10160 AT3G24030 AT3G48730 AT3G51820 AT3G55630 AT3G56940…	5	3	0	63	0.577139	0.556119	0.980611	0.0222913
3.33843e-19	48	160	Pigment biosynthetic process	AT2G30390 AT3G10230 AT4G14210 AT5G17230 AT5G26030 AT5G40850 AT5G42800 AT5G56090 AT5G57030 AT1G06000 AT1G30530 AT5G54160 AT1G03630 AT1G31800 AT2G18620 AT3G04870 AT3G48730 AT3G51820 AT3G53130 AT3G56940 AT4G18480 AT4G22880 AT4G25700 AT4G34740 AT5G08640 AT5G13630 AT5G18660 AT5G52570 AT5G13930 AT4G17600 AT4G31920 AT1G70000 AT1G78570 AT2G28350 AT2G40400 AT2G41680 AT3G03710 AT3G11945 AT3G21560 AT4G14690…	8	6	0	34	0.0196083	0.0157152	0.93045	0.929247
3.3199e-18	103	638	Organic acid biosynthetic process	AT1G11790 AT1G13440 AT1G32440 AT1G48850 AT1G56190 AT1G78440 AT1G79550 AT1G80340 AT2G04400 AT2G13360 AT2G44160 AT2G45300 AT3G02020 AT3G04120 AT3G06350 AT3G10050 AT3G12780 AT3G15850 AT3G23940 AT3G29200 AT3G44720 AT3G59760 AT3G59970 AT3G61440 AT4G13930 AT4G19710 AT4G24620 AT4G24830 AT4G32520 AT4G36830 AT4G37930 AT5G04140 AT5G08570 AT5G14200 AT5G21060 AT5G23010 AT5G42740 AT5G62570 AT5G65010 AT2G22250…	11	5	6	81	0.172592	0.506264	0.322101	0.644978
3.3199e-18	103	638	Carboxylic acid biosynthetic process	AT1G11790 AT1G13440 AT1G32440 AT1G48850 AT1G56190 AT1G78440 AT1G79550 AT1G80340 AT2G04400 AT2G13360 AT2G44160 AT2G45300 AT3G02020 AT3G04120 AT3G06350 AT3G10050 AT3G12780 AT3G15850 AT3G23940 AT3G29200 AT3G44720 AT3G59760 AT3G59970 AT3G61440 AT4G13930 AT4G19710 AT4G24620 AT4G24830 AT4G32520 AT4G36830 AT4G37930 AT5G04140 AT5G08570 AT5G14200 AT5G21060 AT5G23010 AT5G42740 AT5G62570 AT5G65010 AT2G22250…	11	5	6	81	0.172592	0.506264	0.322101	0.644978
1.13837e-17	56	231	Cellular amino acid biosynthetic process	AT1G11790 AT1G48850 AT2G04400 AT2G13360 AT2G44160 AT3G02020 AT3G10050 AT3G23940 AT3G29200 AT3G44720 AT3G59760 AT3G59970 AT3G61440 AT4G13930 AT4G19710 AT4G24830 AT4G32520 AT4G37930 AT5G04140 AT5G14200 AT5G21060 AT5G23010 AT5G65010 AT2G22250 AT3G48560 AT1G14820 AT1G22410 AT1G23310 AT1G55920 AT1G62180 AT1G62960 AT1G75500 AT2G14750 AT2G22810 AT2G43100 AT2G45300 AT3G01120 AT3G03780 AT3G06350 AT3G13110…	8	2	4	42	0.0480443	0.603942	0.184296	0.809961
1.5005e-17	101	632	Response to temperature stimulus	AT1G56190 AT3G09440 AT3G12580 AT3G27660 AT3G56090 AT4G24280 AT4G37910 AT5G09590 AT5G49910 AT5G56000 AT5G56010 AT5G58770 AT5G59720 AT2G42540 AT1G13930 AT1G80030 AT2G22360 AT2G25140 AT2G40150 AT3G55990 AT4G39960 AT5G15450 AT5G22060 AT1G03680 AT1G05690 AT1G07890 AT1G09340 AT1G13080 AT1G15950 AT1G16880 AT1G23740 AT1G32060 AT1G42970 AT1G45474 AT1G53240 AT1G55490 AT1G55920 AT1G58340 AT1G63940 AT1G67090…	6	4	2	89	0.773515	0.661267	0.914852	0.0151318
4.07306e-17	72	369	Carbohydrate biosynthetic process	AT1G03400 AT1G04350 AT1G23190 AT1G43670 AT1G56190 AT1G70730 AT1G78580 AT1G79550 AT2G22240 AT2G32530 AT2G32540 AT2G37720 AT3G12780 AT3G54050 AT3G55800 AT3G62410 AT4G22590 AT4G24010 AT4G24620 AT4G39350 AT4G39800 AT5G09870 AT5G40390 AT5G42740 AT5G43450 AT5G51460 AT5G51820 AT5G59540 AT3G55990 AT1G03310 AT1G11720 AT1G12900 AT1G31190 AT1G32060 AT1G32900 AT1G42970 AT1G67090 AT2G35840 AT3G01180 AT3G26650…	7	2	0	63	0.27574	0.766641	0.981658	0.0430316
5.35308e-17	119	829	Drug metabolic process	AT1G07890 AT1G11790 AT1G11860 AT1G13440 AT1G22430 AT1G32440 AT1G33170 AT1G56190 AT1G79550 AT2G13360 AT2G23590 AT2G23600 AT2G23610 AT2G26080 AT2G26800 AT2G38210 AT2G38230 AT3G02470 AT3G04120 AT3G12780 AT3G23810 AT3G44720 AT3G52960 AT3G55410 AT4G04640 AT4G08390 AT4G09010 AT4G10040 AT4G13930 AT4G24620 AT4G32520 AT4G33010 AT4G35000 AT4G35090 AT4G37150 AT4G37930 AT5G01410 AT5G06290 AT5G08530 AT5G08570…	6	4	6	103	0.893488	0.792115	0.464069	0.0323229
2.77548e-16	76	418	Sulfur compound metabolic process	AT1G03400 AT1G04350 AT1G10360 AT1G10370 AT1G19920 AT1G66540 AT1G78370 AT2G14750 AT2G29450 AT2G30860 AT2G44160 AT3G03190 AT3G22890 AT3G23810 AT3G24430 AT3G59760 AT3G59970 AT3G61440 AT4G37310 AT4G37320 AT4G39940 AT5G17220 AT5G43450 AT5G43850 AT5G59540 AT1G08490 AT1G18590 AT1G62180 AT1G74090 AT1G74100 AT3G16400 AT3G24030 AT4G04610 AT4G13770 AT4G21990 AT4G30530 AT4G31500 AT5G23010 AT5G65720 AT1G14820…	8	6	2	60	0.203071	0.126259	0.785045	0.588363
3.21439e-16	309	3194	Response to chemical	AT1G07890 AT1G22430 AT1G32440 AT1G33110 AT1G49010 AT1G53670 AT1G56190 AT1G58340 AT1G66330 AT1G70410 AT1G80340 AT2G04080 AT2G04100 AT2G34960 AT2G41370 AT3G01500 AT3G03450 AT3G09440 AT3G12580 AT3G12780 AT3G16350 AT3G17611 AT3G21690 AT3G26060 AT3G26590 AT3G27170 AT3G52960 AT3G56090 AT4G00430 AT4G08390 AT4G09010 AT4G13930 AT4G14740 AT4G24120 AT4G24280 AT4G25640 AT4G32520 AT4G33630 AT4G35000 AT4G35090…	26	23	12	248	0.490608	0.0599061	0.855906	0.518467
1.79932e-15	50	210	Alpha-amino acid biosynthetic process	AT1G11790 AT2G04400 AT2G13360 AT2G44160 AT3G02020 AT3G10050 AT3G44720 AT3G59760 AT3G59970 AT3G61440 AT4G13930 AT4G19710 AT4G24830 AT4G32520 AT4G37930 AT5G04140 AT5G14200 AT5G21060 AT5G23010 AT5G65010 AT3G48560 AT1G14820 AT1G23310 AT1G55920 AT1G62180 AT1G62960 AT1G75500 AT2G14750 AT2G22250 AT2G22810 AT2G43100 AT3G01120 AT3G03780 AT3G13110 AT3G19480 AT3G23940 AT3G49680 AT3G53180 AT3G55610 AT3G57060…	7	2	4	37	0.061614	0.526438	0.131787	0.837256
6.77638e-15	64	333	Coenzyme metabolic process	AT1G13440 AT1G19140 AT1G32220 AT1G32440 AT1G56190 AT1G60550 AT1G79550 AT2G23420 AT2G38210 AT2G38230 AT2G44160 AT3G04120 AT3G10230 AT3G12780 AT3G23810 AT3G59970 AT3G60750 AT4G01660 AT4G13930 AT4G21470 AT4G24620 AT4G32520 AT4G37930 AT5G01410 AT5G03430 AT5G08570 AT5G15910 AT5G20070 AT5G24420 AT5G42740 AT5G57030 AT5G58330 AT5G61410 AT1G24280 AT4G29220 AT5G53580 AT1G68890 AT2G01290 AT2G21330 AT2G24580…	2	2	2	58	0.920616	0.693369	0.678818	0.00863968
6.85408e-15	202	1865	Organonitrogen compound biosynthetic process	AT1G03400 AT1G04350 AT1G11790 AT1G13440 AT1G18070 AT1G25350 AT1G27120 AT1G29880 AT1G32440 AT1G34570 AT1G48850 AT1G56190 AT1G79550 AT2G04400 AT2G04842 AT2G13360 AT2G16500 AT2G23420 AT2G30390 AT2G31170 AT2G32550 AT2G35390 AT2G38210 AT2G38230 AT2G44160 AT3G02020 AT3G02470 AT3G04120 AT3G10050 AT3G12780 AT3G12930 AT3G13640 AT3G21110 AT3G23940 AT3G29200 AT3G44720 AT3G46100 AT3G59760 AT3G59970 AT3G61440…	17	8	11	166	0.469964	0.789081	0.409947	0.247
3.26442e-14	52	241	Response to red or far red light	AT1G06040 AT2G21320 AT2G31380 AT3G17609 AT4G38960 AT5G11260 AT3G27690 AT4G32980 AT1G18810 AT1G53090 AT2G16365 AT2G18790 AT2G24540 AT2G32950 AT2G46340 AT3G15354 AT4G18130 AT4G34550 AT1G08540 AT1G19150 AT1G67090 AT1G76570 AT1G80340 AT2G29090 AT2G40100 AT2G42540 AT3G22840 AT4G14690 AT4G26150 AT5G24120 AT5G38410 AT5G38420 AT5G38430 AT5G67030 AT2G39840 AT4G38740 AT5G28490 AT1G10370 AT1G73870 AT1G78370…	5	4	3	40	0.286513	0.158384	0.308835	0.692049
5.27836e-14	23	49	Glucose metabolic process	AT1G12900 AT1G23190 AT1G42970 AT1G43670 AT1G56190 AT1G70730 AT1G79550 AT3G12780 AT3G26650 AT3G54050 AT3G55800 AT4G24620 AT4G26850 AT5G42740 AT5G51820 AT5G55120 AT1G24280 AT1G13440 AT3G04120 AT2G21330 AT4G26520 AT4G26530 AT4G38970	0	1	1	21	0.873067	0.365246	0.355046	0.0446869
5.93668e-14	17	25	Carbon fixation	AT3G62410 AT1G12900 AT1G32060 AT1G42970 AT1G53310 AT1G56190 AT1G67090 AT2G42600 AT3G12780 AT3G26650 AT3G54050 AT3G55800 AT3G60750 AT5G38410 AT5G38420 AT5G38430 AT3G04790	1	0	0	16	0.435375	0.61928	0.610972	0.0249928
5.93668e-14	38	138	Cellular response to light stimulus	AT3G17609 AT3G17611 AT5G11260 AT5G58760 AT2G21320 AT1G18810 AT1G53090 AT2G18790 AT2G24540 AT2G32950 AT2G46340 AT3G15354 AT3G44450 AT3G52740 AT4G18130 AT5G57360 AT5G58140 AT1G07180 AT1G08540 AT1G64860 AT1G68010 AT2G21970 AT2G36990 AT2G42540 AT2G42690 AT3G22840 AT3G53920 AT4G14690 AT5G03650 AT5G08740 AT5G24120 AT2G39840 AT4G38740 AT1G56510 AT2G37970 AT2G46790 AT3G21150 AT5G43630	1	1	2	34	0.849107	0.628009	0.337952	0.0449919
9.43994e-14	37	133	Response to karrikin	AT4G37470 AT1G06040 AT1G10370 AT1G10960 AT1G23010 AT1G30530 AT1G44575 AT1G70000 AT2G16365 AT2G30490 AT2G37040 AT2G41040 AT2G46170 AT3G02910 AT3G09440 AT3G17609 AT3G19450 AT3G21560 AT3G22840 AT3G44450 AT3G44720 AT3G52360 AT3G52740 AT3G53260 AT3G55120 AT3G61220 AT4G03280 AT4G27030 AT4G31870 AT5G02270 AT5G05270 AT5G07460 AT5G08050 AT5G08640 AT5G11260 AT5G17050 AT5G48540	2	2	1	32	0.62617	0.335285	0.601181	0.126245
2.62144e-13	15	20	Reductive pentose-phosphate cycle	AT3G62410 AT1G12900 AT1G32060 AT1G42970 AT1G56190 AT1G67090 AT3G12780 AT3G26650 AT3G54050 AT3G55800 AT3G60750 AT5G38410 AT5G38420 AT5G38430 AT3G04790	0	0	0	15	0.73976	0.573474	0.565271	0
2.62144e-13	15	20	Photosynthesis, dark reaction	AT3G62410 AT1G12900 AT1G32060 AT1G42970 AT1G56190 AT1G67090 AT3G12780 AT3G26650 AT3G54050 AT3G55800 AT3G60750 AT5G38410 AT5G38420 AT5G38430 AT3G04790	0	0	0	15	0.73976	0.573474	0.565271	0
3.94097e-13	38	146	Cellular response to radiation	AT3G17609 AT3G17611 AT5G11260 AT5G58760 AT2G21320 AT1G18810 AT1G53090 AT2G18790 AT2G24540 AT2G32950 AT2G46340 AT3G15354 AT3G44450 AT3G52740 AT4G18130 AT5G57360 AT5G58140 AT1G07180 AT1G08540 AT1G64860 AT1G68010 AT2G21970 AT2G36990 AT2G42540 AT2G42690 AT3G22840 AT3G53920 AT4G14690 AT5G03650 AT5G08740 AT5G24120 AT2G39840 AT4G38740 AT1G56510 AT2G37970 AT2G46790 AT3G21150 AT5G43630	1	1	2	34	0.849107	0.628009	0.337952	0.0449919
4.19344e-13	124	995	Response to inorganic substance	AT1G56190 AT3G12780 AT3G16350 AT3G27170 AT3G56090 AT4G00430 AT4G24120 AT4G33630 AT4G35090 AT5G14570 AT5G59720 AT2G42540 AT3G04120 AT4G14030 AT5G07690 AT1G01470 AT2G41680 AT4G30130 AT1G01060 AT1G02820 AT1G05690 AT1G07890 AT1G09340 AT1G11840 AT1G11860 AT1G13440 AT1G13930 AT1G17290 AT1G18150 AT1G23190 AT1G29880 AT1G42970 AT1G48030 AT1G49010 AT1G53240 AT1G60710 AT1G63940 AT1G68010 AT1G70000 AT1G70730…	9	7	5	103	0.628144	0.377887	0.665719	0.203473
2.43364e-12	23	57	Photosynthetic electron transport chain	AT1G06430 AT1G14150 AT1G50250 AT2G30950 AT3G01440 AT5G42270 AT2G46820 AT2G01590 AT4G22890 AT5G59400 AT1G15980 AT1G60950 AT1G64770 AT3G15850 AT3G16250 AT3G54050 AT4G04020 AT4G04640 AT4G30950 AT4G31390 AT5G49740 AT1G70760 AT4G03280	0	0	0	23	0.873067	0.72924	0.721216	0
2.98687e-12	48	235	Coenzyme biosynthetic process	AT1G13440 AT1G19140 AT1G32220 AT1G32440 AT1G56190 AT1G60550 AT1G79550 AT2G23420 AT2G38210 AT2G38230 AT3G04120 AT3G10230 AT3G12780 AT4G01660 AT4G21470 AT4G24620 AT5G01410 AT5G03430 AT5G08570 AT5G15910 AT5G42740 AT5G57030 AT4G29220 AT5G53580 AT1G68890 AT2G21330 AT2G28880 AT2G29630 AT2G36880 AT3G10160 AT3G24030 AT3G55630 AT4G26520 AT4G26530 AT4G26850 AT4G38970 AT5G11540 AT5G14760 AT5G28840 AT5G51110…	2	2	0	44	0.791953	0.498796	0.93045	0.00973192
4.98077e-12	30	101	Porphyrin-containing compound metabolic process	AT1G19670 AT2G30390 AT4G36530 AT4G37000 AT5G26030 AT5G38520 AT5G40850 AT5G56090 AT1G03630 AT3G48730 AT3G51820 AT3G56940 AT4G16690 AT4G18480 AT5G13630 AT5G18660 AT1G08550 AT4G17600 AT4G31920 AT4G32770 AT2G20890 AT2G40400 AT2G41680 AT3G03710 AT4G01660 AT4G14690 AT4G26150 AT4G31390 AT5G01410 AT3G22840	3	1	0	26	0.254181	0.499071	0.811011	0.136328
4.98077e-12	25	70	Serine family amino acid metabolic process	AT1G11860 AT2G13360 AT2G26080 AT3G02020 AT3G23810 AT3G59760 AT3G61440 AT4G13930 AT4G19710 AT4G32520 AT4G33010 AT4G37930 AT5G21060 AT1G08490 AT1G23310 AT1G32470 AT1G55920 AT1G62180 AT2G14750 AT2G35370 AT3G13110 AT3G19480 AT4G04610 AT4G21990 AT4G39940	2	0	2	21	0.364369	0.758319	0.150278	0.25288
4.98077e-12	30	101	Response to blue light	AT5G57360 AT2G18790 AT2G21320 AT2G46340 AT5G43630 AT1G18810 AT2G30520 AT3G44450 AT3G52740 AT5G58140 AT1G19150 AT1G67090 AT1G76570 AT2G36990 AT2G40100 AT3G22840 AT3G27690 AT4G14690 AT5G24120 AT5G38410 AT5G38420 AT5G38430 AT4G38740 AT5G28490 AT1G42550 AT1G53090 AT1G66840 AT3G21150 AT4G31390 AT5G55280	2	1	1	26	0.481786	0.499071	0.487235	0.136328
4.98077e-12	25	70	Response to red light	AT3G17609 AT5G11260 AT3G27690 AT1G08540 AT1G19150 AT1G67090 AT1G80340 AT2G29090 AT2G40100 AT2G46340 AT3G22840 AT4G14690 AT4G26150 AT5G24120 AT5G38410 AT5G38420 AT5G38430 AT5G67030 AT2G39840 AT5G28490 AT1G79600 AT2G18790 AT4G31390 AT4G31500 AT5G57360	2	3	2	18	0.364369	0.0464607	0.150278	0.798768
6.23485e-12	60	348	Response to cadmium ion	AT1G56190 AT3G12780 AT3G16350 AT4G14030 AT4G35090 AT1G01060 AT1G07890 AT1G11840 AT1G11860 AT1G13440 AT1G13930 AT1G17290 AT1G23190 AT1G29880 AT1G42970 AT1G48030 AT1G49010 AT1G53240 AT1G60710 AT1G63940 AT1G70000 AT1G70730 AT1G75280 AT2G21330 AT2G30860 AT2G33590 AT2G35840 AT2G46830 AT3G03780 AT3G04120 AT3G09440 AT3G09600 AT3G12580 AT3G13110 AT3G13860 AT3G19170 AT3G22890 AT3G25230 AT3G46970 AT3G52880…	0	0	3	57	0.995413	0.966903	0.408116	0.000264615
6.38087e-12	30	102	Tetrapyrrole metabolic process	AT1G19670 AT2G30390 AT4G36530 AT4G37000 AT5G26030 AT5G38520 AT5G40850 AT5G56090 AT1G03630 AT3G48730 AT3G51820 AT3G56940 AT4G16690 AT4G18480 AT5G13630 AT5G18660 AT1G08550 AT4G17600 AT4G31920 AT4G32770 AT2G20890 AT2G40400 AT2G41680 AT3G03710 AT4G01660 AT4G14690 AT4G26150 AT4G31390 AT5G01410 AT3G22840	3	1	0	26	0.254181	0.499071	0.811011	0.136328
6.69333e-12	323	3648	Response to stress	AT1G05900 AT1G07150 AT1G07890 AT1G12370 AT1G28380 AT1G53670 AT1G56190 AT1G61190 AT1G61300 AT1G61370 AT1G61380 AT1G62630 AT1G63360 AT1G66330 AT1G68740 AT1G78580 AT2G31450 AT2G41370 AT2G43710 AT3G03450 AT3G09440 AT3G12580 AT3G12780 AT3G16350 AT3G17611 AT3G26060 AT3G27660 AT3G52960 AT3G56090 AT4G00430 AT4G08390 AT4G09010 AT4G23250 AT4G24280 AT4G33630 AT4G35000 AT4G35090 AT4G37910 AT5G06290 AT5G07460…	23	17	11	272	0.797108	0.518255	0.935365	0.0367145
7.12509e-12	23	60	S-glycoside biosynthetic process	AT1G03400 AT1G04350 AT5G43450 AT5G59540 AT1G18590 AT1G74090 AT1G74100 AT4G13770 AT4G31500 AT5G23010 AT1G07640 AT1G24100 AT1G62540 AT1G62560 AT1G65860 AT2G20610 AT2G25450 AT2G43100 AT4G12030 AT4G13430 AT5G07690 AT5G14200 AT5G61420	4	2	0	17	0.0423945	0.131217	0.721216	0.715958
7.12509e-12	23	60	Glycosinolate biosynthetic process	AT1G03400 AT1G04350 AT5G43450 AT5G59540 AT1G18590 AT1G74090 AT1G74100 AT4G13770 AT4G31500 AT5G23010 AT1G07640 AT1G24100 AT1G62540 AT1G62560 AT1G65860 AT2G20610 AT2G25450 AT2G43100 AT4G12030 AT4G13430 AT5G07690 AT5G14200 AT5G61420	4	2	0	17	0.0423945	0.131217	0.721216	0.715958
7.12509e-12	23	60	Glucosinolate biosynthetic process	AT1G03400 AT1G04350 AT5G43450 AT5G59540 AT1G18590 AT1G74090 AT1G74100 AT4G13770 AT4G31500 AT5G23010 AT1G07640 AT1G24100 AT1G62540 AT1G62560 AT1G65860 AT2G20610 AT2G25450 AT2G43100 AT4G12030 AT4G13430 AT5G07690 AT5G14200 AT5G61420	4	2	0	17	0.0423945	0.131217	0.721216	0.715958
2.38341e-11	19	42	Tetraterpenoid metabolic process	AT3G10230 AT4G14210 AT5G17230 AT5G57030 AT1G31800 AT2G18620 AT3G04870 AT3G53130 AT4G25700 AT5G52570 AT1G08550 AT3G03710 AT3G11945 AT4G00370 AT4G31390 AT4G32770 AT5G61670 AT5G67030 AT2G26170	2	3	0	14	0.220019	0.0184809	0.651869	0.693292
2.38341e-11	19	42	Carotenoid metabolic process	AT3G10230 AT4G14210 AT5G17230 AT5G57030 AT1G31800 AT2G18620 AT3G04870 AT3G53130 AT4G25700 AT5G52570 AT1G08550 AT3G03710 AT3G11945 AT4G00370 AT4G31390 AT4G32770 AT5G61670 AT5G67030 AT2G26170	2	3	0	14	0.220019	0.0184809	0.651869	0.693292
4.11904e-11	39	177	Secondary metabolite biosynthetic process	AT1G03400 AT1G04350 AT2G40890 AT3G19450 AT4G36220 AT5G43450 AT5G59540 AT1G15950 AT1G18590 AT1G74090 AT1G74100 AT4G13770 AT4G31500 AT5G23010 AT1G19920 AT2G14750 AT2G36880 AT2G37040 AT3G22890 AT3G53260 AT4G39940 AT5G04230 AT1G07640 AT1G24100 AT1G62540 AT1G62560 AT1G65860 AT2G20610 AT2G25450 AT2G43100 AT4G01070 AT4G12030 AT4G13430 AT4G22880 AT4G30530 AT5G07690 AT5G14200 AT5G54160 AT5G61420	5	3	0	31	0.113586	0.166844	0.885352	0.499308
7.15929e-11	44	222	Cellular response to abiotic stimulus	AT3G17609 AT3G17611 AT5G11260 AT5G58760 AT2G21320 AT1G18810 AT1G53090 AT2G18790 AT2G24540 AT2G32950 AT2G46340 AT3G15354 AT3G44450 AT3G52740 AT4G18130 AT5G57360 AT5G58140 AT1G07180 AT1G08540 AT1G09340 AT1G64860 AT1G68010 AT2G15970 AT2G21970 AT2G36990 AT2G42540 AT2G42690 AT3G22840 AT3G53920 AT4G14690 AT5G03650 AT5G08740 AT5G24120 AT2G39840 AT4G38740 AT1G32080 AT1G56510 AT2G37970 AT2G46790 AT3G21150…	1	1	2	40	0.901071	0.706644	0.42698	0.0182389
7.15929e-11	44	222	Cellular response to environmental stimulus	AT3G17609 AT3G17611 AT5G11260 AT5G58760 AT2G21320 AT1G18810 AT1G53090 AT2G18790 AT2G24540 AT2G32950 AT2G46340 AT3G15354 AT3G44450 AT3G52740 AT4G18130 AT5G57360 AT5G58140 AT1G07180 AT1G08540 AT1G09340 AT1G64860 AT1G68010 AT2G15970 AT2G21970 AT2G36990 AT2G42540 AT2G42690 AT3G22840 AT3G53920 AT4G14690 AT5G03650 AT5G08740 AT5G24120 AT2G39840 AT4G38740 AT1G32080 AT1G56510 AT2G37970 AT2G46790 AT3G21150…	1	1	2	40	0.901071	0.706644	0.42698	0.0182389
9.27078e-11	20	50	Protein refolding	AT1G80030 AT2G22360 AT3G09440 AT3G12580 AT4G24280 AT4G32420 AT4G37910 AT4G38740 AT4G39960 AT5G09590 AT5G13120 AT5G49910 AT1G26230 AT1G55490 AT2G25140 AT2G28000 AT2G33210 AT3G13470 AT3G13860 AT5G15450	0	0	1	19	0.833851	0.678934	0.294543	0.0130339
1.41291e-10	26	87	Chlorophyll metabolic process	AT1G19670 AT4G36530 AT4G37000 AT5G38520 AT1G03630 AT3G48730 AT3G51820 AT3G56940 AT4G16690 AT4G18480 AT5G13630 AT5G18660 AT1G08550 AT4G17600 AT4G31920 AT4G32770 AT2G20890 AT2G40400 AT2G41680 AT3G03710 AT4G01660 AT4G14690 AT4G26150 AT4G31390 AT5G01410 AT3G22840	2	1	0	23	0.38845	0.424665	0.764	0.0935511
1.60657e-10	25	81	Response to high light intensity	AT1G06430 AT1G50250 AT2G30950 AT5G42270 AT5G07690 AT1G01470 AT1G45474 AT2G21970 AT2G22240 AT2G42540 AT2G47180 AT3G12580 AT3G22840 AT3G27690 AT3G47860 AT4G14690 AT4G14890 AT4G32770 AT5G02120 AT5G59720 AT1G55480 AT1G79600 AT3G15850 AT4G04020 AT4G30950	1	3	0	21	0.644923	0.0464607	0.750523	0.25288
2.02244e-10	16	32	Regulation of generation of precursor metabolites and energy	AT1G06430 AT1G50250 AT1G56190 AT1G79550 AT2G30950 AT3G12780 AT5G42270 AT1G32070 AT1G02410 AT1G68830 AT1G68890 AT1G71500 AT3G15850 AT4G04020 AT4G30950 AT5G01920	2	0	0	14	0.153016	0.597027	0.588756	0.151452
2.4723e-10	36	163	Response to light intensity	AT1G06430 AT1G50250 AT2G30950 AT5G42270 AT1G68830 AT2G18790 AT5G07690 AT1G34000 AT1G01470 AT1G45474 AT1G58340 AT2G21970 AT2G22240 AT2G42540 AT2G47180 AT3G12580 AT3G22840 AT3G27690 AT3G47860 AT4G14690 AT4G14890 AT4G15920 AT4G32770 AT5G02120 AT5G59720 AT3G02730 AT5G16400 AT1G55480 AT1G60950 AT1G79600 AT3G15850 AT4G04020 AT4G04850 AT4G30950 AT4G37270 AT2G32950	2	3	0	31	0.607326	0.135441	0.864567	0.142289
2.69144e-10	65	432	Response to cold	AT1G56190 AT3G27660 AT3G56090 AT5G58770 AT2G42540 AT2G40150 AT3G55990 AT1G03680 AT1G05690 AT1G09340 AT1G15950 AT1G16880 AT1G23740 AT1G32060 AT1G42970 AT1G45474 AT1G53240 AT1G55490 AT1G55920 AT1G63940 AT1G67090 AT2G15970 AT2G37220 AT2G39730 AT3G01500 AT3G06510 AT3G08730 AT3G12780 AT3G22840 AT3G23000 AT3G25770 AT3G26650 AT3G27690 AT3G54050 AT3G62410 AT4G04020 AT4G15920 AT4G17090 AT4G24280 AT4G24960…	5	3	2	55	0.48902	0.486096	0.688976	0.159523
3.03891e-10	70	485	Response to metal ion	AT1G56190 AT3G12780 AT3G16350 AT3G56090 AT4G24120 AT4G14030 AT4G35090 AT1G01060 AT1G07890 AT1G11840 AT1G11860 AT1G13440 AT1G13930 AT1G17290 AT1G23190 AT1G29880 AT1G42970 AT1G48030 AT1G49010 AT1G53240 AT1G60710 AT1G63940 AT1G70000 AT1G70730 AT1G75280 AT2G16770 AT2G21330 AT2G22810 AT2G30860 AT2G33590 AT2G35840 AT2G46830 AT3G03780 AT3G04120 AT3G09440 AT3G09600 AT3G12580 AT3G13110 AT3G13860 AT3G19170…	2	1	4	63	0.946038	0.904517	0.327318	0.0103118
3.2594e-10	33	141	Circadian rhythm	AT5G57360 AT4G35090 AT5G64170 AT1G09340 AT1G15950 AT1G68830 AT2G16365 AT2G46830 AT3G01060 AT3G14620 AT3G21890 AT4G02630 AT4G09970 AT4G13930 AT4G15248 AT4G15920 AT4G26150 AT4G26700 AT4G36240 AT4G37930 AT4G38960 AT5G02120 AT5G17300 AT5G52310 AT1G01060 AT2G42540 AT3G09600 AT2G18790 AT2G32950 AT2G46790 AT5G11260 AT5G58140 AT3G63140	2	1	0	30	0.547107	0.550658	0.840015	0.0310492
5.20416e-10	14	25	Gluconeogenesis	AT1G43670 AT1G56190 AT1G79550 AT3G12780 AT3G54050 AT3G55800 AT4G24620 AT5G42740 AT2G21330 AT4G26520 AT4G26530 AT4G38970 AT1G13440 AT3G04120	0	0	0	14	0.715325	0.548543	0.540445	0
9.34543e-10	22	68	Starch metabolic process	AT3G01510 AT3G10940 AT5G03650 AT3G23920 AT3G55800 AT4G17090 AT1G03310 AT1G11720 AT1G32900 AT3G01180 AT4G39210 AT5G19220 AT5G24300 AT5G48300 AT1G10760 AT1G43670 AT2G41680 AT4G24620 AT4G32190 AT5G51820 AT1G69830 AT2G40840	1	0	0	21	0.574331	0.713415	0.705296	0.00844468
9.34543e-10	20	56	Plastid membrane organization	AT1G06430 AT1G50250 AT2G20890 AT2G30950 AT3G62910 AT5G42270 AT5G58770 AT2G42540 AT1G44575 AT1G74730 AT2G01110 AT2G34860 AT3G47450 AT4G31390 AT4G31780 AT5G08050 AT5G18570 AT5G19540 AT5G22830 AT5G53860	0	1	0	19	0.833851	0.303609	0.670675	0.0130339
9.58626e-10	18	45	Regulation of photosynthesis	AT1G06430 AT1G50250 AT2G30950 AT3G62410 AT5G42270 AT1G32070 AT1G64860 AT1G01790 AT4G04850 AT1G67840 AT1G68830 AT1G68890 AT1G71500 AT3G15850 AT4G04020 AT4G30950 AT4G31390 AT5G01920	1	0	0	17	0.465172	0.640304	0.631988	0.0201172
9.60066e-10	68	477	Cellular carbohydrate metabolic process	AT1G03400 AT1G04350 AT1G23190 AT1G31190 AT1G43670 AT1G70730 AT1G78580 AT2G22240 AT2G32530 AT2G32540 AT2G37720 AT3G01510 AT3G03250 AT3G10940 AT3G46970 AT3G54050 AT3G55800 AT4G22590 AT4G24010 AT4G39350 AT4G39800 AT5G03650 AT5G09870 AT5G17310 AT5G42810 AT5G43450 AT5G51460 AT5G51820 AT5G59540 AT5G61410 AT2G40840 AT3G16910 AT3G23920 AT3G55990 AT4G17090 AT4G18010 AT5G15740 AT1G03310 AT1G11720 AT1G32900…	9	2	2	55	0.0642249	0.731976	0.717994	0.419188
9.62601e-10	130	1195	Carbohydrate metabolic process	AT1G03400 AT1G04350 AT1G09340 AT1G12900 AT1G13440 AT1G23190 AT1G31190 AT1G32440 AT1G33170 AT1G42970 AT1G43670 AT1G56190 AT1G70730 AT1G78060 AT1G78580 AT1G79550 AT2G22240 AT2G32530 AT2G32540 AT2G37720 AT3G01510 AT3G03250 AT3G04120 AT3G10940 AT3G12780 AT3G26650 AT3G46970 AT3G54050 AT3G55800 AT3G62410 AT3G63140 AT4G22590 AT4G24010 AT4G24620 AT4G26850 AT4G39350 AT4G39800 AT5G03650 AT5G08570 AT5G09870…	10	7	6	107	0.565043	0.428646	0.557915	0.267902
9.62601e-10	16	35	Tetraterpenoid biosynthetic process	AT3G10230 AT4G14210 AT5G17230 AT5G57030 AT1G31800 AT2G18620 AT3G04870 AT3G53130 AT4G25700 AT5G52570 AT3G03710 AT3G11945 AT4G31390 AT5G61670 AT5G67030 AT2G26170	2	3	0	11	0.153016	0.00990109	0.588756	0.812788
9.62601e-10	16	35	Carotenoid biosynthetic process	AT3G10230 AT4G14210 AT5G17230 AT5G57030 AT1G31800 AT2G18620 AT3G04870 AT3G53130 AT4G25700 AT5G52570 AT3G03710 AT3G11945 AT4G31390 AT5G61670 AT5G67030 AT2G26170	2	3	0	11	0.153016	0.00990109	0.588756	0.812788
1.26273e-09	134	1250	Regulation of biological quality	AT1G03680 AT1G11860 AT1G43560 AT1G50320 AT1G78440 AT1G80340 AT2G13360 AT2G23590 AT2G23600 AT2G23610 AT2G26080 AT2G45740 AT3G05030 AT3G24170 AT3G26060 AT3G27660 AT3G30180 AT3G44970 AT3G46900 AT3G47430 AT3G52960 AT3G54220 AT3G54660 AT3G56090 AT4G13930 AT4G32520 AT4G33010 AT4G35950 AT4G37150 AT4G37930 AT5G06290 AT5G08020 AT5G19040 AT5G48880 AT5G49740 AT5G56000 AT5G56010 AT5G56600 AT5G62570 AT1G20260…	17	8	5	104	0.0384695	0.32192	0.736151	0.771159
1.49895e-09	55	349	Organic hydroxy compound metabolic process	AT1G07420 AT1G31190 AT2G22240 AT2G23590 AT2G23600 AT2G23610 AT2G29090 AT2G38210 AT2G38230 AT3G06350 AT3G30180 AT3G44970 AT4G37150 AT4G37760 AT4G39800 AT5G01410 AT5G24140 AT5G24150 AT5G24155 AT5G42810 AT5G58770 AT5G62570 AT1G06000 AT1G30530 AT1G54570 AT2G36800 AT3G23410 AT4G17600 AT4G18010 AT4G32770 AT5G53580 AT5G54160 AT1G13930 AT1G64970 AT1G66970 AT3G02720 AT3G43600 AT3G63410 AT5G08640 AT5G17230…	11	2	0	42	0.00211194	0.591624	0.952852	0.733781
1.65067e-09	33	150	Rhythmic process	AT5G57360 AT1G01060 AT2G46790 AT2G46830 AT3G09600 AT4G35090 AT5G17300 AT5G64170 AT1G09340 AT1G15950 AT1G68830 AT2G16365 AT3G01060 AT3G14620 AT3G21890 AT4G02630 AT4G09970 AT4G13930 AT4G15248 AT4G15920 AT4G26150 AT4G26700 AT4G36240 AT4G37930 AT4G38960 AT5G02120 AT5G52310 AT2G42540 AT2G18790 AT2G32950 AT5G11260 AT5G58140 AT3G63140	2	1	0	30	0.547107	0.550658	0.840015	0.0310492
1.74454e-09	60	401	Secondary metabolic process	AT1G03400 AT1G04350 AT1G66540 AT2G23000 AT2G23010 AT2G30490 AT2G40890 AT3G10450 AT3G19450 AT4G36220 AT4G37310 AT4G37320 AT5G43450 AT5G48880 AT5G59540 AT1G15950 AT1G18590 AT1G74090 AT1G74100 AT3G16400 AT4G13770 AT4G30530 AT4G31500 AT5G23010 AT1G13930 AT1G19920 AT2G14750 AT2G36880 AT2G37040 AT3G22890 AT3G53260 AT4G39940 AT5G04230 AT5G17050 AT1G07640 AT1G24100 AT1G62540 AT1G62560 AT1G65860 AT1G76880…	8	6	0	46	0.0692486	0.046786	0.964283	0.727874
1.77112e-09	14	27	Hexose biosynthetic process	AT1G43670 AT1G56190 AT1G79550 AT3G12780 AT3G54050 AT3G55800 AT4G24620 AT5G42740 AT2G21330 AT4G26520 AT4G26530 AT4G38970 AT1G13440 AT3G04120	0	0	0	14	0.715325	0.548543	0.540445	0
1.81632e-09	23	77	Sulfur amino acid metabolic process	AT2G44160 AT3G23810 AT3G59760 AT3G59970 AT3G61440 AT5G43850 AT1G08490 AT1G14820 AT1G55920 AT1G62180 AT2G14750 AT3G01120 AT3G03780 AT3G13110 AT3G57060 AT4G04610 AT4G19710 AT4G21990 AT4G39940 AT5G17920 AT5G21060 AT1G65860 AT4G12030	2	0	1	20	0.315833	0.72924	0.355046	0.145697
2.25282e-09	15	32	Ketone biosynthetic process	AT1G19140 AT1G32220 AT1G60550 AT3G10230 AT4G01660 AT5G15910 AT5G57030 AT1G68890 AT1G17050 AT1G78510 AT2G30490 AT2G34630 AT3G11945 AT3G63410 AT5G09820	1	1	0	13	0.373237	0.199518	0.565271	0.178809
2.25282e-09	15	32	Quinone metabolic process	AT1G19140 AT1G32220 AT1G60550 AT3G10230 AT4G01660 AT5G15910 AT5G57030 AT1G68890 AT1G17050 AT1G78510 AT2G30490 AT2G34630 AT3G11945 AT3G63410 AT5G09820	1	1	0	13	0.373237	0.199518	0.565271	0.178809
2.25282e-09	15	32	Quinone biosynthetic process	AT1G19140 AT1G32220 AT1G60550 AT3G10230 AT4G01660 AT5G15910 AT5G57030 AT1G68890 AT1G17050 AT1G78510 AT2G30490 AT2G34630 AT3G11945 AT3G63410 AT5G09820	1	1	0	13	0.373237	0.199518	0.565271	0.178809
2.37207e-09	27	106	Vitamin metabolic process	AT2G38210 AT2G38230 AT4G13930 AT4G32520 AT4G37930 AT5G01410 AT5G59750 AT5G64300 AT3G24030 AT4G32770 AT5G53580 AT1G64970 AT2G28880 AT2G29630 AT3G63410 AT4G11570 AT4G21470 AT4G26850 AT5G11540 AT5G28840 AT5G54770 AT5G55120 AT5G53970 AT4G17600 AT1G68890 AT2G23600 AT1G60550	1	1	1	24	0.686615	0.443827	0.432524	0.0803503
4.21595e-09	18	49	Thylakoid membrane organization	AT1G06430 AT1G50250 AT2G20890 AT2G30950 AT3G62910 AT5G42270 AT1G44575 AT1G74730 AT2G01110 AT2G34860 AT3G47450 AT4G31390 AT4G31780 AT5G08050 AT5G18570 AT5G19540 AT5G22830 AT5G53860	0	0	0	18	0.801185	0.640304	0.631988	0
5.51377e-09	32	149	Oxidoreduction coenzyme metabolic process	AT1G13440 AT1G19140 AT1G32220 AT1G32440 AT1G56190 AT1G79550 AT2G23420 AT3G04120 AT3G10230 AT3G12780 AT3G60750 AT4G01660 AT4G24620 AT5G08570 AT5G15910 AT5G20070 AT5G24420 AT5G42740 AT5G57030 AT5G58330 AT5G61410 AT1G24280 AT4G29220 AT2G01290 AT2G21330 AT3G04790 AT4G26520 AT4G26530 AT4G38970 AT5G14760 AT2G30490 AT2G34630	0	1	1	30	0.943403	0.533885	0.521824	0.00844107
6.68851e-09	25	96	Flavonoid metabolic process	AT5G42800 AT1G06000 AT1G30530 AT5G08640 AT5G54160 AT3G51240 AT3G55120 AT4G22880 AT4G25640 AT5G05270 AT5G13930 AT5G17050 AT2G26170 AT4G31920 AT1G70000 AT1G78570 AT2G28350 AT2G32950 AT2G40890 AT3G21560 AT4G17880 AT4G27830 AT4G31390 AT5G11260 AT5G17220	5	2	0	18	0.01699	0.15746	0.750523	0.798768
8.88331e-09	19	57	Sulfur amino acid biosynthetic process	AT2G44160 AT3G59760 AT3G59970 AT3G61440 AT1G14820 AT1G55920 AT1G62180 AT2G14750 AT3G01120 AT3G03780 AT3G13110 AT3G57060 AT4G04610 AT4G19710 AT4G21990 AT4G39940 AT5G17920 AT5G21060 AT5G43850	1	0	1	17	0.494013	0.660168	0.274137	0.0907569
9.64689e-09	26	105	Glycosyl compound biosynthetic process	AT1G03400 AT1G04350 AT5G43450 AT5G59540 AT1G18590 AT1G74090 AT1G74100 AT4G13770 AT4G31500 AT5G23010 AT3G02470 AT5G15950 AT5G18930 AT1G07640 AT1G24100 AT1G62540 AT1G62560 AT1G65860 AT2G20610 AT2G25450 AT2G43100 AT4G12030 AT4G13430 AT5G07690 AT5G14200 AT5G61420	4	4	1	17	0.0670705	0.0127478	0.413594	0.948371
1.01481e-08	10	14	Xanthophyll metabolic process	AT3G10230 AT5G57030 AT1G31800 AT4G25700 AT5G52570 AT1G08550 AT3G03710 AT4G00370 AT4G32770 AT5G67030	1	1	0	8	0.209662	0.102181	0.426132	0.390856
1.03608e-08	41	232	Response to heat	AT3G09440 AT3G12580 AT4G24280 AT4G37910 AT5G09590 AT5G49910 AT5G56000 AT5G56010 AT5G59720 AT2G42540 AT1G13930 AT1G80030 AT2G22360 AT2G25140 AT4G39960 AT5G15450 AT5G22060 AT1G07890 AT1G13080 AT1G58340 AT1G79550 AT2G04030 AT2G22240 AT2G33590 AT2G47180 AT3G04120 AT3G22840 AT3G62410 AT4G14690 AT4G26780 AT5G01820 AT1G08550 AT2G21320 AT3G25230 AT3G47860 AT4G13550 AT4G26850 AT5G44650 AT5G47910 AT5G53170…	1	2	0	38	0.877614	0.396383	0.897404	0.0080816
2.44605e-08	18	54	Serine family amino acid biosynthetic process	AT2G13360 AT3G02020 AT3G59760 AT3G61440 AT4G13930 AT4G19710 AT4G32520 AT4G37930 AT5G21060 AT1G23310 AT1G55920 AT1G62180 AT2G14750 AT3G13110 AT3G19480 AT4G04610 AT4G21990 AT4G39940	1	0	2	15	0.465172	0.640304	0.0700792	0.288665
3.15951e-08	12	23	Glycogen metabolic process	AT1G23190 AT1G70730 AT3G03250 AT3G46970 AT5G17310 AT5G51820 AT1G03310 AT2G40840 AT4G39210 AT5G03650 AT5G19220 AT5G48300	0	0	0	12	0.659357	0.494226	0.48646	0
3.15951e-08	12	23	Energy reserve metabolic process	AT1G23190 AT1G70730 AT3G03250 AT3G46970 AT5G17310 AT5G51820 AT1G03310 AT2G40840 AT4G39210 AT5G03650 AT5G19220 AT5G48300	0	0	0	12	0.659357	0.494226	0.48646	0
5.85139e-08	15	39	Photosynthesis, light harvesting	AT1G06430 AT1G19150 AT1G45474 AT1G50250 AT1G76570 AT2G30950 AT2G40100 AT3G27690 AT5G42270 AT1G55480 AT4G02530 AT1G54780 AT1G75690 AT3G27925 AT2G21970	0	1	1	13	0.73976	0.199518	0.192883	0.178809
6.30711e-08	21	77	Flavonoid biosynthetic process	AT5G42800 AT1G06000 AT1G30530 AT5G08640 AT5G54160 AT3G51240 AT3G55120 AT4G22880 AT4G25640 AT5G05270 AT5G13930 AT5G17050 AT2G26170 AT1G70000 AT1G78570 AT2G28350 AT2G40890 AT3G21560 AT4G17880 AT4G31390 AT5G17220	4	2	0	15	0.0295541	0.106709	0.688466	0.787053
7.77427e-08	22	85	Alpha-amino acid catabolic process	AT1G11860 AT1G65960 AT2G26080 AT2G26800 AT3G10050 AT4G13930 AT4G32520 AT4G33010 AT4G37930 AT2G20340 AT5G36160 AT5G53970 AT1G17290 AT1G23310 AT1G32470 AT1G70580 AT2G16500 AT2G35370 AT2G37040 AT3G23810 AT3G53260 AT5G04230	0	1	1	20	0.861149	0.344896	0.335045	0.0534704
7.86669e-08	20	71	Porphyrin-containing compound biosynthetic process	AT2G30390 AT5G26030 AT5G40850 AT5G56090 AT1G03630 AT3G48730 AT3G51820 AT3G56940 AT4G18480 AT5G13630 AT5G18660 AT4G17600 AT4G31920 AT2G40400 AT2G41680 AT3G03710 AT4G14690 AT4G26150 AT4G31390 AT3G22840	3	1	0	16	0.0867495	0.303609	0.670675	0.433186
8.37202e-08	18	58	Monosaccharide biosynthetic process	AT1G43670 AT1G56190 AT1G79550 AT3G12780 AT3G54050 AT3G55800 AT4G24620 AT5G42740 AT4G26850 AT5G11540 AT5G28840 AT5G55120 AT2G21330 AT4G26520 AT4G26530 AT4G38970 AT1G13440 AT3G04120	1	1	0	16	0.465172	0.26187	0.631988	0.107877
8.76375e-08	23	93	Vitamin biosynthetic process	AT2G38210 AT2G38230 AT5G01410 AT5G59750 AT5G64300 AT3G24030 AT4G32770 AT5G53580 AT1G64970 AT2G28880 AT2G29630 AT3G63410 AT4G11570 AT4G21470 AT4G26850 AT5G11540 AT5G28840 AT5G54770 AT5G55120 AT5G53970 AT4G17600 AT1G68890 AT1G60550	1	1	0	21	0.59895	0.365246	0.721216	0.0446869
9.1582e-08	29	141	Pyridine-containing compound metabolic process	AT1G13440 AT1G32440 AT1G56190 AT1G79550 AT2G23420 AT2G38210 AT2G38230 AT3G04120 AT3G12780 AT3G60750 AT4G24620 AT5G01410 AT5G08570 AT5G20070 AT5G24420 AT5G42740 AT5G58330 AT5G61410 AT1G24280 AT4G29220 AT5G53580 AT2G01290 AT2G21330 AT3G04790 AT4G26520 AT4G26530 AT4G38970 AT5G14760 AT2G23600	0	0	1	28	0.925916	0.807442	0.469362	0.00184867
1.07305e-07	23	94	Cellular amino acid catabolic process	AT1G11860 AT1G65960 AT2G26080 AT2G26800 AT3G10050 AT4G13930 AT4G32520 AT4G33010 AT4G37930 AT2G20340 AT5G36160 AT5G53970 AT1G17290 AT1G23310 AT1G32470 AT1G68890 AT1G70580 AT2G16500 AT2G35370 AT2G37040 AT3G23810 AT3G53260 AT5G04230	0	1	1	21	0.873067	0.365246	0.355046	0.0446869
1.10714e-07	38	223	Isoprenoid metabolic process	AT1G78440 AT1G80340 AT2G29090 AT3G04870 AT3G10230 AT4G14210 AT4G19170 AT5G17230 AT5G57030 AT5G58770 AT5G60600 AT1G54570 AT4G17600 AT1G03055 AT1G13930 AT1G17050 AT1G31800 AT1G78510 AT2G18620 AT2G34630 AT3G43600 AT3G53130 AT4G25700 AT4G34350 AT5G52570 AT5G67030 AT1G08550 AT2G18790 AT3G03710 AT3G11945 AT3G47450 AT4G00370 AT4G31390 AT4G32770 AT4G32980 AT5G61670 AT2G26170 AT3G21780	3	4	0	31	0.413711	0.0566045	0.878805	0.368496
1.33362e-07	63	484	Response to oxidative stress	AT1G07890 AT1G53670 AT1G66330 AT3G26060 AT3G52960 AT3G56090 AT4G08390 AT4G09010 AT4G33630 AT4G35000 AT4G35090 AT5G06290 AT5G07460 AT5G59720 AT1G13440 AT3G04120 AT3G47450 AT4G14030 AT1G73680 AT2G34060 AT2G41680 AT4G04840 AT4G31870 AT5G26860 AT5G43750 AT5G44650 AT1G05690 AT1G18150 AT1G75280 AT2G16500 AT2G22240 AT2G29450 AT2G37040 AT2G47180 AT3G03190 AT3G12580 AT3G17800 AT3G53260 AT4G32770 AT5G01820…	2	3	3	55	0.915437	0.461759	0.444807	0.0572396
1.61205e-07	20	74	Tetrapyrrole biosynthetic process	AT2G30390 AT5G26030 AT5G40850 AT5G56090 AT1G03630 AT3G48730 AT3G51820 AT3G56940 AT4G18480 AT5G13630 AT5G18660 AT4G17600 AT4G31920 AT2G40400 AT2G41680 AT3G03710 AT4G14690 AT4G26150 AT4G31390 AT3G22840	3	1	0	16	0.0867495	0.303609	0.670675	0.433186
1.68856e-07	12	26	Regulation of photosynthesis, light reaction	AT1G06430 AT1G50250 AT2G30950 AT5G42270 AT1G32070 AT1G68830 AT1G68890 AT1G71500 AT3G15850 AT4G04020 AT4G30950 AT5G01920	1	0	0	11	0.275547	0.494226	0.48646	0.0739683
1.95185e-07	27	129	Hexose metabolic process	AT1G09340 AT1G12900 AT1G23190 AT1G42970 AT1G43670 AT1G56190 AT1G70730 AT1G79550 AT3G12780 AT3G26650 AT3G54050 AT3G55800 AT3G63140 AT4G24620 AT4G26850 AT5G42740 AT5G51820 AT5G55120 AT1G24280 AT2G47180 AT1G13440 AT3G04120 AT5G15740 AT2G21330 AT4G26520 AT4G26530 AT4G38970	0	1	1	25	0.911351	0.443827	0.432524	0.0215245
2.69475e-07	40	250	Small molecule catabolic process	AT1G09340 AT1G11860 AT1G22430 AT1G23190 AT1G31190 AT1G65960 AT1G70730 AT1G78440 AT2G26080 AT2G26800 AT3G10050 AT3G63140 AT4G13930 AT4G32520 AT4G33010 AT4G37930 AT5G48880 AT5G51820 AT5G61410 AT2G20340 AT4G18010 AT5G36160 AT5G53970 AT1G17290 AT1G23310 AT1G32470 AT1G68890 AT1G70580 AT2G16500 AT2G29090 AT2G35370 AT2G37040 AT3G02720 AT3G23810 AT3G53260 AT5G04230 AT5G53580 AT1G11840 AT5G09660 AT3G21780	0	1	1	38	0.972394	0.655908	0.643806	0.00181678
2.92891e-07	10	18	Glycine metabolic process	AT1G11860 AT2G13360 AT2G26080 AT4G13930 AT4G32520 AT4G33010 AT4G37930 AT1G23310 AT1G32470 AT2G35370	0	0	1	9	0.592386	0.433373	0.0984152	0.114166
3.63637e-07	7	8	Xanthophyll biosynthetic process	AT3G10230 AT5G57030 AT1G31800 AT4G25700 AT5G52570 AT3G03710 AT5G67030	1	1	0	5	0.115773	0.0531854	0.322096	0.590305
4.45701e-07	164	1779	Response to oxygen-containing compound	AT1G07890 AT1G22430 AT1G32440 AT1G49010 AT1G70410 AT1G80340 AT2G41370 AT3G01500 AT3G03450 AT3G16350 AT3G27170 AT3G56090 AT4G00430 AT4G08390 AT4G09010 AT4G13930 AT4G32520 AT4G33630 AT4G35000 AT4G35090 AT4G37930 AT5G08570 AT5G14570 AT5G14740 AT5G59720 AT2G42540 AT2G46820 AT3G04120 AT3G53180 AT4G14030 AT4G28080 AT5G07690 AT5G40390 AT5G65310 AT5G67160 AT1G01470 AT1G22690 AT1G42550 AT1G52570 AT2G41680…	13	16	5	130	0.548803	0.00960936	0.882343	0.623667
5.11478e-07	67	548	Monocarboxylic acid metabolic process	AT1G13440 AT1G32440 AT1G56190 AT1G79550 AT2G23590 AT2G23600 AT2G23610 AT2G29090 AT2G43710 AT3G04120 AT3G06350 AT3G12780 AT3G15850 AT4G24620 AT4G36830 AT4G37150 AT5G08570 AT5G42740 AT5G48880 AT5G60600 AT5G62570 AT5G65010 AT1G73680 AT3G16910 AT4G29220 AT5G63380 AT1G13930 AT1G49430 AT1G62960 AT2G04350 AT2G21330 AT2G22810 AT2G37040 AT3G02720 AT3G11170 AT3G12800 AT3G25770 AT3G43600 AT3G53260 AT4G26520…	5	4	1	57	0.519157	0.311032	0.883147	0.133522
5.9903e-07	9	15	Photosystem II repair	AT1G06430 AT1G50250 AT2G30950 AT5G42270 AT1G55480 AT4G02530 AT1G54780 AT1G75690 AT3G27925	0	0	0	9	0.554114	0.400254	0.39336	0
5.9903e-07	37	228	Organic hydroxy compound biosynthetic process	AT1G07420 AT2G22240 AT2G38210 AT2G38230 AT3G30180 AT3G44970 AT4G37760 AT4G39800 AT5G01410 AT5G24140 AT5G24150 AT5G24155 AT5G42810 AT5G58770 AT5G62570 AT1G06000 AT1G30530 AT4G17600 AT4G32770 AT5G53580 AT5G54160 AT1G13930 AT1G31190 AT1G64970 AT3G02720 AT3G43600 AT3G63410 AT5G08640 AT5G17230 AT5G51110 AT5G67030 AT5G53970 AT1G78570 AT4G22880 AT4G28680 AT5G17220 AT5G67160	7	2	0	28	0.0118399	0.335285	0.871884	0.712837
6.65229e-07	37	229	Cellular glucan metabolic process	AT1G23190 AT1G70730 AT2G32530 AT2G32540 AT3G01510 AT3G03250 AT3G10940 AT3G46970 AT4G24010 AT4G39350 AT5G03650 AT5G09870 AT5G17310 AT5G51820 AT3G23920 AT3G55800 AT4G17090 AT1G03310 AT1G11720 AT1G32900 AT2G36870 AT2G40840 AT3G01180 AT3G44990 AT4G39210 AT5G13000 AT5G19220 AT5G24300 AT5G48300 AT5G65730 AT1G10760 AT1G43670 AT2G41680 AT4G24620 AT4G32190 AT5G62220 AT1G69830	3	1	1	32	0.393762	0.61341	0.601181	0.126245
6.99692e-07	12	29	Protein repair	AT1G06430 AT1G50250 AT2G30950 AT5G42270 AT1G55480 AT1G53670 AT4G02530 AT4G04840 AT1G54780 AT1G75690 AT3G27925 AT5G50240	0	1	0	11	0.659357	0.139477	0.48646	0.0739683
7.17939e-07	29	155	S-glycoside metabolic process	AT1G03400 AT1G04350 AT1G66540 AT4G37310 AT4G37320 AT5G43450 AT5G59540 AT1G18590 AT1G74090 AT1G74100 AT3G16400 AT4G13770 AT4G30530 AT4G31500 AT5G23010 AT1G07640 AT1G24100 AT1G62540 AT1G62560 AT1G65860 AT1G76880 AT2G20610 AT2G25450 AT2G43100 AT4G12030 AT4G13430 AT5G07690 AT5G14200 AT5G61420	4	4	0	21	0.0981905	0.0200779	0.800219	0.809786
7.17939e-07	29	155	Glycosinolate metabolic process	AT1G03400 AT1G04350 AT1G66540 AT4G37310 AT4G37320 AT5G43450 AT5G59540 AT1G18590 AT1G74090 AT1G74100 AT3G16400 AT4G13770 AT4G30530 AT4G31500 AT5G23010 AT1G07640 AT1G24100 AT1G62540 AT1G62560 AT1G65860 AT1G76880 AT2G20610 AT2G25450 AT2G43100 AT4G12030 AT4G13430 AT5G07690 AT5G14200 AT5G61420	4	4	0	21	0.0981905	0.0200779	0.800219	0.809786
7.17939e-07	29	155	Glucosinolate metabolic process	AT1G03400 AT1G04350 AT1G66540 AT4G37310 AT4G37320 AT5G43450 AT5G59540 AT1G18590 AT1G74090 AT1G74100 AT3G16400 AT4G13770 AT4G30530 AT4G31500 AT5G23010 AT1G07640 AT1G24100 AT1G62540 AT1G62560 AT1G65860 AT1G76880 AT2G20610 AT2G25450 AT2G43100 AT4G12030 AT4G13430 AT5G07690 AT5G14200 AT5G61420	4	4	0	21	0.0981905	0.0200779	0.800219	0.809786
9.88234e-07	36	223	Cellular carbohydrate biosynthetic process	AT1G23190 AT1G43670 AT1G70730 AT1G78580 AT2G22240 AT2G32530 AT2G32540 AT2G37720 AT3G54050 AT3G55800 AT4G22590 AT4G24010 AT4G39350 AT4G39800 AT5G09870 AT5G51460 AT5G51820 AT3G55990 AT1G03310 AT1G11720 AT1G31190 AT1G32900 AT2G35840 AT3G01180 AT3G52340 AT4G10120 AT4G39210 AT5G03650 AT5G13000 AT5G19220 AT5G24300 AT5G48300 AT2G41680 AT4G17090 AT4G32190 AT5G62220	5	0	0	31	0.0840002	0.870619	0.864567	0.142289
1.05651e-06	12	30	Cellular response to blue light	AT2G21320 AT3G44450 AT3G52740 AT5G57360 AT5G58140 AT2G36990 AT3G22840 AT4G14690 AT5G24120 AT4G38740 AT3G21150 AT5G43630	1	0	0	11	0.275547	0.494226	0.48646	0.0739683
1.14305e-06	20	83	Cellular aldehyde metabolic process	AT1G22430 AT2G38210 AT2G38230 AT3G60750 AT5G01410 AT5G24420 AT5G60600 AT5G61410 AT1G24280 AT3G16910 AT5G53580 AT2G01290 AT3G02720 AT3G04790 AT4G34240 AT4G34350 AT5G09660 AT1G11840 AT3G03710 AT3G47450	1	0	1	18	0.521844	0.678934	0.294543	0.0762111
1.23396e-06	13	36	Starch biosynthetic process	AT3G55800 AT1G03310 AT1G11720 AT1G32900 AT3G01180 AT4G39210 AT5G03650 AT5G19220 AT5G24300 AT5G48300 AT2G41680 AT4G32190 AT5G51820	1	0	0	12	0.308492	0.522156	0.514202	0.0595387
1.23396e-06	37	235	Glucan metabolic process	AT1G23190 AT1G70730 AT2G32530 AT2G32540 AT3G01510 AT3G03250 AT3G10940 AT3G46970 AT4G24010 AT4G39350 AT5G03650 AT5G09870 AT5G17310 AT5G51820 AT3G23920 AT3G55800 AT4G17090 AT1G03310 AT1G11720 AT1G32900 AT2G36870 AT2G40840 AT3G01180 AT3G44990 AT4G39210 AT5G13000 AT5G19220 AT5G24300 AT5G48300 AT5G65730 AT1G10760 AT1G43670 AT2G41680 AT4G24620 AT4G32190 AT5G62220 AT1G69830	3	1	1	32	0.393762	0.61341	0.601181	0.126245
1.32062e-06	16	55	Response to far red light	AT3G17609 AT5G11260 AT3G27690 AT2G18790 AT1G19150 AT1G67090 AT1G76570 AT2G40100 AT2G46340 AT3G22840 AT4G14690 AT5G24120 AT5G38410 AT5G38420 AT5G38430 AT5G28490	1	1	1	13	0.404698	0.220168	0.213	0.370304
1.37897e-06	27	142	Cellular ketone metabolic process	AT1G19140 AT1G32220 AT1G60550 AT3G10230 AT4G01660 AT5G15910 AT5G57030 AT5G62570 AT1G13930 AT1G68890 AT3G02720 AT1G11840 AT1G17050 AT1G28380 AT1G75500 AT1G78510 AT2G30490 AT2G34630 AT3G03710 AT3G11945 AT3G47450 AT3G47860 AT3G63410 AT4G13040 AT4G32980 AT5G09660 AT5G09820	5	1	0	21	0.0245159	0.443827	0.776749	0.564521
1.64654e-06	39	258	Glycosyl compound metabolic process	AT1G03400 AT1G04350 AT1G66540 AT3G23810 AT4G37310 AT4G37320 AT5G23070 AT5G43450 AT5G49900 AT5G59540 AT1G18590 AT1G74090 AT1G74100 AT3G16400 AT4G13770 AT4G30530 AT4G31500 AT5G23010 AT2G35390 AT3G02470 AT4G02260 AT4G24350 AT4G34740 AT5G15950 AT5G18930 AT1G07640 AT1G24100 AT1G62540 AT1G62560 AT1G65860 AT1G76880 AT2G20610 AT2G25450 AT2G43100 AT4G12030 AT4G13430 AT5G07690 AT5G14200 AT5G61420	5	6	1	27	0.113586	0.00504793	0.630012	0.93662
1.66521e-06	20	85	Water-soluble vitamin metabolic process	AT2G38210 AT2G38230 AT4G13930 AT4G32520 AT4G37930 AT5G01410 AT5G59750 AT5G64300 AT3G24030 AT5G53580 AT2G28880 AT2G29630 AT4G11570 AT4G21470 AT4G26850 AT5G11540 AT5G28840 AT5G54770 AT5G55120 AT2G23600	1	1	1	17	0.521844	0.303609	0.294543	0.221669
1.72703e-06	191	2194	Response to organic substance	AT1G22430 AT1G32440 AT1G49010 AT1G70410 AT1G80340 AT2G41370 AT3G01500 AT3G03450 AT3G09440 AT3G12580 AT3G16350 AT3G17611 AT3G56090 AT4G13930 AT4G14740 AT4G24280 AT4G32520 AT4G37680 AT4G37910 AT4G37930 AT5G08570 AT5G09590 AT5G14740 AT5G49910 AT1G07890 AT1G13930 AT1G15140 AT1G16880 AT1G20020 AT1G21410 AT1G32060 AT1G78370 AT2G30950 AT2G33210 AT2G46820 AT3G04790 AT3G14420 AT3G21110 AT3G22890 AT3G25230…	18	17	7	149	0.284707	0.0194918	0.814564	0.782812
1.72703e-06	13	37	Neurotransmitter metabolic process	AT1G11860 AT2G13360 AT2G26080 AT4G13930 AT4G32520 AT4G33010 AT4G37930 AT3G47450 AT1G23310 AT1G32470 AT2G35370 AT5G04140 AT4G28680	1	0	1	11	0.308492	0.522156	0.153552	0.247123
1.87411e-06	31	181	Terpenoid metabolic process	AT1G78440 AT1G80340 AT2G29090 AT3G10230 AT4G14210 AT5G17230 AT5G57030 AT1G54570 AT4G17600 AT1G03055 AT1G13930 AT1G31800 AT2G18620 AT3G04870 AT3G43600 AT3G53130 AT4G25700 AT5G52570 AT5G60600 AT5G67030 AT1G08550 AT2G18790 AT3G03710 AT3G11945 AT4G00370 AT4G31390 AT4G32770 AT4G32980 AT5G61670 AT2G26170 AT3G21780	3	4	0	24	0.273717	0.026239	0.821221	0.598439
2.01344e-06	78	702	Organophosphate metabolic process	AT1G13440 AT1G13560 AT1G31190 AT1G32440 AT1G43670 AT1G56190 AT1G79550 AT2G23420 AT2G35390 AT2G38210 AT2G38230 AT3G04120 AT3G12780 AT3G21110 AT3G48610 AT3G54050 AT3G55800 AT3G60750 AT4G04640 AT4G10040 AT4G18010 AT4G21470 AT4G24620 AT5G01410 AT5G03430 AT5G04980 AT5G08530 AT5G08570 AT5G13440 AT5G20070 AT5G24420 AT5G35460 AT5G40810 AT5G42740 AT5G42810 AT5G58330 AT5G60600 AT5G61410 AT5G66760 AT1G24280…	4	1	7	66	0.809747	0.933821	0.0595511	0.142919
2.23279e-06	9	17	Photosynthetic electron transport in photosystem I	AT2G46820 AT2G01590 AT4G22890 AT5G59400 AT1G15980 AT1G64770 AT3G16250 AT3G54050 AT1G70760	0	0	0	9	0.554114	0.400254	0.39336	0
2.49685e-06	30	174	Monosaccharide metabolic process	AT1G09340 AT1G12900 AT1G23190 AT1G42970 AT1G43670 AT1G56190 AT1G70730 AT1G79550 AT3G12780 AT3G26650 AT3G54050 AT3G55800 AT3G63140 AT4G24620 AT4G26850 AT5G42740 AT5G51820 AT5G55120 AT5G61410 AT1G24280 AT2G47180 AT1G13440 AT3G04120 AT5G11540 AT5G15740 AT5G28840 AT2G21330 AT4G26520 AT4G26530 AT4G38970	1	1	1	27	0.741508	0.499071	0.487235	0.0503271
2.51773e-06	18	72	Response to UV-B	AT5G23730 AT5G58760 AT2G42690 AT3G17609 AT3G17800 AT3G21890 AT4G01660 AT4G14690 AT5G11260 AT5G17780 AT5G01410 AT2G37040 AT3G51240 AT3G55120 AT4G36220 AT5G08020 AT5G13930 AT5G59920	0	2	0	16	0.801185	0.0738547	0.631988	0.107877
3.12384e-06	23	113	Response to UV	AT3G17611 AT5G23730 AT5G58760 AT1G12370 AT2G21970 AT2G42690 AT3G17609 AT3G17800 AT3G21890 AT3G22840 AT4G01660 AT4G14690 AT5G11260 AT5G17780 AT5G01410 AT1G56510 AT2G37040 AT3G51240 AT3G55120 AT4G36220 AT5G08020 AT5G13930 AT5G59920	0	2	0	21	0.873067	0.131217	0.721216	0.0446869
3.44953e-06	39	266	Electron transport chain	AT1G06430 AT1G14150 AT1G50250 AT2G30950 AT3G01440 AT3G15840 AT4G10040 AT5G08530 AT5G13440 AT5G40810 AT5G42270 AT5G66760 AT2G46820 AT1G10960 AT1G48030 AT1G54500 AT1G60950 AT1G64500 AT2G01590 AT3G16250 AT3G24170 AT3G43600 AT3G54660 AT4G03280 AT4G14890 AT4G22890 AT4G27520 AT5G56090 AT5G59400 AT1G15980 AT1G64770 AT3G15850 AT3G54050 AT4G04020 AT4G04640 AT4G30950 AT4G31390 AT5G49740 AT1G70760	0	1	2	36	0.969802	0.642173	0.352962	0.0113919
3.51262e-06	38	256	Response to cytokinin	AT3G56090 AT1G07890 AT1G13930 AT1G15140 AT1G16880 AT1G20020 AT1G32060 AT1G78370 AT2G30950 AT2G33210 AT3G04790 AT3G14420 AT3G22890 AT3G25230 AT3G27850 AT3G27925 AT3G46740 AT3G51800 AT3G54050 AT3G63140 AT4G02530 AT4G08390 AT4G18480 AT4G32260 AT4G35000 AT4G37910 AT4G38740 AT5G07020 AT5G09660 AT5G15090 AT5G20630 AT5G35630 AT5G42270 AT5G58140 AT4G26150 AT4G31920 AT1G30260 AT1G78100	3	0	0	35	0.413711	0.884514	0.878805	0.013504
3.51262e-06	94	912	Carbohydrate derivative metabolic process	AT1G03400 AT1G04350 AT1G13440 AT1G27120 AT1G32440 AT1G43670 AT1G56190 AT1G66540 AT1G79550 AT2G35390 AT3G03250 AT3G04120 AT3G12780 AT3G21110 AT3G23810 AT3G27540 AT3G54050 AT3G55800 AT3G60750 AT4G04640 AT4G10040 AT4G21470 AT4G24620 AT4G37310 AT4G37320 AT5G08530 AT5G08570 AT5G13440 AT5G17310 AT5G23070 AT5G24420 AT5G40810 AT5G42740 AT5G43450 AT5G49900 AT5G59540 AT5G60600 AT5G61410 AT5G66760 AT1G18590…	7	6	5	76	0.563225	0.262656	0.398069	0.42379
4.53533e-06	13	40	Regulation of neurotransmitter levels	AT1G11860 AT2G13360 AT2G26080 AT4G13930 AT4G32520 AT4G33010 AT4G37930 AT3G47450 AT1G23310 AT1G32470 AT2G35370 AT5G04140 AT4G28680	1	0	1	11	0.308492	0.522156	0.153552	0.247123
4.86096e-06	8	14	Sulfate assimilation	AT1G19920 AT2G14750 AT3G22890 AT4G39940 AT1G62180 AT4G04610 AT4G21990 AT4G14030	0	0	0	8	0.512248	0.365199	0.358717	0
5.46179e-06	48	368	Response to toxic substance	AT1G22430 AT3G56090 AT4G35090 AT5G48880 AT5G59720 AT2G36800 AT3G04120 AT4G01070 AT4G14030 AT1G07890 AT1G10360 AT1G10370 AT1G73680 AT1G78370 AT2G29450 AT2G30860 AT2G34060 AT2G37240 AT2G41680 AT3G03190 AT3G21560 AT3G24170 AT3G26060 AT3G29200 AT3G48560 AT3G52880 AT3G52960 AT3G54660 AT3G55040 AT3G61770 AT4G08390 AT4G09010 AT4G15550 AT4G31870 AT4G35000 AT5G02790 AT5G06290 AT5G17220 AT5G47910 AT5G65840…	2	0	2	44	0.791953	0.934562	0.483958	0.00973192
6.366e-06	28	163	Organic acid catabolic process	AT1G11860 AT1G65960 AT1G78440 AT2G26080 AT2G26800 AT3G10050 AT4G13930 AT4G32520 AT4G33010 AT4G37930 AT5G48880 AT2G20340 AT5G36160 AT5G53970 AT1G17290 AT1G23310 AT1G32470 AT1G68890 AT1G70580 AT2G16500 AT2G29090 AT2G35370 AT2G37040 AT3G23810 AT3G53260 AT5G04230 AT5G09660 AT3G21780	0	1	1	26	0.91896	0.462627	0.45112	0.0178821
6.366e-06	28	163	Carboxylic acid catabolic process	AT1G11860 AT1G65960 AT1G78440 AT2G26080 AT2G26800 AT3G10050 AT4G13930 AT4G32520 AT4G33010 AT4G37930 AT5G48880 AT2G20340 AT5G36160 AT5G53970 AT1G17290 AT1G23310 AT1G32470 AT1G68890 AT1G70580 AT2G16500 AT2G29090 AT2G35370 AT2G37040 AT3G23810 AT3G53260 AT5G04230 AT5G09660 AT3G21780	0	1	1	26	0.91896	0.462627	0.45112	0.0178821
7.00019e-06	16	62	Chlorophyll biosynthetic process	AT1G03630 AT3G48730 AT3G51820 AT3G56940 AT4G18480 AT5G13630 AT5G18660 AT4G17600 AT4G31920 AT2G40400 AT2G41680 AT3G03710 AT4G14690 AT4G26150 AT4G31390 AT3G22840	2	1	0	13	0.153016	0.220168	0.588756	0.370304
7.88646e-06	24	128	Nicotinamide nucleotide metabolic process	AT1G13440 AT1G32440 AT1G56190 AT1G79550 AT2G23420 AT3G04120 AT3G12780 AT3G60750 AT4G24620 AT5G08570 AT5G20070 AT5G24420 AT5G42740 AT5G58330 AT5G61410 AT1G24280 AT4G29220 AT2G01290 AT2G21330 AT3G04790 AT4G26520 AT4G26530 AT4G38970 AT5G14760	0	0	1	23	0.883963	0.744192	0.374828	0.0054713
8.39329e-06	18	78	Cellular response to red or far red light	AT3G17609 AT5G11260 AT1G18810 AT1G53090 AT2G18790 AT2G24540 AT2G32950 AT2G46340 AT3G15354 AT4G18130 AT2G42540 AT3G22840 AT4G14690 AT2G39840 AT4G38740 AT2G37970 AT2G46790 AT3G21150	0	1	2	15	0.801185	0.26187	0.0700792	0.288665
8.82174e-06	30	185	Protein folding	AT1G26230 AT1G55490 AT1G80030 AT2G22360 AT2G28000 AT2G33210 AT3G09440 AT3G12580 AT3G13470 AT3G13860 AT3G25230 AT4G24280 AT4G32420 AT4G37910 AT4G38740 AT4G39960 AT5G09590 AT5G13120 AT5G49910 AT5G59720 AT4G35450 AT5G19855 AT2G04030 AT2G25140 AT3G07770 AT4G26780 AT5G15450 AT5G22060 AT5G56000 AT5G56010	0	0	1	29	0.932275	0.818075	0.487235	0.00148804
9.54122e-06	59	502	Response to bacterium	AT2G41370 AT3G56090 AT4G23250 AT5G67160 AT4G35090 AT1G09340 AT1G13440 AT1G20020 AT1G31580 AT1G32060 AT1G53240 AT1G79550 AT2G30860 AT2G39730 AT3G01480 AT3G01500 AT3G04790 AT3G12580 AT3G15020 AT3G27850 AT3G52960 AT3G53180 AT3G55800 AT4G03280 AT4G31500 AT4G32260 AT5G06290 AT5G09650 AT5G14740 AT5G15090 AT5G52310 AT2G43120 AT2G46450 AT4G16890 AT4G37460 AT1G19670 AT1G24100 AT1G42540 AT1G61380 AT2G22240…	4	2	2	51	0.579013	0.639391	0.624355	0.0886324
1.02945e-05	24	130	Pyridine nucleotide metabolic process	AT1G13440 AT1G32440 AT1G56190 AT1G79550 AT2G23420 AT3G04120 AT3G12780 AT3G60750 AT4G24620 AT5G08570 AT5G20070 AT5G24420 AT5G42740 AT5G58330 AT5G61410 AT1G24280 AT4G29220 AT2G01290 AT2G21330 AT3G04790 AT4G26520 AT4G26530 AT4G38970 AT5G14760	0	0	1	23	0.883963	0.744192	0.374828	0.0054713
1.06839e-05	21	104	Dicarboxylic acid metabolic process	AT1G48850 AT1G65960 AT2G45300 AT3G02020 AT3G06350 AT4G13930 AT4G32520 AT4G37930 AT5G04140 AT5G58330 AT2G28880 AT1G14820 AT1G22410 AT1G53240 AT3G15020 AT3G29200 AT4G19710 AT5G09660 AT5G12860 AT5G64290 AT5G35630	2	0	1	18	0.267425	0.696664	0.314862	0.193294
1.14204e-05	20	96	Pyridine-containing compound biosynthetic process	AT1G13440 AT1G32440 AT1G56190 AT1G79550 AT2G23420 AT2G38210 AT2G38230 AT3G04120 AT3G12780 AT4G24620 AT5G01410 AT5G08570 AT5G42740 AT4G29220 AT5G53580 AT2G21330 AT4G26520 AT4G26530 AT4G38970 AT5G14760	0	0	0	20	0.833851	0.678934	0.670675	0
1.20074e-05	40	291	Cellular polysaccharide metabolic process	AT1G23190 AT1G70730 AT2G32530 AT2G32540 AT2G37720 AT3G01510 AT3G03250 AT3G10940 AT3G46970 AT4G24010 AT4G39350 AT5G03650 AT5G09870 AT5G17310 AT5G51820 AT3G23920 AT3G55800 AT3G55990 AT4G17090 AT5G15740 AT1G03310 AT1G11720 AT1G32900 AT2G36870 AT2G40840 AT3G01180 AT3G44990 AT4G39210 AT5G13000 AT5G19220 AT5G24300 AT5G48300 AT5G65730 AT1G10760 AT1G43670 AT2G41680 AT4G24620 AT4G32190 AT5G62220 AT1G69830	4	1	1	34	0.257035	0.655908	0.643806	0.180523
1.40703e-05	19	89	Aromatic amino acid family metabolic process	AT1G11790 AT1G48850 AT2G04400 AT3G29200 AT3G44720 AT2G20340 AT2G22250 AT5G36160 AT5G53970 AT1G22410 AT1G75500 AT2G37040 AT2G45300 AT3G06350 AT3G53260 AT5G04230 AT4G08870 AT4G31500 AT2G28880	3	2	1	13	0.0742364	0.0842373	0.274137	0.850726
1.40703e-05	19	89	Photomorphogenesis	AT1G06040 AT2G21320 AT2G31380 AT3G17609 AT4G38960 AT5G11260 AT4G32980 AT2G16365 AT4G34550 AT2G32950 AT1G10370 AT2G04030 AT2G18790 AT2G46340 AT3G21150 AT4G27310 AT4G37470 AT4G38740 AT5G23060	2	0	0	17	0.220019	0.660168	0.651869	0.0907569
1.42117e-05	15	58	de novo protein folding	AT1G26230 AT1G55490 AT1G80030 AT2G22360 AT2G28000 AT2G33210 AT3G09440 AT3G12580 AT3G13470 AT3G13860 AT4G24280 AT4G37910 AT4G39960 AT5G09590 AT5G49910	0	0	0	15	0.73976	0.573474	0.565271	0
2.25584e-05	108	1138	Lipid metabolic process	AT1G07420 AT1G13560 AT1G78440 AT1G80340 AT2G26800 AT2G29090 AT2G43710 AT3G04870 AT3G10230 AT3G15850 AT3G30180 AT3G44970 AT3G48610 AT3G50790 AT4G14210 AT4G18010 AT4G19170 AT4G36830 AT4G37760 AT5G04980 AT5G16350 AT5G17230 AT5G24140 AT5G24150 AT5G24155 AT5G35460 AT5G48880 AT5G57030 AT5G57800 AT5G58770 AT5G60600 AT1G48600 AT1G54570 AT1G73680 AT2G36800 AT3G16910 AT4G17600 AT4G31780 AT1G02390 AT1G03055…	9	8	3	88	0.449673	0.143096	0.840939	0.359734
2.55418e-05	30	195	Isoprenoid biosynthetic process	AT1G78440 AT1G80340 AT3G04870 AT3G10230 AT4G14210 AT5G17230 AT5G57030 AT5G58770 AT5G60600 AT4G17600 AT1G03055 AT1G13930 AT1G17050 AT1G31800 AT1G78510 AT2G18620 AT2G34630 AT3G43600 AT3G53130 AT4G25700 AT4G34350 AT5G52570 AT5G67030 AT3G03710 AT3G11945 AT3G47450 AT4G31390 AT4G32980 AT5G61670 AT2G26170	3	4	0	23	0.254181	0.0230256	0.811011	0.633367
2.94417e-05	8	17	Serine family amino acid catabolic process	AT1G11860 AT2G26080 AT4G13930 AT4G32520 AT4G33010 AT4G37930 AT1G32470 AT2G35370	0	0	1	7	0.512248	0.365199	0.0657451	0.17621
2.94417e-05	8	17	Negative regulation of photosynthesis	AT1G06430 AT1G50250 AT2G30950 AT3G62410 AT5G42270 AT3G15850 AT4G04020 AT4G30950	0	0	0	8	0.512248	0.365199	0.358717	0
3.03507e-05	27	167	Energy derivation by oxidation of organic compounds	AT1G23190 AT1G70730 AT3G03250 AT3G15840 AT3G46970 AT3G55410 AT4G10040 AT5G08530 AT5G13440 AT5G17310 AT5G40810 AT5G51820 AT5G58330 AT5G66760 AT1G03310 AT1G53240 AT1G53310 AT2G40840 AT2G42600 AT3G09810 AT3G15020 AT4G39210 AT5G03650 AT5G09660 AT5G19220 AT5G48300 AT5G15090	2	1	2	22	0.412299	0.443827	0.176976	0.371919
3.08195e-05	13	47	Protein-chromophore linkage	AT1G19150 AT1G45474 AT1G76570 AT2G18790 AT2G40100 AT2G47590 AT3G27690 AT4G17600 AT4G18130 AT5G02120 AT5G24850 AT5G57360 AT5G58140	1	1	2	9	0.308492	0.159067	0.0299795	0.762295
3.36489e-05	10	28	Branched-chain amino acid biosynthetic process	AT3G10050 AT3G23940 AT5G14200 AT5G23010 AT3G48560 AT1G14820 AT2G43100 AT3G49680 AT4G13430 AT5G21060	2	0	0	8	0.0479536	0.433373	0.426132	0.390856
3.82747e-05	12	41	Regulation of response to red or far red light	AT3G17609 AT5G11260 AT2G21320 AT2G31380 AT4G38960 AT2G16365 AT4G34550 AT1G06040 AT1G78370 AT2G46340 AT4G04770 AT4G27310	1	0	0	11	0.275547	0.494226	0.48646	0.0739683
3.92157e-05	13	48	Anthocyanin-containing compound metabolic process	AT5G42800 AT4G22880 AT5G13930 AT4G31920 AT1G70000 AT2G28350 AT2G32950 AT3G21560 AT4G17880 AT4G27830 AT4G31390 AT5G11260 AT5G17220	4	1	0	8	0.00332779	0.159067	0.514202	0.909162
3.94876e-05	7	13	Glycogen biosynthetic process	AT1G23190 AT1G70730 AT5G51820 AT4G39210 AT5G03650 AT5G19220 AT5G48300	0	0	0	7	0.466451	0.328095	0.322096	0
4.29308e-05	9	23	Photosystem II assembly	AT1G02910 AT1G05385 AT1G54500 AT1G55480 AT2G20890 AT1G64150 AT1G71500 AT4G35250 AT5G24120	0	0	0	9	0.554114	0.400254	0.39336	0
4.40859e-05	11	35	Methionine metabolic process	AT2G44160 AT3G23810 AT3G59970 AT5G43850 AT1G14820 AT3G01120 AT3G03780 AT3G57060 AT4G19710 AT5G17920 AT5G21060	1	0	0	10	0.242513	0.464663	0.457133	0.0918949
4.44499e-05	22	123	Regulation of small molecule metabolic process	AT1G03400 AT1G04350 AT1G56190 AT1G79550 AT3G12780 AT5G43450 AT5G59540 AT5G62570 AT4G17600 AT1G13930 AT1G07640 AT1G28380 AT1G75500 AT2G25450 AT3G03710 AT3G47450 AT3G47860 AT4G13040 AT4G32980 AT5G07690 AT5G09660 AT5G61420	5	1	0	16	0.00893489	0.344896	0.705296	0.752231
4.72329e-05	8	18	Starch catabolic process	AT3G01510 AT3G10940 AT3G23920 AT4G17090 AT1G10760 AT1G43670 AT1G69830 AT2G40840	0	0	0	8	0.512248	0.365199	0.358717	0
4.78345e-05	5	6	Plastoquinone biosynthetic process	AT1G17050 AT1G78510 AT3G11945 AT3G63410 AT5G09820	1	0	0	4	0.0618232	0.247254	0.242459	0.337885
4.78345e-05	5	6	Carotene biosynthetic process	AT3G04870 AT3G10230 AT5G57030 AT5G17230 AT3G03710	1	1	0	3	0.0618232	0.0272643	0.242459	0.747328
4.78345e-05	5	6	Glycine decarboxylation via glycine cleavage system	AT1G11860 AT2G26080 AT4G33010 AT1G32470 AT2G35370	0	0	0	5	0.361553	0.247254	0.242459	0
4.78345e-05	5	6	Chloroplast ribulose bisphosphate carboxylase complex assembly	AT3G04550 AT1G67090 AT4G09730 AT5G38410 AT5G51110	0	0	1	4	0.361553	0.247254	0.0261562	0.337885
4.92686e-05	16	72	Water-soluble vitamin biosynthetic process	AT2G38210 AT2G38230 AT5G01410 AT5G59750 AT5G64300 AT3G24030 AT5G53580 AT2G28880 AT2G29630 AT4G11570 AT4G21470 AT4G26850 AT5G11540 AT5G28840 AT5G54770 AT5G55120	1	1	0	14	0.404698	0.220168	0.588756	0.151452
5.60798e-05	22	125	Glucan biosynthetic process	AT1G23190 AT1G70730 AT2G32530 AT2G32540 AT4G24010 AT4G39350 AT5G09870 AT5G51820 AT3G55800 AT1G03310 AT1G11720 AT1G32900 AT3G01180 AT4G39210 AT5G03650 AT5G13000 AT5G19220 AT5G24300 AT5G48300 AT2G41680 AT4G32190 AT5G62220	3	0	0	19	0.11456	0.713415	0.705296	0.168049
6.34867e-05	10	30	Methionine biosynthetic process	AT2G44160 AT3G59970 AT1G14820 AT3G01120 AT3G03780 AT3G57060 AT4G19710 AT5G17920 AT5G21060 AT5G43850	1	0	0	9	0.209662	0.433373	0.426132	0.114166
6.94106e-05	7	14	Photoinhibition	AT1G06430 AT1G50250 AT2G30950 AT5G42270 AT3G15850 AT4G04020 AT4G30950	0	0	0	7	0.466451	0.328095	0.322096	0
6.94106e-05	7	14	Negative regulation of photosynthesis, light reaction	AT1G06430 AT1G50250 AT2G30950 AT5G42270 AT3G15850 AT4G04020 AT4G30950	0	0	0	7	0.466451	0.328095	0.322096	0
7.2566e-05	8	19	Ubiquinone metabolic process	AT1G19140 AT1G32220 AT3G10230 AT4G01660 AT5G15910 AT5G57030 AT2G30490 AT2G34630	0	1	0	7	0.512248	0.0683665	0.358717	0.17621
7.2566e-05	8	19	Ubiquinone biosynthetic process	AT1G19140 AT1G32220 AT3G10230 AT4G01660 AT5G15910 AT5G57030 AT2G30490 AT2G34630	0	1	0	7	0.512248	0.0683665	0.358717	0.17621
7.38326e-05	13	51	Aspartate family amino acid biosynthetic process	AT2G44160 AT3G02020 AT3G59970 AT5G65010 AT1G14820 AT3G01120 AT3G03780 AT3G57060 AT4G19710 AT4G29840 AT5G17920 AT5G21060 AT5G43850	2	0	1	10	0.0943551	0.522156	0.153552	0.519897
7.38326e-05	19	100	Cellular metabolic compound salvage	AT2G23420 AT3G24030 AT5G53580 AT1G32080 AT1G67090 AT1G68010 AT2G13360 AT3G14415 AT3G14420 AT5G38410 AT5G38420 AT5G38430 AT5G43850 AT3G10160 AT4G37930 AT5G03555 AT5G04140 AT5G09660 AT1G23310	0	0	0	19	0.818251	0.660168	0.651869	0
8.79467e-05	62	579	Carbohydrate derivative biosynthetic process	AT1G03400 AT1G04350 AT1G13440 AT1G27120 AT1G32440 AT1G56190 AT1G79550 AT2G35390 AT3G04120 AT3G12780 AT3G21110 AT4G04640 AT4G21470 AT4G24620 AT5G08570 AT5G40810 AT5G42740 AT5G43450 AT5G59540 AT1G18590 AT1G74090 AT1G74100 AT1G78570 AT4G13770 AT4G29220 AT4G31500 AT4G31780 AT5G23010 AT5G24300 AT2G21330 AT3G02470 AT3G23580 AT3G27540 AT4G00895 AT4G19985 AT4G26520 AT4G26530 AT4G32260 AT4G34740 AT4G38970…	5	4	3	50	0.442758	0.25709	0.432646	0.437068
9.23391e-05	42	341	Monocarboxylic acid biosynthetic process	AT1G13440 AT1G32440 AT1G56190 AT1G79550 AT3G04120 AT3G12780 AT3G15850 AT4G24620 AT4G36830 AT5G08570 AT5G42740 AT5G62570 AT5G65010 AT4G29220 AT5G63380 AT1G13930 AT1G62960 AT1G73680 AT2G21330 AT2G22810 AT2G37040 AT2G43710 AT3G02720 AT3G11170 AT3G25770 AT3G43600 AT3G53260 AT4G26520 AT4G26530 AT4G30950 AT4G38970 AT5G04230 AT5G05580 AT5G48880 AT5G59770 AT5G67030 AT2G20610 AT4G27030 AT4G31500 AT5G67160…	2	2	1	37	0.710839	0.411449	0.670166	0.0672874
9.58843e-05	18	93	Pyruvate metabolic process	AT1G13440 AT1G32440 AT1G56190 AT1G79550 AT3G04120 AT3G12780 AT4G24620 AT5G08570 AT5G42740 AT5G60600 AT4G29220 AT2G21330 AT4G26520 AT4G26530 AT4G34350 AT4G38970 AT3G03710 AT3G47450	1	0	0	17	0.465172	0.640304	0.631988	0.0201172
9.608e-05	11	38	Cysteine metabolic process	AT3G23810 AT3G59760 AT3G61440 AT1G08490 AT1G55920 AT1G62180 AT2G14750 AT3G13110 AT4G04610 AT4G21990 AT4G39940	1	0	1	9	0.242513	0.464663	0.116119	0.33688
9.608e-05	16	76	Red or far-red light signaling pathway	AT3G17609 AT5G11260 AT1G18810 AT1G53090 AT2G18790 AT2G24540 AT2G32950 AT2G46340 AT3G15354 AT4G18130 AT2G42540 AT2G39840 AT4G38740 AT2G37970 AT2G46790 AT3G21150	0	1	2	13	0.762098	0.220168	0.0520642	0.370304
0.000107645	33	243	Antibiotic metabolic process	AT1G07890 AT1G22430 AT2G23590 AT2G23600 AT2G23610 AT3G52960 AT3G55410 AT4G08390 AT4G09010 AT4G35000 AT4G35090 AT4G37150 AT5G06290 AT5G58330 AT5G62570 AT5G66760 AT3G16910 AT1G53240 AT1G53310 AT2G34060 AT2G41680 AT2G42600 AT3G09810 AT3G15020 AT5G09660 AT1G28380 AT2G37040 AT3G14415 AT3G14420 AT3G27820 AT4G13040 AT5G67160 AT3G52880	3	0	1	29	0.313436	0.84658	0.53852	0.0913209
0.000111804	81	826	Cellular lipid metabolic process	AT1G07420 AT1G13560 AT1G78440 AT1G80340 AT2G29090 AT2G43710 AT3G04870 AT3G10230 AT3G15850 AT3G48610 AT3G50790 AT4G14210 AT4G18010 AT4G19170 AT4G36830 AT5G04980 AT5G16350 AT5G17230 AT5G35460 AT5G48880 AT5G57030 AT5G57800 AT5G58770 AT5G60600 AT1G48600 AT1G54570 AT1G73680 AT3G16910 AT4G17600 AT4G31780 AT1G02390 AT1G03055 AT1G10900 AT1G13930 AT1G17050 AT1G31190 AT1G31800 AT1G49430 AT1G52570 AT1G78510…	5	6	2	68	0.704563	0.159907	0.819834	0.178227
0.000118385	14	61	Photorespiration	AT1G32080 AT1G67090 AT1G68010 AT2G13360 AT3G14415 AT3G14420 AT5G38410 AT5G38420 AT5G38430 AT3G10160 AT4G37930 AT5G04140 AT5G09660 AT1G23310	0	0	0	14	0.715325	0.548543	0.540445	0
0.000126421	4	4	Selenium compound metabolic process	AT1G08490 AT3G01120 AT3G22890 AT5G49810	1	0	0	3	0.0393089	0.203256	0.199199	0.419774
0.000141916	5	7	Glycine catabolic process	AT1G11860 AT2G26080 AT4G33010 AT1G32470 AT2G35370	0	0	0	5	0.361553	0.247254	0.242459	0
0.000141916	5	7	Amylopectin biosynthetic process	AT5G24300 AT1G11720 AT1G03310 AT3G01180 AT5G03650	1	0	0	4	0.0618232	0.247254	0.242459	0.337885
0.000141916	5	7	Amylopectin metabolic process	AT5G24300 AT1G11720 AT1G03310 AT3G01180 AT5G03650	1	0	0	4	0.0618232	0.247254	0.242459	0.337885
0.000161826	8	21	Regulation of glucosinolate biosynthetic process	AT1G03400 AT1G04350 AT5G43450 AT5G59540 AT1G07640 AT2G25450 AT5G07690 AT5G61420	1	1	0	6	0.145873	0.0683665	0.358717	0.517855
0.000181851	24	155	Terpenoid biosynthetic process	AT1G78440 AT1G80340 AT3G10230 AT4G14210 AT5G17230 AT5G57030 AT4G17600 AT1G03055 AT1G13930 AT1G31800 AT2G18620 AT3G04870 AT3G43600 AT3G53130 AT4G25700 AT5G52570 AT5G60600 AT5G67030 AT3G03710 AT3G11945 AT4G31390 AT4G32980 AT5G61670 AT2G26170	3	4	0	17	0.145725	0.00902533	0.736276	0.827879
0.000181851	24	155	Cell redox homeostasis	AT1G03680 AT1G43560 AT1G50320 AT3G24170 AT3G26060 AT3G52960 AT3G54660 AT5G06290 AT1G76080 AT2G41680 AT1G07700 AT1G08570 AT1G34780 AT1G48030 AT1G56500 AT1G62180 AT1G64500 AT3G02730 AT3G56430 AT4G04610 AT4G21990 AT4G35090 AT4G37200 AT5G16400	0	0	1	23	0.883963	0.744192	0.374828	0.0054713
0.000181851	57	532	Nucleobase-containing small molecule metabolic process	AT1G13440 AT1G32440 AT1G56190 AT1G79550 AT2G23420 AT2G35390 AT3G03250 AT3G04120 AT3G12780 AT3G21110 AT3G23810 AT3G60750 AT4G04640 AT4G10040 AT4G21470 AT4G24620 AT5G03430 AT5G08530 AT5G08570 AT5G13440 AT5G17310 AT5G20070 AT5G23070 AT5G24420 AT5G40810 AT5G42740 AT5G58330 AT5G61410 AT5G66760 AT1G24280 AT1G78570 AT4G17050 AT4G29220 AT1G02390 AT1G20260 AT1G56500 AT2G01290 AT2G21330 AT3G01820 AT3G02470…	1	2	6	48	0.961865	0.616011	0.0333118	0.192738
0.000193874	15	72	Aspartate family amino acid metabolic process	AT2G44160 AT3G02020 AT3G10050 AT3G23810 AT3G59970 AT5G43850 AT5G65010 AT1G14820 AT3G01120 AT3G03780 AT3G57060 AT4G19710 AT4G29840 AT5G17920 AT5G21060	2	0	1	12	0.132338	0.573474	0.192883	0.416715
0.000233701	8	22	L-phenylalanine metabolic process	AT1G11790 AT3G44720 AT2G20340 AT2G22250 AT2G37040 AT3G53260 AT5G04230 AT5G36160	0	1	0	7	0.512248	0.0683665	0.358717	0.17621
0.000233701	8	22	Erythrose 4-phosphate/phosphoenolpyruvate family amino acid metabolic process	AT1G11790 AT3G44720 AT2G20340 AT2G22250 AT2G37040 AT3G53260 AT5G04230 AT5G36160	0	1	0	7	0.512248	0.0683665	0.358717	0.17621
0.000256359	10	35	Disaccharide biosynthetic process	AT1G43670 AT1G78580 AT3G54050 AT3G55800 AT4G22590 AT5G51460 AT2G35840 AT3G52340 AT4G10120 AT4G17090	1	0	0	9	0.209662	0.433373	0.426132	0.114166
0.000267807	15	74	Regulation of carbohydrate metabolic process	AT1G03400 AT1G04350 AT3G62410 AT5G43450 AT5G59540 AT1G03680 AT3G02730 AT1G07640 AT2G25450 AT2G41680 AT3G03710 AT3G47450 AT4G32190 AT5G07690 AT5G61420	2	1	0	12	0.132338	0.199518	0.565271	0.416715
0.000293178	156	1888	Response to endogenous stimulus	AT1G32440 AT1G49010 AT1G80340 AT2G41370 AT3G03450 AT3G16350 AT3G56090 AT4G13930 AT4G14740 AT4G32520 AT4G37680 AT4G37930 AT5G08570 AT1G07890 AT1G13930 AT1G15140 AT1G16880 AT1G20020 AT1G21410 AT1G32060 AT1G78370 AT2G30950 AT2G33210 AT2G46820 AT3G04790 AT3G14420 AT3G21110 AT3G22890 AT3G25230 AT3G27850 AT3G27925 AT3G46740 AT3G51800 AT3G53180 AT3G54050 AT3G63140 AT4G02530 AT4G08390 AT4G18480 AT4G28080…	18	15	7	116	0.0771046	0.0129009	0.610161	0.963327
0.000293178	48	431	Defense response to bacterium	AT2G41370 AT4G23250 AT1G09340 AT1G13440 AT1G20020 AT1G32060 AT1G53240 AT2G30860 AT2G39730 AT3G01480 AT3G01500 AT3G04790 AT3G15020 AT3G27850 AT3G52960 AT3G55800 AT4G03280 AT4G31500 AT4G32260 AT5G06290 AT5G09650 AT5G14740 AT5G15090 AT2G43120 AT4G16890 AT4G37460 AT1G19670 AT1G24100 AT1G42540 AT2G22240 AT2G43710 AT3G14415 AT3G14420 AT3G23400 AT3G50950 AT4G13040 AT4G26850 AT4G35450 AT5G07690 AT5G42810…	4	1	1	42	0.39555	0.750971	0.739805	0.0726857
0.000297339	21	130	Cellular modified amino acid metabolic process	AT1G10360 AT1G10370 AT1G78370 AT2G29450 AT2G30860 AT2G44160 AT3G03190 AT3G23810 AT3G59970 AT4G13930 AT4G24830 AT4G32520 AT4G37930 AT5G17220 AT2G24580 AT2G28880 AT3G10160 AT3G24170 AT3G54660 AT3G55630 AT4G39800	2	0	1	18	0.267425	0.696664	0.314862	0.193294
0.000303769	9	29	Cysteine biosynthetic process	AT3G59760 AT3G61440 AT1G55920 AT1G62180 AT2G14750 AT3G13110 AT4G04610 AT4G21990 AT4G39940	0	0	1	8	0.554114	0.400254	0.0815719	0.141835
0.00032266	16	84	Nicotinamide nucleotide biosynthetic process	AT1G13440 AT1G32440 AT1G56190 AT1G79550 AT2G23420 AT3G04120 AT3G12780 AT4G24620 AT5G08570 AT5G42740 AT4G29220 AT2G21330 AT4G26520 AT4G26530 AT4G38970 AT5G14760	0	0	0	16	0.762098	0.597027	0.588756	0
0.000333854	5	8	PSII associated light-harvesting complex II catabolic process	AT1G06430 AT1G50250 AT2G30950 AT5G42270 AT5G53170	0	0	0	5	0.361553	0.247254	0.242459	0
0.000349198	116	1331	Transmembrane transport	AT1G19450 AT1G33110 AT1G55910 AT1G58340 AT1G64780 AT2G01110 AT2G04080 AT2G04100 AT2G20890 AT2G21050 AT2G33210 AT2G47490 AT3G05030 AT3G13080 AT3G13860 AT3G21390 AT3G21690 AT3G26570 AT3G26590 AT3G27170 AT3G55110 AT3G56200 AT4G04640 AT4G25640 AT4G26780 AT5G02180 AT5G17010 AT5G40810 AT5G44050 AT5G46800 AT2G26900 AT3G01550 AT4G00370 AT5G12860 AT5G17630 AT5G64290 AT5G64580 AT1G01790 AT1G15690 AT1G16310…	5	8	7	96	0.93953	0.192004	0.290462	0.235183
0.00037194	50	460	Organophosphate biosynthetic process	AT1G13440 AT1G13560 AT1G32440 AT1G56190 AT1G79550 AT2G23420 AT2G35390 AT2G38210 AT2G38230 AT3G04120 AT3G12780 AT3G21110 AT4G04640 AT4G21470 AT4G24620 AT5G01410 AT5G03430 AT5G08570 AT5G35460 AT5G40810 AT5G42740 AT5G42810 AT5G60600 AT1G48600 AT4G29220 AT5G53580 AT1G02390 AT1G56500 AT2G18620 AT2G21330 AT2G22240 AT2G29630 AT3G01820 AT3G14205 AT3G23580 AT3G24030 AT4G00895 AT4G26520 AT4G26530 AT4G32260…	3	1	3	43	0.631838	0.770888	0.284227	0.119284
0.000397428	26	184	Response to reactive oxygen species	AT1G07890 AT3G56090 AT4G08390 AT4G09010 AT4G33630 AT4G35000 AT4G35090 AT5G59720 AT3G04120 AT4G14030 AT2G41680 AT1G05690 AT1G18150 AT2G22240 AT2G47180 AT3G12580 AT3G17800 AT5G04950 AT5G52310 AT5G55120 AT5G55620 AT3G07700 AT3G23400 AT3G47450 AT5G12080 AT5G13650	0	1	1	24	0.903028	0.424665	0.413594	0.0258819
0.000397428	9	30	One-carbon metabolic process	AT2G44160 AT3G59970 AT4G13930 AT4G32520 AT4G37930 AT2G36880 AT3G10160 AT3G23810 AT3G55630	0	0	1	8	0.554114	0.400254	0.0815719	0.141835
0.000397428	9	30	Regulation of photomorphogenesis	AT3G17609 AT5G11260 AT2G21320 AT2G31380 AT4G38960 AT2G16365 AT4G34550 AT2G46340 AT4G27310	0	0	0	9	0.554114	0.400254	0.39336	0
0.000404613	142	1702	Response to external stimulus	AT1G68740 AT2G41370 AT3G12780 AT3G54220 AT3G56090 AT4G23250 AT4G33630 AT5G12080 AT1G20020 AT1G53310 AT3G01500 AT3G44480 AT5G42740 AT5G58260 AT5G67160 AT1G18810 AT1G53090 AT2G18790 AT2G24540 AT2G30520 AT2G32950 AT2G46340 AT3G15354 AT3G17609 AT4G18130 AT4G35090 AT5G11260 AT5G48485 AT1G01470 AT1G07640 AT1G09340 AT1G10760 AT1G13440 AT1G19920 AT1G31580 AT1G32060 AT1G53240 AT1G55920 AT1G58340 AT1G59740…	13	7	5	117	0.334447	0.528117	0.784372	0.252712
0.000480175	6	13	Sucrose biosynthetic process	AT1G43670 AT3G54050 AT3G55800 AT2G35840 AT3G52340 AT4G10120	0	0	0	6	0.416354	0.288822	0.283383	0
0.00048289	16	87	Pyridine nucleotide biosynthetic process	AT1G13440 AT1G32440 AT1G56190 AT1G79550 AT2G23420 AT3G04120 AT3G12780 AT4G24620 AT5G08570 AT5G42740 AT4G29220 AT2G21330 AT4G26520 AT4G26530 AT4G38970 AT5G14760	0	0	0	16	0.762098	0.597027	0.588756	0
0.00048289	13	61	Ammonium ion metabolic process	AT2G16500 AT3G02470 AT5G15950 AT5G18930 AT5G35460 AT1G48600 AT4G08870 AT1G13560 AT1G52570 AT5G53120 AT1G43710 AT4G28680 AT5G65010	3	2	1	7	0.0206329	0.0317319	0.153552	0.973231
0.000496158	152	1853	Response to hormone	AT1G32440 AT1G49010 AT1G80340 AT2G41370 AT3G03450 AT3G16350 AT3G56090 AT4G14740 AT4G37680 AT5G08570 AT1G07890 AT1G13930 AT1G15140 AT1G16880 AT1G20020 AT1G21410 AT1G32060 AT1G78370 AT2G30950 AT2G33210 AT2G46820 AT3G04790 AT3G14420 AT3G21110 AT3G22890 AT3G25230 AT3G27850 AT3G27925 AT3G46740 AT3G51800 AT3G53180 AT3G54050 AT3G63140 AT4G02530 AT4G08390 AT4G18480 AT4G28080 AT4G32260 AT4G35000 AT4G37910…	18	15	6	113	0.0628531	0.010224	0.718853	0.961679
0.000512179	199	2538	Phosphorus metabolic process	AT1G07150 AT1G11130 AT1G11330 AT1G13440 AT1G13560 AT1G26150 AT1G29720 AT1G31190 AT1G32440 AT1G43670 AT1G51170 AT1G52290 AT1G56190 AT1G60800 AT1G61370 AT1G61380 AT1G77280 AT1G79550 AT2G18230 AT2G23200 AT2G23420 AT2G33255 AT2G35390 AT2G38210 AT2G38230 AT3G03250 AT3G03770 AT3G04120 AT3G08730 AT3G10940 AT3G12780 AT3G13065 AT3G14350 AT3G18750 AT3G21110 AT3G22420 AT3G23000 AT3G23340 AT3G24240 AT3G28040…	21	11	14	153	0.133002	0.419374	0.122274	0.882639
0.000563918	115	1334	Response to acid chemical	AT1G49010 AT1G80340 AT2G41370 AT3G03450 AT3G16350 AT3G27170 AT4G00430 AT4G13930 AT4G32520 AT4G37930 AT5G14570 AT2G42540 AT2G46820 AT3G53180 AT4G28080 AT5G07690 AT5G40390 AT5G65310 AT5G67160 AT1G01470 AT1G22690 AT1G42550 AT1G52570 AT3G04110 AT4G18010 AT4G26150 AT4G30130 AT4G35090 AT5G11260 AT5G41790 AT5G47710 AT5G52310 AT5G63980 AT1G01060 AT1G02820 AT1G05690 AT1G07640 AT1G09340 AT1G18150 AT1G58340…	12	13	4	86	0.187363	0.00452526	0.75001	0.920223
0.00056468	13	62	Detection of external stimulus	AT5G12080 AT1G18810 AT1G53090 AT2G18790 AT2G24540 AT2G32950 AT2G46340 AT3G15354 AT3G17609 AT4G18130 AT5G11260 AT4G38740 AT5G51820	0	0	1	12	0.688596	0.522156	0.153552	0.0595387
0.00056468	13	62	Detection of abiotic stimulus	AT5G12080 AT1G18810 AT1G53090 AT2G18790 AT2G24540 AT2G32950 AT2G46340 AT3G15354 AT3G17609 AT4G18130 AT5G11260 AT4G38740 AT5G51820	0	0	1	12	0.688596	0.522156	0.153552	0.0595387
0.000571292	154	1888	Catabolic process	AT1G06430 AT1G07890 AT1G09340 AT1G11860 AT1G13440 AT1G19670 AT1G21410 AT1G22430 AT1G23190 AT1G31190 AT1G32440 AT1G50250 AT1G54500 AT1G56190 AT1G56500 AT1G65960 AT1G70730 AT1G78060 AT1G78440 AT1G79550 AT2G26080 AT2G26800 AT2G27420 AT2G27920 AT2G30950 AT3G01510 AT3G02910 AT3G03710 AT3G04120 AT3G10050 AT3G10940 AT3G12780 AT3G17611 AT3G44310 AT3G46970 AT3G48350 AT3G48610 AT3G52960 AT3G53180 AT3G60080…	6	8	6	134	0.981293	0.479433	0.731288	0.0126992
0.000581439	12	54	Regulation of cellular carbohydrate metabolic process	AT1G03400 AT1G04350 AT5G43450 AT5G59540 AT1G07640 AT2G25450 AT2G41680 AT3G03710 AT3G47450 AT4G32190 AT5G07690 AT5G61420	2	1	0	9	0.0773423	0.139477	0.48646	0.575835
0.000636409	10	39	Glyceraldehyde-3-phosphate metabolic process	AT3G60750 AT5G24420 AT5G60600 AT5G61410 AT1G24280 AT2G01290 AT3G04790 AT4G34350 AT3G03710 AT3G47450	1	0	1	8	0.209662	0.433373	0.0984152	0.390856
0.000657355	5	9	Neurotransmitter catabolic process	AT1G11860 AT2G26080 AT4G33010 AT1G32470 AT2G35370	0	0	0	5	0.361553	0.247254	0.242459	0
0.000685891	31	246	Detoxification	AT1G22430 AT5G48880 AT2G36800 AT1G07890 AT1G73680 AT2G30860 AT2G34060 AT2G37240 AT2G41680 AT3G24170 AT3G26060 AT3G29200 AT3G52880 AT3G52960 AT3G54660 AT3G61770 AT4G08390 AT4G09010 AT4G31870 AT4G35000 AT4G35090 AT5G06290 AT5G47910 AT5G65840 AT1G10360 AT1G10370 AT1G78370 AT2G29450 AT3G03190 AT3G61440 AT5G17220	2	0	2	27	0.504079	0.828121	0.233618	0.119551
0.00069421	14	72	Glycolytic process	AT1G13440 AT1G32440 AT1G56190 AT1G79550 AT3G04120 AT3G12780 AT4G24620 AT5G08570 AT5G42740 AT4G29220 AT2G21330 AT4G26520 AT4G26530 AT4G38970	0	0	0	14	0.715325	0.548543	0.540445	0
0.00069421	14	72	ATP generation from ADP	AT1G13440 AT1G32440 AT1G56190 AT1G79550 AT3G04120 AT3G12780 AT4G24620 AT5G08570 AT5G42740 AT4G29220 AT2G21330 AT4G26520 AT4G26530 AT4G38970	0	0	0	14	0.715325	0.548543	0.540445	0
0.00069421	14	72	ADP metabolic process	AT1G13440 AT1G32440 AT1G56190 AT1G79550 AT3G04120 AT3G12780 AT4G24620 AT5G08570 AT5G42740 AT4G29220 AT2G21330 AT4G26520 AT4G26530 AT4G38970	0	0	0	14	0.715325	0.548543	0.540445	0
0.000700626	18	109	Organophosphate catabolic process	AT1G13440 AT1G31190 AT1G32440 AT1G56190 AT1G79550 AT3G04120 AT3G12780 AT3G48610 AT4G24620 AT5G08570 AT5G20070 AT5G42740 AT4G18010 AT4G29220 AT2G21330 AT4G26520 AT4G26530 AT4G38970	0	0	0	18	0.801185	0.640304	0.631988	0
0.000700648	15	81	Nucleotide catabolic process	AT1G13440 AT1G32440 AT1G56190 AT1G79550 AT3G04120 AT3G12780 AT4G24620 AT5G08570 AT5G20070 AT5G42740 AT4G29220 AT2G21330 AT4G26520 AT4G26530 AT4G38970	0	0	0	15	0.73976	0.573474	0.565271	0
0.000703015	195	2496	Phosphate-containing compound metabolic process	AT1G07150 AT1G11130 AT1G11330 AT1G13440 AT1G13560 AT1G26150 AT1G29720 AT1G31190 AT1G32440 AT1G43670 AT1G51170 AT1G52290 AT1G56190 AT1G60800 AT1G61370 AT1G61380 AT1G77280 AT1G79550 AT2G18230 AT2G23200 AT2G23420 AT2G33255 AT2G35390 AT2G38210 AT2G38230 AT3G03770 AT3G04120 AT3G08730 AT3G10940 AT3G12780 AT3G13065 AT3G14350 AT3G18750 AT3G21110 AT3G22420 AT3G23000 AT3G23340 AT3G24240 AT3G28040 AT3G48610…	21	11	14	149	0.114228	0.392269	0.10816	0.909064
0.000723967	6	14	Isoleucine metabolic process	AT3G10050 AT1G14820 AT3G23940 AT3G48560 AT3G49680 AT5G21060	0	0	0	6	0.416354	0.288822	0.283383	0
0.000723967	6	14	Threonine metabolic process	AT3G10050 AT1G14820 AT3G02020 AT4G19710 AT4G29840 AT5G21060	1	0	1	4	0.0875503	0.288822	0.0378412	0.667455
0.000723967	6	14	Isoleucine biosynthetic process	AT3G10050 AT1G14820 AT3G23940 AT3G48560 AT3G49680 AT5G21060	0	0	0	6	0.416354	0.288822	0.283383	0
0.000723967	6	14	Chorismate metabolic process	AT1G48850 AT2G45300 AT3G06350 AT2G28880 AT1G22410 AT3G29200	1	0	0	5	0.0875503	0.288822	0.283383	0.271971
0.000784722	14	73	Pyruvate biosynthetic process	AT1G13440 AT1G32440 AT1G56190 AT1G79550 AT3G04120 AT3G12780 AT4G24620 AT5G08570 AT5G42740 AT4G29220 AT2G21330 AT4G26520 AT4G26530 AT4G38970	0	0	0	14	0.715325	0.548543	0.540445	0
0.000786721	15	82	Nucleoside phosphate catabolic process	AT1G13440 AT1G32440 AT1G56190 AT1G79550 AT3G04120 AT3G12780 AT4G24620 AT5G08570 AT5G20070 AT5G42740 AT4G29220 AT2G21330 AT4G26520 AT4G26530 AT4G38970	0	0	0	15	0.73976	0.573474	0.565271	0
0.00083425	7	20	Regulation of chlorophyll biosynthetic process	AT4G17600 AT4G31920 AT2G41680 AT4G14690 AT4G26150 AT4G31390 AT3G22840	1	0	0	6	0.115773	0.328095	0.322096	0.218915
0.00083425	7	20	Chloroplast RNA processing	AT2G41720 AT3G03710 AT3G52380 AT4G16390 AT5G08720 AT5G13650 AT5G42310	1	0	0	6	0.115773	0.328095	0.322096	0.218915
0.00083425	7	20	Cellular response to UV	AT3G17611 AT5G58760 AT2G21970 AT2G42690 AT3G22840 AT4G14690 AT1G56510	0	0	0	7	0.466451	0.328095	0.322096	0
0.000861739	16	92	Detection of stimulus	AT5G12080 AT1G18810 AT1G53090 AT2G18790 AT2G24540 AT2G32950 AT2G46340 AT3G15354 AT3G17609 AT4G18130 AT5G11260 AT4G38740 AT1G61380 AT1G67840 AT5G51820 AT3G51920	0	0	1	15	0.762098	0.597027	0.213	0.0310499
0.000877026	46	429	Nucleoside phosphate metabolic process	AT1G13440 AT1G32440 AT1G56190 AT1G79550 AT2G23420 AT2G35390 AT3G04120 AT3G12780 AT3G21110 AT3G60750 AT4G04640 AT4G10040 AT4G21470 AT4G24620 AT5G03430 AT5G08530 AT5G08570 AT5G13440 AT5G20070 AT5G24420 AT5G40810 AT5G42740 AT5G58330 AT5G61410 AT5G66760 AT1G24280 AT4G29220 AT1G02390 AT1G20260 AT1G56500 AT2G01290 AT2G21330 AT3G01820 AT3G04790 AT3G23580 AT4G00895 AT4G02260 AT4G26520 AT4G26530 AT4G32260…	1	0	5	40	0.914299	0.926689	0.0364783	0.0923211
0.00091989	36	309	Carbohydrate catabolic process	AT1G09340 AT1G13440 AT1G23190 AT1G32440 AT1G56190 AT1G70730 AT1G78060 AT1G79550 AT3G01510 AT3G04120 AT3G10940 AT3G12780 AT3G46970 AT3G63140 AT4G24620 AT5G08570 AT5G19730 AT5G42740 AT5G51820 AT5G61410 AT2G40840 AT3G23920 AT4G17090 AT4G29220 AT2G21330 AT2G32290 AT4G00490 AT4G26520 AT4G26530 AT4G38970 AT5G09760 AT5G18670 AT5G53370 AT1G10760 AT1G43670 AT1G69830	0	2	1	33	0.960473	0.319907	0.586139	0.0189113
0.00091989	10	41	Pteridine-containing compound metabolic process	AT2G44160 AT3G59970 AT4G13930 AT4G32520 AT4G37930 AT2G24580 AT2G28880 AT3G10160 AT3G55630 AT5G51110	0	0	1	9	0.592386	0.433373	0.0984152	0.114166
0.000954404	240	3184	Cellular response to stimulus	AT1G05900 AT1G07150 AT1G07890 AT1G12370 AT1G16260 AT1G18150 AT1G22430 AT1G28380 AT1G31190 AT1G32440 AT1G53670 AT1G65190 AT1G66330 AT1G68740 AT1G69730 AT1G73670 AT1G78580 AT2G31450 AT2G41370 AT2G46070 AT3G03450 AT3G08730 AT3G09440 AT3G12580 AT3G14720 AT3G17609 AT3G17611 AT3G18750 AT3G22420 AT3G23000 AT3G26060 AT3G51920 AT3G52960 AT3G57720 AT4G08390 AT4G09010 AT4G13930 AT4G14740 AT4G17530 AT4G24280…	24	17	12	187	0.182552	0.117675	0.536028	0.823322
0.00101636	14	75	Purine nucleoside diphosphate metabolic process	AT1G13440 AT1G32440 AT1G56190 AT1G79550 AT3G04120 AT3G12780 AT4G24620 AT5G08570 AT5G42740 AT4G29220 AT2G21330 AT4G26520 AT4G26530 AT4G38970	0	0	0	14	0.715325	0.548543	0.540445	0
0.00101636	14	75	Purine ribonucleoside diphosphate metabolic process	AT1G13440 AT1G32440 AT1G56190 AT1G79550 AT3G04120 AT3G12780 AT4G24620 AT5G08570 AT5G42740 AT4G29220 AT2G21330 AT4G26520 AT4G26530 AT4G38970	0	0	0	14	0.715325	0.548543	0.540445	0
0.00106624	60	611	Lipid biosynthetic process	AT1G07420 AT1G13560 AT1G78440 AT1G80340 AT3G04870 AT3G10230 AT3G15850 AT3G30180 AT3G44970 AT4G14210 AT4G36830 AT4G37760 AT5G16350 AT5G17230 AT5G24140 AT5G24150 AT5G24155 AT5G35460 AT5G57030 AT5G57800 AT5G58770 AT5G60600 AT1G48600 AT4G17600 AT4G31780 AT1G02390 AT1G03055 AT1G13930 AT1G17050 AT1G31800 AT1G73680 AT1G78510 AT2G18620 AT2G22240 AT2G34630 AT2G43710 AT3G11170 AT3G14205 AT3G43600 AT3G53130…	6	4	0	50	0.254103	0.23617	0.964283	0.241498
0.00108166	6	15	Carotene metabolic process	AT3G04870 AT3G10230 AT4G19170 AT5G57030 AT5G17230 AT3G03710	1	1	0	4	0.0875503	0.0394125	0.283383	0.667455
0.00108606	66	690	Ion transmembrane transport	AT1G55910 AT1G64780 AT2G21050 AT3G05030 AT3G21390 AT3G26570 AT3G27170 AT3G56200 AT4G04640 AT5G02180 AT5G40810 AT5G46800 AT2G26900 AT3G01550 AT4G00370 AT5G12860 AT5G17630 AT5G64290 AT1G01790 AT1G15690 AT1G16310 AT1G19450 AT1G20260 AT1G30360 AT1G42540 AT1G58340 AT1G58520 AT1G59740 AT1G64150 AT1G68570 AT1G68740 AT1G69870 AT1G72130 AT1G80760 AT2G34960 AT2G40460 AT2G41050 AT2G46450 AT3G02050 AT3G02850…	3	3	6	54	0.828711	0.498096	0.0649959	0.344485
0.00111259	5	10	Nonphotochemical quenching	AT1G44575 AT1G56500 AT1G74730 AT4G03280 AT5G08050	0	0	0	5	0.361553	0.247254	0.242459	0
0.00111259	5	10	Energy quenching	AT1G44575 AT1G56500 AT1G74730 AT4G03280 AT5G08050	0	0	0	5	0.361553	0.247254	0.242459	0
0.00111767	11	50	Branched-chain amino acid metabolic process	AT2G26800 AT3G10050 AT3G23940 AT5G14200 AT5G23010 AT3G48560 AT1G14820 AT2G43100 AT3G49680 AT4G13430 AT5G21060	2	0	0	9	0.0618338	0.464663	0.457133	0.33688
0.00111767	7	21	Neurotransmitter biosynthetic process	AT2G13360 AT4G13930 AT4G32520 AT4G37930 AT3G47450 AT1G23310 AT4G28680	1	0	1	5	0.115773	0.328095	0.0511058	0.590305
0.00111767	7	21	Regulation of tetrapyrrole biosynthetic process	AT4G17600 AT4G31920 AT2G41680 AT4G14690 AT4G26150 AT4G31390 AT3G22840	1	0	0	6	0.115773	0.328095	0.322096	0.218915
0.00117116	45	423	Nucleotide metabolic process	AT1G13440 AT1G32440 AT1G56190 AT1G79550 AT2G23420 AT2G35390 AT3G04120 AT3G12780 AT3G21110 AT3G60750 AT4G04640 AT4G10040 AT4G21470 AT4G24620 AT5G03430 AT5G08530 AT5G08570 AT5G13440 AT5G20070 AT5G24420 AT5G40810 AT5G42740 AT5G58330 AT5G61410 AT5G66760 AT1G24280 AT4G29220 AT1G02390 AT1G20260 AT1G56500 AT2G01290 AT2G21330 AT3G01820 AT3G04790 AT3G23580 AT4G00895 AT4G02260 AT4G26520 AT4G26530 AT4G32260…	0	0	5	40	0.982375	0.922404	0.0331849	0.0451221
0.0012074	30	244	Nucleoside monophosphate metabolic process	AT1G13440 AT1G32440 AT1G56190 AT1G79550 AT3G04120 AT3G12780 AT3G21110 AT4G04640 AT4G10040 AT4G21470 AT4G24620 AT5G08530 AT5G08570 AT5G13440 AT5G40810 AT5G42740 AT5G66760 AT4G29220 AT1G20260 AT2G21330 AT2G35390 AT3G01820 AT4G00895 AT4G26520 AT4G26530 AT4G32260 AT4G34740 AT4G38970 AT5G23070 AT5G35170	1	0	3	26	0.741508	0.818075	0.0762381	0.136328
0.0012497	4	6	Spermine biosynthetic process	AT3G02470 AT5G15950 AT5G18930 AT5G53120	0	2	1	1	0.301607	0.000645696	0.0162743	0.97465
0.0012497	4	6	Ammonia assimilation cycle	AT5G04140 AT5G12860 AT5G64290 AT5G35630	0	0	0	4	0.301607	0.203256	0.199199	0
0.0012497	4	6	Response to redox state	AT1G64860 AT3G04120 AT1G67840 AT5G58330	0	0	0	4	0.301607	0.203256	0.199199	0
0.0012511	8	28	Regulation of tetrapyrrole metabolic process	AT4G17600 AT4G31920 AT2G41680 AT3G56940 AT4G14690 AT4G26150 AT4G31390 AT3G22840	1	1	0	6	0.145873	0.0683665	0.358717	0.517855
0.00128361	14	77	Ribonucleoside diphosphate metabolic process	AT1G13440 AT1G32440 AT1G56190 AT1G79550 AT3G04120 AT3G12780 AT4G24620 AT5G08570 AT5G42740 AT4G29220 AT2G21330 AT4G26520 AT4G26530 AT4G38970	0	0	0	14	0.715325	0.548543	0.540445	0
0.00130846	34	292	Hormone metabolic process	AT1G78440 AT1G80340 AT2G23590 AT2G23600 AT2G23610 AT3G30180 AT3G44970 AT4G37150 AT5G19040 AT5G48880 AT5G62570 AT1G32070 AT2G31750 AT2G36800 AT5G13370 AT5G63380 AT1G03055 AT1G26220 AT1G75500 AT2G22810 AT2G41510 AT3G25770 AT3G43600 AT3G63440 AT5G54160 AT1G28380 AT2G20610 AT2G37040 AT4G13040 AT4G31500 AT4G32980 AT5G17300 AT5G67160 AT3G44310	6	2	1	25	0.0233771	0.289194	0.554807	0.795081
0.00137605	18	116	ATP biosynthetic process	AT1G13440 AT1G32440 AT1G56190 AT1G79550 AT3G04120 AT3G12780 AT4G04640 AT4G24620 AT5G08570 AT5G40810 AT5G42740 AT4G29220 AT2G21330 AT4G00895 AT4G26520 AT4G26530 AT4G32260 AT4G38970	0	0	1	17	0.801185	0.640304	0.253702	0.0201172
0.0014609	3	3	Regulation of oxidative phosphorylation	AT1G56190 AT1G79550 AT3G12780	0	0	0	3	0.236033	0.156686	0.153467	0
0.0014609	23	169	Nucleoside monophosphate biosynthetic process	AT1G13440 AT1G32440 AT1G56190 AT1G79550 AT3G04120 AT3G12780 AT3G21110 AT4G04640 AT4G21470 AT4G24620 AT5G08570 AT5G40810 AT5G42740 AT4G29220 AT2G21330 AT2G35390 AT4G00895 AT4G26520 AT4G26530 AT4G32260 AT4G34740 AT4G38970 AT5G23070	1	0	2	20	0.59895	0.72924	0.125029	0.145697
0.0014609	3	3	Sulfate reduction	AT4G04610 AT1G62180 AT4G21990	0	0	0	3	0.236033	0.156686	0.153467	0
0.0014609	3	3	Positive regulation of nucleotide metabolic process	AT1G56190 AT1G79550 AT3G12780	0	0	0	3	0.236033	0.156686	0.153467	0
0.0014609	3	3	Plastoglobule organization	AT1G79600 AT3G07700 AT4G31390	0	0	0	3	0.236033	0.156686	0.153467	0
0.0014609	3	3	Positive regulation of purine nucleotide metabolic process	AT1G56190 AT1G79550 AT3G12780	0	0	0	3	0.236033	0.156686	0.153467	0
0.0014609	3	3	Positive regulation of ATP metabolic process	AT1G56190 AT1G79550 AT3G12780	0	0	0	3	0.236033	0.156686	0.153467	0
0.0014609	3	3	Positive regulation of oxidative phosphorylation	AT1G56190 AT1G79550 AT3G12780	0	0	0	3	0.236033	0.156686	0.153467	0
0.00150013	6	16	Chloroplast rRNA processing	AT1G45230 AT2G37220 AT3G52380 AT1G12800 AT2G25870 AT4G09730	0	0	2	4	0.416354	0.288822	0.00278613	0.667455
0.00152483	38	343	Cellular homeostasis	AT1G03680 AT1G43560 AT1G50320 AT3G05030 AT3G24170 AT3G26060 AT3G46900 AT3G52960 AT3G54660 AT3G56090 AT5G06290 AT5G49740 AT1G76080 AT2G41680 AT3G04110 AT4G04770 AT1G07700 AT1G08570 AT1G34780 AT1G48030 AT1G56500 AT1G62180 AT1G64500 AT3G02730 AT3G56430 AT4G04610 AT4G21990 AT4G24120 AT4G35090 AT4G37200 AT5G16400 AT5G03650 AT1G66970 AT2G18790 AT3G23210 AT4G37270 AT5G26820 AT5G42810	2	0	1	35	0.644381	0.884514	0.615804	0.013504
0.00154919	8	29	Chloroplast relocation	AT1G66840 AT3G51220 AT1G42550 AT5G10470 AT1G64500 AT3G25690 AT5G55280 AT5G58140	1	0	0	7	0.145873	0.365199	0.358717	0.17621
0.00154919	8	29	Establishment of plastid localization	AT1G66840 AT3G51220 AT1G42550 AT5G10470 AT1G64500 AT3G25690 AT5G55280 AT5G58140	1	0	0	7	0.145873	0.365199	0.358717	0.17621
0.00156782	24	181	Cellular polysaccharide biosynthetic process	AT1G23190 AT1G70730 AT2G32530 AT2G32540 AT2G37720 AT4G24010 AT4G39350 AT5G09870 AT5G51820 AT3G55800 AT3G55990 AT1G03310 AT1G11720 AT1G32900 AT3G01180 AT4G39210 AT5G03650 AT5G13000 AT5G19220 AT5G24300 AT5G48300 AT2G41680 AT4G32190 AT5G62220	4	0	0	20	0.0498928	0.744192	0.736276	0.283632
0.00161958	41	381	Response to water deprivation	AT4G00430 AT2G42540 AT5G07690 AT1G01470 AT4G35090 AT1G02820 AT1G09340 AT1G68010 AT2G15970 AT2G26740 AT2G33590 AT2G47180 AT3G23920 AT3G27690 AT3G47860 AT4G24960 AT4G28680 AT4G31920 AT4G34240 AT5G01820 AT5G23010 AT5G40390 AT5G52310 AT5G65730 AT1G10370 AT1G15690 AT1G32080 AT1G67360 AT1G69310 AT1G79600 AT2G04030 AT2G20890 AT2G37040 AT3G28270 AT3G46970 AT3G51920 AT4G03260 AT4G31390 AT5G44650 AT5G67030…	5	5	0	31	0.135855	0.0241645	0.897404	0.73157
0.00162928	13	70	Benzene-containing compound metabolic process	AT2G23590 AT2G23600 AT2G23610 AT4G37150 AT5G48880 AT5G62570 AT2G37040 AT3G53260 AT5G04230 AT1G28380 AT4G13040 AT5G67160 AT2G28880	1	1	0	11	0.308492	0.159067	0.514202	0.247123
0.00165031	22	160	Ribonucleoside monophosphate biosynthetic process	AT1G13440 AT1G32440 AT1G56190 AT1G79550 AT3G04120 AT3G12780 AT3G21110 AT4G04640 AT4G21470 AT4G24620 AT5G08570 AT5G40810 AT5G42740 AT4G29220 AT2G21330 AT2G35390 AT4G00895 AT4G26520 AT4G26530 AT4G32260 AT4G34740 AT4G38970	0	0	2	20	0.861149	0.713415	0.113036	0.0534704
0.0016631	58	598	Homeostatic process	AT1G03680 AT1G43560 AT1G50320 AT3G05030 AT3G24170 AT3G26060 AT3G30180 AT3G44970 AT3G46900 AT3G52960 AT3G54660 AT3G56090 AT5G06290 AT5G08020 AT5G49740 AT1G76080 AT2G41680 AT3G04110 AT4G04770 AT1G07700 AT1G08570 AT1G34780 AT1G48030 AT1G56500 AT1G62180 AT1G64500 AT3G02730 AT3G56430 AT4G04610 AT4G21990 AT4G24120 AT4G35090 AT4G37200 AT5G16400 AT3G47420 AT4G17550 AT5G03650 AT1G60800 AT3G02850 AT4G29920…	7	2	2	47	0.121574	0.627828	0.612732	0.406101
0.00166632	23	171	ATP metabolic process	AT1G13440 AT1G32440 AT1G56190 AT1G79550 AT3G04120 AT3G12780 AT4G04640 AT4G10040 AT4G24620 AT5G08530 AT5G08570 AT5G13440 AT5G40810 AT5G42740 AT5G66760 AT4G29220 AT1G20260 AT2G21330 AT4G00895 AT4G26520 AT4G26530 AT4G32260 AT4G38970	0	0	2	21	0.873067	0.72924	0.125029	0.0446869
0.00171698	5	11	Glycine biosynthetic process	AT2G13360 AT4G13930 AT4G32520 AT4G37930 AT1G23310	0	0	1	4	0.361553	0.247254	0.0261562	0.337885
0.00171698	5	11	Threonine biosynthetic process	AT1G14820 AT3G02020 AT4G19710 AT4G29840 AT5G21060	1	0	1	3	0.0618232	0.247254	0.0261562	0.747328
0.00171698	5	11	Negative regulation of photomorphogenesis	AT2G21320 AT2G31380 AT4G38960 AT2G46340 AT4G27310	0	0	0	5	0.361553	0.247254	0.242459	0
0.0017404	62	652	Response to drug	AT1G33110 AT1G49010 AT1G58340 AT1G70410 AT2G04080 AT2G04100 AT2G34960 AT3G01500 AT3G03450 AT3G21690 AT3G26590 AT3G56090 AT4G25640 AT4G33630 AT4G35090 AT5G14740 AT5G44050 AT5G46800 AT5G59720 AT3G04120 AT4G14030 AT5G64290 AT1G80300 AT1G80760 AT2G38330 AT3G21390 AT5G42130 AT1G01060 AT1G05690 AT1G18150 AT1G51700 AT1G70000 AT1G74430 AT2G21210 AT2G22240 AT2G29630 AT2G46830 AT2G47180 AT3G09600 AT3G12580…	2	5	4	51	0.909952	0.126674	0.243021	0.313522
0.00181894	12	62	Aromatic amino acid family biosynthetic process	AT1G11790 AT1G48850 AT2G04400 AT3G29200 AT3G44720 AT2G22250 AT1G22410 AT1G75500 AT2G45300 AT3G06350 AT4G31500 AT2G28880	2	1	1	8	0.0773423	0.139477	0.134541	0.807485
0.00182762	13	71	Toxin metabolic process	AT5G48880 AT1G19920 AT2G14750 AT3G22890 AT4G39940 AT4G30530 AT1G10360 AT1G10370 AT1G78370 AT2G29450 AT2G30860 AT3G03190 AT5G17220	2	0	0	11	0.0943551	0.522156	0.514202	0.247123
0.001833	29	240	Response to jasmonic acid	AT2G41370 AT3G03450 AT3G16350 AT5G67160 AT1G01060 AT1G07640 AT1G18150 AT1G49010 AT1G70000 AT1G74100 AT1G74430 AT2G39730 AT2G46830 AT3G09600 AT3G51420 AT4G01280 AT4G12030 AT4G22880 AT4G26850 AT4G37760 AT5G07690 AT5G13930 AT5G14200 AT5G55120 AT5G61420 AT1G16310 AT1G42540 AT2G18790 AT2G43710	3	4	1	21	0.234947	0.0200779	0.469362	0.809786
0.001833	32	275	Nucleoside phosphate biosynthetic process	AT1G13440 AT1G32440 AT1G56190 AT1G79550 AT2G23420 AT2G35390 AT3G04120 AT3G12780 AT3G21110 AT4G04640 AT4G21470 AT4G24620 AT5G03430 AT5G08570 AT5G40810 AT5G42740 AT4G29220 AT1G02390 AT1G56500 AT2G21330 AT3G01820 AT3G23580 AT4G00895 AT4G26520 AT4G26530 AT4G32260 AT4G34740 AT4G38970 AT5G14760 AT5G23070 AT5G35170 AT1G29880	1	0	3	28	0.77335	0.837613	0.0920425	0.1046
0.00185354	7	23	Chloroplast fission	AT3G52750 AT5G21920 AT5G55280 AT2G16070 AT5G53280 AT5G10490 AT2G21280	0	0	0	7	0.466451	0.328095	0.322096	0
0.00185354	7	23	Plastid fission	AT3G52750 AT5G21920 AT5G55280 AT2G16070 AT5G53280 AT5G10490 AT2G21280	0	0	0	7	0.466451	0.328095	0.322096	0
0.00187437	8	30	L-serine metabolic process	AT3G59760 AT3G61440 AT4G13930 AT4G32520 AT4G37930 AT1G55920 AT3G13110 AT3G19480	0	0	2	6	0.512248	0.365199	0.00718786	0.517855
0.00187437	8	30	Chloroplast localization	AT1G66840 AT3G51220 AT1G42550 AT5G10470 AT1G64500 AT3G25690 AT5G55280 AT5G58140	1	0	0	7	0.145873	0.365199	0.358717	0.17621
0.00187437	8	30	Plastid localization	AT1G66840 AT3G51220 AT1G42550 AT5G10470 AT1G64500 AT3G25690 AT5G55280 AT5G58140	1	0	0	7	0.145873	0.365199	0.358717	0.17621
0.00195259	14	81	Nucleoside diphosphate phosphorylation	AT1G13440 AT1G32440 AT1G56190 AT1G79550 AT3G04120 AT3G12780 AT4G24620 AT5G08570 AT5G42740 AT4G29220 AT2G21330 AT4G26520 AT4G26530 AT4G38970	0	0	0	14	0.715325	0.548543	0.540445	0
0.00195259	11	54	Phototransduction	AT1G18810 AT1G53090 AT2G18790 AT2G24540 AT2G32950 AT2G46340 AT3G15354 AT3G17609 AT4G18130 AT5G11260 AT4G38740	0	0	1	10	0.627373	0.464663	0.116119	0.0918949
0.00195259	11	54	Red, far-red light phototransduction	AT1G18810 AT1G53090 AT2G18790 AT2G24540 AT2G32950 AT2G46340 AT3G15354 AT3G17609 AT4G18130 AT5G11260 AT4G38740	0	0	1	10	0.627373	0.464663	0.116119	0.0918949
0.00195259	11	54	Regulation of carbohydrate biosynthetic process	AT1G03400 AT1G04350 AT3G62410 AT5G43450 AT5G59540 AT1G07640 AT2G25450 AT2G41680 AT4G32190 AT5G07690 AT5G61420	1	1	0	9	0.242513	0.12047	0.457133	0.33688
0.00199834	6	17	Polyamine biosynthetic process	AT2G16500 AT3G02470 AT5G15950 AT5G18930 AT5G53120 AT4G08870	1	2	1	2	0.0875503	0.00296771	0.0378412	0.984506
0.00199834	19	131	Cofactor catabolic process	AT1G07890 AT1G19670 AT3G52960 AT4G08390 AT4G09010 AT4G35000 AT4G35090 AT4G37000 AT5G06290 AT5G20070 AT2G34060 AT2G41680 AT3G23810 AT4G16690 AT2G20890 AT3G27820 AT4G01660 AT4G31390 AT3G52880	0	0	1	18	0.818251	0.660168	0.274137	0.0161928
0.0020123	13	72	Disaccharide metabolic process	AT1G43670 AT1G78580 AT3G54050 AT3G55800 AT4G22590 AT5G51460 AT2G40840 AT1G71880 AT2G35840 AT3G52340 AT4G10120 AT4G17090 AT3G03250	1	0	1	11	0.308492	0.522156	0.153552	0.247123
0.0020246	27	219	Ribonucleoside monophosphate metabolic process	AT1G13440 AT1G32440 AT1G56190 AT1G79550 AT3G04120 AT3G12780 AT3G21110 AT4G04640 AT4G10040 AT4G21470 AT4G24620 AT5G08530 AT5G08570 AT5G13440 AT5G40810 AT5G42740 AT5G66760 AT4G29220 AT1G20260 AT2G21330 AT2G35390 AT4G00895 AT4G26520 AT4G26530 AT4G32260 AT4G34740 AT4G38970	0	0	3	24	0.911351	0.784274	0.0553636	0.0803503
0.00208586	16	101	Cellular response to oxidative stress	AT1G07890 AT1G53670 AT1G66330 AT3G26060 AT3G52960 AT4G08390 AT4G09010 AT4G35000 AT5G07460 AT2G41680 AT5G26860 AT5G04950 AT5G55620 AT3G07700 AT4G33630 AT5G12080	1	0	1	14	0.404698	0.597027	0.213	0.151452
0.00210409	42	400	Regulation of hormone levels	AT1G78440 AT1G80340 AT2G23590 AT2G23600 AT2G23610 AT3G30180 AT3G44970 AT4G37150 AT5G19040 AT5G48880 AT5G62570 AT1G32070 AT2G31750 AT2G36800 AT5G13370 AT5G63380 AT1G03055 AT1G26220 AT1G75500 AT2G22810 AT2G41510 AT3G25770 AT3G43600 AT3G63440 AT5G54160 AT1G15690 AT1G28380 AT1G78100 AT1G78570 AT2G20610 AT2G26170 AT2G37040 AT4G13040 AT4G31500 AT4G32980 AT5G11790 AT5G13930 AT5G17300 AT5G67160 AT1G54200…	7	5	1	29	0.0247364	0.0269141	0.670166	0.947647
0.00225086	11	55	Detection of light stimulus	AT1G18810 AT1G53090 AT2G18790 AT2G24540 AT2G32950 AT2G46340 AT3G15354 AT3G17609 AT4G18130 AT5G11260 AT4G38740	0	0	1	10	0.627373	0.464663	0.116119	0.0918949
0.00225926	41	389	Response to water	AT4G00430 AT2G42540 AT5G07690 AT1G01470 AT4G35090 AT1G02820 AT1G09340 AT1G68010 AT2G15970 AT2G26740 AT2G33590 AT2G47180 AT3G23920 AT3G27690 AT3G47860 AT4G24960 AT4G28680 AT4G31920 AT4G34240 AT5G01820 AT5G23010 AT5G40390 AT5G52310 AT5G65730 AT1G10370 AT1G15690 AT1G32080 AT1G67360 AT1G69310 AT1G79600 AT2G04030 AT2G20890 AT2G37040 AT3G28270 AT3G46970 AT3G51920 AT4G03260 AT4G31390 AT5G44650 AT5G67030…	5	5	0	31	0.135855	0.0241645	0.897404	0.73157
0.00229399	8	31	Glycerol ether metabolic process	AT1G03680 AT1G07700 AT1G43560 AT1G50320 AT1G76080 AT3G02730 AT4G37200 AT5G16400	0	0	0	8	0.512248	0.365199	0.358717	0
0.00233902	7	24	Blue light signaling pathway	AT3G44450 AT3G52740 AT5G57360 AT5G58140 AT4G38740 AT3G21150 AT5G43630	1	0	0	6	0.115773	0.328095	0.322096	0.218915
0.00233902	7	24	Intracellular receptor signaling pathway	AT3G44450 AT3G52740 AT5G57360 AT5G58140 AT4G38740 AT3G21150 AT5G43630	1	0	0	6	0.115773	0.328095	0.322096	0.218915
0.0024124	20	144	Purine nucleoside monophosphate biosynthetic process	AT1G13440 AT1G32440 AT1G56190 AT1G79550 AT3G04120 AT3G12780 AT3G21110 AT4G04640 AT4G24620 AT5G08570 AT5G40810 AT5G42740 AT4G29220 AT2G21330 AT4G00895 AT4G26520 AT4G26530 AT4G32260 AT4G34740 AT4G38970	0	0	2	18	0.833851	0.678934	0.0904865	0.0762111
0.0024124	20	144	Purine ribonucleoside monophosphate biosynthetic process	AT1G13440 AT1G32440 AT1G56190 AT1G79550 AT3G04120 AT3G12780 AT3G21110 AT4G04640 AT4G24620 AT5G08570 AT5G40810 AT5G42740 AT4G29220 AT2G21330 AT4G00895 AT4G26520 AT4G26530 AT4G32260 AT4G34740 AT4G38970	0	0	2	18	0.833851	0.678934	0.0904865	0.0762111
0.0024124	14	83	Nucleotide phosphorylation	AT1G13440 AT1G32440 AT1G56190 AT1G79550 AT3G04120 AT3G12780 AT4G24620 AT5G08570 AT5G42740 AT4G29220 AT2G21330 AT4G26520 AT4G26530 AT4G38970	0	0	0	14	0.715325	0.548543	0.540445	0
0.0024124	37	341	Organic cyclic compound catabolic process	AT1G13440 AT1G19670 AT1G32440 AT1G56190 AT1G79550 AT3G03710 AT3G04120 AT3G12780 AT4G24620 AT4G37000 AT5G08570 AT5G20070 AT5G42740 AT5G48880 AT2G20340 AT4G17050 AT4G29220 AT5G36160 AT5G53970 AT1G18070 AT2G21330 AT2G32550 AT2G37040 AT3G23810 AT3G53260 AT4G16690 AT4G26520 AT4G26530 AT4G38970 AT5G04230 AT5G53580 AT2G20890 AT3G57190 AT4G01660 AT4G31390 AT4G31850 AT4G34830	1	1	0	35	0.838332	0.61341	0.871884	0.00324685
0.00242631	9	39	Folic acid-containing compound metabolic process	AT2G44160 AT3G59970 AT4G13930 AT4G32520 AT4G37930 AT2G24580 AT2G28880 AT3G10160 AT3G55630	0	0	1	8	0.554114	0.400254	0.0815719	0.141835
0.0025028	5	12	L-phenylalanine catabolic process	AT2G20340 AT2G37040 AT3G53260 AT5G04230 AT5G36160	0	1	0	4	0.361553	0.0272643	0.242459	0.337885
0.0025028	5	12	Vitamin E biosynthetic process	AT4G32770 AT1G64970 AT3G63410 AT5G53970 AT4G17600	0	0	0	5	0.361553	0.247254	0.242459	0
0.0025028	5	12	Vitamin E metabolic process	AT4G32770 AT1G64970 AT3G63410 AT5G53970 AT4G17600	0	0	0	5	0.361553	0.247254	0.242459	0
0.0025028	5	12	Erythrose 4-phosphate/phosphoenolpyruvate family amino acid catabolic process	AT2G20340 AT2G37040 AT3G53260 AT5G04230 AT5G36160	0	1	0	4	0.361553	0.0272643	0.242459	0.337885
0.00252365	36	330	Aromatic compound catabolic process	AT1G13440 AT1G19670 AT1G32440 AT1G56190 AT1G79550 AT3G03710 AT3G04120 AT3G12780 AT4G24620 AT4G37000 AT5G08570 AT5G20070 AT5G42740 AT5G48880 AT2G20340 AT4G17050 AT4G29220 AT5G36160 AT5G53970 AT1G18070 AT2G21330 AT2G32550 AT2G37040 AT3G23810 AT3G53260 AT4G16690 AT4G26520 AT4G26530 AT4G38970 AT5G04230 AT2G20890 AT3G57190 AT4G01660 AT4G31390 AT4G31850 AT4G34830	1	1	0	34	0.826864	0.598377	0.864567	0.00393567
0.00255364	44	430	Immune system process	AT1G28380 AT1G61370 AT1G61380 AT2G41370 AT3G12780 AT1G20020 AT2G37220 AT3G01500 AT5G42740 AT5G45060 AT5G58260 AT3G46530 AT4G37150 AT4G38740 AT5G15090 AT5G48485 AT5G56010 AT1G74100 AT2G43710 AT3G05180 AT4G31500 AT3G19380 AT1G42540 AT1G49780 AT1G55490 AT1G56190 AT1G56510 AT2G22240 AT2G25620 AT3G44480 AT3G61440 AT4G16890 AT4G16950 AT4G35450 AT4G37000 AT4G37460 AT5G07690 AT5G42810 AT5G44870 AT5G45410…	5	1	2	36	0.17271	0.706644	0.42698	0.35261
0.00255364	31	270	Nucleotide biosynthetic process	AT1G13440 AT1G32440 AT1G56190 AT1G79550 AT2G23420 AT2G35390 AT3G04120 AT3G12780 AT3G21110 AT4G04640 AT4G21470 AT4G24620 AT5G03430 AT5G08570 AT5G40810 AT5G42740 AT4G29220 AT1G02390 AT1G56500 AT2G21330 AT3G01820 AT3G23580 AT4G00895 AT4G26520 AT4G26530 AT4G32260 AT4G34740 AT4G38970 AT5G14760 AT5G35170 AT1G29880	0	0	3	28	0.938088	0.828121	0.0839576	0.0429102
0.00255364	12	65	Chaperone-mediated protein folding	AT1G80030 AT2G22360 AT3G09440 AT3G12580 AT3G25230 AT4G24280 AT4G37910 AT4G39960 AT5G09590 AT5G49910 AT1G55490 AT5G19855	0	0	0	12	0.659357	0.494226	0.48646	0
0.0025927	18	124	Purine nucleoside triphosphate biosynthetic process	AT1G13440 AT1G32440 AT1G56190 AT1G79550 AT3G04120 AT3G12780 AT4G04640 AT4G24620 AT5G08570 AT5G40810 AT5G42740 AT4G29220 AT2G21330 AT4G00895 AT4G26520 AT4G26530 AT4G32260 AT4G38970	0	0	1	17	0.801185	0.640304	0.253702	0.0201172
0.0025927	18	124	Purine ribonucleoside triphosphate biosynthetic process	AT1G13440 AT1G32440 AT1G56190 AT1G79550 AT3G04120 AT3G12780 AT4G04640 AT4G24620 AT5G08570 AT5G40810 AT5G42740 AT4G29220 AT2G21330 AT4G00895 AT4G26520 AT4G26530 AT4G32260 AT4G38970	0	0	1	17	0.801185	0.640304	0.253702	0.0201172
0.00262953	6	18	Flavonol biosynthetic process	AT1G06000 AT1G30530 AT5G54160 AT5G08640 AT1G78570 AT5G17220	2	1	0	3	0.0103689	0.0394125	0.283383	0.907075
0.00271904	8	32	Anthocyanin-containing compound biosynthetic process	AT5G42800 AT4G22880 AT5G13930 AT1G70000 AT2G28350 AT3G21560 AT4G17880 AT4G31390	2	1	0	5	0.0254723	0.0683665	0.358717	0.807654
0.00271904	10	48	de novo posttranslational protein folding	AT1G80030 AT2G22360 AT3G09440 AT3G12580 AT4G24280 AT4G37910 AT4G39960 AT5G09590 AT5G49910 AT1G55490	0	0	0	10	0.592386	0.433373	0.426132	0
0.00271904	10	48	Chaperone cofactor-dependent protein refolding	AT1G80030 AT2G22360 AT3G09440 AT3G12580 AT4G24280 AT4G37910 AT4G39960 AT5G09590 AT5G49910 AT1G55490	0	0	0	10	0.592386	0.433373	0.426132	0
0.00285162	25	202	Purine nucleoside monophosphate metabolic process	AT1G13440 AT1G32440 AT1G56190 AT1G79550 AT3G04120 AT3G12780 AT3G21110 AT4G04640 AT4G10040 AT4G24620 AT5G08530 AT5G08570 AT5G13440 AT5G40810 AT5G42740 AT5G66760 AT4G29220 AT1G20260 AT2G21330 AT4G00895 AT4G26520 AT4G26530 AT4G32260 AT4G34740 AT4G38970	0	0	3	22	0.893923	0.758319	0.0434176	0.10869
0.00285162	25	202	Purine ribonucleoside monophosphate metabolic process	AT1G13440 AT1G32440 AT1G56190 AT1G79550 AT3G04120 AT3G12780 AT3G21110 AT4G04640 AT4G10040 AT4G24620 AT5G08530 AT5G08570 AT5G13440 AT5G40810 AT5G42740 AT5G66760 AT4G29220 AT1G20260 AT2G21330 AT4G00895 AT4G26520 AT4G26530 AT4G32260 AT4G34740 AT4G38970	0	0	3	22	0.893923	0.758319	0.0434176	0.10869
0.00287887	7	25	Polyamine metabolic process	AT2G16500 AT3G02470 AT3G53180 AT5G15950 AT5G18930 AT5G53120 AT4G08870	1	3	1	2	0.115773	0.000284294	0.0511058	0.995835
0.00288775	63	682	Response to osmotic stress	AT3G03450 AT3G16350 AT5G59720 AT3G08730 AT3G05030 AT1G01060 AT1G01520 AT1G02820 AT1G05690 AT1G07890 AT1G49010 AT1G53240 AT1G58340 AT1G70000 AT2G42540 AT2G46830 AT2G47180 AT3G03250 AT3G03780 AT3G04120 AT3G09600 AT3G21780 AT3G60750 AT4G01070 AT4G01280 AT4G24960 AT4G37910 AT5G01820 AT5G04590 AT5G09590 AT5G09650 AT5G13180 AT5G14200 AT5G17310 AT5G17920 AT5G35630 AT5G41790 AT5G49480 AT5G52310 AT1G10370…	4	4	1	54	0.63803	0.267712	0.860986	0.11047
0.00304246	25	203	Response to wounding	AT4G12030 AT1G01470 AT1G07640 AT1G09340 AT1G16090 AT1G18150 AT1G55480 AT1G74100 AT2G20340 AT2G21970 AT3G17800 AT3G25230 AT3G51420 AT4G02260 AT4G22880 AT4G24350 AT4G28680 AT4G37760 AT5G07690 AT5G13930 AT5G14200 AT5G47910 AT5G52310 AT1G42540 AT5G50100	3	3	0	19	0.162412	0.0464607	0.750523	0.64072
0.00306021	18	126	Nucleobase-containing small molecule biosynthetic process	AT1G13440 AT1G32440 AT1G56190 AT1G79550 AT3G04120 AT3G12780 AT4G24620 AT5G08570 AT5G20070 AT5G42740 AT4G29220 AT2G21330 AT3G02470 AT4G26520 AT4G26530 AT4G38970 AT5G15950 AT5G18930	0	2	1	15	0.801185	0.0738547	0.253702	0.288665
0.00315788	10	49	Amine biosynthetic process	AT2G04400 AT2G16500 AT3G02470 AT5G15950 AT5G18930 AT5G53120 AT4G08870 AT1G75500 AT5G04950 AT4G31500	2	3	3	2	0.0479536	0.00149115	0.00137382	0.999935
0.00315788	10	49	Cellular biogenic amine biosynthetic process	AT2G04400 AT2G16500 AT3G02470 AT5G15950 AT5G18930 AT5G53120 AT4G08870 AT1G75500 AT5G04950 AT4G31500	2	3	3	2	0.0479536	0.00149115	0.00137382	0.999935
0.00316603	23	181	Purine ribonucleoside triphosphate metabolic process	AT1G13440 AT1G32440 AT1G56190 AT1G79550 AT3G04120 AT3G12780 AT4G04640 AT4G10040 AT4G24620 AT5G08530 AT5G08570 AT5G13440 AT5G40810 AT5G42740 AT5G66760 AT4G29220 AT1G20260 AT2G21330 AT4G00895 AT4G26520 AT4G26530 AT4G32260 AT4G38970	0	0	2	21	0.873067	0.72924	0.125029	0.0446869
0.00324129	14	86	Nucleoside diphosphate metabolic process	AT1G13440 AT1G32440 AT1G56190 AT1G79550 AT3G04120 AT3G12780 AT4G24620 AT5G08570 AT5G42740 AT4G29220 AT2G21330 AT4G26520 AT4G26530 AT4G38970	0	0	0	14	0.715325	0.548543	0.540445	0
0.00326965	11	58	Oligosaccharide biosynthetic process	AT1G43670 AT1G78580 AT3G54050 AT3G55800 AT4G22590 AT5G40390 AT5G51460 AT2G35840 AT3G52340 AT4G10120 AT4G17090	1	0	0	10	0.242513	0.464663	0.457133	0.0918949
0.00329643	57	606	Response to salt stress	AT3G03450 AT3G16350 AT5G59720 AT3G05030 AT1G01060 AT1G01520 AT1G02820 AT1G05690 AT1G07890 AT1G49010 AT1G53240 AT1G70000 AT2G42540 AT2G46830 AT2G47180 AT3G03250 AT3G03780 AT3G04120 AT3G08730 AT3G09600 AT3G21780 AT3G60750 AT4G01070 AT4G01280 AT4G24960 AT4G37910 AT5G01820 AT5G04590 AT5G09590 AT5G09650 AT5G13180 AT5G14200 AT5G17310 AT5G17920 AT5G35630 AT5G49480 AT5G52310 AT1G10370 AT1G13930 AT1G15690…	3	4	1	49	0.731978	0.205763	0.82047	0.109232
0.00329887	24	193	Purine-containing compound biosynthetic process	AT1G13440 AT1G32440 AT1G56190 AT1G79550 AT2G35390 AT3G04120 AT3G12780 AT3G21110 AT4G04640 AT4G24620 AT5G08570 AT5G40810 AT5G42740 AT4G29220 AT2G21330 AT3G02470 AT4G00895 AT4G26520 AT4G26530 AT4G32260 AT4G34740 AT4G38970 AT5G15950 AT5G18930	0	2	3	19	0.883963	0.14414	0.0380474	0.484208
0.00344936	6	19	Chlorophyll catabolic process	AT1G19670 AT4G37000 AT4G16690 AT2G20890 AT4G01660 AT4G31390	0	0	0	6	0.416354	0.288822	0.283383	0
0.00344936	6	19	Flavone biosynthetic process	AT1G06000 AT1G30530 AT5G54160 AT5G08640 AT1G78570 AT5G17220	2	1	0	3	0.0103689	0.0394125	0.283383	0.907075
0.00344936	6	19	Flavonol metabolic process	AT1G06000 AT1G30530 AT5G54160 AT5G08640 AT1G78570 AT5G17220	2	1	0	3	0.0103689	0.0394125	0.283383	0.907075
0.00354698	49	503	Polysaccharide metabolic process	AT1G23190 AT1G33170 AT1G70730 AT1G78060 AT2G32530 AT2G32540 AT2G37720 AT3G01510 AT3G03250 AT3G10940 AT3G46970 AT4G24010 AT4G39350 AT5G03650 AT5G09870 AT5G17310 AT5G19730 AT5G51820 AT3G23920 AT3G55800 AT3G55990 AT4G17090 AT5G15740 AT1G03310 AT1G09340 AT1G11720 AT1G32900 AT2G32290 AT2G36870 AT2G40840 AT3G01180 AT3G44990 AT4G00490 AT4G39210 AT5G09760 AT5G13000 AT5G18670 AT5G19220 AT5G24300 AT5G48300…	4	3	2	40	0.413028	0.28527	0.497779	0.363594
0.00354698	5	13	Fat-soluble vitamin metabolic process	AT4G32770 AT1G64970 AT3G63410 AT5G53970 AT4G17600	0	0	0	5	0.361553	0.247254	0.242459	0
0.00354698	5	13	Fat-soluble vitamin biosynthetic process	AT4G32770 AT1G64970 AT3G63410 AT5G53970 AT4G17600	0	0	0	5	0.361553	0.247254	0.242459	0
0.00355599	7	26	Regulation of chlorophyll metabolic process	AT4G17600 AT4G31920 AT2G41680 AT4G14690 AT4G26150 AT4G31390 AT3G22840	1	0	0	6	0.115773	0.328095	0.322096	0.218915
0.00385121	23	184	Purine nucleoside triphosphate metabolic process	AT1G13440 AT1G32440 AT1G56190 AT1G79550 AT3G04120 AT3G12780 AT4G04640 AT4G10040 AT4G24620 AT5G08530 AT5G08570 AT5G13440 AT5G40810 AT5G42740 AT5G66760 AT4G29220 AT1G20260 AT2G21330 AT4G00895 AT4G26520 AT4G26530 AT4G32260 AT4G38970	0	0	2	21	0.873067	0.72924	0.125029	0.0446869
0.00389013	124	1550	Cellular catabolic process	AT1G06430 AT1G07890 AT1G11860 AT1G13440 AT1G19670 AT1G21410 AT1G22430 AT1G32440 AT1G50250 AT1G54500 AT1G56190 AT1G56500 AT1G65960 AT1G78440 AT1G79550 AT2G26080 AT2G26800 AT2G27420 AT2G27920 AT2G30950 AT3G01510 AT3G03710 AT3G04120 AT3G10050 AT3G10940 AT3G12780 AT3G17611 AT3G44310 AT3G46970 AT3G48350 AT3G48610 AT3G52960 AT3G60080 AT3G61590 AT4G02890 AT4G03020 AT4G05050 AT4G08390 AT4G09010 AT4G13930…	5	4	4	111	0.960202	0.820456	0.805412	0.00229149
0.00390961	4	8	Cytochrome b6f complex assembly	AT4G37200 AT5G36120 AT3G17930 AT3G26710	0	0	0	4	0.301607	0.203256	0.199199	0
0.00390961	4	8	Hydrogen sulfide biosynthetic process	AT1G19920 AT2G14750 AT3G22890 AT4G39940	0	0	0	4	0.301607	0.203256	0.199199	0
0.00391526	8	34	Ether metabolic process	AT1G03680 AT1G07700 AT1G43560 AT1G50320 AT1G76080 AT3G02730 AT4G37200 AT5G16400	0	0	0	8	0.512248	0.365199	0.358717	0
0.00393961	21	162	Response to carbohydrate	AT1G16880 AT1G42970 AT1G79550 AT3G04120 AT3G22550 AT3G26650 AT3G62410 AT4G15920 AT4G37680 AT5G01820 AT5G03650 AT5G04140 AT5G20700 AT5G52310 AT1G43670 AT1G73660 AT1G78580 AT2G20890 AT2G28350 AT3G23210 AT5G67030	1	1	0	19	0.548625	0.324335	0.688466	0.0638866
0.00395558	85	995	Ion transport	AT1G55910 AT1G55960 AT1G64780 AT1G68740 AT2G21050 AT2G34960 AT3G02050 AT3G05030 AT3G14810 AT3G21390 AT3G26570 AT3G27170 AT3G56090 AT3G56200 AT4G04640 AT4G13800 AT4G19960 AT5G02180 AT5G12080 AT5G14570 AT5G22830 AT5G40810 AT5G46800 AT1G69870 AT1G72130 AT2G25680 AT2G26900 AT3G01550 AT3G02850 AT3G04110 AT3G47960 AT4G00370 AT4G22120 AT5G12860 AT5G17630 AT5G64290 AT1G01790 AT1G15690 AT1G16310 AT1G19450…	3	3	6	73	0.940539	0.696942	0.175641	0.0773305
0.00405273	12	69	Cellular biogenic amine metabolic process	AT2G04400 AT2G16500 AT3G02470 AT3G53180 AT5G15950 AT5G18930 AT5G53120 AT4G08870 AT1G75500 AT5G04950 AT1G43710 AT4G31500	3	4	3	2	0.0153083	0.000292877	0.0029678	0.999996
0.0041177	3	4	Alanine metabolic process	AT1G17290 AT1G23310 AT1G70580	0	0	0	3	0.236033	0.156686	0.153467	0
0.0041177	3	4	Alanine catabolic process	AT1G17290 AT1G23310 AT1G70580	0	0	0	3	0.236033	0.156686	0.153467	0
0.0041177	3	4	S-adenosylmethioninamine biosynthetic process	AT3G02470 AT5G15950 AT5G18930	0	2	1	0	0.236033	0.000168399	0.0084397	0.992576
0.0041177	3	4	Pyruvate family amino acid metabolic process	AT1G17290 AT1G23310 AT1G70580	0	0	0	3	0.236033	0.156686	0.153467	0
0.0041177	3	4	Pyruvate family amino acid catabolic process	AT1G17290 AT1G23310 AT1G70580	0	0	0	3	0.236033	0.156686	0.153467	0
0.0041177	3	4	Melatonin metabolic process	AT1G32070 AT1G26220 AT5G54160	0	0	0	3	0.236033	0.156686	0.153467	0
0.0041177	3	4	Melatonin biosynthetic process	AT1G32070 AT1G26220 AT5G54160	0	0	0	3	0.236033	0.156686	0.153467	0
0.0041177	3	4	Fructose 1,6-bisphosphate metabolic process	AT1G43670 AT3G54050 AT3G55800	0	0	0	3	0.236033	0.156686	0.153467	0
0.0041177	3	4	L-alanine metabolic process	AT1G17290 AT1G23310 AT1G70580	0	0	0	3	0.236033	0.156686	0.153467	0
0.0041177	3	4	L-alanine catabolic process	AT1G17290 AT1G23310 AT1G70580	0	0	0	3	0.236033	0.156686	0.153467	0
0.0041177	3	4	S-adenosylmethioninamine metabolic process	AT3G02470 AT5G15950 AT5G18930	0	2	1	0	0.236033	0.000168399	0.0084397	0.992576
0.0041177	3	4	Response to UV-A	AT2G21970 AT3G22840 AT4G14690	0	0	0	3	0.236033	0.156686	0.153467	0
0.0041177	3	4	Cellular response to UV-A	AT2G21970 AT3G22840 AT4G14690	0	0	0	3	0.236033	0.156686	0.153467	0
0.0043115	35	330	Ribose phosphate metabolic process	AT1G13440 AT1G32440 AT1G56190 AT1G79550 AT2G35390 AT3G04120 AT3G12780 AT3G21110 AT3G60750 AT4G04640 AT4G10040 AT4G21470 AT4G24620 AT5G08530 AT5G08570 AT5G13440 AT5G24420 AT5G40810 AT5G42740 AT5G61410 AT5G66760 AT1G24280 AT4G29220 AT1G20260 AT2G01290 AT2G21330 AT3G04790 AT4G00895 AT4G02260 AT4G26520 AT4G26530 AT4G32260 AT4G34740 AT4G38970 AT3G23580	0	0	4	31	0.956761	0.863057	0.0386511	0.0691833
0.00434179	6	20	Pigment catabolic process	AT1G19670 AT4G37000 AT4G16690 AT2G20890 AT4G01660 AT4G31390	0	0	0	6	0.416354	0.288822	0.283383	0
0.00453858	131	1661	Organic substance catabolic process	AT1G06430 AT1G09340 AT1G11860 AT1G13440 AT1G19670 AT1G21410 AT1G22430 AT1G23190 AT1G31190 AT1G32440 AT1G50250 AT1G54500 AT1G56190 AT1G56500 AT1G65960 AT1G70730 AT1G78060 AT1G78440 AT1G79550 AT2G26080 AT2G26800 AT2G27420 AT2G27920 AT2G30950 AT3G01510 AT3G02910 AT3G03710 AT3G04120 AT3G10050 AT3G10940 AT3G12780 AT3G17611 AT3G44310 AT3G46970 AT3G48350 AT3G48610 AT3G53180 AT3G60080 AT3G61590 AT3G61820…	3	8	4	116	0.996931	0.2989	0.841378	0.00492537
0.00455537	8	35	Regulation of secondary metabolite biosynthetic process	AT1G03400 AT1G04350 AT5G43450 AT5G59540 AT1G07640 AT2G25450 AT5G07690 AT5G61420	1	1	0	6	0.145873	0.0683665	0.358717	0.517855
0.00461645	13	80	Cellular response to heat	AT3G09440 AT3G12580 AT4G24280 AT4G37910 AT5G09590 AT5G49910 AT5G56000 AT5G56010 AT3G22840 AT3G62410 AT4G14690 AT2G21320 AT3G25230	0	0	0	13	0.688596	0.522156	0.514202	0
0.004858	5	14	Flavin-containing compound biosynthetic process	AT4G21470 AT5G03430 AT5G59750 AT5G64300 AT4G11570	0	0	0	5	0.361553	0.247254	0.242459	0
0.00550711	8	36	Glucose 6-phosphate metabolic process	AT3G60750 AT4G24620 AT5G24420 AT5G42740 AT5G61410 AT1G24280 AT2G01290 AT3G04790	0	0	1	7	0.512248	0.365199	0.0657451	0.17621
0.00563566	6	21	Aromatic amino acid family catabolic process	AT2G20340 AT5G36160 AT5G53970 AT2G37040 AT3G53260 AT5G04230	0	1	0	5	0.416354	0.0394125	0.283383	0.271971
0.00563566	18	134	Ribonucleoside triphosphate biosynthetic process	AT1G13440 AT1G32440 AT1G56190 AT1G79550 AT3G04120 AT3G12780 AT4G04640 AT4G24620 AT5G08570 AT5G40810 AT5G42740 AT4G29220 AT2G21330 AT4G00895 AT4G26520 AT4G26530 AT4G32260 AT4G38970	0	0	1	17	0.801185	0.640304	0.253702	0.0201172
0.00563566	6	21	Protein stabilization	AT5G56000 AT5G56010 AT2G42540 AT5G61670 AT1G79600 AT5G13650	0	1	0	5	0.416354	0.0394125	0.283383	0.271971
0.00563566	6	21	Flavone metabolic process	AT1G06000 AT1G30530 AT5G54160 AT5G08640 AT1G78570 AT5G17220	2	1	0	3	0.0103689	0.0394125	0.283383	0.907075
0.00589008	23	191	Ribonucleoside triphosphate metabolic process	AT1G13440 AT1G32440 AT1G56190 AT1G79550 AT3G04120 AT3G12780 AT4G04640 AT4G10040 AT4G24620 AT5G08530 AT5G08570 AT5G13440 AT5G40810 AT5G42740 AT5G66760 AT4G29220 AT1G20260 AT2G21330 AT4G00895 AT4G26520 AT4G26530 AT4G32260 AT4G38970	0	0	2	21	0.873067	0.72924	0.125029	0.0446869
0.00596475	11	63	Tricarboxylic acid metabolic process	AT3G55410 AT4G24830 AT5G58330 AT5G66760 AT1G53240 AT1G53310 AT2G42600 AT3G09810 AT3G15020 AT5G04950 AT5G09660	2	0	1	8	0.0618338	0.464663	0.116119	0.633748
0.00605674	4	9	Spermidine biosynthetic process	AT3G02470 AT5G15950 AT5G18930 AT2G16500	0	2	1	1	0.301607	0.000645696	0.0162743	0.97465
0.00605674	15	103	Glutamine family amino acid metabolic process	AT1G65960 AT2G16500 AT4G24830 AT5G04140 AT4G08870 AT2G28880 AT3G53180 AT3G55610 AT4G30530 AT4G34740 AT4G37670 AT5G35630 AT5G65010 AT5G12860 AT5G64290	2	1	0	12	0.132338	0.199518	0.565271	0.416715
0.00605674	4	9	Photoprotection	AT3G47860 AT3G22840 AT4G14690 AT5G22830	0	0	0	4	0.301607	0.203256	0.199199	0
0.00605674	4	9	Vitamin B6 metabolic process	AT2G38210 AT2G38230 AT5G01410 AT5G53580	0	0	0	4	0.301607	0.203256	0.199199	0
0.00605674	4	9	Vitamin B6 biosynthetic process	AT2G38210 AT2G38230 AT5G01410 AT5G53580	0	0	0	4	0.301607	0.203256	0.199199	0
0.00605674	4	9	Pyridoxal phosphate metabolic process	AT2G38210 AT2G38230 AT5G01410 AT5G53580	0	0	0	4	0.301607	0.203256	0.199199	0
0.00605674	4	9	Pyridoxal phosphate biosynthetic process	AT2G38210 AT2G38230 AT5G01410 AT5G53580	0	0	0	4	0.301607	0.203256	0.199199	0
0.00605674	4	9	Hydrogen sulfide metabolic process	AT1G19920 AT2G14750 AT3G22890 AT4G39940	0	0	0	4	0.301607	0.203256	0.199199	0
0.00664704	5	15	Tetrahydrofolate interconversion	AT2G44160 AT3G59970 AT4G13930 AT4G32520 AT4G37930	0	0	1	4	0.361553	0.247254	0.0261562	0.337885
0.00753059	19	149	Alcohol metabolic process	AT1G31190 AT2G22240 AT2G29090 AT4G39800 AT5G42810 AT5G58770 AT1G54570 AT3G23410 AT4G17600 AT4G18010 AT1G13930 AT1G66970 AT3G43600 AT5G17230 AT5G51110 AT5G67030 AT1G43710 AT2G18790 AT3G21780	3	1	0	15	0.0742364	0.282768	0.651869	0.476759
0.00761044	18	138	Nucleoside triphosphate biosynthetic process	AT1G13440 AT1G32440 AT1G56190 AT1G79550 AT3G04120 AT3G12780 AT4G04640 AT4G24620 AT5G08570 AT5G40810 AT5G42740 AT4G29220 AT2G21330 AT4G00895 AT4G26520 AT4G26530 AT4G32260 AT4G38970	0	0	1	17	0.801185	0.640304	0.253702	0.0201172
0.00779597	119	1512	Cellular response to chemical stimulus	AT1G07890 AT1G22430 AT1G32440 AT1G53670 AT1G66330 AT2G41370 AT3G03450 AT3G09440 AT3G12580 AT3G17611 AT3G26060 AT3G52960 AT4G08390 AT4G09010 AT4G13930 AT4G14740 AT4G24280 AT4G32520 AT4G35000 AT4G37910 AT4G37930 AT5G07460 AT5G08570 AT5G09590 AT5G14570 AT5G48880 AT5G49910 AT1G21410 AT4G01070 AT4G14030 AT1G04550 AT1G13670 AT1G22690 AT1G42550 AT1G52570 AT1G54200 AT1G68550 AT1G69160 AT1G73680 AT1G75500…	16	8	4	91	0.025898	0.211991	0.775956	0.839557
0.00780948	32	305	Cellular nitrogen compound catabolic process	AT1G13440 AT1G19670 AT1G32440 AT1G56190 AT1G79550 AT3G03710 AT3G04120 AT3G12780 AT3G44310 AT4G24620 AT4G37000 AT5G08570 AT5G20070 AT5G42740 AT4G17050 AT4G29220 AT1G18070 AT2G21330 AT2G32550 AT3G23810 AT4G16690 AT4G26520 AT4G26530 AT4G38970 AT5G53580 AT2G20890 AT3G57190 AT3G61440 AT4G01660 AT4G31390 AT4G31850 AT4G34830	1	0	1	30	0.77335	0.837613	0.521824	0.00844107
0.00783966	7	30	Regulation of isoprenoid metabolic process	AT4G17600 AT1G13930 AT3G03710 AT3G47450 AT4G31390 AT4G32980 AT5G61670	2	0	0	5	0.0169937	0.328095	0.322096	0.590305
0.0081177	25	220	Polysaccharide biosynthetic process	AT1G23190 AT1G70730 AT2G32530 AT2G32540 AT2G37720 AT4G24010 AT4G39350 AT5G09870 AT5G51820 AT3G55800 AT3G55990 AT1G03310 AT1G11720 AT1G32900 AT3G01180 AT4G39210 AT5G03650 AT5G13000 AT5G15740 AT5G19220 AT5G24300 AT5G48300 AT2G41680 AT4G32190 AT5G62220	4	0	0	21	0.0581185	0.758319	0.750523	0.25288
0.00812257	16	117	Drug transmembrane transport	AT1G33110 AT1G58340 AT2G04080 AT2G04100 AT3G21690 AT3G26590 AT4G25640 AT5G44050 AT5G46800 AT5G64290 AT1G80760 AT2G34960 AT2G38330 AT3G21390 AT5G42130 AT1G32080	1	2	1	12	0.404698	0.0549634	0.213	0.617826
0.00844881	11	66	Phenol-containing compound metabolic process	AT2G23590 AT2G23600 AT2G23610 AT4G37150 AT5G62570 AT1G28380 AT2G37040 AT4G13040 AT4G22880 AT4G28680 AT5G67160	3	0	0	8	0.0109398	0.464663	0.457133	0.633748
0.00892112	6	23	Porphyrin-containing compound catabolic process	AT1G19670 AT4G37000 AT4G16690 AT2G20890 AT4G01660 AT4G31390	0	0	0	6	0.416354	0.288822	0.283383	0
0.00892112	5	16	Leucine biosynthetic process	AT5G14200 AT5G23010 AT2G43100 AT3G49680 AT4G13430	2	0	0	3	0.00553762	0.247254	0.242459	0.747328
0.00892112	6	23	Tetrapyrrole catabolic process	AT1G19670 AT4G37000 AT4G16690 AT2G20890 AT4G01660 AT4G31390	0	0	0	6	0.416354	0.288822	0.283383	0
0.00892112	8	39	Regulation of sulfur metabolic process	AT1G03400 AT1G04350 AT5G43450 AT5G59540 AT1G07640 AT2G25450 AT5G07690 AT5G61420	1	1	0	6	0.145873	0.0683665	0.358717	0.517855
0.0089459	3	5	Cinnamic acid biosynthetic process	AT2G37040 AT3G53260 AT5G04230	0	1	0	2	0.236033	0.00881164	0.153467	0.521508
0.0089459	3	5	NADH dehydrogenase complex (plastoquinone) assembly	AT1G70760 AT4G37925 AT5G58260	0	0	0	3	0.236033	0.156686	0.153467	0
0.0089459	3	5	Regulation of ATP metabolic process	AT1G56190 AT1G79550 AT3G12780	0	0	0	3	0.236033	0.156686	0.153467	0
0.00912206	9	48	Salicylic acid metabolic process	AT2G23590 AT2G23600 AT2G23610 AT4G37150 AT5G62570 AT1G28380 AT2G37040 AT4G13040 AT5G67160	1	0	0	8	0.177321	0.400254	0.39336	0.141835
0.00919485	4	10	Chorismate biosynthetic process	AT1G48850 AT2G45300 AT3G06350 AT1G22410	1	0	0	3	0.0393089	0.203256	0.199199	0.419774
0.0105353	9	49	Glutamine metabolic process	AT5G04140 AT2G28880 AT3G53180 AT4G30530 AT4G34740 AT5G35630 AT5G65010 AT5G12860 AT5G64290	0	1	0	8	0.554114	0.0847582	0.39336	0.141835
0.010725	23	201	Nucleoside triphosphate metabolic process	AT1G13440 AT1G32440 AT1G56190 AT1G79550 AT3G04120 AT3G12780 AT4G04640 AT4G10040 AT4G24620 AT5G08530 AT5G08570 AT5G13440 AT5G40810 AT5G42740 AT5G66760 AT4G29220 AT1G20260 AT2G21330 AT4G00895 AT4G26520 AT4G26530 AT4G32260 AT4G38970	0	0	2	21	0.873067	0.72924	0.125029	0.0446869
0.0108049	14	99	Oligosaccharide metabolic process	AT1G43670 AT1G78580 AT3G54050 AT3G55800 AT4G22590 AT5G40390 AT5G51460 AT2G40840 AT1G71880 AT2G35840 AT3G52340 AT4G10120 AT4G17090 AT3G03250	1	0	1	12	0.341118	0.548543	0.173035	0.21053
0.0112163	7	32	Tetrahydrofolate metabolic process	AT2G44160 AT3G59970 AT4G13930 AT4G32520 AT4G37930 AT2G24580 AT2G28880	0	0	1	6	0.466451	0.328095	0.0511058	0.218915
0.0112798	22	190	Defense response, incompatible interaction	AT1G20020 AT3G01500 AT5G42740 AT5G58260 AT5G48485 AT1G74100 AT3G05180 AT3G19380 AT4G37150 AT1G49780 AT1G55490 AT1G56510 AT3G44480 AT3G46530 AT4G16890 AT4G16950 AT4G35450 AT4G37000 AT4G37460 AT5G45410 AT5G60600 AT5G62570	1	0	1	20	0.574331	0.713415	0.335045	0.0534704
0.0115897	102	1284	Response to biotic stimulus	AT2G41370 AT3G12780 AT3G56090 AT4G23250 AT1G20020 AT3G01500 AT3G44480 AT5G42740 AT5G58260 AT5G67160 AT4G35090 AT5G48485 AT5G53760 AT1G01470 AT1G07640 AT1G09340 AT1G10760 AT1G13440 AT1G31580 AT1G32060 AT1G53240 AT1G58340 AT1G59740 AT1G64780 AT1G71880 AT1G74100 AT1G79550 AT2G21050 AT2G29650 AT2G30860 AT2G39210 AT2G39730 AT2G40460 AT2G43710 AT3G01480 AT3G04790 AT3G05180 AT3G09440 AT3G12580 AT3G15020…	10	7	4	81	0.258762	0.202123	0.650602	0.569546
0.0115897	5	17	De-etiolation	AT1G10370 AT2G04030 AT4G37470 AT4G38740 AT5G23060	1	0	0	4	0.0618232	0.247254	0.242459	0.337885
0.0115897	5	17	Galactose catabolic process	AT1G09340 AT1G23190 AT1G70730 AT3G63140 AT5G51820	0	0	0	5	0.361553	0.247254	0.242459	0
0.0115897	5	17	Flavin-containing compound metabolic process	AT4G21470 AT5G03430 AT5G59750 AT5G64300 AT4G11570	0	0	0	5	0.361553	0.247254	0.242459	0
0.0115897	5	17	Photosystem I assembly	AT5G44650 AT2G30950 AT2G34860 AT4G15510 AT5G42270	0	0	0	5	0.361553	0.247254	0.242459	0
0.0116569	32	314	Purine-containing compound metabolic process	AT1G13440 AT1G32440 AT1G56190 AT1G79550 AT2G35390 AT3G04120 AT3G12780 AT3G21110 AT3G23810 AT4G04640 AT4G10040 AT4G24620 AT5G08530 AT5G08570 AT5G13440 AT5G40810 AT5G42740 AT5G66760 AT4G17050 AT4G29220 AT1G20260 AT2G21330 AT3G02470 AT4G00895 AT4G02260 AT4G26520 AT4G26530 AT4G32260 AT4G34740 AT4G38970 AT5G15950 AT5G18930	0	2	4	26	0.943403	0.258716	0.0273634	0.386539
0.0119148	101	1271	Response to external biotic stimulus	AT2G41370 AT3G12780 AT3G56090 AT4G23250 AT1G20020 AT3G01500 AT3G44480 AT5G42740 AT5G58260 AT5G67160 AT4G35090 AT5G48485 AT1G01470 AT1G07640 AT1G09340 AT1G10760 AT1G13440 AT1G31580 AT1G32060 AT1G53240 AT1G58340 AT1G59740 AT1G64780 AT1G71880 AT1G74100 AT1G79550 AT2G21050 AT2G29650 AT2G30860 AT2G39210 AT2G39730 AT2G40460 AT2G43710 AT3G01480 AT3G04790 AT3G05180 AT3G09440 AT3G12580 AT3G15020 AT3G27850…	10	7	4	80	0.248597	0.194987	0.642006	0.58884
0.0119148	101	1271	Response to other organism	AT2G41370 AT3G12780 AT3G56090 AT4G23250 AT1G20020 AT3G01500 AT3G44480 AT5G42740 AT5G58260 AT5G67160 AT4G35090 AT5G48485 AT1G01470 AT1G07640 AT1G09340 AT1G10760 AT1G13440 AT1G31580 AT1G32060 AT1G53240 AT1G58340 AT1G59740 AT1G64780 AT1G71880 AT1G74100 AT1G79550 AT2G21050 AT2G29650 AT2G30860 AT2G39210 AT2G39730 AT2G40460 AT2G43710 AT3G01480 AT3G04790 AT3G05180 AT3G09440 AT3G12580 AT3G15020 AT3G27850…	10	7	4	80	0.248597	0.194987	0.642006	0.58884
0.0124564	38	393	Immune response	AT1G28380 AT1G61370 AT1G61380 AT2G41370 AT1G20020 AT2G37220 AT3G01500 AT5G42740 AT5G45060 AT5G58260 AT3G46530 AT4G37150 AT4G38740 AT5G15090 AT5G48485 AT5G56010 AT1G74100 AT3G05180 AT4G31500 AT3G19380 AT1G42540 AT1G49780 AT1G55490 AT1G56510 AT3G44480 AT3G61440 AT4G16890 AT4G16950 AT4G35450 AT4G37000 AT4G37460 AT5G07690 AT5G44870 AT5G45410 AT5G60600 AT5G61420 AT5G62570 AT4G37930	4	1	2	31	0.224199	0.628009	0.337952	0.368496
0.0124564	21	180	Cellular oxidant detoxification	AT1G07890 AT1G73680 AT2G30860 AT2G34060 AT2G37240 AT2G41680 AT3G24170 AT3G26060 AT3G29200 AT3G52880 AT3G52960 AT3G54660 AT3G61770 AT4G08390 AT4G09010 AT4G31870 AT4G35000 AT4G35090 AT5G06290 AT5G47910 AT5G65840	0	0	1	20	0.848112	0.696664	0.314862	0.0104913
0.0125139	22	192	Cellular detoxification	AT1G22430 AT1G07890 AT1G73680 AT2G30860 AT2G34060 AT2G37240 AT2G41680 AT3G24170 AT3G26060 AT3G29200 AT3G52880 AT3G52960 AT3G54660 AT3G61770 AT4G08390 AT4G09010 AT4G31870 AT4G35000 AT4G35090 AT5G06290 AT5G47910 AT5G65840	0	0	1	21	0.861149	0.713415	0.335045	0.00844468
0.0127814	44	473	Cation transmembrane transport	AT1G55910 AT1G64780 AT3G05030 AT3G21390 AT4G04640 AT5G40810 AT5G46800 AT1G01790 AT1G15690 AT1G16310 AT1G19450 AT1G20260 AT1G42540 AT1G58340 AT1G59740 AT1G64150 AT1G68570 AT1G69870 AT1G72130 AT2G34960 AT2G40460 AT2G46450 AT3G02050 AT3G02850 AT3G04110 AT3G21670 AT3G27170 AT3G46900 AT3G53960 AT4G00895 AT4G04850 AT4G13800 AT4G19960 AT4G22200 AT4G32260 AT4G34720 AT4G35290 AT4G37270 AT5G17010 AT5G26820…	2	1	5	36	0.740281	0.706644	0.0300903	0.35261
0.0130966	4	11	Spermine metabolic process	AT3G02470 AT5G15950 AT5G18930 AT5G53120	0	2	1	1	0.301607	0.000645696	0.0162743	0.97465
0.0130966	4	11	Isopentenyl diphosphate biosynthetic process, methylerythritol 4-phosphate pathway	AT5G60600 AT4G34350 AT3G03710 AT3G47450	1	0	0	3	0.0393089	0.203256	0.199199	0.419774
0.0130966	4	11	Nitrogen utilization	AT5G04140 AT5G12860 AT5G64290 AT5G35630	0	0	0	4	0.301607	0.203256	0.199199	0
0.0130966	4	11	Aldehyde biosynthetic process	AT2G38210 AT2G38230 AT5G01410 AT5G53580	0	0	0	4	0.301607	0.203256	0.199199	0
0.0131408	6	25	Leucine metabolic process	AT2G26800 AT5G14200 AT5G23010 AT2G43100 AT3G49680 AT4G13430	2	0	0	4	0.0103689	0.288822	0.283383	0.667455
0.0131408	6	25	Unsaturated fatty acid biosynthetic process	AT3G15850 AT3G11170 AT4G30950 AT5G05580 AT4G27030 AT2G43710	0	0	0	6	0.416354	0.288822	0.283383	0
0.0131408	6	25	Regulation of anthocyanin metabolic process	AT5G13930 AT4G31920 AT1G70000 AT2G28350 AT4G31390 AT5G11260	2	1	0	3	0.0103689	0.0394125	0.283383	0.907075
0.0131408	6	25	Monosaccharide catabolic process	AT1G09340 AT1G23190 AT1G70730 AT3G63140 AT5G51820 AT5G61410	0	0	0	6	0.416354	0.288822	0.283383	0
0.015043	2	2	Menaquinone metabolic process	AT1G60550 AT1G68890	0	0	0	2	0.164301	0.107395	0.105125	0
0.015043	2	2	Menaquinone biosynthetic process	AT1G60550 AT1G68890	0	0	0	2	0.164301	0.107395	0.105125	0
0.015043	2	2	Xanthophyll cycle	AT1G08550 AT4G00370	0	0	0	2	0.164301	0.107395	0.105125	0
0.015043	2	2	Response to selenium ion	AT4G14030 AT1G08490	1	0	0	1	0.00736753	0.107395	0.105125	0.647899
0.015043	37	385	Innate immune response	AT1G28380 AT1G61370 AT1G61380 AT2G41370 AT1G20020 AT2G37220 AT3G01500 AT5G42740 AT5G45060 AT5G58260 AT3G46530 AT4G37150 AT4G38740 AT5G15090 AT5G48485 AT5G56010 AT1G74100 AT3G05180 AT4G31500 AT3G19380 AT1G42540 AT1G49780 AT1G55490 AT1G56510 AT3G44480 AT4G16890 AT4G16950 AT4G35450 AT4G37000 AT4G37460 AT5G07690 AT5G44870 AT5G45410 AT5G60600 AT5G61420 AT5G62570 AT4G37930	4	1	1	31	0.208278	0.61341	0.601181	0.244972
0.015043	2	2	Primary amino compound metabolic process	AT1G43710 AT4G28680	2	0	0	0	0	0.107395	0.105125	0.961945
0.015043	2	2	Regulation of tocopherol cyclase activity	AT4G31390 AT1G79600	0	0	0	2	0.164301	0.107395	0.105125	0
0.0154578	8	43	Sucrose metabolic process	AT1G43670 AT3G54050 AT3G55800 AT1G71880 AT2G35840 AT3G52340 AT4G10120 AT3G03250	0	0	1	7	0.512248	0.365199	0.0657451	0.17621
0.0154578	21	184	Purine nucleotide biosynthetic process	AT1G13440 AT1G32440 AT1G56190 AT1G79550 AT2G35390 AT3G04120 AT3G12780 AT3G21110 AT4G04640 AT4G24620 AT5G08570 AT5G40810 AT5G42740 AT4G29220 AT2G21330 AT4G00895 AT4G26520 AT4G26530 AT4G32260 AT4G34740 AT4G38970	0	0	2	19	0.848112	0.696664	0.10151	0.0638866
0.0154578	10	62	Regulation of secondary metabolic process	AT1G03400 AT1G04350 AT5G43450 AT5G59540 AT1G13930 AT1G07640 AT2G25450 AT4G32980 AT5G07690 AT5G61420	2	1	0	7	0.0479536	0.102181	0.426132	0.692614
0.0154705	3	6	Regulation of nucleotide metabolic process	AT1G56190 AT1G79550 AT3G12780	0	0	0	3	0.236033	0.156686	0.153467	0
0.0154705	3	6	Homoserine biosynthetic process	AT3G02020 AT4G19710 AT5G21060	1	0	0	2	0.0208378	0.156686	0.153467	0.521508
0.0154705	3	6	Cinnamic acid metabolic process	AT2G37040 AT3G53260 AT5G04230	0	1	0	2	0.236033	0.00881164	0.153467	0.521508
0.0154705	3	6	Cellular response to high light intensity	AT2G21970 AT3G22840 AT4G14690	0	0	0	3	0.236033	0.156686	0.153467	0
0.0154705	3	6	Regulation of purine nucleotide metabolic process	AT1G56190 AT1G79550 AT3G12780	0	0	0	3	0.236033	0.156686	0.153467	0
0.0154705	3	6	Positive regulation of chlorophyll biosynthetic process	AT4G17600 AT4G26150 AT4G31390	0	0	0	3	0.236033	0.156686	0.153467	0
0.0155041	6	26	Pentose-phosphate shunt	AT3G60750 AT5G24420 AT5G61410 AT1G24280 AT2G01290 AT3G04790	0	0	1	5	0.416354	0.288822	0.0378412	0.271971
0.0155041	6	26	Regulation of flavonoid biosynthetic process	AT2G26170 AT5G13930 AT1G70000 AT2G28350 AT4G31390 AT5G17220	2	1	0	3	0.0103689	0.0394125	0.283383	0.907075
0.0155041	6	26	Unsaturated fatty acid metabolic process	AT3G15850 AT3G11170 AT4G30950 AT5G05580 AT4G27030 AT2G43710	0	0	0	6	0.416354	0.288822	0.283383	0
0.0155041	14	104	Organic acid transmembrane transport	AT2G21050 AT3G56200 AT5G02180 AT5G46800 AT2G26900 AT3G01550 AT4G00370 AT5G12860 AT5G17630 AT5G64290 AT2G34960 AT2G41050 AT5G19500 AT1G32080	0	1	1	12	0.715325	0.179117	0.173035	0.21053
0.0155041	14	104	Carboxylic acid transmembrane transport	AT2G21050 AT3G56200 AT5G02180 AT5G46800 AT2G26900 AT3G01550 AT4G00370 AT5G12860 AT5G17630 AT5G64290 AT2G34960 AT2G41050 AT5G19500 AT1G32080	0	1	1	12	0.715325	0.179117	0.173035	0.21053
0.0163852	37	388	Anion transport	AT1G55960 AT1G68740 AT2G21050 AT2G34960 AT3G14810 AT3G21390 AT3G26570 AT3G27170 AT3G56200 AT5G02180 AT5G12080 AT5G14570 AT5G46800 AT1G69870 AT1G72130 AT2G25680 AT2G26900 AT3G01550 AT3G47960 AT4G00370 AT5G12860 AT5G17630 AT5G64290 AT1G80300 AT1G80760 AT2G40900 AT2G41050 AT3G51895 AT4G27720 AT4G29070 AT4G36640 AT5G10180 AT5G15090 AT5G19500 AT5G36940 AT1G32080 AT5G58140	0	1	3	33	0.963866	0.61341	0.13753	0.0520208
0.0174239	28	273	Response to extracellular stimulus	AT1G68740 AT4G33630 AT1G53310 AT1G09340 AT1G19920 AT1G55920 AT1G68010 AT1G80760 AT2G15970 AT2G29630 AT3G03250 AT3G07700 AT3G22550 AT4G15920 AT4G35090 AT5G20700 AT5G67370 AT1G23010 AT1G32080 AT1G79600 AT2G16430 AT2G20610 AT3G03710 AT3G28270 AT4G31390 AT2G22240 AT5G07690 AT5G61420	3	0	0	25	0.216084	0.796187	0.78881	0.0688747
0.0175414	4	12	Drought recovery	AT2G42540 AT2G37040 AT4G03260 AT5G07690	1	1	0	2	0.0393089	0.0169776	0.199199	0.826713
0.0175414	4	12	Cellular response to red light	AT3G22840 AT4G14690 AT2G39840 AT2G18790	0	0	1	3	0.301607	0.203256	0.0162743	0.419774
0.0176387	23	211	Cellular response to extracellular stimulus	AT1G68740 AT1G53310 AT1G09340 AT1G19920 AT1G55920 AT1G68010 AT1G80760 AT2G15970 AT3G03250 AT4G15920 AT4G35090 AT1G23010 AT4G33630 AT1G32080 AT1G79600 AT2G16430 AT2G20610 AT3G03710 AT3G28270 AT4G31390 AT2G22240 AT5G07690 AT5G61420	3	0	0	20	0.129753	0.72924	0.721216	0.145697
0.017942	21	187	Reactive oxygen species metabolic process	AT1G07890 AT3G03450 AT3G52960 AT4G08390 AT4G09010 AT4G35000 AT4G35090 AT5G06290 AT2G30950 AT3G47450 AT2G34060 AT2G41680 AT5G47910 AT1G66330 AT2G20890 AT3G14415 AT3G14420 AT3G27820 AT5G51720 AT3G27690 AT3G52880	0	2	1	18	0.848112	0.106709	0.314862	0.193294
0.0185014	9	54	Cellular polysaccharide catabolic process	AT3G01510 AT3G10940 AT3G46970 AT3G23920 AT4G17090 AT1G10760 AT1G43670 AT1G69830 AT2G40840	0	0	0	9	0.554114	0.400254	0.39336	0
0.0185392	31	313	Monovalent inorganic cation transport	AT3G02050 AT3G05030 AT4G04640 AT4G19960 AT5G40810 AT3G02850 AT3G04110 AT1G01790 AT1G15690 AT1G19450 AT1G20260 AT1G59740 AT1G68570 AT1G69870 AT1G72130 AT2G29650 AT2G40460 AT3G21670 AT3G27170 AT3G53960 AT4G00895 AT4G04850 AT4G22200 AT4G32260 AT4G34720 AT5G02940 AT5G12860 AT5G17010 AT5G56090 AT5G64290 AT1G02410	1	1	4	25	0.757882	0.516687	0.0241315	0.419734
0.0185392	6	27	Callose deposition in cell wall	AT3G03250 AT5G17310 AT1G24100 AT4G26850 AT4G31500 AT5G61130	1	1	0	4	0.0875503	0.0394125	0.283383	0.667455
0.0185392	6	27	Reactive oxygen species biosynthetic process	AT3G47450 AT4G35090 AT2G20890 AT3G14415 AT3G14420 AT3G27690	0	1	0	5	0.416354	0.0394125	0.283383	0.271971
0.0192785	30	301	Heterocycle catabolic process	AT1G13440 AT1G19670 AT1G32440 AT1G56190 AT1G79550 AT3G03710 AT3G04120 AT3G12780 AT4G24620 AT4G37000 AT5G08570 AT5G20070 AT5G42740 AT4G17050 AT4G29220 AT1G18070 AT2G21330 AT2G32550 AT3G23810 AT4G16690 AT4G26520 AT4G26530 AT4G38970 AT5G53580 AT2G20890 AT3G57190 AT4G01660 AT4G31390 AT4G31850 AT4G34830	1	0	0	29	0.741508	0.818075	0.811011	0.00148804
0.0201735	11	75	Response to nematode	AT1G58340 AT1G59740 AT1G64780 AT1G71880 AT2G21050 AT2G29650 AT2G40460 AT5G12860 AT5G64290 AT5G64840 AT5G61410	1	1	1	8	0.242513	0.12047	0.116119	0.633748
0.0205838	23	214	Anion transmembrane transport	AT2G21050 AT3G21390 AT3G26570 AT3G27170 AT3G56200 AT5G02180 AT5G46800 AT2G26900 AT3G01550 AT4G00370 AT5G12860 AT5G17630 AT5G64290 AT1G68740 AT1G80760 AT2G34960 AT2G41050 AT3G51895 AT5G10180 AT5G15090 AT5G19500 AT1G32080 AT5G58140	0	1	2	20	0.873067	0.365246	0.125029	0.145697
0.020609	9	55	Glucan catabolic process	AT3G01510 AT3G10940 AT3G46970 AT3G23920 AT4G17090 AT1G10760 AT1G43670 AT1G69830 AT2G40840	0	0	0	9	0.554114	0.400254	0.39336	0
0.020609	9	55	Indole-containing compound biosynthetic process	AT2G04400 AT1G32070 AT4G31500 AT1G26220 AT1G75500 AT5G54160 AT2G20610 AT4G30530 AT3G44310	1	1	1	6	0.177321	0.0847582	0.0815719	0.751121
0.021235	20	178	Purine ribonucleotide biosynthetic process	AT1G13440 AT1G32440 AT1G56190 AT1G79550 AT3G04120 AT3G12780 AT3G21110 AT4G04640 AT4G24620 AT5G08570 AT5G40810 AT5G42740 AT4G29220 AT2G21330 AT4G00895 AT4G26520 AT4G26530 AT4G32260 AT4G34740 AT4G38970	0	0	2	18	0.833851	0.678934	0.0904865	0.0762111
0.0219435	6	28	Regulation of protein stability	AT5G56000 AT5G56010 AT2G42540 AT5G61670 AT1G79600 AT5G13650	0	1	0	5	0.416354	0.0394125	0.283383	0.271971
0.0219435	6	28	Response to freezing	AT3G27660 AT2G42540 AT2G40150 AT3G55990 AT3G06510 AT1G12860	2	2	0	2	0.0103689	0.00296771	0.283383	0.984506
0.0219435	6	28	Cell wall thickening	AT3G03250 AT5G17310 AT1G24100 AT4G26850 AT4G31500 AT5G61130	1	1	0	4	0.0875503	0.0394125	0.283383	0.667455
0.0229676	7	37	NADP metabolic process	AT3G60750 AT5G20070 AT5G24420 AT5G61410 AT1G24280 AT2G01290 AT3G04790	0	0	1	6	0.466451	0.328095	0.0511058	0.218915
0.0229796	9	56	Cellular hormone metabolic process	AT5G19040 AT1G32070 AT1G26220 AT2G41510 AT3G63440 AT5G54160 AT2G20610 AT4G31500 AT3G44310	1	1	0	7	0.177321	0.0847582	0.39336	0.451207
0.0230146	22	204	Ribose phosphate biosynthetic process	AT1G13440 AT1G32440 AT1G56190 AT1G79550 AT2G35390 AT3G04120 AT3G12780 AT3G21110 AT4G04640 AT4G21470 AT4G24620 AT5G08570 AT5G40810 AT5G42740 AT4G29220 AT2G21330 AT4G00895 AT4G26520 AT4G26530 AT4G32260 AT4G34740 AT4G38970	0	0	2	20	0.861149	0.713415	0.113036	0.0534704
0.0230146	22	204	Cellular response to toxic substance	AT1G22430 AT1G07890 AT1G73680 AT2G30860 AT2G34060 AT2G37240 AT2G41680 AT3G24170 AT3G26060 AT3G29200 AT3G52880 AT3G52960 AT3G54660 AT3G61770 AT4G08390 AT4G09010 AT4G31870 AT4G35000 AT4G35090 AT5G06290 AT5G47910 AT5G65840	0	0	1	21	0.861149	0.713415	0.335045	0.00844468
0.0230917	4	13	Riboflavin metabolic process	AT5G59750 AT5G64300 AT4G11570 AT4G21470	0	0	0	4	0.301607	0.203256	0.199199	0
0.0230917	4	13	Riboflavin biosynthetic process	AT5G59750 AT5G64300 AT4G11570 AT4G21470	0	0	0	4	0.301607	0.203256	0.199199	0
0.0232838	17	144	Drug transport	AT1G33110 AT1G58340 AT2G04080 AT2G04100 AT2G34960 AT3G21690 AT3G26590 AT4G25640 AT5G44050 AT5G46800 AT5G64290 AT1G80300 AT1G80760 AT2G38330 AT3G21390 AT5G42130 AT1G32080	1	2	1	13	0.435375	0.0640863	0.233299	0.56954
0.0236149	23	217	Cellular response to external stimulus	AT1G68740 AT1G53310 AT1G09340 AT1G19920 AT1G55920 AT1G68010 AT1G80760 AT2G15970 AT3G03250 AT4G15920 AT4G35090 AT1G23010 AT4G33630 AT1G32080 AT1G79600 AT2G16430 AT2G20610 AT3G03710 AT3G28270 AT4G31390 AT2G22240 AT5G07690 AT5G61420	3	0	0	20	0.129753	0.72924	0.721216	0.145697
0.0236726	3	7	Inositol biosynthetic process	AT2G22240 AT4G39800 AT1G31190	0	0	0	3	0.236033	0.156686	0.153467	0
0.0236726	3	7	L-serine catabolic process	AT4G13930 AT4G32520 AT4G37930	0	0	1	2	0.236033	0.156686	0.0084397	0.521508
0.0236726	3	7	Pyridoxine biosynthetic process	AT2G38210 AT2G38230 AT5G01410	0	0	0	3	0.236033	0.156686	0.153467	0
0.0236726	3	7	Thiamine biosynthetic process	AT3G24030 AT2G29630 AT5G54770	0	0	0	3	0.236033	0.156686	0.153467	0
0.0236726	3	7	Chloroplast mRNA processing	AT2G41720 AT5G08720 AT5G42310	0	0	0	3	0.236033	0.156686	0.153467	0
0.0236726	3	7	Glycine biosynthetic process from serine	AT4G13930 AT4G32520 AT4G37930	0	0	1	2	0.236033	0.156686	0.0084397	0.521508
0.0236726	3	7	Thiamine-containing compound biosynthetic process	AT3G24030 AT2G29630 AT5G54770	0	0	0	3	0.236033	0.156686	0.153467	0
0.0236726	3	7	Positive regulation of tetrapyrrole biosynthetic process	AT4G17600 AT4G26150 AT4G31390	0	0	0	3	0.236033	0.156686	0.153467	0
0.0236726	3	7	Response to tetrahydrofolate	AT4G13930 AT4G32520 AT4G37930	0	0	1	2	0.236033	0.156686	0.0084397	0.521508
0.0236726	3	7	Cellular response to tetrahydrofolate	AT4G13930 AT4G32520 AT4G37930	0	0	1	2	0.236033	0.156686	0.0084397	0.521508
0.0239992	12	88	Cellular amine metabolic process	AT2G04400 AT2G16500 AT3G02470 AT3G53180 AT5G15950 AT5G18930 AT5G53120 AT4G08870 AT1G75500 AT5G04950 AT1G43710 AT4G31500	3	4	3	2	0.0153083	0.000292877	0.0029678	0.999996
0.0243407	8	47	Nitrogen cycle metabolic process	AT4G24830 AT1G68570 AT1G69870 AT1G71500 AT2G15620 AT3G21670 AT4G08870 AT5G14570	1	0	1	6	0.145873	0.365199	0.0657451	0.517855
0.0247777	9	57	Tricarboxylic acid cycle	AT3G55410 AT5G58330 AT5G66760 AT1G53240 AT1G53310 AT2G42600 AT3G09810 AT3G15020 AT5G09660	2	0	0	7	0.0358069	0.400254	0.39336	0.451207
0.0247777	9	57	Citrate metabolic process	AT3G55410 AT5G58330 AT5G66760 AT1G53240 AT1G53310 AT2G42600 AT3G09810 AT3G15020 AT5G09660	2	0	0	7	0.0358069	0.400254	0.39336	0.451207

## Sheet: Genes_Cot(DOWN)
Gene ID	Dependence
AT1G01050	PIFs and YUCs
AT1G02350	PIFs and YUCs
AT1G02970	PIFs and YUCs
AT1G07360	PIFs and YUCs
AT1G11090	PIFs and YUCs
AT1G13560	PIFs and YUCs
AT1G15310	PIFs and YUCs
AT1G20720	PIFs and YUCs
AT1G42560	PIFs and YUCs
AT1G49780	PIFs and YUCs
AT1G53920	PIFs and YUCs
AT1G64790	PIFs and YUCs
AT1G67530	PIFs and YUCs
AT1G68740	PIFs and YUCs
AT1G69588	PIFs and YUCs
AT1G70940	PIFs and YUCs
AT1G75000	PIFs and YUCs
AT1G76340	PIFs and YUCs
AT1G79490	PIFs and YUCs
AT1G80480	PIFs and YUCs
AT2G25060	PIFs and YUCs
AT2G29340	PIFs and YUCs
AT2G29760	PIFs and YUCs
AT2G31410	PIFs and YUCs
AT2G34400	PIFs and YUCs
AT2G34960	PIFs and YUCs
AT2G36490	PIFs and YUCs
AT2G37770	PIFs and YUCs
AT2G37960	PIFs and YUCs
AT2G42200	PIFs and YUCs
AT2G42490	PIFs and YUCs
AT2G44260	PIFs and YUCs
AT2G47010	PIFs and YUCs
AT3G02060	PIFs and YUCs
AT3G05050	PIFs and YUCs
AT3G10150	PIFs and YUCs
AT3G12280	PIFs and YUCs
AT3G18710	PIFs and YUCs
AT3G19760	PIFs and YUCs
AT3G20240	PIFs and YUCs
AT3G28580	PIFs and YUCs
AT3G44610	PIFs and YUCs
AT3G46900	PIFs and YUCs
AT3G51450	PIFs and YUCs
AT3G55050	PIFs and YUCs
AT3G58060	PIFs and YUCs
AT3G58560	PIFs and YUCs
AT4G00440	PIFs and YUCs
AT4G00620	PIFs and YUCs
AT4G02850	PIFs and YUCs
AT4G03080	PIFs and YUCs
AT4G10360	PIFs and YUCs
AT4G12000	PIFs and YUCs
AT4G17460	PIFs and YUCs
AT4G17760	PIFs and YUCs
AT4G18630	PIFs and YUCs
AT4G29170	PIFs and YUCs
AT4G31910	PIFs and YUCs
AT4G36080	PIFs and YUCs
AT4G37330	PIFs and YUCs
AT4G39400	PIFs and YUCs
AT4G39795	PIFs and YUCs
AT5G01730	PIFs and YUCs
AT5G08070	PIFs and YUCs
AT5G13180	PIFs and YUCs
AT5G16530	PIFs and YUCs
AT5G24380	PIFs and YUCs
AT5G26110	PIFs and YUCs
AT5G27270	PIFs and YUCs
AT5G28150	PIFs and YUCs
AT5G37380	PIFs and YUCs
AT5G41400	PIFs and YUCs
AT5G41690	PIFs and YUCs
AT5G42940	PIFs and YUCs
AT5G45400	PIFs and YUCs
AT5G45720	PIFs and YUCs
AT5G49160	PIFs and YUCs
AT5G49220	PIFs and YUCs
AT5G52320	PIFs and YUCs
AT5G52940	PIFs and YUCs
AT5G54900	PIFs and YUCs
AT5G56740	PIFs and YUCs
AT5G58320	PIFs and YUCs
AT5G59430	PIFs and YUCs
AT5G60370	PIFs and YUCs
AT5G62410	PIFs and YUCs
AT5G63060	PIFs and YUCs
AT5G63700	PIFs and YUCs
AT5G66580	PIFs and YUCs
AT5G66750	PIFs and YUCs
AT5G66900	PIFs and YUCs
AT1G06080	YUCs only
AT1G06270	YUCs only
AT1G26790	YUCs only
AT1G30470	YUCs only
AT1G45207	YUCs only
AT1G47580	YUCs only
AT1G49750	YUCs only
AT1G61000	YUCs only
AT1G66200	YUCs only
AT1G70260	YUCs only
AT2G14750	YUCs only
AT2G17630	YUCs only
AT2G27040	YUCs only
AT2G37690	YUCs only
AT3G11470	YUCs only
AT3G25030	YUCs only
AT3G51800	YUCs only
AT3G55010	YUCs only
AT3G57190	YUCs only
AT3G58990	YUCs only
AT3G59970	YUCs only
AT4G09510	YUCs only
AT4G13460	YUCs only
AT4G14150	YUCs only
AT4G14770	YUCs only
AT4G15810	YUCs only
AT4G30290	YUCs only
AT4G37640	YUCs only
AT5G01890	YUCs only
AT5G07180	YUCs only
AT5G08740	YUCs only
AT5G09860	YUCs only
AT5G18670	YUCs only
AT5G44635	YUCs only
AT5G46230	YUCs only
AT5G46280	YUCs only
AT5G48850	YUCs only
AT5G49230	YUCs only
AT5G63050	YUCs only
AT5G63940	YUCs only
AT1G01060	Netiher
AT1G01320	Netiher
AT1G01390	Netiher
AT1G01420	Netiher
AT1G01520	Netiher
AT1G02820	Netiher
AT1G03055	Netiher
AT1G03310	Netiher
AT1G03630	Netiher
AT1G04350	Netiher
AT1G04520	Netiher
AT1G04530	Netiher
AT1G04550	Netiher
AT1G04650	Netiher
AT1G05140	Netiher
AT1G05385	Netiher
AT1G05562	Netiher
AT1G05690	Netiher
AT1G05835	Netiher
AT1G06000	Netiher
AT1G06240	Netiher
AT1G06690	Netiher
AT1G07010	Netiher
AT1G07150	Netiher
AT1G07180	Netiher
AT1G07250	Netiher
AT1G07420	Netiher
AT1G07450	Netiher
AT1G07700	Netiher
AT1G08200	Netiher
AT1G08490	Netiher
AT1G08540	Netiher
AT1G08570	Netiher
AT1G09340	Netiher
AT1G10370	Netiher
AT1G10640	Netiher
AT1G10650	Netiher
AT1G10657	Netiher
AT1G10740	Netiher
AT1G10850	Netiher
AT1G10900	Netiher
AT1G10960	Netiher
AT1G11790	Netiher
AT1G11860	Netiher
AT1G12090	Netiher
AT1G12110	Netiher
AT1G12370	Netiher
AT1G12500	Netiher
AT1G12800	Netiher
AT1G12900	Netiher
AT1G13440	Netiher
AT1G13650	Netiher
AT1G13730	Netiher
AT1G13820	Netiher
AT1G13930	Netiher
AT1G14150	Netiher
AT1G14345	Netiher
AT1G15140	Netiher
AT1G15290	Netiher
AT1G15950	Netiher
AT1G16080	Netiher
AT1G16090	Netiher
AT1G16320	Netiher
AT1G16730	Netiher
AT1G16880	Netiher
AT1G17050	Netiher
AT1G17100	Netiher
AT1G17220	Netiher
AT1G17360	Netiher
AT1G17745	Netiher
AT1G18060	Netiher
AT1G18070	Netiher
AT1G18540	Netiher
AT1G18710	Netiher
AT1G19140	Netiher
AT1G19150	Netiher
AT1G19450	Netiher
AT1G19650	Netiher
AT1G19670	Netiher
AT1G19700	Netiher
AT1G19920	Netiher
AT1G20070	Netiher
AT1G20470	Netiher
AT1G20640	Netiher
AT1G21810	Netiher
AT1G22410	Netiher
AT1G22590	Netiher
AT1G22850	Netiher
AT1G23190	Netiher
AT1G23205	Netiher
AT1G23550	Netiher
AT1G23740	Netiher
AT1G24147	Netiher
AT1G26150	Netiher
AT1G26210	Netiher
AT1G26220	Netiher
AT1G26560	Netiher
AT1G26761	Netiher
AT1G27120	Netiher
AT1G27360	Netiher
AT1G27480	Netiher
AT1G27760	Netiher
AT1G27880	Netiher
AT1G28600	Netiher
AT1G28610	Netiher
AT1G29530	Netiher
AT1G29640	Netiher
AT1G29700	Netiher
AT1G29720	Netiher
AT1G29880	Netiher
AT1G30680	Netiher
AT1G31440	Netiher
AT1G31580	Netiher
AT1G31800	Netiher
AT1G32060	Netiher
AT1G32080	Netiher
AT1G32220	Netiher
AT1G32440	Netiher
AT1G32520	Netiher
AT1G32690	Netiher
AT1G32900	Netiher
AT1G33110	Netiher
AT1G33170	Netiher
AT1G36370	Netiher
AT1G36730	Netiher
AT1G41830	Netiher
AT1G42550	Netiher
AT1G42970	Netiher
AT1G44000	Netiher
AT1G44575	Netiher
AT1G44920	Netiher
AT1G45230	Netiher
AT1G45688	Netiher
AT1G48030	Netiher
AT1G48100	Netiher
AT1G48600	Netiher
AT1G48610	Netiher
AT1G48650	Netiher
AT1G49010	Netiher
AT1G49380	Netiher
AT1G49740	Netiher
AT1G50020	Netiher
AT1G50320	Netiher
AT1G50840	Netiher
AT1G51110	Netiher
AT1G51680	Netiher
AT1G51805	Netiher
AT1G52342	Netiher
AT1G52870	Netiher
AT1G53090	Netiher
AT1G53240	Netiher
AT1G53510	Netiher
AT1G54385	Netiher
AT1G54500	Netiher
AT1G55210	Netiher
AT1G55480	Netiher
AT1G55490	Netiher
AT1G55910	Netiher
AT1G55920	Netiher
AT1G55960	Netiher
AT1G56050	Netiher
AT1G56110	Netiher
AT1G56190	Netiher
AT1G56500	Netiher
AT1G56510	Netiher
AT1G56650	Netiher
AT1G58280	Netiher
AT1G58520	Netiher
AT1G58602	Netiher
AT1G60270	Netiher
AT1G60550	Netiher
AT1G60590	Netiher
AT1G60710	Netiher
AT1G60800	Netiher
AT1G60890	Netiher
AT1G60950	Netiher
AT1G61190	Netiher
AT1G61210	Netiher
AT1G61300	Netiher
AT1G62180	Netiher
AT1G62250	Netiher
AT1G62430	Netiher
AT1G62630	Netiher
AT1G62710	Netiher
AT1G62750	Netiher
AT1G62780	Netiher
AT1G63360	Netiher
AT1G63580	Netiher
AT1G63770	Netiher
AT1G64390	Netiher
AT1G64500	Netiher
AT1G64680	Netiher
AT1G64770	Netiher
AT1G64780	Netiher
AT1G64850	Netiher
AT1G64860	Netiher
AT1G64900	Netiher
AT1G64950	Netiher
AT1G64970	Netiher
AT1G65070	Netiher
AT1G65190	Netiher
AT1G65230	Netiher
AT1G65490	Netiher
AT1G65800	Netiher
AT1G65870	Netiher
AT1G65960	Netiher
AT1G66330	Netiher
AT1G66540	Netiher
AT1G66840	Netiher
AT1G67090	Netiher
AT1G67120	Netiher
AT1G67360	Netiher
AT1G67470	Netiher
AT1G67840	Netiher
AT1G68010	Netiher
AT1G68570	Netiher
AT1G68890	Netiher
AT1G69160	Netiher
AT1G69200	Netiher
AT1G69523	Netiher
AT1G69530	Netiher
AT1G69730	Netiher
AT1G70000	Netiher
AT1G70270	Netiher
AT1G70370	Netiher
AT1G70410	Netiher
AT1G70505	Netiher
AT1G70580	Netiher
AT1G70610	Netiher
AT1G70730	Netiher
AT1G70985	Netiher
AT1G71480	Netiher
AT1G71710	Netiher
AT1G71810	Netiher
AT1G72040	Netiher
AT1G72130	Netiher
AT1G72430	Netiher
AT1G72930	Netiher
AT1G72970	Netiher
AT1G73110	Netiher
AT1G73390	Netiher
AT1G73460	Netiher
AT1G73600	Netiher
AT1G73650	Netiher
AT1G73670	Netiher
AT1G73870	Netiher
AT1G74070	Netiher
AT1G74300	Netiher
AT1G74430	Netiher
AT1G74640	Netiher
AT1G74730	Netiher
AT1G75210	Netiher
AT1G75280	Netiher
AT1G75410	Netiher
AT1G76080	Netiher
AT1G76240	Netiher
AT1G76530	Netiher
AT1G76570	Netiher
AT1G76960	Netiher
AT1G77090	Netiher
AT1G77670	Netiher
AT1G78070	Netiher
AT1G78100	Netiher
AT1G78180	Netiher
AT1G78230	Netiher
AT1G78290	Netiher
AT1G78510	Netiher
AT1G78570	Netiher
AT1G78580	Netiher
AT1G79270	Netiher
AT1G79280	Netiher
AT1G79410	Netiher
AT1G79510	Netiher
AT1G79520	Netiher
AT1G79600	Netiher
AT1G79920	Netiher
AT1G80030	Netiher
AT1G80130	Netiher
AT1G80300	Netiher
AT1G80850	Netiher
AT2G01260	Netiher
AT2G01290	Netiher
AT2G01890	Netiher
AT2G02800	Netiher
AT2G03090	Netiher
AT2G03140	Netiher
AT2G04030	Netiher
AT2G04039	Netiher
AT2G04100	Netiher
AT2G04350	Netiher
AT2G04790	Netiher
AT2G04795	Netiher
AT2G04842	Netiher
AT2G05920	Netiher
AT2G10940	Netiher
AT2G14060	Netiher
AT2G15020	Netiher
AT2G15620	Netiher
AT2G16070	Netiher
AT2G16365	Netiher
AT2G16400	Netiher
AT2G16430	Netiher
AT2G16440	Netiher
AT2G16500	Netiher
AT2G17220	Netiher
AT2G17240	Netiher
AT2G17340	Netiher
AT2G18120	Netiher
AT2G18230	Netiher
AT2G18790	Netiher
AT2G18940	Netiher
AT2G18950	Netiher
AT2G19650	Netiher
AT2G19780	Netiher
AT2G20020	Netiher
AT2G20750	Netiher
AT2G21210	Netiher
AT2G21320	Netiher
AT2G21330	Netiher
AT2G21385	Netiher
AT2G21860	Netiher
AT2G21970	Netiher
AT2G22240	Netiher
AT2G22360	Netiher
AT2G23000	Netiher
AT2G23420	Netiher
AT2G23590	Netiher
AT2G23600	Netiher
AT2G23670	Netiher
AT2G23672	Netiher
AT2G24060	Netiher
AT2G24190	Netiher
AT2G24280	Netiher
AT2G24540	Netiher
AT2G24580	Netiher
AT2G24820	Netiher
AT2G25450	Netiher
AT2G25510	Netiher
AT2G25830	Netiher
AT2G25870	Netiher
AT2G26080	Netiher
AT2G26140	Netiher
AT2G26770	Netiher
AT2G27360	Netiher
AT2G27420	Netiher
AT2G27820	Netiher
AT2G27950	Netiher
AT2G28000	Netiher
AT2G28305	Netiher
AT2G28540	Netiher
AT2G28550	Netiher
AT2G28880	Netiher
AT2G29080	Netiher
AT2G29090	Netiher
AT2G29310	Netiher
AT2G29450	Netiher
AT2G29510	Netiher
AT2G29630	Netiher
AT2G29650	Netiher
AT2G29970	Netiher
AT2G30100	Netiher
AT2G30140	Netiher
AT2G30150	Netiher
AT2G30390	Netiher
AT2G30460	Netiher
AT2G31040	Netiher
AT2G31070	Netiher
AT2G31380	Netiher
AT2G31400	Netiher
AT2G31560	Netiher
AT2G31670	Netiher
AT2G31750	Netiher
AT2G31790	Netiher
AT2G32230	Netiher
AT2G32290	Netiher
AT2G32295	Netiher
AT2G32480	Netiher
AT2G32500	Netiher
AT2G32530	Netiher
AT2G32540	Netiher
AT2G32550	Netiher
AT2G32640	Netiher
AT2G32950	Netiher
AT2G33210	Netiher
AT2G33380	Netiher
AT2G33855	Netiher
AT2G34460	Netiher
AT2G34630	Netiher
AT2G34660	Netiher
AT2G35130	Netiher
AT2G35155	Netiher
AT2G35390	Netiher
AT2G35660	Netiher
AT2G35830	Netiher
AT2G35840	Netiher
AT2G35940	Netiher
AT2G35960	Netiher
AT2G36145	Netiher
AT2G36630	Netiher
AT2G36750	Netiher
AT2G36790	Netiher
AT2G36800	Netiher
AT2G36835	Netiher
AT2G36870	Netiher
AT2G36880	Netiher
AT2G36885	Netiher
AT2G36895	Netiher
AT2G36910	Netiher
AT2G36970	Netiher
AT2G37040	Netiher
AT2G37220	Netiher
AT2G37240	Netiher
AT2G37720	Netiher
AT2G37860	Netiher
AT2G37970	Netiher
AT2G38210	Netiher
AT2G38230	Netiher
AT2G38740	Netiher
AT2G39730	Netiher
AT2G40020	Netiher
AT2G40100	Netiher
AT2G40150	Netiher
AT2G40270	Netiher
AT2G40400	Netiher
AT2G40460	Netiher
AT2G40610	Netiher
AT2G40890	Netiher
AT2G41040	Netiher
AT2G41050	Netiher
AT2G41120	Netiher
AT2G41250	Netiher
AT2G41290	Netiher
AT2G41680	Netiher
AT2G42380	Netiher
AT2G42770	Netiher
AT2G42975	Netiher
AT2G43550	Netiher
AT2G43710	Netiher
AT2G44060	Netiher
AT2G44160	Netiher
AT2G44940	Netiher
AT2G45340	Netiher
AT2G45470	Netiher
AT2G45560	Netiher
AT2G45990	Netiher
AT2G46100	Netiher
AT2G46170	Netiher
AT2G46340	Netiher
AT2G46450	Netiher
AT2G46735	Netiher
AT2G46790	Netiher
AT2G46810	Netiher
AT2G46830	Netiher
AT2G46915	Netiher
AT2G46930	Netiher
AT2G47070	Netiher
AT2G47370	Netiher
AT2G47490	Netiher
AT2G47590	Netiher
AT2G47800	Netiher
AT3G01060	Netiher
AT3G01120	Netiher
AT3G01180	Netiher
AT3G01440	Netiher
AT3G01500	Netiher
AT3G01510	Netiher
AT3G01550	Netiher
AT3G01660	Netiher
AT3G01810	Netiher
AT3G02050	Netiher
AT3G02380	Netiher
AT3G02690	Netiher
AT3G02720	Netiher
AT3G02830	Netiher
AT3G02910	Netiher
AT3G03250	Netiher
AT3G03770	Netiher
AT3G03780	Netiher
AT3G03790	Netiher
AT3G04140	Netiher
AT3G04550	Netiher
AT3G04590	Netiher
AT3G04650	Netiher
AT3G04790	Netiher
AT3G04870	Netiher
AT3G05165	Netiher
AT3G05180	Netiher
AT3G05270	Netiher
AT3G05400	Netiher
AT3G05750	Netiher
AT3G05840	Netiher
AT3G06145	Netiher
AT3G06510	Netiher
AT3G06880	Netiher
AT3G07090	Netiher
AT3G07360	Netiher
AT3G07700	Netiher
AT3G07720	Netiher
AT3G08505	Netiher
AT3G08730	Netiher
AT3G09160	Netiher
AT3G09440	Netiher
AT3G09450	Netiher
AT3G09600	Netiher
AT3G09650	Netiher
AT3G09920	Netiher
AT3G10050	Netiher
AT3G10060	Netiher
AT3G10160	Netiher
AT3G10230	Netiher
AT3G10270	Netiher
AT3G10525	Netiher
AT3G10690	Netiher
AT3G10840	Netiher
AT3G10940	Netiher
AT3G11170	Netiher
AT3G11670	Netiher
AT3G12110	Netiher
AT3G12685	Netiher
AT3G12780	Netiher
AT3G12800	Netiher
AT3G13470	Netiher
AT3G14200	Netiher
AT3G14205	Netiher
AT3G14415	Netiher
AT3G14650	Netiher
AT3G14690	Netiher
AT3G14740	Netiher
AT3G14810	Netiher
AT3G14890	Netiher
AT3G14900	Netiher
AT3G15090	Netiher
AT3G15354	Netiher
AT3G15810	Netiher
AT3G15850	Netiher
AT3G16220	Netiher
AT3G16250	Netiher
AT3G16350	Netiher
AT3G16560	Netiher
AT3G16910	Netiher
AT3G17330	Netiher
AT3G17609	Netiher
AT3G17800	Netiher
AT3G17840	Netiher
AT3G17930	Netiher
AT3G18485	Netiher
AT3G18490	Netiher
AT3G18750	Netiher
AT3G18890	Netiher
AT3G18950	Netiher
AT3G19000	Netiher
AT3G19370	Netiher
AT3G19450	Netiher
AT3G19480	Netiher
AT3G21150	Netiher
AT3G21390	Netiher
AT3G21530	Netiher
AT3G21670	Netiher
AT3G21760	Netiher
AT3G21890	Netiher
AT3G22150	Netiher
AT3G22370	Netiher
AT3G22420	Netiher
AT3G22540	Netiher
AT3G22550	Netiher
AT3G22840	Netiher
AT3G22890	Netiher
AT3G23400	Netiher
AT3G23410	Netiher
AT3G23510	Netiher
AT3G23530	Netiher
AT3G23580	Netiher
AT3G23810	Netiher
AT3G23920	Netiher
AT3G24170	Netiher
AT3G24190	Netiher
AT3G24460	Netiher
AT3G24463	Netiher
AT3G25690	Netiher
AT3G25700	Netiher
AT3G25770	Netiher
AT3G26060	Netiher
AT3G26080	Netiher
AT3G26180	Netiher
AT3G26290	Netiher
AT3G26310	Netiher
AT3G26570	Netiher
AT3G26590	Netiher
AT3G26650	Netiher
AT3G26710	Netiher
AT3G27110	Netiher
AT3G27170	Netiher
AT3G27540	Netiher
AT3G27820	Netiher
AT3G28070	Netiher
AT3G28270	Netiher
AT3G29200	Netiher
AT3G29230	Netiher
AT3G42180	Netiher
AT3G43600	Netiher
AT3G44310	Netiher
AT3G44450	Netiher
AT3G44630	Netiher
AT3G44990	Netiher
AT3G45210	Netiher
AT3G46130	Netiher
AT3G46290	Netiher
AT3G46320	Netiher
AT3G46530	Netiher
AT3G46670	Netiher
AT3G47070	Netiher
AT3G47420	Netiher
AT3G47430	Netiher
AT3G47500	Netiher
AT3G47960	Netiher
AT3G48200	Netiher
AT3G48280	Netiher
AT3G48320	Netiher
AT3G48460	Netiher
AT3G48560	Netiher
AT3G48610	Netiher
AT3G48690	Netiher
AT3G48700	Netiher
AT3G49220	Netiher
AT3G49470	Netiher
AT3G50790	Netiher
AT3G51150	Netiher
AT3G51240	Netiher
AT3G51250	Netiher
AT3G51420	Netiher
AT3G51750	Netiher
AT3G51820	Netiher
AT3G51895	Netiher
AT3G52230	Netiher
AT3G52340	Netiher
AT3G52360	Netiher
AT3G52720	Netiher
AT3G52740	Netiher
AT3G52750	Netiher
AT3G52950	Netiher
AT3G53130	Netiher
AT3G53260	Netiher
AT3G53920	Netiher
AT3G54220	Netiher
AT3G54280	Netiher
AT3G54400	Netiher
AT3G55110	Netiher
AT3G55630	Netiher
AT3G55800	Netiher
AT3G56010	Netiher
AT3G56040	Netiher
AT3G56050	Netiher
AT3G56090	Netiher
AT3G56160	Netiher
AT3G56290	Netiher
AT3G57020	Netiher
AT3G57180	Netiher
AT3G59140	Netiher
AT3G59220	Netiher
AT3G59250	Netiher
AT3G59300	Netiher
AT3G59910	Netiher
AT3G60240	Netiher
AT3G60380	Netiher
AT3G60690	Netiher
AT3G60750	Netiher
AT3G61130	Netiher
AT3G61220	Netiher
AT3G61750	Netiher
AT3G61870	Netiher
AT3G62410	Netiher
AT3G63410	Netiher
AT3G63530	Netiher
AT4G00050	Netiher
AT4G00150	Netiher
AT4G00165	Netiher
AT4G00370	Netiher
AT4G00430	Netiher
AT4G00490	Netiher
AT4G00895	Netiher
AT4G01070	Netiher
AT4G01080	Netiher
AT4G01883	Netiher
AT4G02060	Netiher
AT4G02260	Netiher
AT4G02410	Netiher
AT4G02420	Netiher
AT4G02630	Netiher
AT4G02890	Netiher
AT4G03110	Netiher
AT4G03260	Netiher
AT4G03400	Netiher
AT4G04020	Netiher
AT4G04610	Netiher
AT4G04770	Netiher
AT4G04850	Netiher
AT4G05050	Netiher
AT4G05110	Netiher
AT4G05320	Netiher
AT4G08390	Netiher
AT4G08870	Netiher
AT4G09350	Netiher
AT4G10120	Netiher
AT4G10150	Netiher
AT4G10430	Netiher
AT4G10770	Netiher
AT4G11175	Netiher
AT4G12320	Netiher
AT4G12390	Netiher
AT4G12830	Netiher
AT4G12980	Netiher
AT4G13410	Netiher
AT4G13670	Netiher
AT4G13800	Netiher
AT4G13810	Netiher
AT4G13930	Netiher
AT4G14240	Netiher
AT4G14690	Netiher
AT4G15248	Netiher
AT4G15490	Netiher
AT4G15545	Netiher
AT4G15550	Netiher
AT4G16880	Netiher
AT4G16890	Netiher
AT4G17090	Netiher
AT4G17530	Netiher
AT4G17600	Netiher
AT4G17720	Netiher
AT4G17840	Netiher
AT4G17880	Netiher
AT4G18130	Netiher
AT4G18480	Netiher
AT4G18810	Netiher
AT4G19450	Netiher
AT4G19710	Netiher
AT4G19830	Netiher
AT4G19985	Netiher
AT4G20170	Netiher
AT4G20360	Netiher
AT4G20760	Netiher
AT4G20840	Netiher
AT4G21210	Netiher
AT4G21990	Netiher
AT4G22200	Netiher
AT4G22340	Netiher
AT4G22880	Netiher
AT4G23250	Netiher
AT4G23260	Netiher
AT4G23990	Netiher
AT4G24280	Netiher
AT4G24350	Netiher
AT4G24620	Netiher
AT4G24700	Netiher
AT4G24830	Netiher
AT4G24930	Netiher
AT4G24960	Netiher
AT4G25050	Netiher
AT4G25280	Netiher
AT4G25290	Netiher
AT4G25300	Netiher
AT4G25700	Netiher
AT4G26520	Netiher
AT4G26530	Netiher
AT4G26790	Netiher
AT4G26850	Netiher
AT4G26950	Netiher
AT4G27030	Netiher
AT4G27310	Netiher
AT4G27360	Netiher
AT4G27520	Netiher
AT4G27560	Netiher
AT4G27600	Netiher
AT4G27700	Netiher
AT4G27820	Netiher
AT4G27830	Netiher
AT4G28080	Netiher
AT4G28100	Netiher
AT4G28250	Netiher
AT4G28660	Netiher
AT4G28740	Netiher
AT4G29060	Netiher
AT4G29070	Netiher
AT4G29220	Netiher
AT4G29590	Netiher
AT4G29720	Netiher
AT4G30060	Netiher
AT4G30610	Netiher
AT4G30825	Netiher
AT4G31210	Netiher
AT4G31390	Netiher
AT4G31780	Netiher
AT4G31870	Netiher
AT4G32190	Netiher
AT4G32420	Netiher
AT4G32551	Netiher
AT4G32600	Netiher
AT4G32700	Netiher
AT4G32770	Netiher
AT4G32980	Netiher
AT4G33010	Netiher
AT4G33520	Netiher
AT4G33630	Netiher
AT4G33770	Netiher
AT4G34120	Netiher
AT4G34150	Netiher
AT4G34240	Netiher
AT4G34290	Netiher
AT4G34550	Netiher
AT4G34610	Netiher
AT4G34630	Netiher
AT4G34720	Netiher
AT4G34740	Netiher
AT4G34830	Netiher
AT4G35000	Netiher
AT4G35060	Netiher
AT4G35090	Netiher
AT4G35270	Netiher
AT4G35290	Netiher
AT4G35300	Netiher
AT4G35320	Netiher
AT4G35450	Netiher
AT4G35950	Netiher
AT4G36220	Netiher
AT4G36360	Netiher
AT4G36640	Netiher
AT4G36810	Netiher
AT4G37000	Netiher
AT4G37150	Netiher
AT4G37310	Netiher
AT4G37460	Netiher
AT4G37760	Netiher
AT4G37925	Netiher
AT4G38710	Netiher
AT4G38840	Netiher
AT4G38860	Netiher
AT4G38960	Netiher
AT4G38970	Netiher
AT4G39280	Netiher
AT4G39800	Netiher
AT4G39960	Netiher
AT5G01260	Netiher
AT5G01410	Netiher
AT5G01790	Netiher
AT5G01820	Netiher
AT5G02230	Netiher
AT5G02270	Netiher
AT5G02760	Netiher
AT5G02830	Netiher
AT5G03110	Netiher
AT5G03140	Netiher
AT5G03160	Netiher
AT5G03555	Netiher
AT5G03760	Netiher
AT5G04130	Netiher
AT5G04440	Netiher
AT5G04590	Netiher
AT5G05270	Netiher
AT5G05580	Netiher
AT5G05840	Netiher
AT5G06060	Netiher
AT5G06220	Netiher
AT5G06290	Netiher
AT5G06350	Netiher
AT5G06790	Netiher
AT5G08020	Netiher
AT5G08170	Netiher
AT5G08430	Netiher
AT5G08610	Netiher
AT5G08640	Netiher
AT5G08650	Netiher
AT5G08720	Netiher
AT5G08760	Netiher
AT5G09650	Netiher
AT5G09870	Netiher
AT5G10470	Netiher
AT5G10490	Netiher
AT5G11790	Netiher
AT5G12080	Netiher
AT5G12150	Netiher
AT5G12470	Netiher
AT5G12860	Netiher
AT5G13120	Netiher
AT5G13360	Netiher
AT5G13510	Netiher
AT5G13650	Netiher
AT5G13930	Netiher
AT5G14640	Netiher
AT5G14660	Netiher
AT5G14740	Netiher
AT5G14760	Netiher
AT5G14880	Netiher
AT5G15090	Netiher
AT5G15350	Netiher
AT5G15450	Netiher
AT5G15600	Netiher
AT5G15780	Netiher
AT5G15950	Netiher
AT5G16350	Netiher
AT5G16715	Netiher
AT5G17050	Netiher
AT5G17170	Netiher
AT5G17220	Netiher
AT5G17230	Netiher
AT5G17300	Netiher
AT5G17310	Netiher
AT5G17600	Netiher
AT5G17630	Netiher
AT5G17780	Netiher
AT5G17920	Netiher
AT5G18020	Netiher
AT5G18660	Netiher
AT5G19540	Netiher
AT5G19730	Netiher
AT5G19760	Netiher
AT5G19850	Netiher
AT5G19855	Netiher
AT5G19970	Netiher
AT5G20070	Netiher
AT5G20150	Netiher
AT5G20220	Netiher
AT5G20280	Netiher
AT5G20380	Netiher
AT5G20630	Netiher
AT5G20720	Netiher
AT5G21100	Netiher
AT5G21222	Netiher
AT5G21326	Netiher
AT5G21430	Netiher
AT5G22300	Netiher
AT5G22620	Netiher
AT5G22800	Netiher
AT5G23730	Netiher
AT5G23920	Netiher
AT5G24120	Netiher
AT5G24150	Netiher
AT5G24155	Netiher
AT5G24210	Netiher
AT5G24420	Netiher
AT5G24810	Netiher
AT5G24850	Netiher
AT5G25040	Netiher
AT5G25120	Netiher
AT5G25360	Netiher
AT5G26742	Netiher
AT5G35220	Netiher
AT5G35460	Netiher
AT5G37020	Netiher
AT5G38430	Netiher
AT5G38510	Netiher
AT5G38520	Netiher
AT5G38980	Netiher
AT5G40390	Netiher
AT5G40670	Netiher
AT5G40950	Netiher
AT5G41140	Netiher
AT5G41740	Netiher
AT5G42100	Netiher
AT5G42130	Netiher
AT5G42250	Netiher
AT5G42270	Netiher
AT5G42310	Netiher
AT5G42390	Netiher
AT5G42760	Netiher
AT5G42800	Netiher
AT5G43150	Netiher
AT5G43450	Netiher
AT5G43630	Netiher
AT5G43740	Netiher
AT5G43745	Netiher
AT5G43850	Netiher
AT5G43860	Netiher
AT5G44050	Netiher
AT5G44130	Netiher
AT5G44650	Netiher
AT5G44670	Netiher
AT5G45060	Netiher
AT5G45170	Netiher
AT5G45410	Netiher
AT5G45430	Netiher
AT5G45650	Netiher
AT5G46570	Netiher
AT5G46580	Netiher
AT5G46790	Netiher
AT5G46800	Netiher
AT5G47910	Netiher
AT5G48030	Netiher
AT5G48300	Netiher
AT5G48485	Netiher
AT5G48540	Netiher
AT5G48880	Netiher
AT5G48910	Netiher
AT5G49480	Netiher
AT5G49730	Netiher
AT5G49740	Netiher
AT5G49810	Netiher
AT5G49910	Netiher
AT5G50100	Netiher
AT5G50915	Netiher
AT5G51010	Netiher
AT5G51040	Netiher
AT5G51110	Netiher
AT5G51720	Netiher
AT5G51820	Netiher
AT5G52060	Netiher
AT5G52420	Netiher
AT5G52780	Netiher
AT5G52900	Netiher
AT5G53170	Netiher
AT5G53200	Netiher
AT5G53280	Netiher
AT5G53420	Netiher
AT5G53580	Netiher
AT5G54130	Netiher
AT5G54390	Netiher
AT5G54470	Netiher
AT5G54585	Netiher
AT5G54590	Netiher
AT5G54770	Netiher
AT5G54930	Netiher
AT5G55280	Netiher
AT5G55380	Netiher
AT5G55570	Netiher
AT5G55620	Netiher
AT5G55740	Netiher
AT5G55960	Netiher
AT5G56010	Netiher
AT5G56250	Netiher
AT5G56840	Netiher
AT5G56850	Netiher
AT5G57210	Netiher
AT5G57610	Netiher
AT5G57930	Netiher
AT5G57960	Netiher
AT5G58070	Netiher
AT5G58120	Netiher
AT5G58140	Netiher
AT5G58330	Netiher
AT5G58760	Netiher
AT5G58770	Netiher
AT5G58870	Netiher
AT5G59050	Netiher
AT5G59130	Netiher
AT5G59480	Netiher
AT5G59540	Netiher
AT5G59710	Netiher
AT5G59730	Netiher
AT5G60170	Netiher
AT5G61010	Netiher
AT5G61130	Netiher
AT5G61350	Netiher
AT5G62030	Netiher
AT5G62070	Netiher
AT5G62130	Netiher
AT5G62140	Netiher
AT5G62220	Netiher
AT5G62570	Netiher
AT5G62840	Netiher
AT5G63040	Netiher
AT5G63780	Netiher
AT5G64170	Netiher
AT5G64290	Netiher
AT5G64300	Netiher
AT5G64580	Netiher
AT5G64850	Netiher
AT5G64940	Netiher
AT5G65890	Netiher
AT5G66270	Netiher
AT5G66740	Netiher
AT5G67030	Netiher
AT5G67150	Netiher
AT5G67370	Netiher
AT1G01790	PIFs only
AT1G01970	PIFs only
AT1G04640	PIFs only
AT1G05900	PIFs only
AT1G06040	PIFs only
AT1G06460	PIFs only
AT1G06650	PIFs only
AT1G07280	PIFs only
AT1G08550	PIFs only
AT1G10360	PIFs only
AT1G10760	PIFs only
AT1G10930	PIFs only
AT1G12860	PIFs only
AT1G13080	PIFs only
AT1G14250	PIFs only
AT1G15690	PIFs only
AT1G15980	PIFs only
AT1G16260	PIFs only
AT1G16720	PIFs only
AT1G17370	PIFs only
AT1G17870	PIFs only
AT1G18360	PIFs only
AT1G20030	PIFs only
AT1G21080	PIFs only
AT1G21640	PIFs only
AT1G22430	PIFs only
AT1G22630	PIFs only
AT1G22750	PIFs only
AT1G24148	PIFs only
AT1G25350	PIFs only
AT1G26230	PIFs only
AT1G30400	PIFs only
AT1G31300	PIFs only
AT1G31650	PIFs only
AT1G31920	PIFs only
AT1G32160	PIFs only
AT1G32200	PIFs only
AT1G34570	PIFs only
AT1G34780	PIFs only
AT1G42540	PIFs only
AT1G43670	PIFs only
AT1G47530	PIFs only
AT1G48110	PIFs only
AT1G53750	PIFs only
AT1G54780	PIFs only
AT1G55350	PIFs only
AT1G55970	PIFs only
AT1G57770	PIFs only
AT1G58290	PIFs only
AT1G60260	PIFs only
AT1G60600	PIFs only
AT1G61140	PIFs only
AT1G61380	PIFs only
AT1G62960	PIFs only
AT1G63850	PIFs only
AT1G64530	PIFs only
AT1G66130	PIFs only
AT1G67880	PIFs only
AT1G67890	PIFs only
AT1G67900	PIFs only
AT1G68660	PIFs only
AT1G68830	PIFs only
AT1G68910	PIFs only
AT1G69830	PIFs only
AT1G70250	PIFs only
AT1G70700	PIFs only
AT1G70810	PIFs only
AT1G70820	PIFs only
AT1G71040	PIFs only
AT1G71460	PIFs only
AT1G71500	PIFs only
AT1G72030	PIFs only
AT1G73700	PIFs only
AT1G73750	PIFs only
AT1G73760	PIFs only
AT1G73990	PIFs only
AT1G75100	PIFs only
AT1G75460	PIFs only
AT1G75690	PIFs only
AT1G76110	PIFs only
AT1G76450	PIFs only
[truncated: 250 more rows]

## Sheet: GO_Terms_Cot(DOWN)
					Number of genes in the list of which upregulation is dependent on:				P values (red borders indicate <0.05)
[truncated: 444 more rows]
