# Supplementary material for: A combination of plasma membrane sterol biosynthesis and autophagy is required for shade-induced hypocotyl elongation
Source: Nat Commun. 2022 Oct 10;13:5659. doi: 10.1038/s41467-022-33384-9 (PMC9550796; doi:10.1038/s41467-022-33384-9)
Supplement: Supplementary file 7 — Supplementary Data 5 [file 41467_2022_33384_MOESM7_ESM.xlsx]

## Sheet: Overview
Supplementary Data. Ince et al. (submitted)
Supplementary Table 5: List of genes that are misregulated in pif457 and yuc2589 mutants in WL and their distribution in GO Terms enriched in WL-misregulated genes in pif457 and yuc2589 mutants
Hyp: Hypocotyl
Cot: Cotyledon
Included Sheets:	Description
Genes_Hyp(WL)	List of genes of which basal expression in WL are dependent on PIFs and/or YUCs in Col-0 hypocotyls
GO_Terms_Hyp(WL)	Enriched GO terms in misregulated genes in mutant hypocotyls and their distribution according to PIF and/or YUC dependence
Genes_Cot(WL)	List of genes of which basal expression in WL are dependent on PIFs and/or YUCs in Col-0 cotyledons
GO_Terms_Cot(WL)	Enriched GO terms in misregulated genes in mutant cotyledons and their distribution according to PIF and/or YUC dependence
Notes:
GO term enrichment analyses are done using http://bioinformatics.sdstate.edu/go/

## Sheet: Genes_Hyp(WL)
Genes	Dependence
ATCG00600	PIFs only
AT5G64740	PIFs only
AT5G64090	PIFs only
AT5G63650	PIFs only
AT5G62580	PIFs only
AT5G62170	PIFs only
AT5G61790	PIFs only
AT5G61560	PIFs only
AT5G61270	PIFs only
AT5G60640	PIFs only
AT5G59845	PIFs only
AT5G59000	PIFs only
AT5G58620	PIFs only
AT5G57870	PIFs only
AT5G56220	PIFs only
AT5G55230	PIFs only
AT5G53980	PIFs only
AT5G51670	PIFs only
AT5G51630	PIFs only
AT5G51550	PIFs only
AT5G50900	PIFs only
AT5G49330	PIFs only
AT5G49215	PIFs only
AT5G48900	PIFs only
AT5G47800	PIFs only
AT5G46330	PIFs only
AT5G46290	PIFs only
AT5G46240	PIFs only
AT5G45720	PIFs only
AT5G44260	PIFs only
AT5G42280	PIFs only
AT5G41950	PIFs only
AT5G41130	PIFs only
AT5G40830	PIFs only
AT5G39890	PIFs only
AT5G39320	PIFs only
AT5G38005	PIFs only
AT5G37000	PIFs only
AT5G35750	PIFs only
AT5G28540	PIFs only
AT5G25780	PIFs only
AT5G25350	PIFs only
AT5G24580	PIFs only
AT5G23850	PIFs only
AT5G20950	PIFs only
AT5G17980	PIFs only
AT5G17490	PIFs only
AT5G16390	PIFs only
AT5G15780	PIFs only
AT5G15650	PIFs only
AT5G15265	PIFs only
AT5G15150	PIFs only
AT5G14180	PIFs only
AT5G13490	PIFs only
AT5G11980	PIFs only
AT5G11950	PIFs only
AT5G10840	PIFs only
AT5G08130	PIFs only
AT5G07350	PIFs only
AT5G05690	PIFs only
AT5G05660	PIFs only
AT5G04480	PIFs only
AT5G03960	PIFs only
AT5G03540	PIFs only
AT5G02190	PIFs only
AT5G01075	PIFs only
AT5G01040	PIFs only
AT4G38690	PIFs only
AT4G38500	PIFs only
AT4G36010	PIFs only
AT4G35310	PIFs only
AT4G34260	PIFs only
AT4G32390	PIFs only
AT4G31490	PIFs only
AT4G31360	PIFs only
AT4G30600	PIFs only
AT4G30410	PIFs only
AT4G29810	PIFs only
AT4G28050	PIFs only
AT4G27240	PIFs only
AT4G25390	PIFs only
AT4G19530	PIFs only
AT4G18050	PIFs only
AT4G16857	PIFs only
AT4G16780	PIFs only
AT4G14819	PIFs only
AT4G14740	PIFs only
AT4G14548	PIFs only
AT4G12650	PIFs only
AT4G11820	PIFs only
AT4G10150	PIFs only
AT4G10020	PIFs only
AT4G05170	PIFs only
AT4G04710	PIFs only
AT4G03080	PIFs only
AT4G02420	PIFs only
AT4G01410	PIFs only
AT4G01395	PIFs only
AT4G01120	PIFs only
AT4G00820	PIFs only
AT4G00730	PIFs only
AT3G63430	PIFs only
AT3G62830	PIFs only
AT3G62110	PIFs only
AT3G61820	PIFs only
AT3G61810	PIFs only
AT3G61460	PIFs only
AT3G59060	PIFs only
AT3G57800	PIFs only
AT3G55720	PIFs only
AT3G55240	PIFs only
AT3G53380	PIFs only
AT3G53250	PIFs only
AT3G49670	PIFs only
AT3G48610	PIFs only
AT3G29575	PIFs only
AT3G28860	PIFs only
AT3G25140	PIFs only
AT3G20810	PIFs only
AT3G19820	PIFs only
AT3G16570	PIFs only
AT3G15940	PIFs only
AT3G14240	PIFs only
AT3G13920	PIFs only
AT3G13640	PIFs only
AT3G12710	PIFs only
AT3G12130	PIFs only
AT3G09730	PIFs only
AT3G08680	PIFs only
AT3G08670	PIFs only
AT3G08580	PIFs only
AT3G07540	PIFs only
AT3G07510	PIFs only
AT3G05890	PIFs only
AT3G04930	PIFs only
AT3G02230	PIFs only
AT3G01516	PIFs only
AT2G46970	PIFs only
AT2G45450	PIFs only
AT2G44910	PIFs only
AT2G44740	PIFs only
AT2G43040	PIFs only
AT2G43010	PIFs only
AT2G42840	PIFs only
AT2G42800	PIFs only
AT2G41760	PIFs only
AT2G41740	PIFs only
AT2G41410	PIFs only
AT2G40940	PIFs only
AT2G40475	PIFs only
AT2G39010	PIFs only
AT2G38530	PIFs only
AT2G38120	PIFs only
AT2G37620	PIFs only
AT2G37250	PIFs only
AT2G37230	PIFs only
AT2G35620	PIFs only
AT2G35470	PIFs only
AT2G35190	PIFs only
AT2G34355	PIFs only
AT2G34250	PIFs only
AT2G32930	PIFs only
AT2G31980	PIFs only
AT2G29125	PIFs only
AT2G27860	PIFs only
AT2G26730	PIFs only
AT2G26680	PIFs only
AT2G22970	PIFs only
AT2G21540	PIFs only
AT2G21060	PIFs only
AT2G20370	PIFs only
AT2G19950	PIFs only
AT2G19780	PIFs only
AT2G19620	PIFs only
AT2G18730	PIFs only
AT2G17980	PIFs only
AT2G16250	PIFs only
AT2G10930	PIFs only
AT2G06925	PIFs only
AT2G06002	PIFs only
AT2G05810	PIFs only
AT2G02950	PIFs only
AT2G01750	PIFs only
AT2G01630	PIFs only
AT2G01190	PIFs only
AT2G01150	PIFs only
AT1G78490	PIFs only
AT1G77960	PIFs only
AT1G76660	PIFs only
AT1G76490	PIFs only
AT1G75800	PIFs only
AT1G75780	PIFs only
AT1G75590	PIFs only
AT1G74690	PIFs only
AT1G74630	PIFs only
AT1G72790	PIFs only
AT1G72180	PIFs only
AT1G70370	PIFs only
AT1G70210	PIFs only
AT1G69690	PIFs only
AT1G69295	PIFs only
AT1G69030	PIFs only
AT1G68580	PIFs only
AT1G68560	PIFs only
AT1G68060	PIFs only
AT1G67560	PIFs only
AT1G67105	PIFs only
AT1G67050	PIFs only
AT1G66350	PIFs only
AT1G65010	PIFs only
AT1G63860	PIFs only
AT1G62740	PIFs only
AT1G62440	PIFs only
AT1G61580	PIFs only
AT1G53500	PIFs only
AT1G53070	PIFs only
AT1G53050	PIFs only
AT1G51580	PIFs only
AT1G50010	PIFs only
AT1G44800	PIFs only
AT1G41830	PIFs only
AT1G34130	PIFs only
AT1G31070	PIFs only
AT1G29330	PIFs only
AT1G29310	PIFs only
AT1G27600	PIFs only
AT1G27500	PIFs only
AT1G27210	PIFs only
AT1G23060	PIFs only
AT1G22110	PIFs only
AT1G21830	PIFs only
AT1G20970	PIFs only
AT1G19835	PIFs only
AT1G19300	PIFs only
AT1G18840	PIFs only
AT1G14830	PIFs only
AT1G14670	PIFs only
AT1G14460	PIFs only
AT1G13970	PIFs only
AT1G13210	PIFs only
AT1G13050	PIFs only
AT1G12110	PIFs only
AT1G11125	PIFs only
AT1G10630	PIFs only
AT1G09750	PIFs only
AT1G08820	PIFs only
AT1G08590	PIFs only
AT1G08500	PIFs only
AT1G08280	PIFs only
AT1G06850	PIFs only
AT1G06350	PIFs only
AT1G05150	PIFs only
AT1G04820	PIFs only
AT1G04680	PIFs only
AT1G04200	PIFs only
AT1G03170	PIFs only
AT1G02630	PIFs only
AT1G02340	PIFs only
AT1G01110	PIFs only
AT1G01120	PIFs and YUCs
AT1G01540	PIFs and YUCs
AT1G01630	PIFs and YUCs
AT1G02350	PIFs and YUCs
AT1G03300	PIFs and YUCs
AT1G03457	PIFs and YUCs
AT1G03590	PIFs and YUCs
AT1G03870	PIFs and YUCs
AT1G04040	PIFs and YUCs
AT1G04240	PIFs and YUCs
AT1G04430	PIFs and YUCs
AT1G05010	PIFs and YUCs
AT1G05420	PIFs and YUCs
AT1G05620	PIFs and YUCs
AT1G05630	PIFs and YUCs
AT1G06340	PIFs and YUCs
AT1G06410	PIFs and YUCs
AT1G08510	PIFs and YUCs
AT1G09160	PIFs and YUCs
AT1G09250	PIFs and YUCs
AT1G09270	PIFs and YUCs
AT1G09460	PIFs and YUCs
AT1G09570	PIFs and YUCs
AT1G09575	PIFs and YUCs
AT1G10020	PIFs and YUCs
AT1G10990	PIFs and YUCs
AT1G11000	PIFs and YUCs
AT1G11120	PIFs and YUCs
AT1G11545	PIFs and YUCs
AT1G11740	PIFs and YUCs
AT1G12080	PIFs and YUCs
AT1G12090	PIFs and YUCs
AT1G12460	PIFs and YUCs
AT1G12580	PIFs and YUCs
AT1G12990	PIFs and YUCs
AT1G13670	PIFs and YUCs
AT1G14185	PIFs and YUCs
AT1G14280	PIFs and YUCs
AT1G14330	PIFs and YUCs
AT1G14920	PIFs and YUCs
AT1G15580	PIFs and YUCs
AT1G16390	PIFs and YUCs
AT1G16860	PIFs and YUCs
AT1G17060	PIFs and YUCs
AT1G17345	PIFs and YUCs
AT1G17620	PIFs and YUCs
AT1G18400	PIFs and YUCs
AT1G20010	PIFs and YUCs
AT1G20090	PIFs and YUCs
AT1G20190	PIFs and YUCs
AT1G20330	PIFs and YUCs
AT1G21910	PIFs and YUCs
AT1G21980	PIFs and YUCs
AT1G22230	PIFs and YUCs
AT1G22330	PIFs and YUCs
AT1G22510	PIFs and YUCs
AT1G22530	PIFs and YUCs
AT1G22610	PIFs and YUCs
AT1G22690	PIFs and YUCs
AT1G22740	PIFs and YUCs
AT1G22882	PIFs and YUCs
AT1G23030	PIFs and YUCs
AT1G23080	PIFs and YUCs
AT1G23480	PIFs and YUCs
AT1G23490	PIFs and YUCs
AT1G24170	PIFs and YUCs
AT1G25425	PIFs and YUCs
AT1G26945	PIFs and YUCs
AT1G26960	PIFs and YUCs
AT1G27460	PIFs and YUCs
AT1G27950	PIFs and YUCs
AT1G28440	PIFs and YUCs
AT1G28670	PIFs and YUCs
AT1G29150	PIFs and YUCs
AT1G29420	PIFs and YUCs
AT1G29430	PIFs and YUCs
AT1G29440	PIFs and YUCs
AT1G29450	PIFs and YUCs
AT1G29460	PIFs and YUCs
AT1G29470	PIFs and YUCs
AT1G29490	PIFs and YUCs
AT1G29500	PIFs and YUCs
AT1G29510	PIFs and YUCs
AT1G29660	PIFs and YUCs
AT1G30440	PIFs and YUCs
AT1G30630	PIFs and YUCs
AT1G30690	PIFs and YUCs
AT1G30820	PIFs and YUCs
AT1G32190	PIFs and YUCs
AT1G34110	PIFs and YUCs
AT1G34550	PIFs and YUCs
AT1G35140	PIFs and YUCs
AT1G36050	PIFs and YUCs
AT1G36730	PIFs and YUCs
AT1G36940	PIFs and YUCs
AT1G44350	PIFs and YUCs
AT1G45688	PIFs and YUCs
AT1G48240	PIFs and YUCs
AT1G48480	PIFs and YUCs
AT1G50040	PIFs and YUCs
AT1G50460	PIFs and YUCs
AT1G51170	PIFs and YUCs
AT1G51940	PIFs and YUCs
AT1G52190	PIFs and YUCs
AT1G52290	PIFs and YUCs
AT1G52750	PIFs and YUCs
AT1G52830	PIFs and YUCs
AT1G53730	PIFs and YUCs
AT1G54090	PIFs and YUCs
AT1G54200	PIFs and YUCs
AT1G55330	PIFs and YUCs
AT1G56720	PIFs and YUCs
AT1G57680	PIFs and YUCs
AT1G58440	PIFs and YUCs
AT1G59710	PIFs and YUCs
AT1G60060	PIFs and YUCs
AT1G61100	PIFs and YUCs
AT1G61900	PIFs and YUCs
AT1G62480	PIFs and YUCs
AT1G62950	PIFs and YUCs
AT1G63220	PIFs and YUCs
AT1G63260	PIFs and YUCs
AT1G63300	PIFs and YUCs
AT1G63420	PIFs and YUCs
AT1G63500	PIFs and YUCs
AT1G63750	PIFs and YUCs
AT1G64330	PIFs and YUCs
AT1G64640	PIFs and YUCs
AT1G64670	PIFs and YUCs
AT1G64760	PIFs and YUCs
AT1G64795	PIFs and YUCs
AT1G65295	PIFs and YUCs
AT1G65310	PIFs and YUCs
AT1G65840	PIFs and YUCs
AT1G65920	PIFs and YUCs
AT1G66150	PIFs and YUCs
AT1G66940	PIFs and YUCs
AT1G67230	PIFs and YUCs
AT1G67265	PIFs and YUCs
AT1G67900	PIFs and YUCs
AT1G68020	PIFs and YUCs
AT1G68410	PIFs and YUCs
AT1G69160	PIFs and YUCs
AT1G69570	PIFs and YUCs
AT1G70090	PIFs and YUCs
AT1G70940	PIFs and YUCs
AT1G70950	PIFs and YUCs
AT1G71820	PIFs and YUCs
AT1G72150	PIFs and YUCs
AT1G72470	PIFs and YUCs
AT1G72610	PIFs and YUCs
AT1G72970	PIFs and YUCs
AT1G74380	PIFs and YUCs
AT1G75080	PIFs and YUCs
AT1G75240	PIFs and YUCs
AT1G75490	PIFs and YUCs
AT1G75500	PIFs and YUCs
AT1G75840	PIFs and YUCs
AT1G76090	PIFs and YUCs
AT1G76160	PIFs and YUCs
AT1G76240	PIFs and YUCs
AT1G76520	PIFs and YUCs
AT1G76610	PIFs and YUCs
AT1G76620	PIFs and YUCs
AT1G77630	PIFs and YUCs
AT1G77640	PIFs and YUCs
AT1G78040	PIFs and YUCs
AT1G78100	PIFs and YUCs
AT1G78260	PIFs and YUCs
AT1G78300	PIFs and YUCs
AT1G78970	PIFs and YUCs
AT1G79720	PIFs and YUCs
AT1G79990	PIFs and YUCs
AT1G80280	PIFs and YUCs
AT2G01420	PIFs and YUCs
AT2G03350	PIFs and YUCs
AT2G04570	PIFs and YUCs
AT2G04780	PIFs and YUCs
AT2G05790	PIFs and YUCs
AT2G06850	PIFs and YUCs
AT2G10940	PIFs and YUCs
AT2G13610	PIFs and YUCs
AT2G14890	PIFs and YUCs
AT2G14900	PIFs and YUCs
AT2G16280	PIFs and YUCs
AT2G17230	PIFs and YUCs
AT2G17290	PIFs and YUCs
AT2G19660	PIFs and YUCs
AT2G19880	PIFs and YUCs
AT2G21200	PIFs and YUCs
AT2G21220	PIFs and YUCs
AT2G22170	PIFs and YUCs
AT2G22810	PIFs and YUCs
AT2G22830	PIFs and YUCs
AT2G23100	PIFs and YUCs
AT2G23130	PIFs and YUCs
AT2G23170	PIFs and YUCs
AT2G23290	PIFs and YUCs
AT2G23690	PIFs and YUCs
AT2G24300	PIFs and YUCs
AT2G25430	PIFs and YUCs
AT2G26250	PIFs and YUCs
AT2G26440	PIFs and YUCs
AT2G26640	PIFs and YUCs
AT2G26710	PIFs and YUCs
AT2G27080	PIFs and YUCs
AT2G28350	PIFs and YUCs
AT2G29550	PIFs and YUCs
AT2G30010	PIFs and YUCs
AT2G30050	PIFs and YUCs
AT2G30930	PIFs and YUCs
AT2G30980	PIFs and YUCs
AT2G31010	PIFs and YUCs
AT2G31730	PIFs and YUCs
AT2G33570	PIFs and YUCs
AT2G34300	PIFs and YUCs
AT2G34510	PIFs and YUCs
AT2G34770	PIFs and YUCs
AT2G34930	PIFs and YUCs
AT2G35880	PIFs and YUCs
AT2G36300	PIFs and YUCs
AT2G36410	PIFs and YUCs
AT2G37025	PIFs and YUCs
AT2G37550	PIFs and YUCs
AT2G37940	PIFs and YUCs
AT2G38610	PIFs and YUCs
AT2G39130	PIFs and YUCs
AT2G39180	PIFs and YUCs
AT2G39870	PIFs and YUCs
AT2G40610	PIFs and YUCs
AT2G41110	PIFs and YUCs
AT2G41170	PIFs and YUCs
AT2G41420	PIFs and YUCs
AT2G41770	PIFs and YUCs
AT2G41820	PIFs and YUCs
AT2G42320	PIFs and YUCs
AT2G42380	PIFs and YUCs
AT2G42580	PIFs and YUCs
AT2G42870	PIFs and YUCs
AT2G43290	PIFs and YUCs
AT2G44500	PIFs and YUCs
AT2G45140	PIFs and YUCs
AT2G45180	PIFs and YUCs
AT2G45400	PIFs and YUCs
AT2G45470	PIFs and YUCs
AT2G45680	PIFs and YUCs
AT2G45970	PIFs and YUCs
AT2G46225	PIFs and YUCs
AT2G46330	PIFs and YUCs
AT2G46710	PIFs and YUCs
AT2G46780	PIFs and YUCs
AT2G47440	PIFs and YUCs
AT2G47930	PIFs and YUCs
AT3G01490	PIFs and YUCs
AT3G02170	PIFs and YUCs
AT3G02570	PIFs and YUCs
AT3G02880	PIFs and YUCs
AT3G03050	PIFs and YUCs
AT3G03820	PIFs and YUCs
AT3G03830	PIFs and YUCs
AT3G03840	PIFs and YUCs
AT3G03850	PIFs and YUCs
AT3G04470	PIFs and YUCs
AT3G05490	PIFs and YUCs
AT3G05900	PIFs and YUCs
AT3G05910	PIFs and YUCs
AT3G06450	PIFs and YUCs
AT3G06770	PIFs and YUCs
AT3G06868	PIFs and YUCs
AT3G06990	PIFs and YUCs
AT3G07000	PIFs and YUCs
AT3G07010	PIFs and YUCs
AT3G07460	PIFs and YUCs
AT3G07470	PIFs and YUCs
AT3G08600	PIFs and YUCs
AT3G08630	PIFs and YUCs
AT3G09035	PIFs and YUCs
AT3G09300	PIFs and YUCs
AT3G10720	PIFs and YUCs
AT3G11700	PIFs and YUCs
AT3G12110	PIFs and YUCs
AT3G12610	PIFs and YUCs
AT3G12920	PIFs and YUCs
AT3G13000	PIFs and YUCs
AT3G13360	PIFs and YUCs
AT3G13520	PIFs and YUCs
AT3G13600	PIFs and YUCs
AT3G13720	PIFs and YUCs
AT3G13980	PIFs and YUCs
AT3G15480	PIFs and YUCs
AT3G15540	PIFs and YUCs
AT3G15820	PIFs and YUCs
AT3G16240	PIFs and YUCs
AT3G16370	PIFs and YUCs
AT3G16760	PIFs and YUCs
AT3G16850	PIFs and YUCs
AT3G17090	PIFs and YUCs
AT3G17100	PIFs and YUCs
AT3G17390	PIFs and YUCs
AT3G18040	PIFs and YUCs
AT3G18200	PIFs and YUCs
AT3G19380	PIFs and YUCs
AT3G19540	PIFs and YUCs
AT3G19553	PIFs and YUCs
AT3G19680	PIFs and YUCs
AT3G23030	PIFs and YUCs
AT3G23635	PIFs and YUCs
AT3G23640	PIFs and YUCs
AT3G23730	PIFs and YUCs
AT3G23750	PIFs and YUCs
AT3G24480	PIFs and YUCs
AT3G24550	PIFs and YUCs
AT3G24715	PIFs and YUCs
AT3G25500	PIFs and YUCs
AT3G25717	PIFs and YUCs
AT3G26520	PIFs and YUCs
AT3G26780	PIFs and YUCs
AT3G27500	PIFs and YUCs
AT3G27960	PIFs and YUCs
AT3G28180	PIFs and YUCs
AT3G28200	PIFs and YUCs
AT3G28857	PIFs and YUCs
AT3G29360	PIFs and YUCs
AT3G29370	PIFs and YUCs
AT3G30180	PIFs and YUCs
AT3G42800	PIFs and YUCs
AT3G43720	PIFs and YUCs
AT3G44610	PIFs and YUCs
AT3G45230	PIFs and YUCs
AT3G45960	PIFs and YUCs
AT3G45970	PIFs and YUCs
AT3G46830	PIFs and YUCs
AT3G48260	PIFs and YUCs
AT3G48720	PIFs and YUCs
AT3G48790	PIFs and YUCs
AT3G49220	PIFs and YUCs
AT3G49720	PIFs and YUCs
AT3G50340	PIFs and YUCs
AT3G50660	PIFs and YUCs
AT3G50800	PIFs and YUCs
AT3G50830	PIFs and YUCs
AT3G50890	PIFs and YUCs
AT3G51160	PIFs and YUCs
AT3G51550	PIFs and YUCs
AT3G52500	PIFs and YUCs
AT3G53232	PIFs and YUCs
AT3G54030	PIFs and YUCs
AT3G54400	PIFs and YUCs
AT3G54510	PIFs and YUCs
AT3G54690	PIFs and YUCs
AT3G54920	PIFs and YUCs
AT3G55430	PIFs and YUCs
AT3G55740	PIFs and YUCs
AT3G56060	PIFs and YUCs
AT3G57330	PIFs and YUCs
AT3G57550	PIFs and YUCs
AT3G58120	PIFs and YUCs
AT3G58620	PIFs and YUCs
AT3G58850	PIFs and YUCs
AT3G59350	PIFs and YUCs
AT3G59900	PIFs and YUCs
AT3G60130	PIFs and YUCs
AT3G60320	PIFs and YUCs
AT3G62070	PIFs and YUCs
AT3G62150	PIFs and YUCs
AT3G62570	PIFs and YUCs
AT3G62630	PIFs and YUCs
AT3G62720	PIFs and YUCs
AT3G63440	PIFs and YUCs
AT4G00230	PIFs and YUCs
AT4G00300	PIFs and YUCs
AT4G00360	PIFs and YUCs
AT4G00400	PIFs and YUCs
AT4G00480	PIFs and YUCs
AT4G00670	PIFs and YUCs
AT4G00970	PIFs and YUCs
AT4G01210	PIFs and YUCs
AT4G02100	PIFs and YUCs
AT4G02130	PIFs and YUCs
AT4G02350	PIFs and YUCs
AT4G02540	PIFs and YUCs
AT4G03070	PIFs and YUCs
AT4G03190	PIFs and YUCs
AT4G03390	PIFs and YUCs
AT4G03400	PIFs and YUCs
AT4G08810	PIFs and YUCs
AT4G08950	PIFs and YUCs
AT4G09030	PIFs and YUCs
AT4G09160	PIFs and YUCs
AT4G09970	PIFs and YUCs
AT4G10770	PIFs and YUCs
AT4G10840	PIFs and YUCs
AT4G11780	PIFs and YUCs
AT4G12110	PIFs and YUCs
AT4G12420	PIFs and YUCs
AT4G12730	PIFs and YUCs
AT4G13340	PIFs and YUCs
AT4G13350	PIFs and YUCs
AT4G14130	PIFs and YUCs
AT4G14500	PIFs and YUCs
AT4G14550	PIFs and YUCs
AT4G14560	PIFs and YUCs
AT4G16515	PIFs and YUCs
AT4G16980	PIFs and YUCs
AT4G16990	PIFs and YUCs
AT4G17170	PIFs and YUCs
AT4G17460	PIFs and YUCs
AT4G18030	PIFs and YUCs
AT4G18670	PIFs and YUCs
AT4G18760	PIFs and YUCs
AT4G18970	PIFs and YUCs
AT4G19120	PIFs and YUCs
AT4G20260	PIFs and YUCs
AT4G20870	PIFs and YUCs
AT4G20890	PIFs and YUCs
AT4G21740	PIFs and YUCs
AT4G21745	PIFs and YUCs
AT4G21750	PIFs and YUCs
AT4G22010	PIFs and YUCs
AT4G22530	PIFs and YUCs
AT4G22560	PIFs and YUCs
AT4G22780	PIFs and YUCs
AT4G23070	PIFs and YUCs
AT4G23820	PIFs and YUCs
AT4G23850	PIFs and YUCs
AT4G24275	PIFs and YUCs
AT4G24510	PIFs and YUCs
AT4G25260	PIFs and YUCs
AT4G25420	PIFs and YUCs
AT4G25810	PIFs and YUCs
AT4G26610	PIFs and YUCs
AT4G26690	PIFs and YUCs
AT4G27260	PIFs and YUCs
AT4G28190	PIFs and YUCs
AT4G28490	PIFs and YUCs
AT4G28640	PIFs and YUCs
AT4G29020	PIFs and YUCs
AT4G29310	PIFs and YUCs
AT4G30290	PIFs and YUCs
AT4G30340	PIFs and YUCs
AT4G30470	PIFs and YUCs
AT4G30610	PIFs and YUCs
AT4G30910	PIFs and YUCs
AT4G31000	PIFs and YUCs
AT4G31590	PIFs and YUCs
AT4G32280	PIFs and YUCs
AT4G32285	PIFs and YUCs
AT4G32350	PIFs and YUCs
AT4G33220	PIFs and YUCs
AT4G33420	PIFs and YUCs
AT4G33625	PIFs and YUCs
AT4G34760	PIFs and YUCs
AT4G34770	PIFs and YUCs
AT4G35100	PIFs and YUCs
AT4G35110	PIFs and YUCs
AT4G35320	PIFs and YUCs
AT4G35470	PIFs and YUCs
AT4G35840	PIFs and YUCs
AT4G36780	PIFs and YUCs
AT4G37450	PIFs and YUCs
AT4G38400	PIFs and YUCs
AT4G38825	PIFs and YUCs
AT4G38850	PIFs and YUCs
AT4G39390	PIFs and YUCs
AT4G39400	PIFs and YUCs
AT4G39800	PIFs and YUCs
AT4G39840	PIFs and YUCs
AT5G01210	PIFs and YUCs
AT5G01330	PIFs and YUCs
AT5G01710	PIFs and YUCs
AT5G01740	PIFs and YUCs
AT5G02200	PIFs and YUCs
AT5G02760	PIFs and YUCs
AT5G02865	PIFs and YUCs
AT5G03120	PIFs and YUCs
AT5G03150	PIFs and YUCs
AT5G03355	PIFs and YUCs
AT5G03520	PIFs and YUCs
AT5G04020	PIFs and YUCs
AT5G04190	PIFs and YUCs
AT5G04870	PIFs and YUCs
AT5G05180	PIFs and YUCs
AT5G06390	PIFs and YUCs
AT5G06930	PIFs and YUCs
AT5G06970	PIFs and YUCs
AT5G07000	PIFs and YUCs
AT5G07110	PIFs and YUCs
AT5G07770	PIFs and YUCs
AT5G08160	PIFs and YUCs
AT5G08330	PIFs and YUCs
AT5G09810	PIFs and YUCs
AT5G09890	PIFs and YUCs
AT5G10430	PIFs and YUCs
AT5G11740	PIFs and YUCs
AT5G12250	PIFs and YUCs
AT5G12940	PIFs and YUCs
AT5G13400	PIFs and YUCs
AT5G13700	PIFs and YUCs
AT5G13710	PIFs and YUCs
AT5G14610	PIFs and YUCs
AT5G14920	PIFs and YUCs
AT5G15160	PIFs and YUCs
AT5G15350	PIFs and YUCs
AT5G15580	PIFs and YUCs
AT5G16000	PIFs and YUCs
AT5G16590	PIFs and YUCs
AT5G16730	PIFs and YUCs
AT5G18010	PIFs and YUCs
AT5G18020	PIFs and YUCs
AT5G18030	PIFs and YUCs
AT5G18050	PIFs and YUCs
AT5G18060	PIFs and YUCs
AT5G18080	PIFs and YUCs
AT5G18280	PIFs and YUCs
AT5G19770	PIFs and YUCs
AT5G19780	PIFs and YUCs
AT5G20270	PIFs and YUCs
AT5G21105	PIFs and YUCs
AT5G22355	PIFs and YUCs
AT5G22940	PIFs and YUCs
AT5G23860	PIFs and YUCs
AT5G23870	PIFs and YUCs
AT5G24010	PIFs and YUCs
AT5G25190	PIFs and YUCs
AT5G25460	PIFs and YUCs
AT5G26740	PIFs and YUCs
AT5G32450	PIFs and YUCs
AT5G35525	PIFs and YUCs
AT5G36002	PIFs and YUCs
AT5G38970	PIFs and YUCs
AT5G39860	PIFs and YUCs
AT5G41140	PIFs and YUCs
AT5G41400	PIFs and YUCs
AT5G41800	PIFs and YUCs
AT5G42320	PIFs and YUCs
AT5G43310	PIFs and YUCs
AT5G43700	PIFs and YUCs
AT5G44020	PIFs and YUCs
AT5G44340	PIFs and YUCs
AT5G44680	PIFs and YUCs
AT5G45280	PIFs and YUCs
AT5G45550	PIFs and YUCs
AT5G45670	PIFs and YUCs
AT5G47200	PIFs and YUCs
AT5G47370	PIFs and YUCs
AT5G47770	PIFs and YUCs
AT5G47780	PIFs and YUCs
AT5G48150	PIFs and YUCs
AT5G48450	PIFs and YUCs
AT5G48460	PIFs and YUCs
AT5G49460	PIFs and YUCs
AT5G49630	PIFs and YUCs
AT5G50420	PIFs and YUCs
AT5G50915	PIFs and YUCs
AT5G51830	PIFs and YUCs
AT5G52882	PIFs and YUCs
AT5G52900	PIFs and YUCs
AT5G54380	PIFs and YUCs
AT5G54510	PIFs and YUCs
AT5G55250	PIFs and YUCs
AT5G55380	PIFs and YUCs
AT5G55480	PIFs and YUCs
AT5G56170	PIFs and YUCs
AT5G56350	PIFs and YUCs
AT5G57460	PIFs and YUCs
AT5G57560	PIFs and YUCs
AT5G57780	PIFs and YUCs
AT5G59010	PIFs and YUCs
AT5G59920	PIFs and YUCs
AT5G60860	PIFs and YUCs
AT5G61200	PIFs and YUCs
AT5G61570	PIFs and YUCs
AT5G61660	PIFs and YUCs
AT5G62030	PIFs and YUCs
AT5G62280	PIFs and YUCs
AT5G63810	PIFs and YUCs
AT5G65270	PIFs and YUCs
AT5G65390	PIFs and YUCs
AT5G65430	PIFs and YUCs
AT5G65440	PIFs and YUCs
AT5G65470	PIFs and YUCs
AT5G65613	PIFs and YUCs
AT5G65730	PIFs and YUCs
AT5G65800	PIFs and YUCs
AT5G65810	PIFs and YUCs
AT5G65920	PIFs and YUCs
AT5G66080	PIFs and YUCs
AT5G66200	PIFs and YUCs
AT5G66580	PIFs and YUCs
AT5G66590	PIFs and YUCs
AT5G66920	PIFs and YUCs
AT5G67540	YUCs only
AT5G67300	YUCs only
AT5G66310	YUCs only
AT5G65670	YUCs only
AT5G65340	YUCs only
AT5G65310	YUCs only
AT5G65300	YUCs only
AT5G64780	YUCs only
AT5G64770	YUCs only
AT5G64060	YUCs only
AT5G62865	YUCs only
AT5G62570	YUCs only
AT5G62520	YUCs only
AT5G61440	YUCs only
AT5G61330	YUCs only
AT5G61210	YUCs only
AT5G61010	YUCs only
AT5G60710	YUCs only
AT5G57800	YUCs only
AT5G57790	YUCs only
AT5G57785	YUCs only
AT5G57100	YUCs only
AT5G57090	YUCs only
AT5G56040	YUCs only
AT5G56010	YUCs only
AT5G55910	YUCs only
AT5G55850	YUCs only
AT5G55790	YUCs only
AT5G55630	YUCs only
AT5G55620	YUCs only
AT5G54630	YUCs only
AT5G54560	YUCs only
AT5G54500	YUCs only
AT5G53450	YUCs only
AT5G52250	YUCs only
AT5G52210	YUCs only
AT5G52060	YUCs only
AT5G51780	YUCs only
AT5G51770	YUCs only
AT5G51460	YUCs only
AT5G50390	YUCs only
AT5G50000	YUCs only
AT5G48485	YUCs only
AT5G47820	YUCs only
AT5G47650	YUCs only
AT5G47380	YUCs only
AT5G45950	YUCs only
AT5G44130	YUCs only
AT5G44070	YUCs only
AT5G44063	YUCs only
AT5G44060	YUCs only
AT5G43900	YUCs only
AT5G43870	YUCs only
AT5G43760	YUCs only
AT5G42760	YUCs only
AT5G42620	YUCs only
AT5G42250	YUCs only
AT5G42190	YUCs only
AT5G42100	YUCs only
AT5G42000	YUCs only
AT5G41900	YUCs only
AT5G41080	YUCs only
AT5G40580	YUCs only
AT5G40540	YUCs only
AT5G38410	YUCs only
AT5G38200	YUCs only
AT5G37710	YUCs only
AT5G36940	YUCs only
AT5G35570	YUCs only
AT5G28770	YUCs only
AT5G26667	YUCs only
AT5G25930	YUCs only
AT5G25050	YUCs only
AT5G24800	YUCs only
AT5G24570	YUCs only
AT5G23540	YUCs only
AT5G23210	YUCs only
AT5G22920	YUCs only
AT5G22690	YUCs only
AT5G20910	YUCs only
AT5G20630	YUCs only
AT5G20110	YUCs only
AT5G20010	YUCs only
AT5G20000	YUCs only
AT5G19340	YUCs only
AT5G19320	YUCs only
AT5G18520	YUCs only
AT5G18480	YUCs only
AT5G17910	YUCs only
AT5G17770	YUCs only
AT5G17760	YUCs only
AT5G17640	YUCs only
AT5G15220	YUCs only
AT5G14490	YUCs only
AT5G14410	YUCs only
AT5G14000	YUCs only
AT5G13820	YUCs only
AT5G13500	YUCs only
AT5G12950	YUCs only
AT5G11970	YUCs only
AT5G11640	YUCs only
AT5G11420	YUCs only
AT5G11330	YUCs only
AT5G11000	YUCs only
AT5G10550	YUCs only
AT5G10480	YUCs only
AT5G09805	YUCs only
AT5G08790	YUCs only
AT5G08350	YUCs only
AT5G08080	YUCs only
AT5G07220	YUCs only
AT5G06980	YUCs only
AT5G06860	YUCs only
AT5G05250	YUCs only
AT5G05170	YUCs only
AT5G04980	YUCs only
AT5G04530	YUCs only
AT5G04150	YUCs only
AT5G03760	YUCs only
AT5G03040	YUCs only
AT5G02970	YUCs only
AT5G02440	YUCs only
AT5G02270	YUCs only
AT5G01460	YUCs only
AT5G01200	YUCs only
AT5G01020	YUCs only
AT5G01015	YUCs only
AT5G01010	YUCs only
AT4G39990	YUCs only
AT4G39220	YUCs only
AT4G38860	YUCs only
AT4G38840	YUCs only
AT4G38790	YUCs only
AT4G37880	YUCs only
AT4G37590	YUCs only
AT4G37370	YUCs only
AT4G37260	YUCs only
AT4G36750	YUCs only
AT4G36570	YUCs only
AT4G36540	YUCs only
AT4G36480	YUCs only
AT4G36030	YUCs only
AT4G35260	YUCs only
AT4G35160	YUCs only
AT4G34720	YUCs only
AT4G34640	YUCs only
AT4G33740	YUCs only
AT4G33580	YUCs only
AT4G33530	YUCs only
AT4G32810	YUCs only
AT4G32790	YUCs only
AT4G32460	YUCs only
AT4G32140	YUCs only
AT4G31870	YUCs only
AT4G31300	YUCs only
AT4G30400	YUCs only
AT4G30280	YUCs only
AT4G29350	YUCs only
AT4G29260	YUCs only
AT4G29040	YUCs only
AT4G28780	YUCs only
AT4G28770	YUCs only
AT4G28720	YUCs only
AT4G27720	YUCs only
AT4G26990	YUCs only
AT4G26910	YUCs only
AT4G26140	YUCs only
AT4G25830	YUCs only
AT4G25780	YUCs only
AT4G24820	YUCs only
AT4G22730	YUCs only
AT4G22580	YUCs only
AT4G21600	YUCs only
AT4G20170	YUCs only
AT4G19006	YUCs only
AT4G18740	YUCs only
AT4G18380	YUCs only
AT4G17695	YUCs only
AT4G17530	YUCs only
AT4G17245	YUCs only
AT4G17090	YUCs only
AT4G16120	YUCs only
AT4G15800	YUCs only
AT4G15470	YUCs only
AT4G14800	YUCs only
AT4G14750	YUCs only
AT4G14360	YUCs only
AT4G13180	YUCs only
AT4G12970	YUCs only
AT4G12735	YUCs only
AT4G11450	YUCs only
AT4G10970	YUCs only
AT4G10140	YUCs only
AT4G09890	YUCs only
AT4G09810	YUCs only
AT4G08040	YUCs only
AT4G05380	YUCs only
AT4G05120	YUCs only
AT4G04570	YUCs only
AT4G03140	YUCs only
AT4G03110	YUCs only
AT4G01950	YUCs only
AT4G01870	YUCs only
AT4G01680	YUCs only
AT4G01660	YUCs only
AT4G01330	YUCs only
AT4G00950	YUCs only
AT4G00740	YUCs only
AT4G00330	YUCs only
AT4G00050	YUCs only
AT3G63120	YUCs only
AT3G62960	YUCs only
AT3G62930	YUCs only
AT3G62660	YUCs only
AT3G62420	YUCs only
AT3G62370	YUCs only
AT3G61260	YUCs only
AT3G60630	YUCs only
AT3G60450	YUCs only
AT3G60260	YUCs only
AT3G60220	YUCs only
AT3G60200	YUCs only
AT3G58100	YUCs only
AT3G56980	YUCs only
AT3G56800	YUCs only
AT3G56360	YUCs only
AT3G55840	YUCs only
AT3G55360	YUCs only
AT3G54810	YUCs only
AT3G54020	YUCs only
AT3G53710	YUCs only
AT3G53520	YUCs only
AT3G52940	YUCs only
AT3G51920	YUCs only
AT3G51580	YUCs only
AT3G51460	YUCs only
AT3G51260	YUCs only
AT3G50900	YUCs only
AT3G50560	YUCs only
AT3G50350	YUCs only
AT3G50140	YUCs only
AT3G49845	YUCs only
AT3G49810	YUCs only
AT3G49060	YUCs only
AT3G47640	YUCs only
AT3G47570	YUCs only
AT3G45730	YUCs only
AT3G44200	YUCs only
AT3G30775	YUCs only
AT3G29644	YUCs only
AT3G29030	YUCs only
AT3G28910	YUCs only
AT3G28340	YUCs only
AT3G28210	YUCs only
AT3G26760	YUCs only
AT3G26170	YUCs only
AT3G26030	YUCs only
AT3G25900	YUCs only
AT3G25860	YUCs only
AT3G24530	YUCs only
AT3G24503	YUCs only
AT3G23805	YUCs only
AT3G23660	YUCs only
AT3G23510	YUCs only
AT3G23340	YUCs only
AT3G23050	YUCs only
AT3G22820	YUCs only
AT3G22110	YUCs only
AT3G20830	YUCs only
AT3G20130	YUCs only
AT3G19200	YUCs only
AT3G18850	YUCs only
AT3G18820	YUCs only
AT3G18780	YUCs only
AT3G18290	YUCs only
AT3G17440	YUCs only
AT3G16690	YUCs only
AT3G16630	YUCs only
AT3G15356	YUCs only
AT3G15115	YUCs only
AT3G14810	YUCs only
AT3G13650	YUCs only
AT3G11800	YUCs only
AT3G11780	YUCs only
AT3G11600	YUCs only
AT3G07210	YUCs only
AT3G07090	YUCs only
AT3G06750	YUCs only
AT3G06370	YUCs only
AT3G06060	YUCs only
AT3G05905	YUCs only
AT3G05840	YUCs only
AT3G04910	YUCs only
AT3G04730	YUCs only
AT3G04290	YUCs only
AT3G04080	YUCs only
AT3G03000	YUCs only
AT3G02600	YUCs only
AT3G02580	YUCs only
AT3G02470	YUCs only
AT3G02460	YUCs only
AT3G02350	YUCs only
AT3G01720	YUCs only
AT3G01670	YUCs only
AT3G01640	YUCs only
AT3G01340	YUCs only
AT2G48020	YUCs only
AT2G47170	YUCs only
AT2G47050	YUCs only
AT2G46810	YUCs only
AT2G45960	YUCs only
AT2G44790	YUCs only
AT2G44670	YUCs only
AT2G44230	YUCs only
AT2G43945	YUCs only
AT2G42900	YUCs only
AT2G42430	YUCs only
AT2G42300	YUCs only
AT2G41730	YUCs only
AT2G41540	YUCs only
AT2G41510	YUCs only
AT2G41480	YUCs only
AT2G41240	YUCs only
AT2G40730	YUCs only
AT2G40620	YUCs only
AT2G40540	YUCs only
AT2G39370	YUCs only
AT2G39360	YUCs only
AT2G38480	YUCs only
AT2G38250	YUCs only
AT2G36220	YUCs only
AT2G36050	YUCs only
AT2G35990	YUCs only
AT2G35900	YUCs only
AT2G35710	YUCs only
AT2G35210	YUCs only
AT2G33310	YUCs only
AT2G33120	YUCs only
AT2G32690	YUCs only
AT2G32560	YUCs only
AT2G30990	YUCs only
AT2G30766	YUCs only
AT2G30600	YUCs only
AT2G30040	YUCs only
AT2G29390	YUCs only
AT2G28460	YUCs only
AT2G28305	YUCs only
AT2G27260	YUCs only
AT2G25220	YUCs only
AT2G24600	YUCs only
AT2G21600	YUCs only
AT2G21210	YUCs only
AT2G21140	YUCs only
AT2G20835	YUCs only
AT2G20760	YUCs only
AT2G20670	YUCs only
AT2G19800	YUCs only
AT2G19460	YUCs only
AT2G18969	YUCs only
AT2G18910	YUCs only
AT2G18860	YUCs only
AT2G18193	YUCs only
AT2G18030	YUCs only
AT2G18010	YUCs only
AT2G17480	YUCs only
AT2G16380	YUCs only
AT2G16270	YUCs only
AT2G15490	YUCs only
AT2G15480	YUCs only
AT2G14247	YUCs only
AT2G05920	YUCs only
AT2G05840	YUCs only
AT2G05540	YUCs only
AT2G03760	YUCs only
AT2G03640	YUCs only
AT2G03240	YUCs only
AT2G01850	YUCs only
AT2G01260	YUCs only
AT1G79840	YUCs only
AT1G79700	YUCs only
AT1G79660	YUCs only
AT1G79590	YUCs only
AT1G79340	YUCs only
AT1G78230	YUCs only
AT1G76550	YUCs only
AT1G75960	YUCs only
AT1G75750	YUCs only
AT1G75220	YUCs only
AT1G74790	YUCs only
AT1G74670	YUCs only
AT1G74330	YUCs only
AT1G72430	YUCs only
AT1G72230	YUCs only
AT1G72140	YUCs only
AT1G71370	YUCs only
AT1G71280	YUCs only
AT1G71100	YUCs only
AT1G70990	YUCs only
AT1G70330	YUCs only
AT1G69250	YUCs only
AT1G68910	YUCs only
AT1G68810	YUCs only
AT1G68620	YUCs only
AT1G68440	YUCs only
AT1G68400	YUCs only
AT1G68370	YUCs only
AT1G68330	YUCs only
AT1G67880	YUCs only
AT1G67730	YUCs only
AT1G66540	YUCs only
AT1G66260	YUCs only
AT1G64980	YUCs only
AT1G64520	YUCs only
AT1G63830	YUCs only
AT1G62770	YUCs only
AT1G61890	YUCs only
AT1G61300	YUCs only
AT1G61260	YUCs only
AT1G61170	YUCs only
AT1G60710	YUCs only
AT1G59740	YUCs only
AT1G58370	YUCs only
AT1G57990	YUCs only
AT1G57770	YUCs only
AT1G56540	YUCs only
AT1G56510	YUCs only
AT1G53830	YUCs only
AT1G53340	YUCs only
AT1G53290	YUCs only
AT1G53163	YUCs only
AT1G52827	YUCs only
AT1G52280	YUCs only
AT1G51950	YUCs only
AT1G51540	YUCs only
AT1G49780	YUCs only
AT1G49730	YUCs only
AT1G47380	YUCs only
AT1G44608	YUCs only
AT1G42990	YUCs only
AT1G36180	YUCs only
AT1G35350	YUCs only
AT1G33720	YUCs only
AT1G33470	YUCs only
AT1G33240	YUCs only
AT1G32440	YUCs only
AT1G31420	YUCs only
AT1G30890	YUCs only
AT1G30120	YUCs only
AT1G29690	YUCs only
AT1G29340	YUCs only
AT1G28660	YUCs only
AT1G28130	YUCs only
AT1G27970	YUCs only
AT1G27130	YUCs only
AT1G27020	YUCs only
AT1G26770	YUCs only
AT1G24095	YUCs only
AT1G23090	YUCs only
AT1G23020	YUCs only
AT1G23010	YUCs only
AT1G22570	YUCs only
AT1G21080	YUCs only
AT1G20780	YUCs only
AT1G18640	YUCs only
AT1G18580	YUCs only
AT1G18460	YUCs only
AT1G18030	YUCs only
AT1G17080	YUCs only
AT1G14430	YUCs only
AT1G14345	YUCs only
AT1G14290	YUCs only
AT1G14210	YUCs only
AT1G13245	YUCs only
AT1G12950	YUCs only
AT1G12500	YUCs only
AT1G11890	YUCs only
AT1G11820	YUCs only
AT1G11380	YUCs only
AT1G10850	YUCs only
AT1G10550	YUCs only
AT1G09100	YUCs only
AT1G08930	YUCs only
AT1G08200	YUCs only
AT1G07490	YUCs only
AT1G07420	YUCs only
AT1G05850	YUCs only
AT1G05835	YUCs only
AT1G05680	YUCs only
AT1G04610	YUCs only
AT1G04250	YUCs only
AT1G03350	YUCs only
AT1G02850	YUCs only
AT1G02816	YUCs only
AT1G02660	YUCs only
AT1G02640	YUCs only
AT1G01950	YUCs only
AT1G01610	YUCs only
AT1G01130	YUCs only

## Sheet: GO_Terms_Hyp(WL)
					Number of genes in the list of which upregulation is dependent on:			P values (red borders indicate <0.05)
Enrichment FDR	Genes in list	Total genes	Functional Category	Genes	PIFs and YUCs (591)	PIFs only (259)	YUCs only (498)	PIFs and YUCs (591)	PIFs only (259)	YUCs only (498)
6.29044e-32	94	433	Response to auxin	AT1G23080 AT1G70940 AT2G01420 AT4G14740 AT5G43870 AT5G57090 AT2G43010 AT3G59060 AT3G62150 AT4G37260 AT5G54500 AT5G67300 AT1G04240 AT1G04250 AT1G12110 AT1G13670 AT1G15580 AT1G17345 AT1G29420 AT1G29430 AT1G29440 AT1G29450 AT1G29460 AT1G29490 AT1G29500 AT1G29510 AT1G51950 AT1G52830 AT1G54200 AT1G69160 AT1G72430 AT1G75500 AT1G75590 AT1G76520 AT2G18010 AT2G21200 AT2G21210 AT2G21220 AT2G28350 AT2G33310…	62	9	23	4.95161e-06	0.991482	0.993025
1.72564e-31	69	238	Cellular response to auxin stimulus	AT1G23080 AT1G70940 AT2G01420 AT4G14740 AT5G43870 AT5G57090 AT2G43010 AT3G59060 AT3G62150 AT4G37260 AT5G54500 AT5G67300 AT1G04240 AT1G04250 AT1G12110 AT1G13670 AT1G15580 AT1G29420 AT1G29430 AT1G29440 AT1G29450 AT1G29460 AT1G29490 AT1G29500 AT1G29510 AT1G51950 AT1G52830 AT1G54200 AT1G69160 AT1G75500 AT1G76520 AT2G28350 AT2G33310 AT2G38120 AT2G47170 AT3G03830 AT3G04730 AT3G13980 AT3G15540 AT3G23030…	49	6	14	1.39082e-06	0.986319	0.99779
1.75739e-29	64	219	Auxin-activated signaling pathway	AT1G23080 AT1G70940 AT2G01420 AT4G14740 AT5G43870 AT5G57090 AT2G43010 AT3G59060 AT3G62150 AT4G37260 AT5G67300 AT1G04240 AT1G04250 AT1G12110 AT1G13670 AT1G15580 AT1G29420 AT1G29430 AT1G29440 AT1G29450 AT1G29460 AT1G29490 AT1G29500 AT1G29510 AT1G51950 AT1G52830 AT1G54200 AT1G69160 AT1G75500 AT1G76520 AT2G28350 AT2G33310 AT2G38120 AT2G47170 AT3G03830 AT3G04730 AT3G13980 AT3G15540 AT3G23030 AT3G23050…	45	6	13	5.27243e-06	0.974063	0.996792
1.15454e-23	137	1048	Cellular response to hormone stimulus	AT1G12580 AT1G14920 AT1G23080 AT1G32440 AT1G63500 AT1G66350 AT1G70940 AT2G01420 AT2G17290 AT3G54030 AT4G04710 AT4G14740 AT4G30610 AT4G35310 AT5G04870 AT5G17490 AT5G20910 AT5G43870 AT5G56350 AT5G57090 AT2G43010 AT3G59060 AT3G62150 AT4G37260 AT5G54500 AT5G67300 AT1G04240 AT1G04250 AT1G05850 AT1G12110 AT1G13670 AT1G15580 AT1G17345 AT1G21910 AT1G22690 AT1G29420 AT1G29430 AT1G29440 AT1G29450 AT1G29460…	86	21	30	2.854e-06	0.852877	0.999887
1.6162e-22	102	665	Growth	AT4G25420 AT2G18010 AT1G03300 AT1G17060 AT1G17345 AT1G26945 AT1G29420 AT1G29430 AT1G29440 AT1G29450 AT1G29460 AT1G29490 AT1G29500 AT1G29510 AT1G72430 AT1G75080 AT2G19620 AT2G26710 AT2G42870 AT3G02170 AT3G03830 AT3G28857 AT3G58850 AT3G59900 AT3G63430 AT4G16120 AT4G30410 AT4G34760 AT4G38850 AT5G15160 AT5G15580 AT5G18010 AT5G18020 AT5G18030 AT5G18050 AT5G18060 AT5G18080 AT5G39860 AT1G72150 AT1G75780…	65	17	20	1.77041e-05	0.694267	0.999883
1.86865e-22	145	1186	Cellular response to organic substance	AT1G12580 AT1G14920 AT1G23080 AT1G32440 AT1G63500 AT1G66350 AT1G70940 AT2G01420 AT2G17290 AT3G54030 AT4G04710 AT4G14740 AT4G30610 AT4G35310 AT5G04870 AT5G17490 AT5G20910 AT5G28540 AT5G43870 AT5G56350 AT5G57090 AT2G43010 AT3G59060 AT3G62150 AT4G37260 AT5G54500 AT5G67300 AT1G04240 AT1G04250 AT1G05850 AT1G12110 AT1G13670 AT1G15580 AT1G17345 AT1G21910 AT1G22690 AT1G29420 AT1G29430 AT1G29440 AT1G29450…	89	22	34	7.69979e-06	0.87226	0.99964
1.86865e-22	137	1084	Cellular response to endogenous stimulus	AT1G12580 AT1G14920 AT1G23080 AT1G32440 AT1G63500 AT1G66350 AT1G70940 AT2G01420 AT2G17290 AT3G54030 AT4G04710 AT4G14740 AT4G30610 AT4G35310 AT5G04870 AT5G17490 AT5G20910 AT5G43870 AT5G56350 AT5G57090 AT2G43010 AT3G59060 AT3G62150 AT4G37260 AT5G54500 AT5G67300 AT1G04240 AT1G04250 AT1G05850 AT1G12110 AT1G13670 AT1G15580 AT1G17345 AT1G21910 AT1G22690 AT1G29420 AT1G29430 AT1G29440 AT1G29450 AT1G29460…	86	21	30	2.854e-06	0.852877	0.999887
4.10911e-22	123	922	Hormone-mediated signaling pathway	AT1G12580 AT1G14920 AT1G23080 AT1G63500 AT1G66350 AT1G70940 AT2G01420 AT2G17290 AT3G54030 AT4G04710 AT4G14740 AT4G30610 AT4G35310 AT5G04870 AT5G17490 AT5G20910 AT5G43870 AT5G57090 AT2G43010 AT3G59060 AT3G62150 AT4G37260 AT5G67300 AT1G04240 AT1G04250 AT1G05850 AT1G12110 AT1G13670 AT1G15580 AT1G17345 AT1G21910 AT1G22690 AT1G29420 AT1G29430 AT1G29440 AT1G29450 AT1G29460 AT1G29490 AT1G29500 AT1G29510…	80	20	23	7.20788e-07	0.759682	0.999991
8.37418e-22	225	2324	Cell communication	AT1G12580 AT1G14920 AT1G20090 AT1G22740 AT1G23080 AT1G35350 AT1G52280 AT1G63500 AT1G66350 AT1G70940 AT1G75840 AT2G01420 AT2G03240 AT2G17290 AT2G18730 AT2G30040 AT2G30050 AT2G41110 AT3G01340 AT3G03000 AT3G04910 AT3G05490 AT3G16570 AT3G18040 AT3G18820 AT3G23805 AT3G46830 AT3G48260 AT3G51920 AT3G54030 AT3G56800 AT3G62960 AT4G04710 AT4G14740 AT4G15800 AT4G17170 AT4G17530 AT4G29810 AT4G30340 AT4G30610…	125	36	64	0.000164663	0.873899	0.995521
1.72707e-21	207	2074	Signaling	AT1G12580 AT1G14920 AT1G20090 AT1G22740 AT1G23080 AT1G52280 AT1G63500 AT1G66350 AT1G70940 AT1G75840 AT2G01420 AT2G17290 AT2G18730 AT2G30040 AT2G30050 AT2G41110 AT3G01340 AT3G03000 AT3G04910 AT3G05490 AT3G16570 AT3G18040 AT3G18820 AT3G23805 AT3G46830 AT3G48260 AT3G51920 AT3G54030 AT3G56800 AT4G04710 AT4G14740 AT4G15800 AT4G17170 AT4G17530 AT4G29810 AT4G30340 AT4G30610 AT4G35310 AT4G39990 AT5G03520…	122	36	49	4.78589e-06	0.713946	0.999969
4.36288e-21	203	2033	Signal transduction	AT1G12580 AT1G14920 AT1G20090 AT1G22740 AT1G23080 AT1G52280 AT1G63500 AT1G66350 AT1G70940 AT1G75840 AT2G01420 AT2G17290 AT2G18730 AT2G30040 AT2G30050 AT2G41110 AT3G01340 AT3G03000 AT3G04910 AT3G05490 AT3G16570 AT3G18040 AT3G18820 AT3G23805 AT3G46830 AT3G48260 AT3G51920 AT3G54030 AT3G56800 AT4G04710 AT4G14740 AT4G15800 AT4G17170 AT4G17530 AT4G29810 AT4G30340 AT4G30610 AT4G35310 AT4G39990 AT5G03520…	119	36	48	8.76001e-06	0.666796	0.999965
8.06472e-21	107	765	Cell wall organization or biogenesis	AT1G02640 AT1G03870 AT1G04430 AT1G27600 AT1G29470 AT1G74380 AT2G04780 AT2G34300 AT3G02230 AT3G02570 AT3G03050 AT3G05910 AT3G62720 AT4G14360 AT4G18030 AT4G19120 AT4G34260 AT5G05170 AT5G15650 AT5G23870 AT5G44130 AT5G45280 AT5G64740 AT1G65310 AT1G68560 AT4G30280 AT4G30290 AT1G05850 AT1G08200 AT1G10550 AT1G11545 AT1G18580 AT1G19300 AT1G20190 AT1G23480 AT1G24170 AT1G26770 AT1G53830 AT1G58370 AT1G62440…	58	18	31	0.0122669	0.686431	0.947923
3.35774e-20	188	1853	Response to hormone	AT1G05010 AT1G12580 AT1G14920 AT1G23080 AT1G32440 AT1G63500 AT1G66350 AT1G70940 AT2G01420 AT2G17290 AT3G54030 AT4G04710 AT4G14740 AT4G30610 AT4G35310 AT5G04870 AT5G17490 AT5G20270 AT5G20910 AT5G43870 AT5G56350 AT5G57090 AT1G75750 AT2G43010 AT3G02880 AT3G04290 AT3G59060 AT3G62150 AT4G20260 AT4G35100 AT4G37260 AT5G08080 AT5G20630 AT5G46290 AT5G54500 AT5G61210 AT5G65310 AT5G67300 AT1G04240 AT1G04250…	111	28	49	1.0477e-05	0.924023	0.998979
2.56678e-19	188	1888	Response to endogenous stimulus	AT1G05010 AT1G12580 AT1G14920 AT1G23080 AT1G32440 AT1G63500 AT1G66350 AT1G70940 AT2G01420 AT2G17290 AT3G54030 AT4G04710 AT4G14740 AT4G30610 AT4G35310 AT5G04870 AT5G17490 AT5G20270 AT5G20910 AT5G43870 AT5G56350 AT5G57090 AT1G75750 AT2G43010 AT3G02880 AT3G04290 AT3G59060 AT3G62150 AT4G20260 AT4G35100 AT4G37260 AT5G08080 AT5G20630 AT5G46290 AT5G54500 AT5G61210 AT5G65310 AT5G67300 AT1G04240 AT1G04250…	111	77	77	1.0477e-05	1.89226e-12	0.112555
3.98717e-19	89	596	Cell wall organization	AT1G04430 AT1G29470 AT2G34300 AT3G05910 AT4G14360 AT4G18030 AT4G19120 AT5G23870 AT5G45280 AT1G08200 AT1G10550 AT1G11545 AT1G18580 AT1G19300 AT1G20190 AT1G23480 AT1G24170 AT1G26770 AT1G27600 AT1G53830 AT1G62440 AT1G64670 AT1G64760 AT1G65310 AT1G68060 AT1G68560 AT1G70090 AT1G75500 AT2G01850 AT2G06850 AT2G26440 AT2G27860 AT2G33570 AT2G40610 AT2G44500 AT3G02230 AT3G02350 AT3G03050 AT3G06770 AT3G10720…	52	14	23	0.00206883	0.753322	0.982146
1.82729e-18	91	633	External encapsulating structure organization	AT1G04430 AT1G29470 AT2G34300 AT3G05910 AT4G14360 AT4G18030 AT4G19120 AT5G23870 AT5G45280 AT1G08200 AT1G10550 AT1G11545 AT1G18580 AT1G19300 AT1G20190 AT1G23480 AT1G24170 AT1G26770 AT1G27600 AT1G53830 AT1G62440 AT1G64670 AT1G64760 AT1G65310 AT1G68060 AT1G68560 AT1G70090 AT1G75500 AT2G01850 AT2G06850 AT2G26440 AT2G27860 AT2G33570 AT2G40610 AT2G44500 AT3G02230 AT3G02350 AT3G03050 AT3G06770 AT3G10720…	53	15	23	0.0021075	0.694123	0.987627
2.02062e-18	206	2194	Response to organic substance	AT1G05010 AT1G12580 AT1G14920 AT1G23080 AT1G32440 AT1G63500 AT1G66350 AT1G70940 AT1G76550 AT2G01420 AT2G17290 AT2G30050 AT3G01340 AT3G54030 AT4G04710 AT4G14740 AT4G30610 AT4G33580 AT4G35310 AT5G04870 AT5G17490 AT5G20270 AT5G20910 AT5G28540 AT5G42250 AT5G43870 AT5G56350 AT5G57090 AT1G75750 AT2G43010 AT3G02880 AT3G04290 AT3G59060 AT3G62150 AT4G20260 AT4G35100 AT4G37260 AT5G08080 AT5G20630 AT5G46290…	116	30	60	0.000126428	0.949379	0.988794
4.92243e-18	158	1512	Cellular response to chemical stimulus	AT1G05010 AT1G12580 AT1G14920 AT1G23080 AT1G32440 AT1G63500 AT1G66350 AT1G70940 AT2G01420 AT2G17290 AT2G18030 AT3G54030 AT4G04710 AT4G14740 AT4G30610 AT4G35310 AT5G04870 AT5G17490 AT5G20910 AT5G28540 AT5G42250 AT5G43870 AT5G44070 AT5G56350 AT5G57090 AT2G43010 AT3G59060 AT3G62150 AT4G37260 AT5G54500 AT5G67300 AT1G04240 AT1G04250 AT1G05850 AT1G12110 AT1G13670 AT1G15580 AT1G17345 AT1G21910 AT1G22690…	95	63	63	1.40981e-05	5.61195e-10	0.198388
6.34801e-17	67	400	Regulation of hormone levels	AT1G23080 AT1G29420 AT1G29430 AT1G29440 AT1G29450 AT1G29460 AT1G29490 AT1G29500 AT1G29510 AT1G70940 AT2G01420 AT2G24300 AT2G26710 AT2G28305 AT2G35990 AT3G30180 AT3G50660 AT3G62150 AT4G25420 AT4G31000 AT5G05690 AT5G11950 AT5G38970 AT5G57090 AT5G62570 AT2G03760 AT2G43010 AT3G59060 AT4G32810 AT4G35160 AT5G03540 AT1G04610 AT1G05010 AT1G75500 AT2G22810 AT2G38120 AT2G41510 AT2G45400 AT3G28860 AT3G63440…	38	12	17	0.0126197	0.53335	0.969251
9.76146e-16	33	110	Auxin transport	AT1G23080 AT1G29420 AT1G29430 AT1G29440 AT1G29450 AT1G29460 AT1G29490 AT1G29500 AT1G29510 AT1G70940 AT2G01420 AT3G62150 AT5G57090 AT5G03540 AT2G38120 AT3G28860 AT1G22530 AT1G30690 AT4G09160 AT1G75500 AT1G78100 AT2G19620 AT4G16515 AT4G29810 AT4G32810 AT5G18010 AT5G64770 AT1G54200 AT1G69160 AT3G03830 AT3G13980 AT3G42800 AT4G26610	25	5	3	4.56779e-05	0.62919	0.99968
3.08533e-15	33	114	Hormone transport	AT1G23080 AT1G29420 AT1G29430 AT1G29440 AT1G29450 AT1G29460 AT1G29490 AT1G29500 AT1G29510 AT1G70940 AT2G01420 AT3G62150 AT5G57090 AT5G03540 AT2G38120 AT3G28860 AT1G22530 AT1G30690 AT4G09160 AT1G75500 AT1G78100 AT2G19620 AT4G16515 AT4G29810 AT4G32810 AT5G18010 AT5G64770 AT1G54200 AT1G69160 AT3G03830 AT3G13980 AT3G42800 AT4G26610	25	5	3	4.56779e-05	0.62919	0.99968
3.92958e-15	258	3184	Cellular response to stimulus	AT1G05010 AT1G06410 AT1G12580 AT1G14920 AT1G20090 AT1G22740 AT1G23080 AT1G29690 AT1G32440 AT1G35350 AT1G52280 AT1G63500 AT1G66350 AT1G68020 AT1G70940 AT1G75840 AT2G01420 AT2G03240 AT2G17290 AT2G18030 AT2G18730 AT2G30040 AT2G30050 AT2G41110 AT3G01340 AT3G03000 AT3G04910 AT3G05490 AT3G16570 AT3G18040 AT3G18820 AT3G23805 AT3G46830 AT3G48260 AT3G51920 AT3G54030 AT3G56800 AT3G62960 AT4G04710 AT4G14740…	139	40	79	0.000490771	0.92686	0.980327
1.97196e-14	256	3194	Response to chemical	AT1G05010 AT1G12110 AT1G12580 AT1G12950 AT1G14920 AT1G23080 AT1G32440 AT1G61890 AT1G63500 AT1G66350 AT1G70940 AT1G76550 AT2G01420 AT2G17290 AT2G18030 AT2G30050 AT2G39010 AT2G45960 AT3G01340 AT3G06450 AT3G54030 AT4G04710 AT4G14740 AT4G30610 AT4G33580 AT4G35100 AT4G35310 AT5G04870 AT5G17490 AT5G20270 AT5G20910 AT5G28540 AT5G42250 AT5G43870 AT5G44070 AT5G56350 AT5G57090 AT1G08930 AT1G52827 AT1G75750…	135	41	80	0.00176209	0.890371	0.966947
2.29218e-12	53	334	Regulation of growth	AT1G03300 AT1G17060 AT1G17345 AT1G26945 AT1G29420 AT1G29430 AT1G29440 AT1G29450 AT1G29460 AT1G29490 AT1G29500 AT1G29510 AT1G72430 AT1G75080 AT2G19620 AT2G26710 AT2G42870 AT3G02170 AT3G03830 AT3G28857 AT3G58850 AT3G59900 AT3G63430 AT4G30410 AT4G34760 AT4G38850 AT5G15160 AT5G15580 AT5G18010 AT5G18020 AT5G18030 AT5G18050 AT5G18060 AT5G18080 AT5G39860 AT1G14920 AT1G34110 AT3G49670 AT3G49720 AT5G56040…	42	11	11	2.93924e-08	0.313159	0.991278
2.3033e-12	27	94	Auxin polar transport	AT1G23080 AT1G29420 AT1G29430 AT1G29440 AT1G29450 AT1G29460 AT1G29490 AT1G29500 AT1G29510 AT1G70940 AT2G01420 AT3G62150 AT5G57090 AT5G03540 AT1G22530 AT1G30690 AT4G09160 AT1G78100 AT2G19620 AT3G28860 AT4G16515 AT4G32810 AT5G18010 AT5G64770 AT3G03830 AT2G38120 AT4G26610	20	7	7	0.000351535	0.130955	0.838011
5.05392e-12	59	408	Cell growth	AT4G25420 AT3G02170 AT3G63430 AT4G16120 AT5G15580 AT1G72150 AT1G75780 AT3G27960 AT3G49720 AT4G17530 AT5G47200 AT5G54380 AT5G65810 AT1G05850 AT1G10550 AT1G12950 AT1G17345 AT1G20090 AT1G20330 AT1G31420 AT1G33240 AT1G64980 AT1G70940 AT1G72430 AT1G74380 AT1G75500 AT1G75840 AT2G06850 AT2G18010 AT2G20370 AT2G35620 AT2G37620 AT3G18780 AT3G19820 AT3G29030 AT3G50660 AT3G51160 AT3G51460 AT3G51550 AT3G54920…	31	11	17	0.0702342	0.464836	0.877778
1.74057e-11	66	503	Polysaccharide metabolic process	AT1G02640 AT1G04430 AT1G27600 AT1G29470 AT1G74380 AT2G34300 AT3G62720 AT4G14360 AT4G18030 AT4G19120 AT4G34260 AT5G05170 AT5G20950 AT5G64740 AT1G65310 AT1G68560 AT2G33570 AT4G17090 AT4G30280 AT4G30290 AT1G04680 AT1G10550 AT1G11545 AT1G18580 AT1G19300 AT1G24170 AT1G31420 AT1G53830 AT1G58370 AT1G70090 AT2G01850 AT2G06850 AT2G26440 AT2G35620 AT3G02350 AT3G03050 AT3G07010 AT3G10720 AT3G23730 AT3G25140…	37	11	18	0.0171705	0.633149	0.935459
2.44937e-11	121	1250	Regulation of biological quality	AT1G13210 AT1G20090 AT1G23020 AT1G23080 AT1G29330 AT1G29420 AT1G29430 AT1G29440 AT1G29450 AT1G29460 AT1G29490 AT1G29500 AT1G29510 AT1G50460 AT1G70940 AT1G75840 AT2G01420 AT2G21600 AT2G24300 AT2G26710 AT2G28305 AT2G35990 AT3G06370 AT3G06450 AT3G23660 AT3G30180 AT3G50660 AT3G62150 AT4G25420 AT4G29350 AT4G31000 AT4G39220 AT5G02200 AT5G05690 AT5G11950 AT5G38970 AT5G42000 AT5G55630 AT5G56010 AT5G57090…	59	18	44	0.118874	0.864739	0.51187
1.54111e-10	60	455	Developmental growth	AT4G25420 AT2G18010 AT3G02170 AT3G59900 AT3G63430 AT5G15580 AT1G72150 AT1G75780 AT3G27960 AT1G14920 AT1G34110 AT3G49670 AT3G49720 AT4G17530 AT5G47200 AT5G54380 AT5G56040 AT5G65810 AT1G03170 AT1G12950 AT1G20090 AT1G31420 AT1G64980 AT1G70940 AT1G74380 AT1G75500 AT1G75840 AT2G06850 AT2G20370 AT2G28350 AT2G35620 AT2G37620 AT3G18780 AT3G19820 AT3G29030 AT3G50660 AT3G51160 AT3G51460 AT3G57550 AT3G60630…	34	12	14	0.0168502	0.36378	0.982214
1.54111e-10	236	3121	Anatomical structure development	AT1G05010 AT1G14920 AT1G20090 AT1G66350 AT1G67265 AT1G75840 AT3G22820 AT3G23660 AT3G30180 AT3G50660 AT4G14740 AT4G25420 AT5G05690 AT5G17490 AT5G38970 AT5G43870 AT2G18010 AT2G21540 AT2G28350 AT3G62420 AT4G12970 AT1G01950 AT1G03457 AT1G05850 AT1G08590 AT1G17345 AT1G25425 AT1G29420 AT1G29430 AT1G29440 AT1G29450 AT1G29460 AT1G29490 AT1G29500 AT1G29510 AT1G62440 AT1G69570 AT1G69690 AT1G72430 AT2G22810…	111	48	77	0.146092	0.296801	0.905088
2.70036e-10	28	122	Response to brassinosteroid	AT1G63500 AT3G54030 AT4G30610 AT1G75080 AT2G42870 AT3G16570 AT3G51550 AT3G58850 AT4G03080 AT4G30410 AT4G36780 AT4G39400 AT5G39860 AT5G59010 AT2G18010 AT2G26710 AT3G50660 AT3G61460 AT5G57560 AT4G28720 AT5G08130 AT5G54380 AT1G75750 AT2G42580 AT4G08950 AT1G78300 AT2G30980 AT5G65430	20	5	3	0.000823727	0.457153	0.998011
6.14812e-10	243	3286	Developmental process	AT1G05010 AT1G14920 AT1G20090 AT1G66350 AT1G67265 AT1G75840 AT3G22820 AT3G23660 AT3G28910 AT3G30180 AT3G50660 AT3G55240 AT4G01680 AT4G14740 AT4G25420 AT5G05690 AT5G17490 AT5G38970 AT5G43870 AT5G49330 AT2G18010 AT2G21540 AT2G28350 AT3G62420 AT4G12970 AT4G16515 AT5G64770 AT1G01950 AT1G03457 AT1G05850 AT1G08590 AT1G17345 AT1G25425 AT1G29420 AT1G29430 AT1G29440 AT1G29450 AT1G29460 AT1G29490 AT1G29500…	114	50	79	0.15168	0.264123	0.914812
2.61269e-09	111	1195	Carbohydrate metabolic process	AT1G02640 AT1G04430 AT1G05630 AT1G06410 AT1G27600 AT1G29470 AT1G32440 AT1G50460 AT1G68020 AT1G74380 AT2G34300 AT3G53520 AT3G62720 AT3G62830 AT4G14360 AT4G18030 AT4G19120 AT4G34260 AT4G39800 AT5G05170 AT5G20950 AT5G51460 AT5G51830 AT5G56350 AT5G64740 AT1G65310 AT1G68560 AT2G33570 AT4G17090 AT4G30280 AT4G30290 AT1G02850 AT1G04680 AT1G05850 AT1G10550 AT1G11545 AT1G11820 AT1G18580 AT1G19300 AT1G24170…	59	17	35	0.0194711	0.820882	0.861
4.45353e-09	46	325	Developmental growth involved in morphogenesis	AT4G25420 AT2G18010 AT3G02170 AT3G63430 AT5G15580 AT1G72150 AT1G75780 AT3G27960 AT3G49720 AT4G17530 AT5G47200 AT5G54380 AT5G65810 AT1G12950 AT1G20090 AT1G31420 AT1G64980 AT1G70940 AT1G74380 AT1G75500 AT1G75840 AT2G06850 AT2G20370 AT2G35620 AT2G37620 AT3G18780 AT3G19820 AT3G29030 AT3G50660 AT3G51160 AT3G51460 AT3G60630 AT4G02350 AT4G12420 AT4G16780 AT4G20260 AT4G26690 AT5G03540 AT5G09810 AT5G11980…	25	10	11	0.0570937	0.259405	0.956456
5.63782e-09	39	249	Cell wall biogenesis	AT1G03870 AT1G27600 AT2G04780 AT3G02230 AT3G02570 AT3G03050 AT5G05170 AT5G15650 AT5G44130 AT5G64740 AT1G10550 AT1G11545 AT1G65310 AT2G01850 AT2G06850 AT3G23730 AT4G14130 AT4G16120 AT4G25810 AT4G30280 AT4G30290 AT5G57560 AT5G65730 AT2G33120 AT2G41770 AT1G19300 AT1G68060 AT1G75500 AT2G33570 AT3G16630 AT3G19820 AT3G25140 AT3G49720 AT4G20170 AT4G39990 AT5G47820 AT5G65270 AT5G65810 AT3G01640	19	8	12	0.218593	0.328732	0.733454
8.85791e-09	170	2150	Response to abiotic stimulus	AT1G05010 AT1G14920 AT1G66350 AT2G39010 AT2G45960 AT3G60130 AT4G35100 AT5G02200 AT5G17490 AT5G28540 AT5G52250 AT5G56010 AT1G02340 AT1G08930 AT1G09570 AT1G20090 AT1G70940 AT2G43010 AT3G59060 AT3G62420 AT4G01120 AT4G29810 AT5G07350 AT5G61270 AT5G63650 AT1G14280 AT2G02950 AT3G06370 AT4G16780 AT5G04190 AT1G01120 AT1G05630 AT1G05680 AT1G14210 AT1G16390 AT1G21910 AT1G23010 AT1G33240 AT1G35140 AT1G50460…	69	40	61	0.781268	0.0664739	0.579452
1.47173e-08	21	83	Steroid biosynthetic process	AT1G07420 AT1G58440 AT1G76490 AT2G22830 AT2G29390 AT3G02580 AT3G30180 AT3G50660 AT3G52940 AT4G12110 AT5G05690 AT5G13710 AT5G38970 AT1G20330 AT1G76090 AT2G45400 AT4G10020 AT4G11820 AT4G34640 AT5G47770 AT3G19820	11	5	5	0.156653	0.202618	0.846631
1.98981e-08	23	101	Steroid metabolic process	AT1G07420 AT1G58440 AT1G76490 AT2G22830 AT2G26710 AT2G29390 AT3G02580 AT3G19820 AT3G30180 AT3G50660 AT3G52940 AT4G12110 AT5G05690 AT5G13710 AT5G38970 AT1G20330 AT2G03760 AT1G76090 AT2G45400 AT4G10020 AT4G11820 AT4G34640 AT5G47770	12	5	6	0.155013	0.271548	0.804228
1.98981e-08	43	306	Plant-type cell wall organization or biogenesis	AT1G03870 AT1G04430 AT1G27600 AT1G29470 AT2G04780 AT2G34300 AT3G02230 AT3G03050 AT4G14360 AT4G18030 AT4G19120 AT5G05170 AT5G15650 AT5G44130 AT5G64740 AT1G20190 AT1G26770 AT2G40610 AT3G29030 AT4G16120 AT2G33120 AT2G41770 AT3G29360 AT4G26690 AT5G55480 AT1G10550 AT1G18580 AT1G31420 AT1G64760 AT1G68060 AT1G75500 AT2G35620 AT2G46710 AT3G16630 AT3G19820 AT3G25140 AT3G49720 AT4G00730 AT4G00740 AT5G47820…	20	9	14	0.304898	0.305241	0.664872
1.9988e-08	51	402	Cell morphogenesis	AT1G20090 AT1G75840 AT3G23660 AT4G25420 AT3G02170 AT3G63430 AT5G15580 AT1G72150 AT1G75780 AT3G27960 AT3G49720 AT4G17530 AT4G26690 AT5G43900 AT5G47200 AT5G54380 AT5G55480 AT5G65810 AT1G19835 AT1G31420 AT1G33240 AT1G64980 AT1G68910 AT1G70940 AT1G75500 AT2G06850 AT2G18010 AT2G20370 AT2G35620 AT3G16630 AT3G18780 AT3G19820 AT3G29030 AT3G50660 AT3G51160 AT3G51460 AT3G55360 AT3G60630 AT4G02350 AT4G12420…	25	10	16	0.187502	0.388514	0.749112
2.06535e-08	54	440	Cellular component morphogenesis	AT1G20090 AT1G75840 AT3G23660 AT4G25420 AT3G02170 AT3G63430 AT5G15580 AT1G72150 AT1G75780 AT3G27960 AT3G49720 AT4G17530 AT4G26690 AT5G43900 AT5G47200 AT5G54380 AT5G55480 AT5G65810 AT1G19835 AT1G27600 AT1G31420 AT1G33240 AT1G64980 AT1G68910 AT1G70940 AT1G75500 AT2G06850 AT2G18010 AT2G20370 AT2G35620 AT3G16630 AT3G18780 AT3G19820 AT3G29030 AT3G50660 AT3G51160 AT3G51460 AT3G55360 AT3G60630 AT4G02350…	26	12	16	0.218715	0.226528	0.834461
3.33725e-08	32	190	Pectin metabolic process	AT1G04430 AT1G29470 AT2G34300 AT4G14360 AT4G18030 AT4G19120 AT2G33570 AT1G04680 AT1G18580 AT1G19300 AT1G24170 AT1G53830 AT1G70090 AT2G26440 AT3G02350 AT3G07010 AT3G10720 AT3G25140 AT3G28340 AT3G49220 AT3G54920 AT3G62660 AT4G02130 AT4G33220 AT5G47780 AT5G48900 AT3G29360 AT3G49720 AT5G65810 AT4G00740 AT4G28490 AT4G32460	20	12	12	0.0107383	0.00423548	0.396335
3.73509e-08	32	191	Galacturonan metabolic process	AT1G04430 AT1G29470 AT2G34300 AT4G14360 AT4G18030 AT4G19120 AT2G33570 AT1G04680 AT1G18580 AT1G19300 AT1G24170 AT1G53830 AT1G70090 AT2G26440 AT3G02350 AT3G07010 AT3G10720 AT3G25140 AT3G28340 AT3G49220 AT3G54920 AT3G62660 AT4G02130 AT4G33220 AT5G47780 AT5G48900 AT3G29360 AT3G49720 AT5G65810 AT4G00740 AT4G28490 AT4G32460	20	12	12	0.0107383	0.00423548	0.396335
4.18973e-08	103	1138	Lipid metabolic process	AT1G05630 AT1G06350 AT1G07420 AT1G14290 AT1G18460 AT1G58440 AT1G76490 AT1G78970 AT2G18730 AT2G19880 AT2G22830 AT2G26710 AT2G29390 AT2G34770 AT2G37940 AT3G02580 AT3G06060 AT3G18850 AT3G19820 AT3G30180 AT3G48610 AT3G50660 AT3G51460 AT3G52940 AT3G54020 AT3G55360 AT4G11820 AT4G12110 AT4G20870 AT4G25420 AT4G30340 AT4G32810 AT4G34640 AT5G04980 AT5G05690 AT5G13710 AT5G14180 AT5G38970 AT5G41080 AT5G42000…	47	17	39	0.319901	0.710513	0.380742
4.91259e-08	17	58	Xyloglucan metabolic process	AT1G74380 AT3G62720 AT1G65310 AT4G30280 AT4G30290 AT1G10550 AT1G11545 AT2G01850 AT2G06850 AT3G23730 AT4G14130 AT4G25810 AT5G57560 AT5G65730 AT1G68560 AT2G20370 AT5G20950	11	6	6	0.0240351	0.0308022	0.44753
5.12372e-08	40	282	Unidimensional cell growth	AT4G25420 AT3G02170 AT3G63430 AT5G15580 AT1G72150 AT1G75780 AT3G27960 AT3G49720 AT4G17530 AT5G47200 AT5G54380 AT5G65810 AT1G20090 AT1G31420 AT1G64980 AT1G75500 AT1G75840 AT2G06850 AT2G18010 AT2G20370 AT2G35620 AT3G18780 AT3G19820 AT3G29030 AT3G50660 AT3G51160 AT3G51460 AT3G60630 AT4G02350 AT4G12420 AT4G16780 AT4G20260 AT4G26690 AT5G03540 AT5G11980 AT5G39860 AT5G41950 AT5G47370 AT5G54510 AT1G75750	22	9	9	0.0574435	0.227311	0.9615
1.01507e-07	29	168	Plant-type cell wall organization	AT1G04430 AT1G29470 AT2G34300 AT4G14360 AT4G18030 AT4G19120 AT1G20190 AT1G26770 AT2G40610 AT3G29030 AT4G16120 AT2G41770 AT3G29360 AT4G26690 AT5G55480 AT1G10550 AT1G18580 AT1G31420 AT1G64760 AT2G35620 AT2G46710 AT3G25140 AT3G49720 AT4G00730 AT4G00740 AT5G47820 AT5G65810 AT2G21140 AT5G57560	16	3	10	0.0788177	0.835564	0.525922
1.12378e-07	26	139	Cell wall polysaccharide metabolic process	AT1G02640 AT1G27600 AT1G74380 AT3G62720 AT4G34260 AT1G65310 AT1G68560 AT4G30280 AT4G30290 AT1G10550 AT1G11545 AT1G58370 AT2G01850 AT2G06850 AT3G23730 AT4G14130 AT4G25810 AT5G57560 AT5G65730 AT2G41770 AT4G26690 AT5G55480 AT1G19300 AT2G20370 AT3G25140 AT5G20950	14	7	5	0.110575	0.109752	0.956835
1.12887e-07	15	47	Regulation of auxin mediated signaling pathway	AT1G23080 AT1G70940 AT2G01420 AT5G57090 AT2G43010 AT3G59060 AT3G62150 AT4G37260 AT5G67300 AT3G28860 AT1G75500 AT1G54200 AT1G69160 AT3G13980 AT3G42800	9	6	6	0.0645118	0.0145452	0.298697
2.82758e-07	64	611	Lipid biosynthetic process	AT1G06350 AT1G07420 AT1G14290 AT1G58440 AT1G76490 AT1G78970 AT2G19880 AT2G22830 AT2G29390 AT2G37940 AT3G02580 AT3G06060 AT3G30180 AT3G50660 AT3G52940 AT3G54020 AT3G55360 AT4G11820 AT4G12110 AT4G25420 AT5G05690 AT5G13710 AT5G38970 AT5G42000 AT5G46290 AT5G47770 AT5G57800 AT1G20330 AT4G24510 AT4G32810 AT1G01120 AT1G01610 AT1G08510 AT1G36180 AT1G64670 AT1G67560 AT1G67730 AT1G76090 AT2G16280 AT2G26250…	28	10	26	0.453825	0.707806	0.228304
2.82758e-07	90	986	Cellular developmental process	AT1G20090 AT1G75840 AT3G22820 AT3G23660 AT3G28910 AT4G01680 AT4G25420 AT5G49330 AT4G16515 AT5G64770 AT1G08590 AT1G25425 AT1G66350 AT3G02170 AT3G49670 AT3G63430 AT4G17695 AT4G21750 AT5G15580 AT1G72150 AT1G75780 AT3G27960 AT1G14920 AT2G38120 AT2G41420 AT3G11600 AT3G49720 AT4G17530 AT4G26690 AT5G43900 AT5G47200 AT5G54380 AT5G55480 AT5G65810 AT1G05850 AT1G12950 AT1G19835 AT1G22740 AT1G27600 AT1G31420…	40	20	30	0.410901	0.193274	0.723718
3.712e-07	14	44	Sterol biosynthetic process	AT1G07420 AT1G58440 AT1G76490 AT2G22830 AT2G29390 AT3G02580 AT3G52940 AT4G12110 AT5G13710 AT1G20330 AT1G76090 AT4G11820 AT4G34640 AT5G47770	7	2	5	0.230673	0.522026	0.419021
3.98699e-07	29	179	Cell wall macromolecule metabolic process	AT1G02640 AT1G27600 AT1G74380 AT3G02570 AT3G62720 AT4G34260 AT1G65310 AT1G68560 AT4G30280 AT4G30290 AT1G05850 AT1G10550 AT1G11545 AT1G58370 AT2G01850 AT2G06850 AT3G23730 AT4G14130 AT4G25810 AT5G57560 AT5G65730 AT2G41770 AT4G26690 AT5G55480 AT1G18580 AT1G19300 AT2G20370 AT3G25140 AT5G20950	15	7	7	0.148686	0.178988	0.894028
6.27928e-07	20	94	Brassinosteroid mediated signaling pathway	AT1G63500 AT3G54030 AT4G30610 AT1G75080 AT2G42870 AT3G16570 AT3G51550 AT3G58850 AT4G03080 AT4G30410 AT4G36780 AT4G39400 AT5G39860 AT5G59010 AT4G28720 AT5G08130 AT2G42580 AT1G78300 AT2G30980 AT5G65430	15	5	5	0.00108626	0.170837	0.807582
6.27928e-07	20	94	Steroid hormone mediated signaling pathway	AT1G63500 AT3G54030 AT4G30610 AT1G75080 AT2G42870 AT3G16570 AT3G51550 AT3G58850 AT4G03080 AT4G30410 AT4G36780 AT4G39400 AT5G39860 AT5G59010 AT4G28720 AT5G08130 AT2G42580 AT1G78300 AT2G30980 AT5G65430	15	5	5	0.00108626	0.170837	0.807582
6.27928e-07	20	94	Response to steroid hormone	AT1G63500 AT3G54030 AT4G30610 AT1G75080 AT2G42870 AT3G16570 AT3G51550 AT3G58850 AT4G03080 AT4G30410 AT4G36780 AT4G39400 AT5G39860 AT5G59010 AT4G28720 AT5G08130 AT2G42580 AT1G78300 AT2G30980 AT5G65430	15	5	5	0.00108626	0.170837	0.807582
6.27928e-07	20	94	Cellular response to steroid hormone stimulus	AT1G63500 AT3G54030 AT4G30610 AT1G75080 AT2G42870 AT3G16570 AT3G51550 AT3G58850 AT4G03080 AT4G30410 AT4G36780 AT4G39400 AT5G39860 AT5G59010 AT4G28720 AT5G08130 AT2G42580 AT1G78300 AT2G30980 AT5G65430	15	5	5	0.00108626	0.170837	0.807582
7.89339e-07	10	22	Shade avoidance	AT2G18010 AT2G42870 AT2G44910 AT2G46970 AT3G58850 AT4G16780 AT4G25260 AT5G47370 AT1G18400 AT5G08130	5	4	1	0.2375	0.0278752	0.931838
8.84263e-07	20	96	Cellular response to brassinosteroid stimulus	AT1G63500 AT3G54030 AT4G30610 AT1G75080 AT2G42870 AT3G16570 AT3G51550 AT3G58850 AT4G03080 AT4G30410 AT4G36780 AT4G39400 AT5G39860 AT5G59010 AT4G28720 AT5G08130 AT2G42580 AT1G78300 AT2G30980 AT5G65430	15	5	5	0.00108626	0.170837	0.807582
9.7276e-07	18	79	Sterol metabolic process	AT1G07420 AT1G58440 AT1G76490 AT2G22830 AT2G29390 AT3G02580 AT3G30180 AT3G50660 AT3G52940 AT4G12110 AT5G05690 AT5G13710 AT5G38970 AT1G20330 AT1G76090 AT4G11820 AT4G34640 AT5G47770	10	8	8	0.108101	0.0031961	0.182175
1.17474e-06	21	107	Hemicellulose metabolic process	AT1G02640 AT1G27600 AT1G74380 AT3G62720 AT1G65310 AT1G68560 AT4G30280 AT4G30290 AT1G10550 AT1G11545 AT1G58370 AT2G01850 AT2G06850 AT3G23730 AT4G14130 AT4G25810 AT5G57560 AT5G65730 AT1G19300 AT2G20370 AT5G20950	11	5	5	0.156653	0.202618	0.846631
1.4736e-06	52	476	Cellular response to lipid	AT1G12580 AT1G14920 AT1G63500 AT1G66350 AT2G17290 AT3G54030 AT4G04710 AT4G30610 AT4G35310 AT5G04870 AT5G17490 AT5G20910 AT1G22690 AT1G74670 AT1G75080 AT1G75240 AT1G75750 AT2G01150 AT2G14900 AT2G42870 AT3G16570 AT3G28857 AT3G51550 AT3G58850 AT4G03080 AT4G30410 AT4G36780 AT4G39400 AT5G14920 AT5G15160 AT5G39860 AT5G52900 AT5G59010 AT5G59845 AT5G67300 AT1G05010 AT5G28770 AT4G28720 AT5G08130 AT1G02340…	32	12	8	0.00343913	0.186195	0.999435
1.59939e-06	211	3037	Multicellular organismal process	AT1G05010 AT1G14920 AT1G66350 AT1G67265 AT3G22820 AT3G30180 AT3G50660 AT4G14740 AT4G25420 AT5G05690 AT5G17490 AT5G38970 AT5G43870 AT2G21540 AT2G28350 AT3G62420 AT4G12970 AT1G01950 AT1G03457 AT1G05850 AT1G08590 AT1G17345 AT1G25425 AT1G29420 AT1G29430 AT1G29440 AT1G29450 AT1G29460 AT1G29490 AT1G29500 AT1G29510 AT1G62440 AT1G69570 AT1G69690 AT1G72430 AT2G22810 AT2G45400 AT2G46710 AT3G03830 AT3G08630…	101	43	67	0.106335	0.29803	0.933102
3.15794e-06	83	937	Anatomical structure morphogenesis	AT1G20090 AT1G75840 AT3G22820 AT3G23660 AT4G25420 AT2G18010 AT3G02170 AT3G63430 AT5G15580 AT1G26770 AT1G72150 AT1G75780 AT2G40610 AT3G27960 AT1G34110 AT2G38120 AT3G11600 AT3G49670 AT3G49720 AT4G17530 AT4G26690 AT4G32810 AT5G43900 AT5G47200 AT5G54380 AT5G55480 AT5G56040 AT5G65810 AT1G05680 AT1G05850 AT1G12950 AT1G19835 AT1G27600 AT1G31420 AT1G33240 AT1G50460 AT1G64980 AT1G68910 AT1G70940 AT1G74380…	35	18	30	0.576197	0.234134	0.510823
3.2646e-06	193	2752	Multicellular organism development	AT1G05010 AT1G14920 AT1G66350 AT1G67265 AT3G22820 AT3G30180 AT3G50660 AT4G14740 AT4G25420 AT5G05690 AT5G17490 AT5G38970 AT5G43870 AT2G21540 AT2G28350 AT3G62420 AT4G12970 AT1G01950 AT1G03457 AT1G05850 AT1G08590 AT1G17345 AT1G25425 AT1G29420 AT1G29430 AT1G29440 AT1G29450 AT1G29460 AT1G29490 AT1G29500 AT1G29510 AT1G62440 AT1G69570 AT1G69690 AT1G72430 AT2G22810 AT2G45400 AT2G46710 AT3G03830 AT3G08630…	91	40	62	0.158995	0.262469	0.906231
5.1151e-06	27	180	Cellular response to organic cyclic compound	AT1G14920 AT1G63500 AT1G66350 AT3G54030 AT4G30610 AT5G17490 AT1G75080 AT2G42870 AT3G16570 AT3G51550 AT3G58850 AT4G03080 AT4G30410 AT4G36780 AT4G39400 AT5G39860 AT5G59010 AT4G28720 AT5G08130 AT2G20370 AT2G42580 AT4G03110 AT5G48485 AT5G67300 AT1G78300 AT2G30980 AT5G65430	16	7	4	0.0357048	0.130955	0.989065
6.25142e-06	43	378	Response to organic cyclic compound	AT1G14920 AT1G63500 AT1G66350 AT3G54030 AT4G30610 AT5G17490 AT3G04290 AT1G75080 AT2G42870 AT3G16570 AT3G51550 AT3G58850 AT4G03080 AT4G30410 AT4G36780 AT4G39400 AT5G39860 AT5G59010 AT1G21910 AT2G18010 AT2G26710 AT2G32690 AT3G28910 AT3G50660 AT3G61460 AT4G37260 AT5G08790 AT5G57560 AT5G67300 AT4G28720 AT5G08130 AT5G54380 AT1G75750 AT2G03760 AT2G20370 AT2G42580 AT2G47170 AT4G03110 AT4G08950 AT5G48485…	22	21	21	0.131353	2.62527e-06	0.0398123
6.4924e-06	14	55	Pectin biosynthetic process	AT2G33570 AT1G18580 AT1G19300 AT1G24170 AT1G70090 AT3G02350 AT3G25140 AT3G28340 AT3G62660 AT4G02130 AT5G47780 AT3G49720 AT5G65810 AT4G32460	7	2	5	0.230673	0.522026	0.419021
6.72932e-06	32	241	Response to red or far red light	AT1G02340 AT1G09570 AT5G02200 AT1G14280 AT2G02950 AT2G43010 AT3G59060 AT4G16780 AT5G04190 AT5G61270 AT1G14920 AT2G18010 AT2G42870 AT2G44910 AT2G46970 AT3G18780 AT3G58850 AT4G14130 AT4G25260 AT4G32280 AT5G38410 AT5G47370 AT5G52250 AT1G14290 AT1G18400 AT1G52830 AT3G28860 AT5G08130 AT5G08790 AT5G15160 AT5G39860 AT5G48150	16	10	6	0.189092	0.0315005	0.978156
6.72932e-06	52	501	Vesicle-mediated transport	AT1G10630 AT1G11890 AT1G13210 AT1G23490 AT1G29330 AT1G30630 AT1G30890 AT1G36050 AT1G48240 AT1G71820 AT1G79590 AT1G79990 AT2G19950 AT2G20760 AT2G21600 AT2G25430 AT2G30050 AT2G33120 AT2G35190 AT2G35210 AT2G47170 AT3G01340 AT3G17440 AT3G23340 AT3G23660 AT4G02350 AT4G17530 AT4G31490 AT4G32285 AT4G39220 AT5G03520 AT5G08080 AT5G11980 AT5G47200 AT5G52210 AT3G13720 AT4G39990 AT5G07110 AT5G41950 AT5G46330…	19	12	21	0.821384	0.186195	0.253233
7.93846e-06	36	292	Hormone metabolic process	AT2G24300 AT2G26710 AT2G28305 AT2G35990 AT3G30180 AT3G50660 AT4G25420 AT4G31000 AT5G05690 AT5G11950 AT5G38970 AT5G62570 AT2G03760 AT2G43010 AT3G59060 AT4G32810 AT4G35160 AT1G04610 AT1G05010 AT1G75500 AT2G22810 AT2G41510 AT2G45400 AT3G63440 AT4G08040 AT4G28720 YUC AT5G65800 AT1G05680 AT1G05850 AT1G29690 AT1G44350 AT1G67560 AT2G47170 AT3G19820 AT5G07350	14	7	15	0.6644	0.386942	0.221962
1.11993e-05	22	133	Response to karrikin	AT1G05680 AT1G23010 AT1G53070 AT1G61890 AT1G71100 AT1G74670 AT2G01150 AT2G26250 AT2G47930 AT3G11600 AT3G55720 AT4G30400 AT4G31870 AT4G35110 AT4G37370 AT5G02270 AT5G06980 AT5G25460 AT5G51550 AT5G57785 AT5G63810 AT5G66920	10	10	12	0.354314	0.00112441	0.0286763
1.71149e-05	203	3000	Localization	AT1G08930 AT1G09270 AT1G10630 AT1G11890 AT1G12950 AT1G13210 AT1G14670 AT1G20090 AT1G22740 AT1G23080 AT1G23490 AT1G27970 AT1G29310 AT1G29330 AT1G29420 AT1G29430 AT1G29440 AT1G29450 AT1G29460 AT1G29490 AT1G29500 AT1G29510 AT1G30630 AT1G30890 AT1G35350 AT1G36050 AT1G48240 AT1G52280 AT1G61890 AT1G70940 AT1G71820 AT1G75220 AT1G75840 AT1G79590 AT1G79990 AT2G01420 AT2G03240 AT2G13610 AT2G19950 AT2G20760…	92	42	69	0.309591	0.26306	0.787201
1.97477e-05	30	229	Cellular glucan metabolic process	AT1G74380 AT3G62720 AT5G05170 AT5G64740 AT1G65310 AT4G17090 AT4G30280 AT4G30290 AT1G10550 AT1G11545 AT1G31420 AT2G01850 AT2G06850 AT2G35620 AT3G03050 AT3G23730 AT4G14130 AT4G25810 AT5G51830 AT5G57560 AT5G65730 AT1G16860 AT2G41770 AT4G26690 AT5G55480 AT1G05850 AT1G68560 AT1G71100 AT2G20370 AT5G20950	17	13	13	0.0553932	0.000592001	0.179611
2.07372e-05	75	861	Response to lipid	AT1G12580 AT1G14920 AT1G63500 AT1G66350 AT2G17290 AT3G54030 AT4G04710 AT4G30610 AT4G35310 AT5G04870 AT5G17490 AT5G20910 AT1G75750 AT3G02880 AT4G35100 AT5G08080 AT5G61210 AT5G65310 AT1G22690 AT1G74670 AT1G75080 AT1G75240 AT2G01150 AT2G14900 AT2G42870 AT3G16570 AT3G28857 AT3G51550 AT3G58850 AT4G03080 AT4G30410 AT4G36780 AT4G39400 AT5G14920 AT5G15160 AT5G39860 AT5G52900 AT5G59010 AT5G59845 AT5G67300…	44	31	31	0.00354542	2.76223e-06	0.181659
2.15694e-05	26	183	Golgi vesicle transport	AT1G11890 AT1G13210 AT1G29330 AT1G30630 AT1G30890 AT1G36050 AT1G48240 AT1G79990 AT2G19950 AT2G21600 AT2G30050 AT2G35190 AT2G35210 AT3G01340 AT3G17440 AT3G23660 AT4G02350 AT4G17530 AT4G31490 AT4G39220 AT5G11980 AT5G47200 AT5G52210 AT2G18860 AT4G01395 AT4G17170	8	7	11	0.874836	0.109752	0.218782
2.52334e-05	29	220	Polysaccharide biosynthetic process	AT1G27600 AT1G74380 AT3G62720 AT5G05170 AT5G64740 AT2G33570 AT1G18580 AT1G19300 AT1G24170 AT1G31420 AT1G70090 AT2G35620 AT3G02350 AT3G03050 AT3G25140 AT3G28340 AT3G62660 AT4G02130 AT5G47780 AT5G51830 AT1G16860 AT2G41770 AT3G49720 AT5G65810 AT1G05850 AT1G71100 AT2G20370 AT4G32460 AT5G20950	13	7	9	0.381968	0.178988	0.67449
2.59352e-05	187	2738	Transport	AT1G08930 AT1G09270 AT1G10630 AT1G11890 AT1G12950 AT1G13210 AT1G22740 AT1G23080 AT1G23490 AT1G27970 AT1G29310 AT1G29330 AT1G29420 AT1G29430 AT1G29440 AT1G29450 AT1G29460 AT1G29490 AT1G29500 AT1G29510 AT1G30630 AT1G30890 AT1G35350 AT1G36050 AT1G48240 AT1G52280 AT1G61890 AT1G70940 AT1G71820 AT1G75220 AT1G79590 AT1G79990 AT2G01420 AT2G03240 AT2G13610 AT2G19950 AT2G20760 AT2G21600 AT2G25430 AT2G30050…	84	103	103	0.354578	0	1.63306e-07
2.64435e-05	11	38	Auxin homeostasis	AT1G23080 AT1G70940 AT2G01420 AT5G57090 AT1G69690 AT1G05630 AT5G55250 AT1G28130 AT2G23170 AT4G27260 AT5G54510	8	3	3	0.0121173	0.144161	0.627105
3.15641e-05	30	235	Glucan metabolic process	AT1G74380 AT3G62720 AT5G05170 AT5G20950 AT5G64740 AT1G65310 AT4G17090 AT4G30280 AT4G30290 AT1G10550 AT1G11545 AT1G31420 AT2G01850 AT2G06850 AT2G35620 AT3G03050 AT3G23730 AT4G14130 AT4G25810 AT5G51830 AT5G57560 AT5G65730 AT1G16860 AT2G41770 AT4G26690 AT5G55480 AT1G05850 AT1G68560 AT1G71100 AT2G20370	17	13	13	0.0553932	0.000592001	0.179611
3.37162e-05	67	752	Response to light stimulus	AT5G02200 AT5G52250 AT1G02340 AT1G09570 AT1G20090 AT1G70940 AT2G43010 AT3G59060 AT4G01120 AT5G61270 AT1G14280 AT2G02950 AT4G16780 AT5G04190 AT1G01120 AT1G05630 AT1G14920 AT1G75780 AT2G06850 AT2G16280 AT2G18010 AT2G26250 AT2G26640 AT2G42870 AT2G44910 AT2G45400 AT2G46970 AT3G02570 AT3G03830 AT3G18780 AT3G58850 AT4G01660 AT4G03400 AT4G14130 AT4G25260 AT4G25420 AT4G32280 AT5G04530 AT5G08790 AT5G09810…	37	17	13	0.0231337	0.0795985	0.998497
3.5793e-05	13	55	Response to far red light	AT1G02340 AT1G09570 AT5G02200 AT1G14920 AT2G02950 AT2G44910 AT3G18780 AT4G14130 AT4G16780 AT4G32280 AT5G38410 AT5G52250 AT3G28860	5	5	3	0.539441	0.0249419	0.768512
4.20599e-05	188	2779	Establishment of localization	AT1G08930 AT1G09270 AT1G10630 AT1G11890 AT1G12950 AT1G13210 AT1G22740 AT1G23080 AT1G23490 AT1G27970 AT1G29310 AT1G29330 AT1G29420 AT1G29430 AT1G29440 AT1G29450 AT1G29460 AT1G29490 AT1G29500 AT1G29510 AT1G30630 AT1G30890 AT1G35350 AT1G36050 AT1G48240 AT1G52280 AT1G61890 AT1G70940 AT1G71820 AT1G75220 AT1G79590 AT1G79990 AT2G01420 AT2G03240 AT2G13610 AT2G19950 AT2G20760 AT2G21600 AT2G25430 AT2G30050…	85	103	103	0.3248	0	2.32762e-07
4.60385e-05	6	10	Positive regulation of auxin mediated signaling pathway	AT4G37260 AT5G67300 AT1G54200 AT1G69160 AT3G13980 AT3G42800	4	2	2	0.0616835	0.0894563	0.392511
4.62518e-05	174	2538	Phosphorus metabolic process	AT1G01540 AT1G05630 AT1G08590 AT1G12580 AT1G18640 AT1G28440 AT1G30820 AT1G31070 AT1G32440 AT1G34110 AT1G49730 AT1G50460 AT1G51170 AT1G52290 AT1G53050 AT1G53730 AT1G56720 AT1G66150 AT1G70210 AT1G72180 AT1G74330 AT2G17290 AT2G18730 AT2G25220 AT2G30040 AT2G35620 AT2G39180 AT2G39360 AT2G41540 AT2G41820 AT3G02230 AT3G04910 AT3G18850 AT3G20830 AT3G23340 AT3G23750 AT3G24550 AT3G26030 AT3G44610 AT3G48260…	75	38	61	0.546563	0.164356	0.666845
4.62518e-05	10	33	Positive gravitropism	AT4G37590 AT1G68370 AT1G70940 AT2G02950 AT2G38120 AT3G20130 AT3G28860 AT4G16515 AT5G57090 AT5G64770	2	3	5	0.886971	0.107434	0.119728
4.62518e-05	34	291	Cellular polysaccharide metabolic process	AT1G27600 AT1G74380 AT3G62720 AT5G05170 AT5G64740 AT1G65310 AT4G17090 AT4G30280 AT4G30290 AT1G10550 AT1G11545 AT1G31420 AT2G01850 AT2G06850 AT2G35620 AT3G03050 AT3G23730 AT4G14130 AT4G25810 AT5G51830 AT5G57560 AT5G65730 AT1G16860 AT2G41770 AT4G26690 AT5G55480 AT1G05850 AT1G18580 AT1G19300 AT1G68560 AT1G71100 AT2G20370 AT3G25140 AT5G20950	17	8	9	0.184763	0.192284	0.862425
6.68022e-05	38	349	Organic hydroxy compound metabolic process	AT1G05630 AT1G07420 AT1G58440 AT1G76490 AT2G22830 AT2G24300 AT2G26710 AT2G29390 AT3G02580 AT3G30180 AT3G50660 AT3G52940 AT4G12110 AT4G31000 AT4G39800 AT5G05690 AT5G13710 AT5G38970 AT5G62570 AT1G20330 AT2G03760 AT1G64670 AT1G76090 AT2G19800 AT2G45400 AT4G11820 AT4G26690 AT4G34640 AT5G41080 AT5G47770 AT5G55480 AT1G05850 AT1G20780 AT1G29690 AT3G19820 AT3G48720 AT5G49330 AT3G01640	20	18	18	0.105087	1.92426e-05	0.0686165
7.12039e-05	33	284	Cytoskeleton organization	AT1G20010 AT1G20090 AT1G75780 AT1G75840 AT2G29550 AT3G03000 AT3G51920 AT4G20890 AT4G29350 AT5G12250 AT5G23860 AT5G44340 AT5G48460 AT1G19835 AT3G16630 AT3G25500 AT4G20260 AT5G55230 AT1G04820 AT1G50010 AT1G68060 AT2G01750 AT2G37620 AT2G41740 AT3G12110 AT3G18780 AT5G09810 AT5G19770 AT5G19780 AT5G43900 AT3G44200 AT5G64740 AT2G46225	16	10	7	0.237142	0.039277	0.95853
7.63741e-05	67	773	Response to radiation	AT5G02200 AT5G52250 AT1G02340 AT1G09570 AT1G20090 AT1G70940 AT2G43010 AT3G59060 AT4G01120 AT5G61270 AT1G14280 AT2G02950 AT4G16780 AT5G04190 AT1G01120 AT1G05630 AT1G14920 AT1G75780 AT2G06850 AT2G16280 AT2G18010 AT2G26250 AT2G26640 AT2G42870 AT2G44910 AT2G45400 AT2G46970 AT3G02570 AT3G03830 AT3G18780 AT3G58850 AT4G01660 AT4G03400 AT4G14130 AT4G25260 AT4G25420 AT4G32280 AT5G04530 AT5G08790 AT5G09810…	37	17	13	0.0231337	0.0795985	0.998497
7.63741e-05	215	3293	Cellular component organization	AT1G04200 AT1G04430 AT1G09100 AT1G11890 AT1G13210 AT1G14830 AT1G20010 AT1G20090 AT1G29150 AT1G29470 AT1G48240 AT1G61580 AT1G65010 AT1G70210 AT1G75780 AT1G75840 AT1G79590 AT2G19950 AT2G20760 AT2G25430 AT2G29550 AT2G30050 AT2G33120 AT2G34300 AT2G35190 AT2G35210 AT2G42320 AT3G01340 AT3G03000 AT3G05910 AT3G13640 AT3G17440 AT3G20810 AT3G23660 AT3G51920 AT4G14360 AT4G18030 AT4G19006 AT4G19120 AT4G20890…	102	47	66	0.128894	0.142385	0.967376
8.27492e-05	23	163	Plant epidermal cell differentiation	AT3G22820 AT2G38120 AT3G11600 AT4G26690 AT5G55480 AT1G05850 AT1G12950 AT1G50460 AT1G70940 AT1G74380 AT1G79840 AT2G37620 AT2G38530 AT3G18780 AT3G51460 AT3G60630 AT4G00730 AT4G21750 AT5G09810 AT5G41950 AT5G43900 AT5G55910 AT4G12970	12	12	11	0.155013	7.88799e-05	0.0987853
8.49165e-05	27	211	Hormone biosynthetic process	AT2G24300 AT2G28305 AT2G35990 AT3G30180 AT3G50660 AT4G25420 AT4G31000 AT5G05690 AT5G11950 AT5G38970 AT5G62570 AT2G43010 AT3G59060 AT4G32810 AT4G35160 AT1G04610 AT1G05010 AT1G75500 AT2G22810 AT2G45400 AT4G08040 AT4G28720 YUC AT5G65800 AT1G67560 AT3G19820 AT5G07350	11	7	9	0.54876	0.130955	0.568129
9.18705e-05	27	212	Developmental maturation	AT1G14920 AT1G66350 AT5G17490 AT3G62420 AT1G05010 AT2G22810 AT4G08040 AT5G65800 AT2G38120 AT3G11600 AT4G03190 AT1G12950 AT1G14830 AT1G50460 AT1G70940 AT1G74380 AT2G37620 AT3G18780 AT3G51460 AT3G60630 AT4G00730 AT4G26690 AT5G09810 AT5G41950 AT5G43900 AT5G55910 AT1G32440	10	7	10	0.69551	0.130955	0.410752
9.7122e-05	70	826	Cellular lipid metabolic process	AT1G05630 AT1G06350 AT1G07420 AT1G14290 AT1G18460 AT1G76490 AT1G78970 AT2G18730 AT2G19880 AT2G29390 AT2G34770 AT2G37940 AT3G06060 AT3G18850 AT3G48610 AT3G51460 AT3G54020 AT3G55360 AT4G11820 AT4G20870 AT4G25420 AT4G30340 AT4G32810 AT4G34640 AT5G04980 AT5G14180 AT5G41080 AT5G42000 AT5G46290 AT5G47770 AT5G57800 AT5G64090 AT1G67560 AT2G45970 AT4G00360 AT4G24510 AT1G01120 AT1G01610 AT1G08510 AT1G21980…	40	40	30	0.0093022	4.21885e-13	0.125865
0.000121656	98	1281	Protein phosphorylation	AT1G01540 AT1G08590 AT1G12580 AT1G28440 AT1G34110 AT1G49730 AT1G51170 AT1G52290 AT1G53050 AT1G53730 AT1G56720 AT1G66150 AT1G70210 AT1G72180 AT1G74330 AT2G17290 AT2G25220 AT2G30040 AT2G35620 AT2G39180 AT2G39360 AT2G41820 AT3G04910 AT3G20830 AT3G23340 AT3G23750 AT3G24550 AT3G26030 AT3G44610 AT3G48260 AT3G49670 AT3G51550 AT3G59350 AT4G00970 AT4G01330 AT4G03390 AT4G04570 AT4G04710 AT4G26610 AT4G29810…	45	53	53	0.302002	3.33067e-15	0.000192582
0.000145357	25	193	Anatomical structure maturation	AT1G14920 AT1G66350 AT5G17490 AT3G62420 AT1G05010 AT2G22810 AT4G08040 AT5G65800 AT2G38120 AT3G11600 AT1G12950 AT1G50460 AT1G70940 AT1G74380 AT2G37620 AT3G18780 AT3G51460 AT3G60630 AT4G00730 AT4G26690 AT5G09810 AT5G41950 AT5G43900 AT5G55910 AT1G32440	15	15	10	0.0340432	1.17801e-06	0.296041
0.00018423	125	1749	Phosphorylation	AT1G01540 AT1G08590 AT1G12580 AT1G28440 AT1G32440 AT1G34110 AT1G49730 AT1G50460 AT1G51170 AT1G52290 AT1G53050 AT1G53730 AT1G56720 AT1G66150 AT1G70210 AT1G72180 AT1G74330 AT2G17290 AT2G18730 AT2G25220 AT2G30040 AT2G35620 AT2G39180 AT2G39360 AT2G41820 AT3G04910 AT3G20830 AT3G23340 AT3G23750 AT3G24550 AT3G26030 AT3G44610 AT3G48260 AT3G49670 AT3G51550 AT3G59350 AT4G00970 AT4G01330 AT4G03390 AT4G04570…	56	27	42	0.378661	0.211979	0.750886
0.000192287	18	115	Tropism	AT1G14280 AT2G02950 AT5G04190 AT4G37590 AT1G05630 AT1G09570 AT1G68370 AT1G70940 AT2G38120 AT3G20130 AT3G23050 AT3G28860 AT3G44610 AT4G16515 AT4G26610 AT5G55910 AT5G57090 AT5G64770	8	3	7	0.383315	0.46481	0.333066
0.000208348	36	341	Monocarboxylic acid biosynthetic process	AT1G06350 AT1G32440 AT1G50460 AT2G24300 AT3G55360 AT4G31000 AT5G46290 AT5G56350 AT5G62570 AT4G24510 AT1G01120 AT1G08510 AT1G30120 AT1G36180 AT1G64670 AT1G67560 AT1G67730 AT1G76550 AT1G78040 AT2G16280 AT2G22810 AT2G26250 AT2G26640 AT2G34770 AT3G25860 AT4G08040 AT4G20870 AT5G04530 AT5G10480 AT5G16390 AT5G43760 AT5G65800 AT1G79700 AT5G51830 AT1G20780 AT3G28910	17	4	15	0.280843	0.847836	0.221962
0.000219738	5	8	Cellular response to iron ion starvation	AT2G41240 AT3G18290 AT3G56980 AT5G04150 AT3G47640	0	0	5	0.944149	0.655896	0
0.000240608	22	163	Fatty acid biosynthetic process	AT1G06350 AT3G55360 AT5G46290 AT4G24510 AT1G01120 AT1G08510 AT1G36180 AT1G67560 AT1G67730 AT2G16280 AT2G26250 AT2G26640 AT2G34770 AT4G20870 AT5G04530 AT5G10480 AT5G16390 AT5G43760 AT1G79700 AT5G51830 AT3G28910 AT1G30120	13	13	9	0.049306	6.1866e-06	0.26856
0.000240608	29	250	Protein autophosphorylation	AT1G08590 AT1G12580 AT1G28440 AT1G34110 AT1G72180 AT2G17290 AT2G35620 AT2G39360 AT2G41820 AT3G26030 AT3G49670 AT3G51550 AT4G04710 AT4G35310 AT4G39400 AT5G04870 AT5G24010 AT5G25930 AT5G46330 AT5G54380 AT1G01540 AT1G51170 AT1G56720 AT1G68330 AT2G30040 AT3G05840 AT3G24550 AT4G28490 AT5G16000	16	13	13	0.0788177	0.000383271	0.142212
0.000240608	67	804	Cellular response to oxygen-containing compound	AT1G05010 AT1G12580 AT1G14920 AT1G32440 AT1G63500 AT1G66350 AT2G17290 AT3G54030 AT4G04710 AT4G30610 AT4G35310 AT5G04870 AT5G17490 AT5G20910 AT5G42250 AT5G56350 AT1G22690 AT1G74670 AT1G75080 AT1G75240 AT1G75750 AT2G01150 AT2G14900 AT2G42870 AT3G16570 AT3G28857 AT3G51550 AT3G58850 AT3G60320 AT4G03080 AT4G30410 AT4G36780 AT4G39400 AT5G14920 AT5G15160 AT5G39860 AT5G52900 AT5G59010 AT5G59845 AT5G67300…	37	30	30	0.0231337	4.6197e-07	0.0742125
0.00031485	27	228	Organic hydroxy compound biosynthetic process	AT1G07420 AT1G58440 AT1G76490 AT2G22830 AT2G24300 AT2G29390 AT3G02580 AT3G30180 AT3G50660 AT3G52940 AT4G12110 AT4G31000 AT4G39800 AT5G05690 AT5G13710 AT5G38970 AT5G62570 AT1G20330 AT1G64670 AT1G76090 AT2G45400 AT4G11820 AT4G34640 AT5G47770 AT1G20780 AT3G19820 AT5G49330	15	12	12	0.078268	0.00063818	0.15694
0.000326746	17	109	ER to Golgi vesicle-mediated transport	AT1G11890 AT1G29330 AT1G30630 AT1G30890 AT1G36050 AT1G48240 AT1G79990 AT2G30050 AT2G35190 AT2G35210 AT3G01340 AT3G17440 AT3G23660 AT4G17530 AT4G31490 AT5G47200 AT4G17170	10	10	7	0.0686921	5.12406e-05	0.266003
0.00036616	48	524	Root development	AT1G01950 AT1G34110 AT1G72180 AT2G28350 AT2G38120 AT3G11600 AT5G03150 AT5G55230 AT5G56040 AT1G05630 AT1G05850 AT1G12950 AT1G18640 AT1G50460 AT1G64520 AT1G64670 AT1G70940 AT1G74380 AT1G79840 AT2G01420 AT2G37250 AT2G37620 AT2G42430 AT2G45680 AT3G18780 AT3G28860 AT3G29030 AT3G51460 AT3G51550 AT3G60630 AT4G00730 AT4G14550 AT4G16515 AT4G16780 AT4G26690 AT4G28490 AT4G29040 AT4G29350 AT4G30340 AT5G03540…	29	29	19	0.00712143	5.86027e-11	0.295551
0.000380837	48	525	Root system development	AT1G01950 AT1G34110 AT1G72180 AT2G28350 AT2G38120 AT3G11600 AT5G03150 AT5G55230 AT5G56040 AT1G05630 AT1G05850 AT1G12950 AT1G18640 AT1G50460 AT1G64520 AT1G64670 AT1G70940 AT1G74380 AT1G79840 AT2G01420 AT2G37250 AT2G37620 AT2G42430 AT2G45680 AT3G18780 AT3G28860 AT3G29030 AT3G51460 AT3G51550 AT3G60630 AT4G00730 AT4G14550 AT4G16515 AT4G16780 AT4G26690 AT4G28490 AT4G29040 AT4G29350 AT4G30340 AT5G03540…	29	29	19	0.00712143	5.86027e-11	0.295551
0.000414005	12	60	Regulation of hormone metabolic process	AT2G24300 AT4G31000 AT5G62570 AT2G43010 AT3G59060 AT1G05850 AT1G29690 AT1G75500 AT2G45400 AT2G47170 AT4G28720 AT5G07350	7	7	5	0.0968132	0.000436071	0.257429
0.000419153	11	51	Nucleotide-sugar metabolic process	AT1G31070 AT3G02230 AT3G02570 AT3G51160 AT5G15650 AT1G53500 AT2G27860 AT3G29360 AT5G39320 AT3G53520 AT3G62830	4	7	4	0.572186	0.000175008	0.38345
0.000422388	7	20	Auxin efflux	AT1G23080 AT1G70940 AT2G01420 AT5G57090 AT3G62150 AT3G28860 AT1G75500	5	2	2	0.0310321	0.134774	0.512082
0.000433916	16	101	Response to blue light	AT2G43010 AT3G59060 AT4G01120 AT1G14280 AT2G02950 AT5G04190 AT1G05630 AT5G38410 AT5G53980 AT1G09570 AT3G28860 AT3G44610 AT4G26610 AT5G02200 AT5G55910 AT1G02340	7	7	2	0.400087	0.00542808	0.967788
0.000433916	14	80	Gibberellic acid mediated signaling pathway	AT1G14920 AT1G66350 AT5G17490 AT1G22690 AT1G74670 AT1G75750 AT2G14900 AT3G28857 AT4G30410 AT5G14920 AT5G15160 AT5G39860 AT5G59845 AT4G25420	8	4	2	0.102094	0.113524	0.936466
0.000433916	37	369	Carbohydrate biosynthetic process	AT1G06410 AT1G27600 AT1G74380 AT3G62720 AT4G39800 AT5G05170 AT5G51460 AT5G64740 AT2G33570 AT1G18580 AT1G19300 AT1G24170 AT1G31420 AT1G68020 AT1G70090 AT2G19800 AT2G35620 AT3G02350 AT3G03050 AT3G25140 AT3G28340 AT3G62660 AT4G02130 AT5G38410 AT5G47780 AT5G51830 AT1G16860 AT2G41770 AT3G49720 AT5G65810 AT1G05850 AT1G71100 AT2G20370 AT4G17090 AT4G32460 AT5G15650 AT5G20950	16	21	21	0.460658	7.81082e-08	0.00444826
0.000483657	165	2496	Phosphate-containing compound metabolic process	AT1G01540 AT1G05630 AT1G08590 AT1G12580 AT1G18640 AT1G28440 AT1G30820 AT1G32440 AT1G34110 AT1G49730 AT1G50460 AT1G51170 AT1G52290 AT1G53050 AT1G53730 AT1G56720 AT1G66150 AT1G70210 AT1G72180 AT1G74330 AT2G17290 AT2G18730 AT2G25220 AT2G30040 AT2G35620 AT2G39180 AT2G39360 AT2G41540 AT2G41820 AT3G04910 AT3G18850 AT3G20830 AT3G23340 AT3G23750 AT3G24550 AT3G26030 AT3G44610 AT3G48260 AT3G48610 AT3G49670…	73	92	92	0.426634	0	3.1476e-07
0.000486565	14	81	Gibberellin mediated signaling pathway	AT1G14920 AT1G66350 AT5G17490 AT1G22690 AT1G74670 AT1G75750 AT2G14900 AT3G28857 AT4G30410 AT5G14920 AT5G15160 AT5G39860 AT5G59845 AT4G25420	8	4	2	0.102094	0.113524	0.936466
0.000522788	15	92	Detection of stimulus	AT1G05010 AT1G02340 AT1G09570 AT1G14280 AT2G02950 AT2G43010 AT3G59060 AT4G16780 AT5G04190 AT5G61270 AT4G39400 AT5G39890 AT5G46330 AT5G48150 AT3G51920	7	8	7	0.313195	0.000575654	0.147634
0.000605162	44	477	Cellular carbohydrate metabolic process	AT1G05630 AT1G06410 AT1G27600 AT1G68020 AT1G74380 AT3G62720 AT4G39800 AT5G05170 AT5G51460 AT5G64740 AT1G65310 AT4G17090 AT4G30280 AT4G30290 AT1G10550 AT1G11545 AT1G31420 AT1G50460 AT1G76550 AT2G01850 AT2G06850 AT2G19800 AT2G35620 AT3G01640 AT3G03050 AT3G23730 AT4G14130 AT4G25810 AT4G26690 AT5G41080 AT5G51830 AT5G55480 AT5G57560 AT5G65730 AT1G16860 AT2G41770 AT1G05850 AT1G18580 AT1G19300 AT1G68560…	22	22	22	0.164711	9.54607e-07	0.0271666
0.000704498	29	267	Plant epidermis development	AT3G22820 AT4G12970 AT1G14920 AT2G38120 AT3G11600 AT4G26690 AT5G43900 AT5G55480 AT1G05850 AT1G12950 AT1G19835 AT1G33240 AT1G50460 AT1G70940 AT1G74380 AT1G79840 AT2G37620 AT3G16630 AT3G18780 AT3G51460 AT3G55360 AT3G60630 AT4G00480 AT4G00730 AT5G09810 AT5G41950 AT5G55910 AT2G46225 AT3G63440	15	15	14	0.148686	1.77599e-05	0.0744293
0.000714335	14	84	Cellular response to gibberellin stimulus	AT1G14920 AT1G66350 AT5G17490 AT1G22690 AT1G74670 AT1G75750 AT2G14900 AT3G28857 AT4G30410 AT5G14920 AT5G15160 AT5G39860 AT5G59845 AT4G25420	8	4	2	0.102094	0.113524	0.936466
0.00072638	17	117	Trichoblast differentiation	AT2G38120 AT3G11600 AT1G12950 AT1G50460 AT1G70940 AT1G74380 AT1G79840 AT2G37620 AT3G18780 AT3G51460 AT3G60630 AT4G00730 AT4G26690 AT5G09810 AT5G41950 AT5G43900 AT5G55910	9	9	8	0.158578	0.000350701	0.133061
0.000731137	15	95	Gravitropism	AT4G37590 AT1G05630 AT1G09570 AT1G68370 AT1G70940 AT2G02950 AT2G38120 AT3G20130 AT3G23050 AT3G28860 AT3G44610 AT4G16515 AT5G55910 AT5G57090 AT5G64770	8	8	7	0.158466	0.000575654	0.147634
0.000731137	9	37	Sphingolipid biosynthetic process	AT1G14290 AT2G19880 AT2G37940 AT3G06060 AT3G54020 AT5G42000 AT5G57800 AT5G18480 AT4G36480	2	2	7	0.833534	0.24124	0.00209738
0.000757149	7	22	Phototropism	AT1G14280 AT2G02950 AT5G04190 AT1G09570 AT3G44610 AT4G26610 AT5G55910	5	2	2	0.0310321	0.134774	0.512082
0.000757149	7	22	Cuticle development	AT1G27950 AT1G64670 AT2G38530 AT3G43720 AT3G55360 AT4G00730 AT5G57800	7	7	7	0	0	0
0.000822994	12	65	Sphingolipid metabolic process	AT1G14290 AT2G19880 AT2G37940 AT3G06060 AT3G54020 AT5G42000 AT5G57800 AT1G34550 AT4G36480 AT4G38500 AT3G55360 AT5G18480	4	4	8	0.666341	0.062567	0.00845238
0.000990474	18	132	Root epidermal cell differentiation	AT2G38120 AT3G11600 AT1G05850 AT1G12950 AT1G50460 AT1G70940 AT1G74380 AT1G79840 AT2G37620 AT3G18780 AT3G51460 AT3G60630 AT4G00730 AT4G26690 AT5G09810 AT5G41950 AT5G43900 AT5G55910	9	9	9	0.221675	0.000653105	0.0839475
0.000997393	4	6	Protein localization involved in auxin polar transport	AT5G03540 AT1G22530 AT1G30690 AT4G09160	3	1	1	0.036948	0.168843	0.471407
0.000999998	33	329	Cell development	AT1G72150 AT3G27960 AT2G38120 AT3G11600 AT4G17530 AT4G26690 AT5G43900 AT5G47200 AT5G55480 AT1G12950 AT1G19835 AT1G20090 AT1G22740 AT1G33240 AT1G50460 AT1G64980 AT1G70940 AT1G74380 AT1G75840 AT2G37620 AT3G16630 AT3G18780 AT3G51460 AT3G55360 AT3G60630 AT4G00730 AT4G02350 AT5G09810 AT5G10430 AT5G11980 AT5G41950 AT5G55910 AT2G46225	15	18	18	0.356612	1.20702e-06	0.0126815
0.00107906	9	39	Phytosteroid metabolic process	AT2G26710 AT3G30180 AT3G50660 AT5G05690 AT5G38970 AT2G03760 AT2G45400 AT4G34640 AT3G19820	5	4	4	0.148502	0.0165223	0.206168
0.00120381	16	111	Trichoblast maturation	AT2G38120 AT3G11600 AT1G12950 AT1G50460 AT1G70940 AT1G74380 AT2G37620 AT3G18780 AT3G51460 AT3G60630 AT4G00730 AT4G26690 AT5G09810 AT5G41950 AT5G43900 AT5G55910	9	9	7	0.105704	0.000174548	0.203442
0.00120381	16	111	Root hair cell differentiation	AT2G38120 AT3G11600 AT1G12950 AT1G50460 AT1G70940 AT1G74380 AT2G37620 AT3G18780 AT3G51460 AT3G60630 AT4G00730 AT4G26690 AT5G09810 AT5G41950 AT5G43900 AT5G55910	9	9	7	0.105704	0.000174548	0.203442
0.00121665	5	11	Ceramide biosynthetic process	AT2G19880 AT2G37940 AT3G54020 AT5G42000 AT5G18480	2	2	3	0.385713	0.0520587	0.0656113
0.00124576	37	391	Chemical homeostasis	AT1G23020 AT1G23080 AT1G50460 AT1G70940 AT2G01420 AT2G26710 AT3G06370 AT3G06450 AT3G30180 AT3G50660 AT5G05690 AT5G38970 AT5G42000 AT5G57090 AT1G14920 AT3G26520 AT1G09575 AT2G41240 AT3G18290 AT3G56980 AT4G39400 AT5G04150 AT5G24800 AT5G28770 AT1G69690 AT1G05630 AT1G09100 AT1G44800 AT1G75220 AT3G47640 AT3G57330 AT5G55250 AT5G55630 AT1G28130 AT2G23170 AT4G27260 AT5G54510	19	3	15	0.138878	0.94333	0.26371
0.00128306	9	40	Nucleotide-sugar biosynthetic process	AT1G31070 AT3G02570 AT3G51160 AT1G53500 AT2G27860 AT3G29360 AT5G39320 AT3G53520 AT3G62830	4	5	4	0.351496	0.00246917	0.206168
0.00129274	7	24	Cutin biosynthetic process	AT1G01610 AT4G00400 AT4G01950 AT1G79700 AT1G64670 AT2G38530 AT3G48720	7	7	7	0	0	0
0.00129274	16	112	Cell maturation	AT2G38120 AT3G11600 AT1G12950 AT1G50460 AT1G70940 AT1G74380 AT2G37620 AT3G18780 AT3G51460 AT3G60630 AT4G00730 AT4G26690 AT5G09810 AT5G41950 AT5G43900 AT5G55910	9	9	7	0.105704	0.000174548	0.203442
0.0013354	15	101	Response to gravity	AT4G37590 AT1G05630 AT1G09570 AT1G68370 AT1G70940 AT2G02950 AT2G38120 AT3G20130 AT3G23050 AT3G28860 AT3G44610 AT4G16515 AT5G55910 AT5G57090 AT5G64770	8	8	7	0.158466	0.000575654	0.147634
0.00136926	223	3619	Cellular component organization or biogenesis	AT1G03870 AT1G04200 AT1G04430 AT1G09100 AT1G11890 AT1G13210 AT1G14830 AT1G20010 AT1G20090 AT1G27600 AT1G29150 AT1G29470 AT1G48240 AT1G61580 AT1G65010 AT1G70210 AT1G75780 AT1G75840 AT1G79590 AT2G04780 AT2G19950 AT2G20760 AT2G25430 AT2G29550 AT2G30050 AT2G33120 AT2G34300 AT2G35190 AT2G35210 AT2G42320 AT3G01340 AT3G02230 AT3G02570 AT3G03000 AT3G03050 AT3G05910 AT3G13640 AT3G17440 AT3G20810 AT3G23660…	106	117	117	0.119521	0	8.75461e-07
0.00141878	54	653	Tissue development	AT3G22820 AT4G14740 AT5G43870 AT4G12970 AT3G01670 AT1G14920 AT1G23010 AT1G34110 AT2G38120 AT3G11600 AT3G49670 AT4G17460 AT4G26690 AT4G28190 AT5G43900 AT5G55480 AT5G56040 AT1G03170 AT1G05630 AT1G05850 AT1G08590 AT1G12950 AT1G19835 AT1G22740 AT1G33240 AT1G50460 AT1G51170 AT1G70940 AT1G74380 AT1G79840 AT2G01850 AT2G37620 AT2G41510 AT3G05840 AT3G16630 AT3G18780 AT3G44200 AT3G51460 AT3G55360 AT3G60630…	31	31	23	0.01627	1.00744e-10	0.158354
0.00213398	11	62	Rab protein signal transduction	AT1G22740 AT1G52280 AT3G18820 AT3G46830 AT4G17170 AT4G17530 AT4G39990 AT5G03520 AT5G47200 AT5G60860 AT5G65270	7	4	4	0.0520091	0.0431613	0.38345
0.00262061	8	35	Brassinosteroid metabolic process	AT2G26710 AT3G30180 AT3G50660 AT5G05690 AT5G38970 AT2G03760 AT2G45400 AT3G19820	5	3	3	0.0780666	0.049349	0.336155
0.00280586	10	54	Phototransduction	AT1G02340 AT1G09570 AT1G14280 AT2G02950 AT2G43010 AT3G59060 AT4G16780 AT5G04190 AT5G61270 AT5G48150	4	6	4	0.465491	0.000669094	0.292607
0.00280586	10	54	Red, far-red light phototransduction	AT1G02340 AT1G09570 AT1G14280 AT2G02950 AT2G43010 AT3G59060 AT4G16780 AT5G04190 AT5G61270 AT5G48150	4	6	4	0.465491	0.000669094	0.292607
0.00280586	27	264	Root morphogenesis	AT1G34110 AT2G38120 AT3G11600 AT5G56040 AT1G05850 AT1G12950 AT1G50460 AT1G70940 AT1G74380 AT1G79840 AT2G37620 AT2G42430 AT3G18780 AT3G51460 AT3G60630 AT4G00730 AT4G14550 AT4G26690 AT4G28490 AT4G29040 AT5G03540 AT5G09810 AT5G18520 AT5G25460 AT5G41950 AT5G43900 AT5G55910	14	14	13	0.150959	2.9181e-05	0.0816888
0.00285097	76	1033	Plant organ development	AT1G01950 AT3G50660 AT5G09805 AT1G05620 AT1G14920 AT1G34110 AT1G72180 AT2G28350 AT2G38120 AT2G45680 AT3G11600 AT3G28860 AT3G49670 AT4G21750 YUC AT5G03150 AT5G42000 AT5G43900 AT5G55230 AT5G56040 AT1G04250 AT1G05630 AT1G05850 AT1G12950 AT1G14280 AT1G18640 AT1G19300 AT1G20780 AT1G29430 AT1G29440 AT1G50460 AT1G51170 AT1G64520 AT1G64670 AT1G70940 AT1G74380 AT1G75080 AT1G79840 AT2G01420 AT2G37250 AT2G3…	76	76	76	0	0	0
0.00311651	8	36	Positive regulation of growth	AT3G59900 AT3G49720 AT5G65810 AT1G17345 AT1G72430 AT5G18010 AT5G56170 AT3G03830	7	1	1	0.00136515	0.473376	0.857859
0.00318888	19	159	Response to gibberellin	AT1G14920 AT1G66350 AT5G17490 AT1G75750 AT1G22690 AT1G74670 AT2G14900 AT3G28857 AT4G30410 AT5G14920 AT5G15160 AT5G39860 AT5G59845 AT1G26960 AT2G31730 AT3G28910 AT4G25420 AT5G50915 AT5G67300	11	8	8	0.0718867	0.00504506	0.237919
0.00319289	10	55	Detection of light stimulus	AT1G02340 AT1G09570 AT1G14280 AT2G02950 AT2G43010 AT3G59060 AT4G16780 AT5G04190 AT5G61270 AT5G48150	4	6	4	0.465491	0.000669094	0.292607
0.0035716	24	227	Microtubule-based process	AT1G01950 AT1G20010 AT1G75780 AT2G29550 AT3G03000 AT3G16630 AT3G44200 AT3G51920 AT4G20890 AT5G12250 AT5G23860 AT5G44340 AT5G47820 AT5G66310 AT1G19835 AT4G20260 AT5G55230 AT1G04820 AT1G50010 AT5G19770 AT5G19780 AT5G20110 AT1G20090 AT5G64740	24	24	24	0	0	0
0.00360969	13	88	Ras protein signal transduction	AT1G20090 AT1G22740 AT1G52280 AT1G75840 AT3G18820 AT3G46830 AT4G17170 AT4G17530 AT4G39990 AT5G03520 AT5G47200 AT5G60860 AT5G65270	9	4	4	0.0165114	0.0860828	0.558605
0.0036214	4	8	Monopolar cell growth	AT3G02170 AT3G63430 AT5G15580 AT5G03540	2	2	2	0.226251	0.0242835	0.145804
0.00405214	5	14	Regulation of auxin metabolic process	AT2G43010 AT3G59060 AT1G75500 AT2G47170 AT4G28720	3	2	3	0.119944	0.0520587	0.0656113
0.0040523	6	21	Very long-chain fatty acid metabolic process	AT3G55360 AT2G34770 AT4G24510 AT1G67730 AT3G28910 AT5G10480	2	2	4	0.534962	0.0894563	0.0285786
0.0040523	6	21	Positive regulation of cell growth	AT3G49720 AT5G65810 AT1G17345 AT1G72430 AT5G18010 AT3G03830	5	1	1	0.00710208	0.325321	0.716169
0.00408677	7	29	Ceramide metabolic process	AT2G19880 AT2G37940 AT3G54020 AT5G42000 AT1G34550 AT4G38500 AT5G18480	7	7	7	0	0	0
0.00408677	18	150	Regulation of developmental growth	AT3G02170 AT3G59900 AT3G63430 AT5G15580 AT1G14920 AT1G34110 AT3G49670 AT3G49720 AT5G56040 AT5G65810 AT1G03170 AT2G18010 AT3G57550 AT4G20260 AT4G28190 AT5G03150 AT5G10480 AT5G16000	12	6	6	0.0142457	0.0422459	0.520371
0.00412108	27	272	Fatty acid metabolic process	AT1G06350 AT2G34770 AT3G55360 AT4G20870 AT5G46290 AT2G45970 AT4G00360 AT4G24510 AT1G01120 AT1G08510 AT1G36180 AT1G67560 AT1G67730 AT1G75960 AT2G16280 AT2G26250 AT2G26640 AT4G23850 AT5G04530 AT5G10480 AT5G16390 AT5G43760 AT1G79700 AT5G51830 AT1G72970 AT3G28910 AT1G30120	13	14	14	0.258392	2.9181e-05	0.0376004
0.00437291	20	177	Plant-type cell wall biogenesis	AT1G03870 AT1G27600 AT2G04780 AT3G02230 AT3G03050 AT5G05170 AT5G15650 AT5G44130 AT5G64740 AT4G16120 AT2G33120 AT2G41770 AT1G68060 AT1G75500 AT3G16630 AT3G19820 AT3G25140 AT3G49720 AT5G47820 AT5G65810	13	7	13	0.0165536	0.0257052	0.00275933
0.0046458	10	58	Cell wall pectin metabolic process	AT1G04430 AT1G29470 AT2G34300 AT4G14360 AT4G18030 AT4G19120 AT3G29360 AT1G18580 AT3G25140 AT4G00740	6	4	4	0.0891701	0.0278752	0.292607
0.00504863	8	39	Intra-Golgi vesicle-mediated transport	AT1G30630 AT1G48240 AT1G79990 AT2G19950 AT2G35190 AT3G17440 AT4G31490 AT5G11980	4	4	4	0.238721	0.00871499	0.130011
0.00504863	45	548	Monocarboxylic acid metabolic process	AT1G06350 AT1G32440 AT1G50460 AT2G24300 AT2G34770 AT3G55360 AT4G20870 AT4G31000 AT5G46290 AT5G56350 AT5G62570 AT2G45970 AT4G00360 AT4G24510 AT1G01120 AT1G08510 AT1G30120 AT1G36180 AT1G64670 AT1G67560 AT1G67730 AT1G75960 AT1G76550 AT1G78040 AT2G16280 AT2G22810 AT2G26250 AT2G26640 AT3G25860 AT4G08040 AT4G23850 AT5G04530 AT5G10480 AT5G16390 AT5G43760 AT5G65800 AT1G79700 AT5G51830 AT1G05850 AT1G20780…	23	22	22	0.128874	1.5966e-06	0.0365102
0.00547653	5	15	Maintenance of protein localization in organelle	AT1G29330 AT2G21600 AT4G39220 AT5G02200 AT4G38790	2	2	3	0.385713	0.0520587	0.0656113
0.00556795	125	1918	System development	AT1G14920 AT1G66350 AT1G67265 AT3G22820 AT4G25420 AT5G17490 AT2G21540 AT3G62420 AT1G01950 AT1G03457 AT1G05010 AT1G69570 AT2G22810 AT3G20810 AT3G50660 AT4G03110 AT4G08040 AT5G09805 AT5G52250 AT5G65800 AT1G05620 AT1G07420 AT1G34110 AT1G69690 AT1G72180 AT2G28350 AT2G38120 AT2G45680 AT3G11600 AT3G12130 AT3G28860 AT3G49670 AT4G17460 AT4G21750 AT4G26690 AT4G28190 YUC AT4G32810 AT4G37590 AT4G39400 AT4G3…	96	29	96	1.45439e-14	0.108574	0
0.00632736	13	94	Small GTPase mediated signal transduction	AT1G20090 AT1G22740 AT1G52280 AT1G75840 AT3G18820 AT3G46830 AT4G17170 AT4G17530 AT4G39990 AT5G03520 AT5G47200 AT5G60860 AT5G65270	9	4	4	0.0165114	0.0860828	0.558605
0.00768792	10	62	Detection of external stimulus	AT1G02340 AT1G09570 AT1G14280 AT2G02950 AT2G43010 AT3G59060 AT4G16780 AT5G04190 AT5G61270 AT5G48150	4	6	4	0.465491	0.000669094	0.292607
0.00768792	10	62	Detection of abiotic stimulus	AT1G02340 AT1G09570 AT1G14280 AT2G02950 AT2G43010 AT3G59060 AT4G16780 AT5G04190 AT5G61270 AT5G48150	4	6	4	0.465491	0.000669094	0.292607
0.00802861	15	121	Vesicle organization	AT1G11890 AT1G13210 AT1G48240 AT1G79590 AT2G25430 AT2G30050 AT2G33120 AT2G35190 AT2G35210 AT3G01340 AT3G17440 AT3G23660 AT4G32285 AT5G08080 AT5G61010	6	6	9	0.511384	0.0145452	0.0187986
0.00836334	116	1779	Response to oxygen-containing compound	AT1G05010 AT1G12110 AT1G12580 AT1G14920 AT1G32440 AT1G63500 AT1G66350 AT1G76550 AT2G17290 AT2G39010 AT2G45960 AT3G54030 AT4G04710 AT4G30610 AT4G33580 AT4G35100 AT4G35310 AT5G04870 AT5G17490 AT5G20910 AT5G42250 AT5G56350 AT1G08930 AT1G75750 AT3G02880 AT3G04290 AT5G08080 AT5G61210 AT5G65310 AT1G22690 AT1G74670 AT1G75080 AT1G75240 AT2G01150 AT2G14900 AT2G42870 AT3G16570 AT3G28857 AT3G51550 AT3G58850…	56	60	60	0.145603	0	0.00042696
0.0089774	4	10	Fruit ripening	AT1G05010 AT2G22810 AT4G08040 AT5G65800	3	1	1	0.036948	0.168843	0.471407
0.00991318	5	17	Very long-chain fatty acid biosynthetic process	AT3G55360 AT4G24510 AT1G67730 AT3G28910 AT5G10480	1	1	4	0.726132	0.246699	0.00688172
0.0099595	13	99	Regulation of cell growth	AT3G02170 AT3G63430 AT5G15580 AT3G49720 AT5G65810 AT1G17345 AT1G33240 AT1G72430 AT2G18010 AT3G51550 AT4G20260 AT5G18010 AT3G03830	9	4	4	0.0165114	0.0860828	0.558605
0.010021	6	25	Proteasomal ubiquitin-independent protein catabolic process	AT2G05840 AT3G22110 AT3G51260 AT4G14800 AT4G31300 AT5G40580	0	0	6	0.968636	0.722011	0
0.0100897	3	5	Regulation of monopolar cell growth	AT3G02170 AT3G63430 AT5G15580	2	1	1	0.0842738	0.0965633	0.308606
0.0103663	11	76	Red or far-red light signaling pathway	AT1G02340 AT1G09570 AT1G14280 AT2G02950 AT2G43010 AT3G59060 AT4G16780 AT5G04190 AT5G61270 AT2G46970 AT5G48150	4	7	4	0.572186	0.000175008	0.38345
0.0103663	9	54	Cellulose biosynthetic process	AT5G05170 AT5G64740 AT1G31420 AT2G35620 AT3G03050 AT1G16860 AT2G41770 AT1G05850 AT1G71100	9	9	9	0	0	0
0.0105511	57	767	Cell differentiation	AT3G22820 AT3G28910 AT4G01680 AT5G49330 AT4G16515 AT5G64770 AT1G08590 AT1G25425 AT1G66350 AT3G49670 AT4G17695 AT4G21750 AT1G72150 AT3G27960 AT1G14920 AT2G38120 AT3G11600 AT4G17530 AT4G26690 AT5G43900 AT5G47200 AT5G55480 AT1G05850 AT1G12950 AT1G19835 AT1G20090 AT1G22740 AT1G33240 AT1G50460 AT1G64980 AT1G70940 AT1G74380 AT1G75840 AT1G79840 AT2G37620 AT2G38530 AT3G16630 AT3G18780 AT3G44200 AT3G51460…	57	57	57	0	0	0
0.0118682	10	66	Root hair elongation	AT1G12950 AT1G70940 AT1G74380 AT2G37620 AT3G18780 AT3G51460 AT3G60630 AT5G09810 AT5G41950 AT5G43900	10	10	10	0	0	0
0.0118762	35	416	Regulation of signal transduction	AT1G14920 AT1G23080 AT1G66350 AT1G70940 AT2G01420 AT2G30050 AT3G01340 AT4G29810 AT5G17490 AT5G20910 AT5G57090 AT2G43010 AT3G59060 AT3G62150 AT4G37260 AT5G67300 AT3G05490 AT3G16570 AT3G23805 AT3G28860 AT4G15800 AT4G16515 AT5G64770 AT1G51940 AT1G75500 AT2G01150 AT3G51550 AT4G03110 AT5G20270 AT1G54200 AT1G69160 AT3G13980 AT3G42800 AT2G40940 AT5G25350	25	10	25	0.000255315	0.058607	7.8248e-06
0.0118762	7	35	Phytosteroid biosynthetic process	AT3G30180 AT3G50660 AT5G05690 AT5G38970 AT2G45400 AT4G34640 AT3G19820	4	3	3	0.138312	0.029032	0.233083
0.0118762	6	26	Maintenance of protein location in cell	AT1G29330 AT2G21600 AT4G29350 AT4G39220 AT5G02200 AT4G38790	2	2	4	0.534962	0.0894563	0.0285786
0.0118762	6	26	Maintenance of protein location	AT1G29330 AT2G21600 AT4G29350 AT4G39220 AT5G02200 AT4G38790	2	2	4	0.534962	0.0894563	0.0285786
0.0123563	11	78	Cellular response to red or far red light	AT1G02340 AT1G09570 AT1G14280 AT2G02950 AT2G43010 AT3G59060 AT4G16780 AT5G04190 AT5G61270 AT2G46970 AT5G48150	4	7	4	0.572186	0.000175008	0.38345
0.0124637	4	11	Protein retention in ER lumen	AT1G29330 AT2G21600 AT4G39220 AT4G38790	1	1	3	0.589964	0.168843	0.0186276
0.0124637	34	402	Plant organ morphogenesis	AT1G34110 AT2G38120 AT3G11600 AT5G56040 AT1G05850 AT1G12950 AT1G50460 AT1G70940 AT1G74380 AT1G79840 AT2G37620 AT2G42430 AT2G45450 AT3G18780 AT3G49720 AT3G50660 AT3G51460 AT3G60630 AT4G00730 AT4G14550 AT4G26690 AT4G28490 AT4G29040 AT4G32810 AT4G39400 AT5G03540 AT5G05690 AT5G09810 AT5G18520 AT5G25460 AT5G41950 AT5G43900 AT5G55910 AT5G65810	34	34	34	0	0	0
0.0124872	22	223	Cellular carbohydrate biosynthetic process	AT1G06410 AT1G27600 AT1G74380 AT3G62720 AT4G39800 AT5G05170 AT5G51460 AT5G64740 AT1G31420 AT1G68020 AT2G35620 AT3G03050 AT5G51830 AT1G16860 AT2G41770 AT1G05850 AT1G19300 AT1G71100 AT2G20370 AT3G25140 AT4G17090 AT5G20950	15	7	15	0.00587183	0.0455859	0.000703039
0.0135601	12	91	Root hair cell development	AT3G11600 AT1G12950 AT1G50460 AT1G70940 AT1G74380 AT2G37620 AT3G18780 AT3G51460 AT3G60630 AT5G09810 AT5G41950 AT5G43900	12	12	12	0	0	0
0.0137791	81	1189	Nitrogen compound transport	AT1G09270 AT1G10630 AT1G22740 AT1G23490 AT1G29310 AT1G48240 AT1G52280 AT1G79590 AT1G79990 AT2G34250 AT2G35190 AT2G38120 AT2G39130 AT2G47170 AT3G02460 AT3G13640 AT3G17440 AT3G18820 AT3G46830 AT3G55740 AT4G17170 AT4G17530 AT4G30600 AT4G39990 AT5G03520 AT5G08080 AT5G20010 AT5G41800 AT5G47200 AT5G49630 AT5G52210 AT5G60860 AT5G65270 AT1G27970 AT1G44800 AT1G52190 AT1G72140 AT2G45140 AT3G08580 AT3G19553…	60	21	60	8.67894e-09	0.051364	2.37455e-12
0.0150433	23	241	Cell morphogenesis involved in differentiation	AT1G72150 AT3G27960 AT4G17530 AT4G26690 AT5G43900 AT5G47200 AT5G55480 AT1G19835 AT1G20090 AT1G33240 AT1G64980 AT1G70940 AT1G75840 AT3G16630 AT3G18780 AT3G51460 AT3G55360 AT3G60630 AT4G02350 AT5G11980 AT5G41950 AT5G55910 AT2G46225	23	23	23	0	0	0
0.0150779	35	423	Regulation of signaling	AT1G14920 AT1G23080 AT1G66350 AT1G70940 AT2G01420 AT2G30050 AT3G01340 AT4G29810 AT5G17490 AT5G20910 AT5G57090 AT2G43010 AT3G59060 AT3G62150 AT4G37260 AT5G67300 AT3G05490 AT3G16570 AT3G23805 AT3G28860 AT4G15800 AT4G16515 AT5G64770 AT1G51940 AT1G75500 AT2G01150 AT3G51550 AT4G03110 AT5G20270 AT1G54200 AT1G69160 AT3G13980 AT3G42800 AT2G40940 AT5G25350	25	10	25	0.000255315	0.058607	7.8248e-06
0.0156024	35	424	Regulation of cell communication	AT1G14920 AT1G23080 AT1G66350 AT1G70940 AT2G01420 AT2G30050 AT3G01340 AT4G29810 AT5G17490 AT5G20910 AT5G57090 AT2G43010 AT3G59060 AT3G62150 AT4G37260 AT5G67300 AT3G05490 AT3G16570 AT3G23805 AT3G28860 AT4G15800 AT4G16515 AT5G64770 AT1G51940 AT1G75500 AT2G01150 AT3G51550 AT4G03110 AT5G20270 AT1G54200 AT1G69160 AT3G13980 AT3G42800 AT2G40940 AT5G25350	25	10	25	0.000255315	0.058607	7.8248e-06
0.0156774	7	37	Negative regulation of growth	AT1G14920 AT1G33240 AT3G16570 AT3G51550 AT4G20260 AT5G10480 AT5G16000	4	3	3	0.138312	0.029032	0.233083
0.0167722	71	1025	Protein localization	AT1G09270 AT1G10630 AT1G14670 AT1G22740 AT1G23490 AT1G29310 AT1G29330 AT1G48240 AT1G52280 AT1G71820 AT1G79590 AT1G79990 AT2G21600 AT2G30050 AT2G34250 AT2G35190 AT2G47170 AT3G01340 AT3G02460 AT3G13640 AT3G17440 AT3G18820 AT3G46830 AT4G12650 AT4G17170 AT4G17530 AT4G29350 AT4G30600 AT4G35110 AT4G39220 AT4G39990 AT5G02200 AT5G03520 AT5G08080 AT5G10840 AT5G20010 AT5G47200 AT5G52210 AT5G60860 AT5G64090…	71	71	71	0	0	0
0.0167722	6	28	Brassinosteroid homeostasis	AT2G26710 AT3G30180 AT3G50660 AT5G05690 AT5G38970 AT4G39400	5	1	1	0.00710208	0.325321	0.716169
0.0167894	54	736	Intracellular signal transduction	AT1G12580 AT1G20090 AT1G22740 AT1G52280 AT1G75840 AT2G17290 AT2G18730 AT2G30040 AT2G30050 AT2G41110 AT3G01340 AT3G03000 AT3G04910 AT3G05490 AT3G16570 AT3G18040 AT3G18820 AT3G23805 AT3G46830 AT3G48260 AT3G51920 AT3G56800 AT4G04710 AT4G15800 AT4G17170 AT4G17530 AT4G29810 AT4G30340 AT4G35310 AT4G39990 AT5G03520 AT5G04870 AT5G09890 AT5G47200 AT5G60860 AT5G63650 AT5G65270 AT1G05850 AT1G09570 AT1G17345…	28	26	26	0.0933174	3.59386e-07	0.0339811
0.016881	4	12	Maintenance of protein localization in endoplasmic reticulum	AT1G29330 AT2G21600 AT4G39220 AT4G38790	1	1	3	0.589964	0.168843	0.0186276
0.016881	4	12	Vesicle fusion with Golgi apparatus	AT1G11890 AT1G48240 AT2G35190 AT3G17440	4	4	4	0	0	0
0.0171368	11	82	Exocytosis	AT1G71820 AT2G33120 AT4G02350 AT5G03520 AT5G08080 AT1G54090 AT1G72470 AT2G17980 AT5G03540 AT5G61010 AT5G41950	11	11	11	0	0	0
0.0171368	8	48	Regulation of hormone biosynthetic process	AT2G24300 AT4G31000 AT5G62570 AT2G43010 AT3G59060 AT2G45400 AT4G28720 AT5G07350	8	8	8	0	0	0
0.0187129	5	20	Regulation of salicylic acid metabolic process	AT2G24300 AT4G31000 AT5G62570 AT1G05850 AT1G29690	2	2	3	0.385713	0.0520587	0.0656113
0.0187129	11	83	Cellulose metabolic process	AT5G05170 AT5G64740 AT1G31420 AT2G35620 AT3G03050 AT1G16860 AT2G41770 AT4G26690 AT5G55480 AT1G05850 AT1G71100	11	11	11	0	0	0
0.0187371	2	2	Respiratory gaseous exchange	AT3G49720 AT5G65810	2	0	0	0	0.347357	0.602389
0.0187371	2	2	Guard cell development	AT4G26690 AT5G55480	2	0	0	0	0.347357	0.602389
0.0187371	2	2	Guard cell morphogenesis	AT4G26690 AT5G55480	2	0	0	0	0.347357	0.602389
0.0187371	2	2	Regulation of respiratory gaseous exchange	AT3G49720 AT5G65810	2	0	0	0	0.347357	0.602389
0.0187371	2	2	4-alpha-methyl-delta7-sterol oxidation	AT1G07420 AT2G29390	0	0	2	0.684636	0.347357	0
0.0187371	2	2	Positive regulation of respiratory gaseous exchange	AT3G49720 AT5G65810	2	0	0	0	0.347357	0.602389
0.0197662	7	39	Water transport	AT2G45960 AT3G16240 AT2G39010 AT3G26520 AT4G35100 AT1G64670 AT3G24715	5	2	2	0.0310321	0.134774	0.512082
0.0197662	7	39	Fluid transport	AT2G45960 AT3G16240 AT2G39010 AT3G26520 AT4G35100 AT1G64670 AT3G24715	5	2	2	0.0310321	0.134774	0.512082
0.0198028	59	829	Drug metabolic process	AT1G04430 AT1G29470 AT1G32440 AT1G50460 AT2G24300 AT2G34300 AT3G02470 AT4G14360 AT4G18030 AT4G19120 AT4G31000 AT5G42250 AT5G56350 AT5G62570 AT2G33570 AT4G35160 AT1G04680 AT1G05850 AT1G18580 AT1G19300 AT1G24170 AT1G30120 AT1G53830 AT1G65840 AT1G70090 AT1G76550 AT1G78040 AT2G26440 AT2G41480 AT3G02350 AT3G07010 AT3G10720 AT3G17390 AT3G25140 AT3G25860 AT3G28200 AT3G28340 AT3G49220 AT3G54920 AT3G62660…	32	27	27	0.0414235	8.6257e-07	0.06351
0.0212035	85	1284	Macromolecule localization	AT1G09270 AT1G10630 AT1G13210 AT1G14670 AT1G22740 AT1G23490 AT1G29310 AT1G29330 AT1G48240 AT1G52280 AT1G71820 AT1G79590 AT1G79990 AT2G21600 AT2G30050 AT2G34250 AT2G35190 AT2G47170 AT3G01340 AT3G02460 AT3G13640 AT3G17440 AT3G18820 AT3G46830 AT4G12650 AT4G14500 AT4G17170 AT4G17530 AT4G29350 AT4G30600 AT4G35110 AT4G39220 AT4G39990 AT5G02200 AT5G03520 AT5G08080 AT5G10840 AT5G20010 AT5G47200 AT5G52210…	85	85	85	0	0	0
0.0226404	7	40	Retrograde vesicle-mediated transport, Golgi to ER	AT1G11890 AT1G36050 AT1G79990 AT2G21600 AT2G35210 AT4G39220 AT1G30630	7	7	7	0	0	0
0.0243959	14	125	Glucan biosynthetic process	AT1G74380 AT3G62720 AT5G05170 AT5G64740 AT1G31420 AT2G35620 AT3G03050 AT5G51830 AT1G16860 AT2G41770 AT1G05850 AT1G71100 AT2G20370 AT5G20950	14	14	14	0	0	0
0.0258053	7	41	Peptidyl-tyrosine phosphorylation	AT1G72180 AT2G16250 AT2G41820 AT3G59350 AT4G28490 AT4G39400 AT5G10480	7	7	7	0	0	0
0.0258053	7	41	Peptidyl-tyrosine modification	AT1G72180 AT2G16250 AT2G41820 AT3G59350 AT4G28490 AT4G39400 AT5G10480	7	7	7	0	0	0
0.0259854	6	31	Brassinosteroid biosynthetic process	AT3G30180 AT3G50660 AT5G05690 AT5G38970 AT2G45400 AT3G19820	4	2	2	0.0616835	0.0894563	0.392511
0.0262972	3	7	Regulation of cutin biosynthetic process	AT1G79700 AT1G64670 AT2G38530	3	3	3	0	0	0
0.0269104	16	154	Microtubule cytoskeleton organization	AT1G20010 AT1G75780 AT2G29550 AT3G03000 AT3G51920 AT4G20890 AT5G12250 AT5G23860 AT5G44340 AT1G19835 AT3G16630 AT4G20260 AT5G55230 AT1G20090 AT3G44200 AT5G64740	16	16	16	0	0	0
0.0269104	5	22	Acetyl-CoA metabolic process	AT4G11820 AT1G76490 AT4G26910 AT3G25860 AT5G49460	5	5	5	0	0	0
0.0299832	94	1464	Organic substance transport	AT1G08930 AT1G09270 AT1G10630 AT1G13210 AT1G22740 AT1G23490 AT1G29310 AT1G48240 AT1G52280 AT1G75220 AT1G79590 AT1G79990 AT2G34250 AT2G35190 AT2G38120 AT2G39130 AT2G47170 AT2G48020 AT3G02460 AT3G13640 AT3G17440 AT3G18820 AT3G46830 AT3G55740 AT4G14500 AT4G17170 AT4G17530 AT4G30600 AT4G39990 AT5G03520 AT5G08080 AT5G20010 AT5G41800 AT5G47200 AT5G49630 AT5G52210 AT5G60860 AT5G65270 AT1G27970 AT1G44800…	70	24	70	4.23947e-10	0.0500012	2.9643e-14
0.0328074	8	54	Lipid homeostasis	AT2G26710 AT3G30180 AT3G50660 AT5G05690 AT5G38970 AT5G42000 AT1G14920 AT4G39400	6	2	2	0.0153539	0.18603	0.617638
0.0329071	20	215	Glycosylation	AT1G53290 AT3G02570 AT1G08280 AT1G12990 AT1G23480 AT1G34130 AT1G67880 AT2G20370 AT2G35710 AT2G44500 AT3G03050 AT3G62720 AT4G22580 AT4G32790 AT5G03760 AT5G22940 AT5G35570 AT5G37000 AT5G50420 AT5G65470	20	20	20	0	0	0
0.0344778	44	598	Homeostatic process	AT1G23020 AT1G23080 AT1G50460 AT1G70940 AT2G01420 AT2G26710 AT3G06370 AT3G06450 AT3G30180 AT3G50660 AT5G05690 AT5G38970 AT5G42000 AT5G57090 AT1G14920 AT3G26520 AT1G09575 AT2G42580 AT3G58620 AT3G62930 AT3G62960 AT5G60640 AT5G61440 AT2G41240 AT3G18290 AT3G56980 AT4G39400 AT5G04150 AT5G24800 AT5G28770 AT1G69690 AT1G05630 AT1G09100 AT1G44800 AT1G75220 AT3G47640 AT3G57330 AT5G55250 AT5G55630 AT1G28130…	44	44	44	0	0	0
0.0348199	12	104	Regulation of protein complex assembly	AT1G09100 AT1G20090 AT1G75840 AT3G23660 AT4G26990 AT4G29350 AT5G20000 AT3G25500 AT4G20260 AT5G55230 AT2G41740 AT2G46225	12	12	12	0	0	0
0.0364718	13	118	Positive regulation of signal transduction	AT2G30050 AT3G01340 AT4G29810 AT1G14920 AT4G37260 AT5G67300 AT1G51940 AT2G01150 AT4G03110 AT1G54200 AT1G69160 AT3G13980 AT3G42800	13	13	13	0	0	0
0.0364718	13	118	Positive regulation of signaling	AT2G30050 AT3G01340 AT4G29810 AT1G14920 AT4G37260 AT5G67300 AT1G51940 AT2G01150 AT4G03110 AT1G54200 AT1G69160 AT3G13980 AT3G42800	13	13	13	0	0	0
0.0367398	9	67	Beta-glucan biosynthetic process	AT5G05170 AT5G64740 AT1G31420 AT2G35620 AT3G03050 AT1G16860 AT2G41770 AT1G05850 AT1G71100	9	9	9	0	0	0
0.0367851	11	92	Regulation of cellular component size	AT1G20090 AT1G75840 AT4G29350 AT3G25500 AT2G41740 AT2G45680 AT1G33240 AT1G67230 AT3G28860 AT5G08790 AT2G46225	11	11	11	0	0	0
0.0367851	11	92	Regulation of anatomical structure size	AT1G20090 AT1G75840 AT4G29350 AT3G25500 AT2G41740 AT2G45680 AT1G33240 AT1G67230 AT3G28860 AT5G08790 AT2G46225	11	11	11	0	0	0
0.0395083	8	56	Regulation of protein polymerization	AT1G20090 AT1G75840 AT4G29350 AT3G25500 AT4G20260 AT5G55230 AT2G41740 AT2G46225	5	3	3	0.0780666	0.049349	0.336155
0.0404067	19	205	Developmental cell growth	AT1G72150 AT3G27960 AT4G17530 AT5G47200 AT1G12950 AT1G20090 AT1G64980 AT1G70940 AT1G74380 AT1G75840 AT2G37620 AT3G18780 AT3G51460 AT3G60630 AT4G02350 AT5G09810 AT5G11980 AT5G41950 AT5G43900	19	19	19	0	0	0
0.0450792	4	16	Negative regulation of developmental growth	AT1G14920 AT4G20260 AT5G10480 AT5G16000	3	1	1	0.036948	0.168843	0.471407
0.045577	17	179	Enzyme linked receptor protein signaling pathway	AT1G01540 AT1G49730 AT1G52290 AT1G53730 AT1G56720 AT1G66150 AT2G25220 AT2G39180 AT3G23750 AT3G24550 AT3G53380 AT3G59350 AT4G01330 AT4G02420 AT4G03390 AT5G16000 AT5G46330	11	6	6	0.0240351	0.0308022	0.44753
0.045577	17	179	Transmembrane receptor protein serine/threonine kinase signaling pathway	AT1G01540 AT1G49730 AT1G52290 AT1G53730 AT1G56720 AT1G66150 AT2G25220 AT2G39180 AT3G23750 AT3G24550 AT3G53380 AT3G59350 AT4G01330 AT4G02420 AT4G03390 AT5G16000 AT5G46330	11	6	6	0.0240351	0.0308022	0.44753
0.045577	2	3	Acropetal auxin transport	AT1G78100 AT3G28860	2	2	2	0	0	0
0.045577	13	122	Positive regulation of cell communication	AT2G30050 AT3G01340 AT4G29810 AT1G14920 AT4G37260 AT5G67300 AT1G51940 AT2G01150 AT4G03110 AT1G54200 AT1G69160 AT3G13980 AT3G42800	13	13	13	0	0	0
0.045577	2	3	Nuclear pore distribution	AT2G30050 AT3G01340	2	2	2	0	0	0
0.045577	2	3	Nuclear pore localization	AT2G30050 AT3G01340	2	2	2	0	0	0
0.045577	2	3	Regulation of phytoalexin metabolic process	AT2G41760 AT4G27260	2	2	2	0	0	0
0.045577	2	3	Regulation of phytoalexin biosynthetic process	AT2G41760 AT4G27260	2	2	2	0	0	0
0.045577	2	3	Positive regulation of phytoalexin metabolic process	AT2G41760 AT4G27260	2	2	2	0	0	0
0.045577	2	3	Positive regulation of phytoalexin biosynthetic process	AT2G41760 AT4G27260	2	2	2	0	0	0
0.045577	11	95	Plant epidermis morphogenesis	AT3G22820 AT4G26690 AT5G43900 AT5G55480 AT1G19835 AT1G33240 AT3G16630 AT3G55360 AT4G12970 AT2G46225 AT3G63440	11	11	11	0	0	0
0.045577	2	3	Regulation of camalexin biosynthetic process	AT2G41760 AT4G27260	2	2	2	0	0	0
0.045577	2	3	Positive regulation of camalexin biosynthetic process	AT2G41760 AT4G27260	2	2	2	0	0	0
0.045577	2	3	Regulation of TORC1 signaling	AT2G30050 AT3G01340	2	2	2	0	0	0
0.045577	2	3	Positive regulation of TORC1 signaling	AT2G30050 AT3G01340	2	2	2	0	0	0
0.0467487	11	96	Beta-glucan metabolic process	AT5G05170 AT5G64740 AT1G31420 AT2G35620 AT3G03050 AT1G16860 AT2G41770 AT4G26690 AT5G55480 AT1G05850 AT1G71100	11	11	11	0	0	0
0.0484771	6	36	Multidimensional cell growth	AT1G05850 AT1G10550 AT1G20330 AT3G54920 AT4G36480 AT5G64740	6	6	6	0	0	0
0.0484976	12	110	Secretion	AT1G71820 AT2G33120 AT4G02350 AT5G03520 AT5G08080 AT1G54090 AT1G72470 AT2G06925 AT2G17980 AT5G03540 AT5G61010 AT5G41950	12	12	12	0	0	0
0.0484976	67	1013	Cellular localization	AT1G09270 AT1G10630 AT1G11890 AT1G14670 AT1G22740 AT1G23490 AT1G27970 AT1G29310 AT1G29330 AT1G30630 AT1G30890 AT1G36050 AT1G48240 AT1G52280 AT1G71820 AT1G79590 AT1G79990 AT2G21600 AT2G30050 AT2G34250 AT2G35190 AT2G35210 AT2G47170 AT3G01340 AT3G02460 AT3G13640 AT3G17440 AT3G18820 AT3G23660 AT3G46830 AT4G12650 AT4G17170 AT4G17530 AT4G29350 AT4G30600 AT4G31490 AT4G35110 AT4G39220 AT4G39990 AT5G02200…	67	67	67	0	0	0
0.0492108	17	181	Cellular polysaccharide biosynthetic process	AT1G27600 AT1G74380 AT3G62720 AT5G05170 AT5G64740 AT1G31420 AT2G35620 AT3G03050 AT5G51830 AT1G16860 AT2G41770 AT1G05850 AT1G19300 AT1G71100 AT2G20370 AT3G25140 AT5G20950	10	7	10	0.0686921	0.00854228	0.018666
0.0492562	5	26	Wax biosynthetic process	AT1G01120 AT1G79700 AT3G55360 AT4G24510 AT5G57800	5	5	5	0	0	0
0.0492562	5	26	Regulation of auxin polar transport	AT2G19620 AT4G16515 AT5G18010 AT5G64770 AT3G03830	5	5	5	0	0	0
0.0497028	3	9	Nucleoside transport	AT1G02630 AT1G70330 AT4G05120	3	3	3	0	0	0
0.0497028	3	9	Nucleoside transmembrane transport	AT1G02630 AT1G70330 AT4G05120	3	3	3	0	0	0
ns*	16	189	response to starvation	AT4G20260 AT1G72180 AT1G35350 AT2G03240 AT3G62960 AT2G30766 AT2G41240 AT2G44670 AT3G16690 AT3G18290 AT3G56980 AT3G62420 AT5G04150 AT1G23010 AT3G47640 AT5G28770	1	1	14	0.99868	0.841828	3.40847e-06
*This term is not signficantly enriched in total misregulated genes but enriched in yuc2589 specifically misregulated genes

## Sheet: Genes_Cot(WL)
Genes	Dependence
AT1G02340	PIFs only
AT1G04180	PIFs only
AT1G05010	PIFs only
AT1G06080	PIFs only
AT1G09570	PIFs only
AT1G12080	PIFs only
AT1G14520	PIFs only
AT1G14920	PIFs only
AT1G15050	PIFs only
AT1G19320	PIFs only
AT1G19350	PIFs only
AT1G22060	PIFs only
AT1G22740	PIFs only
AT1G23052	PIFs only
AT1G23080	PIFs only
AT1G28330	PIFs only
AT1G29395	PIFs only
AT1G29420	PIFs only
AT1G52040	PIFs only
AT1G52827	PIFs only
AT1G58190	PIFs only
AT1G65310	PIFs only
AT1G67105	PIFs only
AT1G68560	PIFs only
AT1G76490	PIFs only
AT2G14900	PIFs only
AT2G18260	PIFs only
AT2G19660	PIFs only
AT2G20835	PIFs only
AT2G22830	PIFs only
AT2G29550	PIFs only
AT2G35880	PIFs only
AT2G36050	PIFs only
AT2G37025	PIFs only
AT2G40880	PIFs only
AT2G40970	PIFs only
AT2G42870	PIFs only
AT2G43010	PIFs only
AT2G44080	PIFs only
AT2G45050	PIFs only
AT2G47930	PIFs only
AT3G01490	PIFs only
AT3G03830	PIFs only
AT3G05890	PIFs only
AT3G16800	PIFs only
AT3G18080	PIFs only
AT3G20130	PIFs only
AT3G20395	PIFs only
AT3G23150	PIFs only
AT3G23635	PIFs only
AT3G28860	PIFs only
AT3G44610	PIFs only
AT3G53250	PIFs only
AT3G55240	PIFs only
AT3G55740	PIFs only
AT3G59060	PIFs only
AT3G59900	PIFs only
AT3G60390	PIFs only
AT4G00820	PIFs only
AT4G02715	PIFs only
AT4G03390	PIFs only
AT4G04223	PIFs only
AT4G09160	PIFs only
AT4G13575	PIFs only
AT4G14840	PIFs only
AT4G15233	PIFs only
AT4G16780	PIFs only
AT4G16857	PIFs only
AT4G23200	PIFs only
AT4G25260	PIFs only
AT4G32285	PIFs only
AT4G37980	PIFs only
AT5G02200	PIFs only
AT5G05180	PIFs only
AT5G05750	PIFs only
AT5G14920	PIFs only
AT5G15160	PIFs only
AT5G18050	PIFs only
AT5G18060	PIFs only
AT5G19140	PIFs only
AT5G20950	PIFs only
AT5G22580	PIFs only
AT5G25190	PIFs only
AT5G25460	PIFs only
AT5G40100	PIFs only
AT5G44260	PIFs only
AT5G46240	PIFs only
AT5G46330	PIFs only
AT5G47240	PIFs only
AT5G47590	PIFs only
AT5G48900	PIFs only
AT5G48960	PIFs only
AT5G50335	PIFs only
AT5G56980	PIFs only
AT5G57230	PIFs only
AT5G57700	PIFs only
AT5G58670	PIFs only
AT5G60840	PIFs only
AT5G60850	PIFs only
AT5G60860	PIFs only
AT5G61250	PIFs only
AT5G61270	PIFs only
AT5G63650	PIFs only
AT5G65613	PIFs only
AT5G66080	PIFs only
AT5G67020	YUCs only
AT5G66920	YUCs only
AT5G65670	YUCs only
AT5G64770	YUCs only
AT5G58570	YUCs only
AT5G58120	YUCs only
AT5G57770	YUCs only
AT5G56720	YUCs only
AT5G56230	YUCs only
AT5G56220	YUCs only
AT5G54380	YUCs only
AT5G53450	YUCs only
AT5G52890	YUCs only
AT5G52882	YUCs only
AT5G51810	YUCs only
AT5G51790	YUCs only
AT5G49700	YUCs only
AT5G48485	YUCs only
AT5G48110	YUCs only
AT5G46800	YUCs only
AT5G44440	YUCs only
AT5G44130	YUCs only
AT5G42760	YUCs only
AT5G42100	YUCs only
AT5G41400	YUCs only
AT5G41080	YUCs only
AT5G39660	YUCs only
AT5G38565	YUCs only
AT5G35740	YUCs only
AT5G28770	YUCs only
AT5G27920	YUCs only
AT5G25370	YUCs only
AT5G24800	YUCs only
AT5G22940	YUCs only
AT5G22090	YUCs only
AT5G21105	YUCs only
AT5G18670	YUCs only
AT5G18020	YUCs only
AT5G17780	YUCs only
AT5G17310	YUCs only
AT5G17300	YUCs only
AT5G15950	YUCs only
AT5G15850	YUCs only
AT5G14760	YUCs only
AT5G14200	YUCs only
AT5G13740	YUCs only
AT5G11330	YUCs only
AT5G09970	YUCs only
AT5G08350	YUCs only
AT5G07770	YUCs only
AT5G07000	YUCs only
AT5G06980	YUCs only
AT5G05440	YUCs only
AT5G05250	YUCs only
AT5G04890	YUCs only
AT5G04150	YUCs only
AT5G02440	YUCs only
AT5G01730	YUCs only
AT5G01720	YUCs only
AT5G01020	YUCs only
AT5G01015	YUCs only
AT5G01010	YUCs only
AT4G38210	YUCs only
AT4G37590	YUCs only
AT4G37580	YUCs only
AT4G36780	YUCs only
AT4G31870	YUCs only
AT4G30270	YUCs only
AT4G29950	YUCs only
AT4G29400	YUCs only
AT4G25420	YUCs only
AT4G21870	YUCs only
AT4G18640	YUCs only
AT4G17090	YUCs only
AT4G16515	YUCs only
AT4G16370	YUCs only
AT4G15430	YUCs only
AT4G14690	YUCs only
AT4G14560	YUCs only
AT4G14040	YUCs only
AT4G13260	YUCs only
AT4G08555	YUCs only
AT4G08040	YUCs only
AT4G03210	YUCs only
AT4G03080	YUCs only
AT4G01680	YUCs only
AT4G00050	YUCs only
AT3G62960	YUCs only
AT3G61310	YUCs only
AT3G57520	YUCs only
AT3G57130	YUCs only
AT3G56980	YUCs only
AT3G56970	YUCs only
AT3G56890	YUCs only
AT3G54510	YUCs only
AT3G51910	YUCs only
AT3G50560	YUCs only
AT3G50470	YUCs only
AT3G50350	YUCs only
AT3G49220	YUCs only
AT3G47640	YUCs only
AT3G46490	YUCs only
AT3G42800	YUCs only
AT3G30775	YUCs only
AT3G30180	YUCs only
AT3G29370	YUCs only
AT3G26760	YUCs only
AT3G26500	YUCs only
AT3G23750	YUCs only
AT3G23730	YUCs only
AT3G23050	YUCs only
AT3G22750	YUCs only
AT3G22100	YUCs only
AT3G18290	YUCs only
AT3G17609	YUCs only
AT3G16910	YUCs only
AT3G15540	YUCs only
AT3G15356	YUCs only
AT3G12920	YUCs only
AT3G12560	YUCs only
AT3G12320	YUCs only
AT3G09600	YUCs only
AT3G05150	YUCs only
AT3G04730	YUCs only
AT3G03850	YUCs only
AT3G03840	YUCs only
AT3G02580	YUCs only
AT3G02380	YUCs only
AT2G47800	YUCs only
AT2G46830	YUCs only
AT2G43140	YUCs only
AT2G42800	YUCs only
AT2G41820	YUCs only
AT2G41240	YUCs only
AT2G40940	YUCs only
AT2G40100	YUCs only
AT2G38310	YUCs only
AT2G38230	YUCs only
AT2G38210	YUCs only
AT2G37280	YUCs only
AT2G37030	YUCs only
AT2G36830	YUCs only
AT2G33570	YUCs only
AT2G32560	YUCs only
AT2G32550	YUCs only
AT2G31380	YUCs only
AT2G30766	YUCs only
AT2G28350	YUCs only
AT2G26710	YUCs only
AT2G26080	YUCs only
AT2G24190	YUCs only
AT2G23170	YUCs only
AT2G22810	YUCs only
AT2G21970	YUCs only
AT2G20900	YUCs only
AT2G19800	YUCs only
AT2G16500	YUCs only
AT2G14247	YUCs only
AT2G06850	YUCs only
AT2G01430	YUCs only
AT1G78290	YUCs only
AT1G78100	YUCs only
AT1G75750	YUCs only
AT1G74055	YUCs only
AT1G70950	YUCs only
AT1G69570	YUCs only
AT1G69160	YUCs only
AT1G68440	YUCs only
AT1G66940	YUCs only
AT1G66540	YUCs only
AT1G64500	YUCs only
AT1G62770	YUCs only
AT1G60710	YUCs only
AT1G59710	YUCs only
AT1G57770	YUCs only
AT1G56150	YUCs only
AT1G55960	YUCs only
AT1G55850	YUCs only
AT1G52830	YUCs only
AT1G50460	YUCs only
AT1G49790	YUCs only
AT1G49780	YUCs only
AT1G47400	YUCs only
AT1G47395	YUCs only
AT1G36940	YUCs only
AT1G35350	YUCs only
AT1G33790	YUCs only
AT1G32190	YUCs only
AT1G31880	YUCs only
AT1G31310	YUCs only
AT1G29840	YUCs only
AT1G29510	YUCs only
AT1G29500	YUCs only
AT1G29460	YUCs only
AT1G29450	YUCs only
AT1G29440	YUCs only
AT1G29430	YUCs only
AT1G28130	YUCs only
AT1G26945	YUCs only
AT1G26790	YUCs only
AT1G24530	YUCs only
AT1G23020	YUCs only
AT1G22690	YUCs only
AT1G21980	YUCs only
AT1G21460	YUCs only
AT1G18460	YUCs only
AT1G17345	YUCs only
AT1G16400	YUCs only
AT1G15750	YUCs only
AT1G14820	YUCs only
AT1G13670	YUCs only
AT1G13640	YUCs only
AT1G13245	YUCs only
AT1G12110	YUCs only
AT1G11000	YUCs only
AT1G10550	YUCs only
AT1G07490	YUCs only
AT1G07420	YUCs only
AT1G04610	YUCs only
AT1G04240	YUCs only
AT1G03870	YUCs only
AT1G02700	YUCs only
AT1G01060	YUCs only
AT1G02400	PIFs and YUCs
AT1G07570	PIFs and YUCs
AT1G18400	PIFs and YUCs
AT1G52190	PIFs and YUCs
AT1G64795	PIFs and YUCs
AT1G67900	PIFs and YUCs
AT1G70940	PIFs and YUCs
AT1G73830	PIFs and YUCs
AT1G75500	PIFs and YUCs
AT2G47000	PIFs and YUCs
AT3G02170	PIFs and YUCs
AT3G13980	PIFs and YUCs
AT3G18200	PIFs and YUCs
AT3G21320	PIFs and YUCs
AT3G21330	PIFs and YUCs
AT3G23030	PIFs and YUCs
AT3G25717	PIFs and YUCs
AT3G48260	PIFs and YUCs
AT3G50340	PIFs and YUCs
AT3G54400	PIFs and YUCs
AT3G61460	PIFs and YUCs
AT4G10695	PIFs and YUCs
AT4G14130	PIFs and YUCs
AT4G17460	PIFs and YUCs
AT4G24275	PIFs and YUCs
AT4G27260	PIFs and YUCs
AT4G28720	PIFs and YUCs
AT4G32280	PIFs and YUCs
AT4G37770	PIFs and YUCs
AT4G39400	PIFs and YUCs
AT5G01210	PIFs and YUCs
AT5G02540	PIFs and YUCs
AT5G02760	PIFs and YUCs
AT5G04190	PIFs and YUCs
AT5G06930	PIFs and YUCs
AT5G12050	PIFs and YUCs
AT5G15580	PIFs and YUCs
AT5G18010	PIFs and YUCs
AT5G18030	PIFs and YUCs
AT5G18080	PIFs and YUCs
AT5G22500	PIFs and YUCs
AT5G25350	PIFs and YUCs
AT5G43700	PIFs and YUCs
AT5G47370	PIFs and YUCs
AT5G52900	PIFs and YUCs
AT5G54510	PIFs and YUCs
AT5G57760	PIFs and YUCs
AT5G62280	PIFs and YUCs
AT5G64780	PIFs and YUCs
AT5G66580	PIFs and YUCs

## Sheet: GO_Terms_Cot(WL)
					Number of genes in the list of which upregulation is dependent on:			P values (red borders indicate <0.05)
Enrichment FDR	Genes in list	Total genes	Functional Category	Genes	PIFs and YUCs (50)	PIFs only (105)	YUCs only (222)	PIFs and YUCs (50)	PIFs only (105)	YUCs only (222)
3.17229e-39	60	433	Response to auxin	AT1G23080 AT1G70940 AT2G43010 AT2G47000 AT3G59060 AT1G04240 AT1G12110 AT1G13670 AT1G15050 AT1G17345 AT1G29420 AT1G29430 AT1G29440 AT1G29450 AT1G29460 AT1G29500 AT1G29510 AT1G52830 AT1G56150 AT1G69160 AT1G75500 AT2G28350 AT2G37030 AT3G03830 AT3G03840 AT3G03850 AT3G04730 AT3G13980 AT3G15540 AT3G23030 AT3G23050 AT3G28860 AT3G42800 AT3G53250 AT4G14560 AT4G32280 AT5G12050 AT5G18010 AT5G18020 AT5G18030…	14	13	33	0.0103072	0.821671	0.686536
6.22913e-37	45	219	Auxin-activated signaling pathway	AT1G23080 AT1G70940 AT2G43010 AT2G47000 AT3G59060 AT1G04240 AT1G12110 AT1G13670 AT1G15050 AT1G29420 AT1G29430 AT1G29440 AT1G29450 AT1G29460 AT1G29500 AT1G29510 AT1G52830 AT1G56150 AT1G69160 AT1G75500 AT2G28350 AT3G03830 AT3G04730 AT3G13980 AT3G15540 AT3G23030 AT3G23050 AT3G28860 AT3G42800 AT4G14560 AT4G32280 AT5G12050 AT5G18010 AT5G18020 AT5G18030 AT5G18050 AT5G18060 AT5G18080 AT5G43700 AT5G65670…	13	9	23	0.00151757	0.843722	0.81855
1.0931e-36	46	238	Cellular response to auxin stimulus	AT1G23080 AT1G70940 AT2G43010 AT2G47000 AT3G59060 AT1G04240 AT1G12110 AT1G13670 AT1G15050 AT1G29420 AT1G29430 AT1G29440 AT1G29450 AT1G29460 AT1G29500 AT1G29510 AT1G52830 AT1G56150 AT1G69160 AT1G75500 AT2G28350 AT3G03830 AT3G04730 AT3G13980 AT3G15540 AT3G23030 AT3G23050 AT3G28860 AT3G42800 AT4G14560 AT4G32280 AT5G12050 AT5G18010 AT5G18020 AT5G18030 AT5G18050 AT5G18060 AT5G18080 AT5G43700 AT5G65670…	13	10	23	0.00191823	0.773174	0.858602
7.68879e-33	78	1048	Cellular response to hormone stimulus	AT1G14920 AT1G23080 AT1G70940 AT2G38310 AT3G57130 AT5G05440 AT2G43010 AT2G47000 AT3G59060 AT1G04240 AT1G12110 AT1G13670 AT1G15050 AT1G17345 AT1G19350 AT1G22690 AT1G29420 AT1G29430 AT1G29440 AT1G29450 AT1G29460 AT1G29500 AT1G29510 AT1G52830 AT1G56150 AT1G69160 AT1G75500 AT1G75750 AT2G14900 AT2G28350 AT2G40940 AT2G42870 AT3G03830 AT3G04730 AT3G13980 AT3G15356 AT3G15540 AT3G23030 AT3G23050 AT3G23150…	17	21	40	0.0124247	0.51508	0.893768
2.24621e-32	73	922	Hormone-mediated signaling pathway	AT1G14920 AT1G23080 AT1G70940 AT2G38310 AT3G57130 AT5G05440 AT2G43010 AT2G47000 AT3G59060 AT1G04240 AT1G12110 AT1G13670 AT1G15050 AT1G17345 AT1G19350 AT1G22690 AT1G29420 AT1G29430 AT1G29440 AT1G29450 AT1G29460 AT1G29500 AT1G29510 AT1G52830 AT1G56150 AT1G69160 AT1G75500 AT1G75750 AT2G14900 AT2G28350 AT2G40940 AT2G42870 AT3G03830 AT3G04730 AT3G13980 AT3G15356 AT3G15540 AT3G23030 AT3G23050 AT3G23150…	17	19	37	0.00613743	0.578587	0.903431
5.27783e-32	78	1084	Cellular response to endogenous stimulus	AT1G14920 AT1G23080 AT1G70940 AT2G38310 AT3G57130 AT5G05440 AT2G43010 AT2G47000 AT3G59060 AT1G04240 AT1G12110 AT1G13670 AT1G15050 AT1G17345 AT1G19350 AT1G22690 AT1G29420 AT1G29430 AT1G29440 AT1G29450 AT1G29460 AT1G29500 AT1G29510 AT1G52830 AT1G56150 AT1G69160 AT1G75500 AT1G75750 AT2G14900 AT2G28350 AT2G40940 AT2G42870 AT3G03830 AT3G04730 AT3G13980 AT3G15356 AT3G15540 AT3G23030 AT3G23050 AT3G23150…	17	21	40	0.0124247	0.51508	0.893768
8.0864e-32	81	1186	Cellular response to organic substance	AT1G14920 AT1G23080 AT1G70940 AT2G38310 AT3G57130 AT5G05440 AT5G05750 AT2G43010 AT2G47000 AT3G59060 AT1G04240 AT1G12110 AT1G13670 AT1G15050 AT1G17345 AT1G19350 AT1G22690 AT1G29420 AT1G29430 AT1G29440 AT1G29450 AT1G29460 AT1G29500 AT1G29510 AT1G52830 AT1G56150 AT1G69160 AT1G75500 AT1G75750 AT2G14900 AT2G28350 AT2G40940 AT2G42870 AT3G03830 AT3G04730 AT3G13980 AT3G15356 AT3G15540 AT3G23030 AT3G23050…	17	23	41	0.018137	0.401214	0.918438
1.49144e-31	100	1853	Response to hormone	AT1G05010 AT1G14920 AT1G23080 AT1G70940 AT2G38310 AT3G57130 AT5G05440 AT1G75750 AT2G43010 AT2G47000 AT3G59060 AT1G04240 AT1G12110 AT1G13670 AT1G15050 AT1G17345 AT1G19350 AT1G22690 AT1G29420 AT1G29430 AT1G29440 AT1G29450 AT1G29460 AT1G29500 AT1G29510 AT1G52830 AT1G56150 AT1G69160 AT1G75500 AT2G14900 AT2G28350 AT2G37030 AT2G40940 AT2G42870 AT3G03830 AT3G03840 AT3G03850 AT3G04730 AT3G13980 AT3G15356…	19	27	54	0.038344	0.524661	0.813938
6.2319e-31	100	1888	Response to endogenous stimulus	AT1G05010 AT1G14920 AT1G23080 AT1G70940 AT2G38310 AT3G57130 AT5G05440 AT1G75750 AT2G43010 AT2G47000 AT3G59060 AT1G04240 AT1G12110 AT1G13670 AT1G15050 AT1G17345 AT1G19350 AT1G22690 AT1G29420 AT1G29430 AT1G29440 AT1G29450 AT1G29460 AT1G29500 AT1G29510 AT1G52830 AT1G56150 AT1G69160 AT1G75500 AT2G14900 AT2G28350 AT2G37030 AT2G40940 AT2G42870 AT3G03830 AT3G03840 AT3G03850 AT3G04730 AT3G13980 AT3G15356…	19	27	54	0.038344	0.524661	0.813938
1.15102e-27	103	2194	Response to organic substance	AT1G05010 AT1G14920 AT1G23080 AT1G70940 AT2G38310 AT3G57130 AT5G05440 AT5G05750 AT1G75750 AT2G43010 AT2G47000 AT3G59060 AT1G04240 AT1G12110 AT1G13670 AT1G15050 AT1G17345 AT1G19350 AT1G22690 AT1G29420 AT1G29430 AT1G29440 AT1G29450 AT1G29460 AT1G29500 AT1G29510 AT1G52830 AT1G56150 AT1G69160 AT1G75500 AT2G14900 AT2G28350 AT2G37030 AT2G40940 AT2G42870 AT3G03830 AT3G03840 AT3G03850 AT3G04730 AT3G13980…	19	29	55	0.0502319	0.422964	0.848856
6.58261e-27	84	1512	Cellular response to chemical stimulus	AT1G05010 AT1G14920 AT1G23080 AT1G70940 AT2G38310 AT3G57130 AT5G05440 AT5G05750 AT2G43010 AT2G47000 AT3G59060 AT1G04240 AT1G12110 AT1G13670 AT1G15050 AT1G17345 AT1G19350 AT1G22690 AT1G29420 AT1G29430 AT1G29440 AT1G29450 AT1G29460 AT1G29500 AT1G29510 AT1G52830 AT1G56150 AT1G69160 AT1G75500 AT1G75750 AT2G14900 AT2G28350 AT2G40940 AT2G42870 AT3G03830 AT3G04730 AT3G13980 AT3G15356 AT3G15540 AT3G23030…	17	24	43	0.0256906	0.38768	0.906371
2.38988e-26	104	2324	Cell communication	AT1G14920 AT1G22740 AT1G23080 AT1G35350 AT1G70940 AT1G78290 AT2G20900 AT2G38310 AT3G17609 AT3G48260 AT3G57130 AT3G62960 AT5G05440 AT5G58670 AT5G60860 AT5G63650 AT2G43010 AT2G47000 AT3G59060 AT1G02340 AT1G04240 AT1G09570 AT1G12110 AT1G13670 AT1G15050 AT1G17345 AT1G19350 AT1G22690 AT1G29420 AT1G29430 AT1G29440 AT1G29450 AT1G29460 AT1G29500 AT1G29510 AT1G52830 AT1G56150 AT1G69160 AT1G75500 AT1G75750…	19	30	55	0.0547214	0.363252	0.873423
2.32858e-25	122	3194	Response to chemical	AT1G05010 AT1G12110 AT1G14920 AT1G23080 AT1G70940 AT2G38310 AT3G57130 AT4G21870 AT5G05440 AT5G05750 AT5G46800 AT1G52827 AT1G75750 AT2G36830 AT2G43010 AT2G47000 AT3G59060 AT1G04240 AT1G13670 AT1G15050 AT1G17345 AT1G19350 AT1G22690 AT1G29420 AT1G29430 AT1G29440 AT1G29450 AT1G29460 AT1G29500 AT1G29510 AT1G52830 AT1G56150 AT1G69160 AT1G75500 AT2G14900 AT2G28350 AT2G37030 AT2G40940 AT2G42870 AT3G03830…	20	35	67	0.126077	0.37427	0.788295
6.37757e-24	93	2033	Signal transduction	AT1G14920 AT1G22740 AT1G23080 AT1G70940 AT1G78290 AT2G20900 AT2G38310 AT3G17609 AT3G48260 AT3G57130 AT5G05440 AT5G58670 AT5G60860 AT5G63650 AT2G43010 AT2G47000 AT3G59060 AT1G02340 AT1G04240 AT1G09570 AT1G12110 AT1G13670 AT1G15050 AT1G17345 AT1G19350 AT1G22690 AT1G29420 AT1G29430 AT1G29440 AT1G29450 AT1G29460 AT1G29500 AT1G29510 AT1G52830 AT1G56150 AT1G69160 AT1G75500 AT1G75750 AT2G14900 AT2G19660…	19	29	45	0.0187626	0.20113	0.973809
2.53041e-23	93	2074	Signaling	AT1G14920 AT1G22740 AT1G23080 AT1G70940 AT1G78290 AT2G20900 AT2G38310 AT3G17609 AT3G48260 AT3G57130 AT5G05440 AT5G58670 AT5G60860 AT5G63650 AT2G43010 AT2G47000 AT3G59060 AT1G02340 AT1G04240 AT1G09570 AT1G12110 AT1G13670 AT1G15050 AT1G17345 AT1G19350 AT1G22690 AT1G29420 AT1G29430 AT1G29440 AT1G29450 AT1G29460 AT1G29500 AT1G29510 AT1G52830 AT1G56150 AT1G69160 AT1G75500 AT1G75750 AT2G14900 AT2G19660…	19	29	45	0.0187626	0.20113	0.973809
3.36015e-22	116	3184	Cellular response to stimulus	AT1G05010 AT1G14920 AT1G22740 AT1G23080 AT1G35350 AT1G70940 AT1G78290 AT2G20900 AT2G38310 AT3G17609 AT3G48260 AT3G51910 AT3G57130 AT3G62960 AT5G05440 AT5G05750 AT5G56220 AT5G58670 AT5G60860 AT5G63650 AT2G43010 AT2G47000 AT3G59060 AT1G02340 AT1G04240 AT1G09570 AT1G12110 AT1G13670 AT1G15050 AT1G17345 AT1G19350 AT1G22690 AT1G29420 AT1G29430 AT1G29440 AT1G29450 AT1G29460 AT1G29500 AT1G29510 AT1G52830…	19	34	63	0.131294	0.320614	0.818092
3.08462e-19	38	400	Regulation of hormone levels	AT1G02400 AT1G23080 AT1G29420 AT1G29430 AT1G29440 AT1G29450 AT1G29460 AT1G29500 AT1G29510 AT1G70940 AT2G26710 AT2G47000 AT3G30180 AT4G25420 AT5G51810 AT2G43010 AT3G59060 AT1G04180 AT1G04610 AT1G05010 AT1G75500 AT2G22810 AT3G28860 AT4G08040 AT4G13260 AT4G28720 AT4G37770 AT4G09160 AT1G78100 AT4G16515 AT5G17300 AT5G18010 AT5G64770 AT1G69160 AT3G03830 AT3G13980 AT3G42800 AT5G12050	9	9	20	0.0233878	0.643607	0.733677
6.13959e-18	22	110	Auxin transport	AT1G23080 AT1G29420 AT1G29430 AT1G29440 AT1G29450 AT1G29460 AT1G29500 AT1G29510 AT1G70940 AT2G47000 AT3G28860 AT4G09160 AT1G75500 AT1G78100 AT4G16515 AT5G18010 AT5G64770 AT1G69160 AT3G03830 AT3G13980 AT3G42800 AT5G12050	6	5	11	0.0199706	0.604099	0.737878
1.32172e-17	22	114	Hormone transport	AT1G23080 AT1G29420 AT1G29430 AT1G29440 AT1G29450 AT1G29460 AT1G29500 AT1G29510 AT1G70940 AT2G47000 AT3G28860 AT4G09160 AT1G75500 AT1G78100 AT4G16515 AT5G18010 AT5G64770 AT1G69160 AT3G03830 AT3G13980 AT3G42800 AT5G12050	6	5	11	0.0199706	0.604099	0.737878
4.46297e-17	62	1250	Regulation of biological quality	AT1G02400 AT1G23020 AT1G23080 AT1G29420 AT1G29430 AT1G29440 AT1G29450 AT1G29460 AT1G29500 AT1G29510 AT1G50460 AT1G70940 AT2G26080 AT2G26710 AT2G47000 AT3G30180 AT4G25420 AT5G02200 AT5G51810 AT5G58670 AT1G14920 AT2G43010 AT3G59060 AT4G16370 AT1G04180 AT1G04610 AT1G05010 AT1G64500 AT1G75500 AT2G22810 AT3G28860 AT3G62960 AT4G08040 AT4G13260 AT4G28720 AT4G37770 AT2G41240 AT3G18290 AT3G56970 AT3G56980…	12	12	38	0.0609528	0.914986	0.305868
1.48311e-15	81	2150	Response to abiotic stimulus	AT1G05010 AT1G14920 AT2G31380 AT2G40100 AT3G17609 AT3G51910 AT4G21870 AT5G02200 AT1G02340 AT1G09570 AT1G70940 AT2G43010 AT3G59060 AT5G61270 AT5G63650 AT3G21320 AT4G16780 AT5G04190 AT1G01060 AT1G02400 AT1G29395 AT1G50460 AT1G78290 AT2G06850 AT2G18260 AT2G21970 AT2G29550 AT2G41240 AT2G42870 AT2G45050 AT2G46830 AT2G47930 AT3G03830 AT3G09600 AT3G57520 AT4G14130 AT4G14690 AT4G17090 AT4G25260 AT4G25420…	12	29	40	0.273467	0.0454546	0.947095
3.69489e-14	41	665	Growth	AT4G25420 AT5G51810 AT1G17345 AT1G26945 AT1G29420 AT1G29430 AT1G29440 AT1G29450 AT1G29460 AT1G29500 AT1G29510 AT1G56150 AT2G26710 AT2G42870 AT2G44080 AT3G02170 AT3G03830 AT3G59900 AT4G37580 AT5G09970 AT5G15160 AT5G15580 AT5G18010 AT5G18020 AT5G18030 AT5G18050 AT5G18060 AT5G18080 AT1G14920 AT5G54380 AT1G10550 AT1G70940 AT1G75500 AT2G06850 AT2G28350 AT2G47000 AT3G16800 AT4G16780 AT5G47370 AT5G54510…	10	11	20	0.0154806	0.478406	0.875777
1.73545e-13	25	241	Response to red or far red light	AT2G31380 AT3G17609 AT1G02340 AT1G09570 AT5G02200 AT2G43010 AT3G59060 AT4G16780 AT5G04190 AT5G61270 AT1G02400 AT1G14920 AT2G40100 AT2G42870 AT4G14130 AT4G14690 AT4G25260 AT4G32280 AT5G47370 AT5G51810 AT1G18400 AT1G52830 AT3G28860 AT4G37580 AT5G15160	6	12	7	0.0394858	0.00911916	0.998243
3.92373e-13	17	94	Auxin polar transport	AT1G23080 AT1G29420 AT1G29430 AT1G29440 AT1G29450 AT1G29460 AT1G29500 AT1G29510 AT1G70940 AT2G47000 AT4G09160 AT1G78100 AT3G28860 AT4G16515 AT5G18010 AT5G64770 AT3G03830	3	5	9	0.180084	0.327762	0.604283
8.24064e-13	28	334	Regulation of growth	AT1G17345 AT1G26945 AT1G29420 AT1G29430 AT1G29440 AT1G29450 AT1G29460 AT1G29500 AT1G29510 AT1G56150 AT2G26710 AT2G42870 AT2G44080 AT3G02170 AT3G03830 AT3G59900 AT4G37580 AT5G09970 AT5G15160 AT5G15580 AT5G18010 AT5G18020 AT5G18030 AT5G18050 AT5G18060 AT5G18080 AT1G14920 AT3G16800	5	10	13	0.158076	0.128655	0.873955
1.93707e-12	41	752	Response to light stimulus	AT2G31380 AT2G40100 AT3G17609 AT5G02200 AT1G02340 AT1G09570 AT1G70940 AT2G43010 AT3G59060 AT5G61270 AT3G21320 AT4G16780 AT5G04190 AT1G02400 AT1G14920 AT2G06850 AT2G21970 AT2G42870 AT2G45050 AT3G03830 AT3G51910 AT4G14130 AT4G14690 AT4G25260 AT4G25420 AT4G32280 AT5G17780 AT5G47370 AT5G51810 AT1G01060 AT2G46830 AT4G39400 AT1G18400 AT1G26945 AT1G52830 AT1G69570 AT3G09600 AT3G28860 AT3G44610 AT4G37580…	9	15	17	0.0384066	0.0805703	0.981751
4.6021e-12	41	773	Response to radiation	AT2G31380 AT2G40100 AT3G17609 AT5G02200 AT1G02340 AT1G09570 AT1G70940 AT2G43010 AT3G59060 AT5G61270 AT3G21320 AT4G16780 AT5G04190 AT1G02400 AT1G14920 AT2G06850 AT2G21970 AT2G42870 AT2G45050 AT3G03830 AT3G51910 AT4G14130 AT4G14690 AT4G25260 AT4G25420 AT4G32280 AT5G17780 AT5G47370 AT5G51810 AT1G01060 AT2G46830 AT4G39400 AT1G18400 AT1G26945 AT1G52830 AT1G69570 AT3G09600 AT3G28860 AT3G44610 AT4G37580…	9	15	17	0.0384066	0.0805703	0.981751
8.80998e-10	11	47	Regulation of auxin mediated signaling pathway	AT1G23080 AT1G70940 AT2G43010 AT2G47000 AT3G59060 AT3G28860 AT1G75500 AT1G69160 AT3G13980 AT3G42800 AT5G12050	5	4	2	0.00138004	0.165542	0.992648
4.81279e-09	6	8	Cellular response to iron ion starvation	AT2G41240 AT3G18290 AT3G56970 AT3G56980 AT5G04150 AT3G47640	0	0	6	0.574168	0.858953	0
5.12239e-09	11	55	Response to far red light	AT3G17609 AT1G02340 AT1G09570 AT5G02200 AT1G14920 AT2G40100 AT4G14130 AT4G14690 AT4G16780 AT4G32280 AT3G28860	2	6	3	0.170481	0.0141795	0.965141
