# Supplementary material for: A combination of plasma membrane sterol biosynthesis and autophagy is required for shade-induced hypocotyl elongation
Source: Nat Commun. 2022 Oct 10;13:5659. doi: 10.1038/s41467-022-33384-9 (PMC9550796; doi:10.1038/s41467-022-33384-9)
Supplement: Supplementary file 8 — Supplementary Data 6 [file 41467_2022_33384_MOESM8_ESM.xlsx]

## Sheet: Overview
Supplementary Data. Ince et al. (submitted)
Supplementary Table 6: Motif enrichment analyses in promoters (1kb upstream) of PIF-dependent genes in WL, LB, and LRFR and comparison of PIF4 putative targets
Hyp: Hypocotyl
Cot: Cotyledon
P: PIFs only
P&Y: PIFs and YUCs
Included Sheets:	Description
Cot_LB_P&Y	Motif enrichment analyses in promoters (1kb upstream) of PIF- and YUC-dependent genes in LB in cotyledons
Cot_LB_P	Motif enrichment analyses in promoters (1kb upstream) of only PIF-dependent genes in LB in cotyledons
Cot_LRFR_P&Y	Motif enrichment analyses in promoters (1kb upstream) of PIF- and YUC-dependent genes in LRFR in cotyledons
Cot_LRFR_P	Motif enrichment analyses in promoters (1kb upstream) of only PIF-dependent genes in LRFR in cotyledons
Cot_WL_P&Y	Motif enrichment analyses in promoters (1kb upstream) of PIF- and YUC-dependent genes in WL in cotyledons
Cot_WL_P	Motif enrichment analyses in promoters (1kb upstream) of only PIF-dependent genes in WL in cotyledons
Hyp_LB_P&Y	Motif enrichment analyses in promoters (1kb upstream) of PIF- and YUC-dependent genes in LB in hypocotyls
Hyp_LB_P	Motif enrichment analyses in promoters (1kb upstream) of only PIF-dependent genes in LB in hypocotyls
Hyp_LRFR_P&Y	Motif enrichment analyses in promoters (1kb upstream) of PIF- and YUC-dependent genes in LRFR in hypocotyls
Hyp_LRFR_P	Motif enrichment analyses in promoters (1kb upstream) of only PIF-dependent genes in LRFR in hypocotyls
Hyp_WL_P&Y	Motif enrichment analyses in promoters (1kb upstream) of PIF- and YUC-dependent genes in WL in hypocotyls
Hyp_WL_P	Motif enrichment analyses in promoters (1kb upstream) of only PIF-dependent genes in WL in hypocotyls
PIF4_targets	Comparison of LB- or LRFR-induced genes in Col-0, WL-misregulated genes in mutants with PIF4 putative targets identified in (Pedmale et al. 2016, Cell)
Notes:
1. Motif enrichment analyses are done using https://www.arabidopsis.org/tools/bulk/motiffinder/index.jsp
2. P values given in each motif enrichment table calculates the probability of overrepresentation or underrepresentation for a given motif unlike Figure 3E and S3D where only the probability of overrepresentation is given

## Sheet: Cot_LB_P&Y
Motif Analysis in Promoter/Upstream Sequences
Only oligos occurring in 3 or more of sequences in the query set are reported, and are sorted by p-value. Columns are as follows (left to right):
1	oligoMer
2	Absolute number of this oligoMer in query set
3	Absolute number in genomic set
4	Number of sequences in query set containing oligoMer
5	Number of sequences (out of 34292 in genomic set) containing oligoMer
6	p-value from binomial distribution
7	Query sequences containing this oligoMer
1	2	3	4	5	6	7
ACGTGG	59	8628	46/145	6707/34292	0.000173	AT1G08830 AT1G10070 AT1G11755 AT1G19430AT1G23140 AT1G28960 AT1G33970 AT1G35516AT1G61780 AT1G61970 AT1G69450 AT1G76180AT2G02060 AT2G22430 AT2G31140 AT2G33120AT2G39080 AT2G44770 AT2G45830 AT2G46700AT3G05800 AT3G12650 AT3G13360 AT3G14130AT3G25840 AT3G26360 AT3G45290 AT3G50845AT3G57090 AT3G57320 AT4G01335 AT4G02550AT4G03340 AT4G09630 AT4G10920 AT4G13270AT4G14365 AT4G24100 AT4G31670 AT4G36515AT4G38270…
CCACGT	59	8628	46/145	6707/34292	0.000173	AT1G08830 AT1G10070 AT1G11755 AT1G19430AT1G23140 AT1G28960 AT1G33970 AT1G35516AT1G61780 AT1G61970 AT1G69450 AT1G76180AT2G02060 AT2G22430 AT2G31140 AT2G33120AT2G39080 AT2G44770 AT2G45830 AT2G46700AT3G05800 AT3G12650 AT3G13360 AT3G14130AT3G25840 AT3G26360 AT3G45290 AT3G50845AT3G57090 AT3G57320 AT4G01335 AT4G02550AT4G03340 AT4G09630 AT4G10920 AT4G13270AT4G14365 AT4G24100 AT4G31670 AT4G36515AT4G38270…
GGCCCA	84	11975	52/145	7962/34292	0.000194	AT1G07770 AT1G15800 AT1G33970 AT1G54830AT1G55080 AT1G55590 AT1G55830 AT1G69980AT2G13800 AT2G20930 AT2G22430 AT2G28430AT2G31140 AT2G34900 AT2G42160 AT2G44770AT2G45510 AT2G45830 AT2G46700 AT2G47485AT3G01150 AT3G12650 AT3G13360 AT3G46180AT3G50520 AT3G53030 AT4G01335 AT4G02550AT4G26210 AT4G28830 AT4G29040 AT4G31430AT4G31670 AT4G32240 AT4G36450 AT4G37830AT4G38270 AT4G38545 AT4G39550 AT5G01610AT5G04750…
TGGGCC	84	11975	52/145	7962/34292	0.000194	AT1G07770 AT1G15800 AT1G33970 AT1G54830AT1G55080 AT1G55590 AT1G55830 AT1G69980AT2G13800 AT2G20930 AT2G22430 AT2G28430AT2G31140 AT2G34900 AT2G42160 AT2G44770AT2G45510 AT2G45830 AT2G46700 AT2G47485AT3G01150 AT3G12650 AT3G13360 AT3G46180AT3G50520 AT3G53030 AT4G01335 AT4G02550AT4G26210 AT4G28830 AT4G29040 AT4G31430AT4G31670 AT4G32240 AT4G36450 AT4G37830AT4G38270 AT4G38545 AT4G39550 AT5G01610AT5G04750…
GGAATA	46	15320	32/145	12064/34292	0.00022	AT1G12310 AT1G19430 AT1G35516 AT1G69450AT1G76180 AT2G02060 AT2G28430 AT2G33820AT2G39080 AT3G05800 AT3G12710 AT3G19150AT3G45290 AT3G50520 AT3G53840 AT3G57320AT3G57580 AT3G59090 AT4G02550 AT4G14365AT4G24100 AT4G26210 AT4G30270 AT4G30560AT4G32120 AT4G37920 AT5G04260 AT5G12230AT5G18850 AT5G22080 AT5G49550 AT5G65520
TATTCC	46	15320	32/145	12064/34292	0.00022	AT1G12310 AT1G19430 AT1G35516 AT1G69450AT1G76180 AT2G02060 AT2G28430 AT2G33820AT2G39080 AT3G05800 AT3G12710 AT3G19150AT3G45290 AT3G50520 AT3G53840 AT3G57320AT3G57580 AT3G59090 AT4G02550 AT4G14365AT4G24100 AT4G26210 AT4G30270 AT4G30560AT4G32120 AT4G37920 AT5G04260 AT5G12230AT5G18850 AT5G22080 AT5G49550 AT5G65520
CGTGGC	36	4899	32/145	4245/34292	0.000415	AT1G08830 AT1G10070 AT1G11755 AT1G28960AT1G54830 AT1G61780 AT1G76180 AT2G22430AT2G34900 AT2G46700 AT3G01150 AT3G12650AT3G14130 AT3G25840 AT3G28910 AT3G45290AT3G50845 AT4G01335 AT4G02550 AT4G03340AT4G09630 AT4G24100 AT4G31670 AT4G32120AT4G36515 AT4G38270 AT4G40065 AT5G01610AT5G15880 AT5G41240 AT5G41370 AT5G57000
GCCACG	36	4899	32/145	4245/34292	0.000415	AT1G08830 AT1G10070 AT1G11755 AT1G28960AT1G54830 AT1G61780 AT1G76180 AT2G22430AT2G34900 AT2G46700 AT3G01150 AT3G12650AT3G14130 AT3G25840 AT3G28910 AT3G45290AT3G50845 AT4G01335 AT4G02550 AT4G03340AT4G09630 AT4G24100 AT4G31670 AT4G32120AT4G36515 AT4G38270 AT4G40065 AT5G01610AT5G15880 AT5G41240 AT5G41370 AT5G57000
ATAACA	200	40048	114/145	22767/34292	0.000423	AT1G01440 AT1G07770 AT1G08830 AT1G10070AT1G11755 AT1G12310 AT1G14510 AT1G15800AT1G23140 AT1G28490 AT1G28960 AT1G33970AT1G35516 AT1G54830 AT1G55080 AT1G55590AT1G55830 AT1G61970 AT1G63260 AT1G64190AT1G69450 AT1G69980 AT1G71800 AT1G75750AT1G76180 AT1G76620 AT2G02060 AT2G03470AT2G13800 AT2G20930 AT2G22430 AT2G23560AT2G25520 AT2G27200 AT2G28430 AT2G30330AT2G31140 AT2G33120 AT2G33510 AT2G33820AT2G34900…
TGTTAT	200	40048	114/145	22767/34292	0.000423	AT1G01440 AT1G07770 AT1G08830 AT1G10070AT1G11755 AT1G12310 AT1G14510 AT1G15800AT1G23140 AT1G28490 AT1G28960 AT1G33970AT1G35516 AT1G54830 AT1G55080 AT1G55590AT1G55830 AT1G61970 AT1G63260 AT1G64190AT1G69450 AT1G69980 AT1G71800 AT1G75750AT1G76180 AT1G76620 AT2G02060 AT2G03470AT2G13800 AT2G20930 AT2G22430 AT2G23560AT2G25520 AT2G27200 AT2G28430 AT2G30330AT2G31140 AT2G33120 AT2G33510 AT2G33820AT2G34900…
CTACAA	122	23119	88/145	16491/34292	0.00066	AT1G01440 AT1G07770 AT1G08830 AT1G10070AT1G14510 AT1G15800 AT1G28960 AT1G33970AT1G35516 AT1G69980 AT1G71800 AT1G76180AT1G76620 AT1G77350 AT2G13800 AT2G23560AT2G27200 AT2G28430 AT2G30330 AT2G31140AT2G33120 AT2G33510 AT2G34900 AT2G39080AT2G42160 AT2G44770 AT2G45315 AT2G45510AT2G45830 AT3G01150 AT3G05800 AT3G07273AT3G11810 AT3G12650 AT3G13360 AT3G18140AT3G26690 AT3G28910 AT3G32940 AT3G46180AT3G47590…
TTGTAG	122	23119	88/145	16491/34292	0.00066	AT1G01440 AT1G07770 AT1G08830 AT1G10070AT1G14510 AT1G15800 AT1G28960 AT1G33970AT1G35516 AT1G69980 AT1G71800 AT1G76180AT1G76620 AT1G77350 AT2G13800 AT2G23560AT2G27200 AT2G28430 AT2G30330 AT2G31140AT2G33120 AT2G33510 AT2G34900 AT2G39080AT2G42160 AT2G44770 AT2G45315 AT2G45510AT2G45830 AT3G01150 AT3G05800 AT3G07273AT3G11810 AT3G12650 AT3G13360 AT3G18140AT3G26690 AT3G28910 AT3G32940 AT3G46180AT3G47590…
CACGTC	42	6337	38/145	5547/34292	0.000685	AT1G01440 AT1G08830 AT1G10070 AT1G12310AT1G14510 AT1G15800 AT1G23140 AT1G28960AT1G55590 AT1G69980 AT1G76180 AT2G15910AT2G28430 AT2G33120 AT2G33510 AT2G39080AT2G45830 AT2G47485 AT3G05800 AT3G12650AT3G14130 AT3G25840 AT3G26360 AT3G45290AT3G50845 AT3G53840 AT4G04960 AT4G09630AT4G24100 AT4G30270 AT4G30560 AT4G32120AT4G37920 AT4G38270 AT5G01610 AT5G14620AT5G57000 AT5G59950
GACGTG	42	6337	38/145	5547/34292	0.000685	AT1G01440 AT1G08830 AT1G10070 AT1G12310AT1G14510 AT1G15800 AT1G23140 AT1G28960AT1G55590 AT1G69980 AT1G76180 AT2G15910AT2G28430 AT2G33120 AT2G33510 AT2G39080AT2G45830 AT2G47485 AT3G05800 AT3G12650AT3G14130 AT3G25840 AT3G26360 AT3G45290AT3G50845 AT3G53840 AT4G04960 AT4G09630AT4G24100 AT4G30270 AT4G30560 AT4G32120AT4G37920 AT4G38270 AT5G01610 AT5G14620AT5G57000 AT5G59950
ATTGAC	58	19630	45/145	14668/34292	0.00105	AT1G01440 AT1G10070 AT1G14510 AT1G28960AT1G54830 AT1G55590 AT1G69980 AT1G75750AT1G76180 AT1G76620 AT2G02060 AT2G23560AT2G25520 AT2G33120 AT2G33820 AT2G34900AT2G39080 AT2G45830 AT2G47485 AT3G05800AT3G19150 AT3G26360 AT3G28910 AT3G32940AT3G46180 AT3G53030 AT3G53840 AT3G56950AT4G18070 AT4G26100 AT4G32120 AT4G32240AT4G36450 AT4G38545 AT4G40065 AT5G01610AT5G04260 AT5G07470 AT5G14620 AT5G16950AT5G18800…
GTCAAT	58	19630	45/145	14668/34292	0.00105	AT1G01440 AT1G10070 AT1G14510 AT1G28960AT1G54830 AT1G55590 AT1G69980 AT1G75750AT1G76180 AT1G76620 AT2G02060 AT2G23560AT2G25520 AT2G33120 AT2G33820 AT2G34900AT2G39080 AT2G45830 AT2G47485 AT3G05800AT3G19150 AT3G26360 AT3G28910 AT3G32940AT3G46180 AT3G53030 AT3G53840 AT3G56950AT4G18070 AT4G26100 AT4G32120 AT4G32240AT4G36450 AT4G38545 AT4G40065 AT5G01610AT5G04260 AT5G07470 AT5G14620 AT5G16950AT5G18800…
AAGTGT	71	21859	50/145	15827/34292	0.0012	AT1G10070 AT1G14510 AT1G28490 AT1G54830AT1G55590 AT1G55830 AT2G28430 AT2G31140AT2G33120 AT2G33820 AT2G34900 AT2G39080AT2G45315 AT3G01150 AT3G07273 AT3G11810AT3G12650 AT3G12710 AT3G13360 AT3G14130AT3G18140 AT3G26360 AT3G46180 AT3G47590AT3G50520 AT3G50845 AT3G53030 AT3G53840AT3G56950 AT3G57320 AT3G59090 AT3G62810AT4G16060 AT4G27900 AT4G28830 AT4G32120AT4G33890 AT4G36450 AT4G36515 AT4G39550AT5G01610…
ACACTT	71	21859	50/145	15827/34292	0.0012	AT1G10070 AT1G14510 AT1G28490 AT1G54830AT1G55590 AT1G55830 AT2G28430 AT2G31140AT2G33120 AT2G33820 AT2G34900 AT2G39080AT2G45315 AT3G01150 AT3G07273 AT3G11810AT3G12650 AT3G12710 AT3G13360 AT3G14130AT3G18140 AT3G26360 AT3G46180 AT3G47590AT3G50520 AT3G50845 AT3G53030 AT3G53840AT3G56950 AT3G57320 AT3G59090 AT3G62810AT4G16060 AT4G27900 AT4G28830 AT4G32120AT4G33890 AT4G36450 AT4G36515 AT4G39550AT5G01610…
CCAAAA	206	59445	102/145	27526/34292	0.00125	AT1G01440 AT1G07770 AT1G08830 AT1G11755AT1G12310 AT1G14510 AT1G15800 AT1G19430AT1G23140 AT1G28490 AT1G28960 AT1G33970AT1G35516 AT1G55080 AT1G55590 AT1G61970AT1G63260 AT1G64190 AT1G71800 AT1G75750AT1G76180 AT2G02060 AT2G13800 AT2G22430AT2G25520 AT2G27200 AT2G30330 AT2G33120AT2G33510 AT2G34900 AT2G38800 AT2G39080AT2G42160 AT2G46700 AT2G47485 AT3G01150AT3G05800 AT3G07273 AT3G12650 AT3G12710AT3G13360…
TTTTGG	206	59445	102/145	27526/34292	0.00125	AT1G01440 AT1G07770 AT1G08830 AT1G11755AT1G12310 AT1G14510 AT1G15800 AT1G19430AT1G23140 AT1G28490 AT1G28960 AT1G33970AT1G35516 AT1G55080 AT1G55590 AT1G61970AT1G63260 AT1G64190 AT1G71800 AT1G75750AT1G76180 AT2G02060 AT2G13800 AT2G22430AT2G25520 AT2G27200 AT2G30330 AT2G33120AT2G33510 AT2G34900 AT2G38800 AT2G39080AT2G42160 AT2G46700 AT2G47485 AT3G01150AT3G05800 AT3G07273 AT3G12650 AT3G12710AT3G13360…
AACCTA	53	18196	42/145	13774/34292	0.00141	AT1G01440 AT1G07770 AT1G08830 AT1G10070AT1G15800 AT1G33970 AT1G35516 AT1G55830AT1G63260 AT1G71800 AT2G02060 AT2G22430AT2G33510 AT2G33820 AT2G38800 AT3G11810AT3G18140 AT3G19150 AT3G32940 AT3G47590AT3G53030 AT3G53840 AT3G56950 AT4G03340AT4G04960 AT4G14365 AT4G18070 AT4G24100AT4G26100 AT4G28830 AT4G32120 AT4G36450AT5G07470 AT5G08535 AT5G15880 AT5G18800AT5G18850 AT5G19430 AT5G49550 AT5G50780AT5G52110…
TAGGTT	53	18196	42/145	13774/34292	0.00141	AT1G01440 AT1G07770 AT1G08830 AT1G10070AT1G15800 AT1G33970 AT1G35516 AT1G55830AT1G63260 AT1G71800 AT2G02060 AT2G22430AT2G33510 AT2G33820 AT2G38800 AT3G11810AT3G18140 AT3G19150 AT3G32940 AT3G47590AT3G53030 AT3G53840 AT3G56950 AT4G03340AT4G04960 AT4G14365 AT4G18070 AT4G24100AT4G26100 AT4G28830 AT4G32120 AT4G36450AT5G07470 AT5G08535 AT5G15880 AT5G18800AT5G18850 AT5G19430 AT5G49550 AT5G50780AT5G52110…
CGTTGA	69	12274	57/145	9830/34292	0.00155	AT1G01440 AT1G08830 AT1G10070 AT1G12310AT1G14510 AT1G23140 AT1G28960 AT1G33970AT1G35516 AT1G54830 AT1G55080 AT1G61780AT1G69450 AT1G69980 AT1G76180 AT2G02060AT2G03470 AT2G13800 AT2G15910 AT2G20930AT2G25520 AT2G28430 AT2G31140 AT2G33120AT2G33510 AT2G44770 AT2G45315 AT2G45510AT2G46700 AT3G11810 AT3G12650 AT3G14130AT3G15650 AT3G32940 AT3G50845 AT3G57320AT3G59090 AT3G62810 AT4G01335 AT4G03340AT4G09630…
TCAACG	69	12274	57/145	9830/34292	0.00155	AT1G01440 AT1G08830 AT1G10070 AT1G12310AT1G14510 AT1G23140 AT1G28960 AT1G33970AT1G35516 AT1G54830 AT1G55080 AT1G61780AT1G69450 AT1G69980 AT1G76180 AT2G02060AT2G03470 AT2G13800 AT2G15910 AT2G20930AT2G25520 AT2G28430 AT2G31140 AT2G33120AT2G33510 AT2G44770 AT2G45315 AT2G45510AT2G46700 AT3G11810 AT3G12650 AT3G14130AT3G15650 AT3G32940 AT3G50845 AT3G57320AT3G59090 AT3G62810 AT4G01335 AT4G03340AT4G09630…
AATGGG	97	16437	68/145	12310/34292	0.00167	AT1G07770 AT1G10070 AT1G11755 AT1G19430AT1G28490 AT1G33970 AT1G55080 AT1G55830AT1G61970 AT1G63260 AT1G69450 AT1G69980AT1G75750 AT1G76180 AT1G77350 AT2G02060AT2G13800 AT2G22430 AT2G25520 AT2G28430AT2G31140 AT2G33510 AT2G34900 AT2G42160AT2G45510 AT2G45830 AT2G47485 AT3G07273AT3G11810 AT3G12710 AT3G13360 AT3G15650AT3G18140 AT3G26690 AT3G28910 AT3G46180AT3G56950 AT3G57090 AT3G62810 AT4G01335AT4G02550…
CCCATT	97	16437	68/145	12310/34292	0.00167	AT1G07770 AT1G10070 AT1G11755 AT1G19430AT1G28490 AT1G33970 AT1G55080 AT1G55830AT1G61970 AT1G63260 AT1G69450 AT1G69980AT1G75750 AT1G76180 AT1G77350 AT2G02060AT2G13800 AT2G22430 AT2G25520 AT2G28430AT2G31140 AT2G33510 AT2G34900 AT2G42160AT2G45510 AT2G45830 AT2G47485 AT3G07273AT3G11810 AT3G12710 AT3G13360 AT3G15650AT3G18140 AT3G26690 AT3G28910 AT3G46180AT3G56950 AT3G57090 AT3G62810 AT4G01335AT4G02550…
CAGAAA	102	30978	69/145	20070/34292	0.00197	AT1G07770 AT1G08830 AT1G10070 AT1G11755AT1G12310 AT1G14510 AT1G15800 AT1G19430AT1G75750 AT1G76180 AT1G77350 AT2G02060AT2G23560 AT2G25520 AT2G42160 AT2G44770AT2G45315 AT2G45510 AT2G46700 AT3G07273AT3G11810 AT3G13360 AT3G14130 AT3G15650AT3G26690 AT3G32940 AT3G45290 AT3G47590AT3G50845 AT3G53030 AT3G53840 AT3G56950AT3G57580 AT3G59090 AT3G62810 AT4G03340AT4G04960 AT4G09630 AT4G10920 AT4G16060AT4G24100…
TTTCTG	102	30978	69/145	20070/34292	0.00197	AT1G07770 AT1G08830 AT1G10070 AT1G11755AT1G12310 AT1G14510 AT1G15800 AT1G19430AT1G75750 AT1G76180 AT1G77350 AT2G02060AT2G23560 AT2G25520 AT2G42160 AT2G44770AT2G45315 AT2G45510 AT2G46700 AT3G07273AT3G11810 AT3G13360 AT3G14130 AT3G15650AT3G26690 AT3G32940 AT3G45290 AT3G47590AT3G50845 AT3G53030 AT3G53840 AT3G56950AT3G57580 AT3G59090 AT3G62810 AT4G03340AT4G04960 AT4G09630 AT4G10920 AT4G16060AT4G24100…
GCCCCA	3	2892	3/145	2682/34292	0.00226	AT2G31140 AT3G32940 AT3G50845
TGGGGC	3	2892	3/145	2682/34292	0.00226	AT2G31140 AT3G32940 AT3G50845
CAACGC	34	5105	31/145	4581/34292	0.00242	AT1G01440 AT1G07770 AT1G11755 AT1G14510AT1G35516 AT1G55080 AT1G61780 AT1G63260AT1G76180 AT2G13800 AT2G15910 AT2G20930AT3G11810 AT3G14130 AT3G15650 AT3G25840AT3G50845 AT3G57320 AT4G01335 AT4G30560AT4G31670 AT4G33890 AT4G37830 AT4G38270AT4G38545 AT4G40060 AT5G01610 AT5G41240AT5G41370 AT5G46850 AT5G57000
GCGTTG	34	5105	31/145	4581/34292	0.00242	AT1G01440 AT1G07770 AT1G11755 AT1G14510AT1G35516 AT1G55080 AT1G61780 AT1G63260AT1G76180 AT2G13800 AT2G15910 AT2G20930AT3G11810 AT3G14130 AT3G15650 AT3G25840AT3G50845 AT3G57320 AT4G01335 AT4G30560AT4G31670 AT4G33890 AT4G37830 AT4G38270AT4G38545 AT4G40060 AT5G01610 AT5G41240AT5G41370 AT5G46850 AT5G57000
ATGGTC	63	12586	58/145	10289/34292	0.00256	AT1G07770 AT1G08830 AT1G10070 AT1G14510AT1G15800 AT1G28490 AT1G28960 AT1G61780AT1G63260 AT1G64190 AT1G71800 AT2G02060AT2G03470 AT2G15910 AT2G25520 AT2G33120AT2G33510 AT2G33820 AT2G34900 AT2G47485AT3G07273 AT3G12650 AT3G12710 AT3G14130AT3G19150 AT3G26360 AT3G28910 AT3G46180AT3G50520 AT3G53030 AT3G56950 AT3G57320AT3G59090 AT4G01335 AT4G03340 AT4G09630AT4G16060 AT4G24100 AT4G26100 AT4G27900AT4G29040…
GACCAT	63	12586	58/145	10289/34292	0.00256	AT1G07770 AT1G08830 AT1G10070 AT1G14510AT1G15800 AT1G28490 AT1G28960 AT1G61780AT1G63260 AT1G64190 AT1G71800 AT2G02060AT2G03470 AT2G15910 AT2G25520 AT2G33120AT2G33510 AT2G33820 AT2G34900 AT2G47485AT3G07273 AT3G12650 AT3G12710 AT3G14130AT3G19150 AT3G26360 AT3G28910 AT3G46180AT3G50520 AT3G53030 AT3G56950 AT3G57320AT3G59090 AT4G01335 AT4G03340 AT4G09630AT4G16060 AT4G24100 AT4G26100 AT4G27900AT4G29040…
GAGCAC	32	5098	31/145	4616/34292	0.00268	AT1G01440 AT1G10070 AT1G33970 AT1G55080AT1G63260 AT1G64190 AT2G23560 AT2G28430AT2G44770 AT2G45315 AT2G45510 AT3G07273AT3G12650 AT3G15650 AT3G50845 AT3G53840AT4G02550 AT4G18070 AT4G28830 AT4G32120AT4G37830 AT4G37920 AT4G38545 AT4G39550AT5G08535 AT5G18800 AT5G18850 AT5G22080AT5G41860 AT5G50780 AT5G59950
GTGCTC	32	5098	31/145	4616/34292	0.00268	AT1G01440 AT1G10070 AT1G33970 AT1G55080AT1G63260 AT1G64190 AT2G23560 AT2G28430AT2G44770 AT2G45315 AT2G45510 AT3G07273AT3G12650 AT3G15650 AT3G50845 AT3G53840AT4G02550 AT4G18070 AT4G28830 AT4G32120AT4G37830 AT4G37920 AT4G38545 AT4G39550AT5G08535 AT5G18800 AT5G18850 AT5G22080AT5G41860 AT5G50780 AT5G59950
GCATAA	45	15427	37/145	12172/34292	0.00274	AT1G08830 AT1G12310 AT1G19430 AT1G28490AT1G54830 AT1G55830 AT1G61780 AT1G61970AT1G69450 AT1G69980 AT2G02060 AT2G03470AT2G28430 AT2G34900 AT2G39080 AT3G01150AT3G13360 AT3G15650 AT3G19150 AT3G26360AT3G62810 AT4G04960 AT4G09630 AT4G18070AT4G26100 AT4G27900 AT4G32120 AT4G36450AT5G04750 AT5G07470 AT5G18850 AT5G41860AT5G46850 AT5G56360 AT5G57000 AT5G58960AT5G59950
TTATGC	45	15427	37/145	12172/34292	0.00274	AT1G08830 AT1G12310 AT1G19430 AT1G28490AT1G54830 AT1G55830 AT1G61780 AT1G61970AT1G69450 AT1G69980 AT2G02060 AT2G03470AT2G28430 AT2G34900 AT2G39080 AT3G01150AT3G13360 AT3G15650 AT3G19150 AT3G26360AT3G62810 AT4G04960 AT4G09630 AT4G18070AT4G26100 AT4G27900 AT4G32120 AT4G36450AT5G04750 AT5G07470 AT5G18850 AT5G41860AT5G46850 AT5G56360 AT5G57000 AT5G58960AT5G59950
GAGATC	53	16041	36/145	11849/34292	0.00311	AT1G15800 AT1G33970 AT1G55080 AT1G61780AT1G63260 AT1G64190 AT1G69450 AT1G75750AT1G77350 AT2G33120 AT2G33820 AT2G45510AT2G46700 AT3G26360 AT3G50520 AT3G50845AT3G56950 AT3G62810 AT4G02550 AT4G13270AT4G14365 AT4G28830 AT4G29040 AT4G33890AT4G36515 AT4G37830 AT4G38270 AT5G07470AT5G08535 AT5G15880 AT5G18800 AT5G18850AT5G38360 AT5G41240 AT5G56360 AT5G65520
GATCTC	53	16041	36/145	11849/34292	0.00311	AT1G15800 AT1G33970 AT1G55080 AT1G61780AT1G63260 AT1G64190 AT1G69450 AT1G75750AT1G77350 AT2G33120 AT2G33820 AT2G45510AT2G46700 AT3G26360 AT3G50520 AT3G50845AT3G56950 AT3G62810 AT4G02550 AT4G13270AT4G14365 AT4G28830 AT4G29040 AT4G33890AT4G36515 AT4G37830 AT4G38270 AT5G07470AT5G08535 AT5G15880 AT5G18800 AT5G18850AT5G38360 AT5G41240 AT5G56360 AT5G65520
CGAGAA	77	14203	61/145	11083/34292	0.00328	AT1G10070 AT1G19430 AT1G33970 AT1G54830AT1G55590 AT1G55830 AT1G61780 AT1G63260AT1G69450 AT1G69980 AT1G71800 AT1G76180AT1G76620 AT1G77350 AT2G15910 AT2G20930AT2G31140 AT2G33510 AT2G39080 AT2G45315AT2G45510 AT2G46700 AT3G12710 AT3G14130AT3G15650 AT3G19150 AT3G25840 AT3G26360AT3G32940 AT3G50845 AT3G57580 AT3G62810AT4G02550 AT4G13270 AT4G14130 AT4G16060AT4G27900 AT4G28830 AT4G30270 AT4G30560AT4G31430…
TTCTCG	77	14203	61/145	11083/34292	0.00328	AT1G10070 AT1G19430 AT1G33970 AT1G54830AT1G55590 AT1G55830 AT1G61780 AT1G63260AT1G69450 AT1G69980 AT1G71800 AT1G76180AT1G76620 AT1G77350 AT2G15910 AT2G20930AT2G31140 AT2G33510 AT2G39080 AT2G45315AT2G45510 AT2G46700 AT3G12710 AT3G14130AT3G15650 AT3G19150 AT3G25840 AT3G26360AT3G32940 AT3G50845 AT3G57580 AT3G62810AT4G02550 AT4G13270 AT4G14130 AT4G16060AT4G27900 AT4G28830 AT4G30270 AT4G30560AT4G31430…
ATTTTA	491	100488	135/145	29479/34292	0.00332	AT1G01440 AT1G07770 AT1G08830 AT1G10070AT1G12310 AT1G14510 AT1G15800 AT1G19430AT1G23140 AT1G28490 AT1G28960 AT1G33970AT1G35516 AT1G54830 AT1G55080 AT1G55590AT1G55830 AT1G61780 AT1G61970 AT1G63260AT1G64190 AT1G69450 AT1G69980 AT1G71800AT1G75750 AT1G76180 AT1G76620 AT1G77350AT2G02060 AT2G03470 AT2G13800 AT2G15910AT2G22430 AT2G23560 AT2G25520 AT2G27200AT2G28430 AT2G30330 AT2G31140 AT2G33120AT2G33510…
TAAAAT	491	100488	135/145	29479/34292	0.00332	AT1G01440 AT1G07770 AT1G08830 AT1G10070AT1G12310 AT1G14510 AT1G15800 AT1G19430AT1G23140 AT1G28490 AT1G28960 AT1G33970AT1G35516 AT1G54830 AT1G55080 AT1G55590AT1G55830 AT1G61780 AT1G61970 AT1G63260AT1G64190 AT1G69450 AT1G69980 AT1G71800AT1G75750 AT1G76180 AT1G76620 AT1G77350AT2G02060 AT2G03470 AT2G13800 AT2G15910AT2G22430 AT2G23560 AT2G25520 AT2G27200AT2G28430 AT2G30330 AT2G31140 AT2G33120AT2G33510…
CCAAGC	51	8793	44/145	7402/34292	0.0035	AT1G11755 AT1G23140 AT1G28490 AT1G28960AT1G35516 AT1G55080 AT1G61970 AT1G69980AT1G71800 AT1G75750 AT1G77350 AT2G20930AT2G39080 AT2G45315 AT3G01150 AT3G07273AT3G11810 AT3G13360 AT3G14130 AT3G15650AT3G26360 AT3G47590 AT3G53030 AT3G56950AT3G57090 AT3G59090 AT4G01335 AT4G16060AT4G31670 AT4G32120 AT4G32240 AT4G36515AT4G37920 AT4G40060 AT5G01610 AT5G04750AT5G07470 AT5G14620 AT5G16000 AT5G16950AT5G18850…
GCTTGG	51	8793	44/145	7402/34292	0.0035	AT1G11755 AT1G23140 AT1G28490 AT1G28960AT1G35516 AT1G55080 AT1G61970 AT1G69980AT1G71800 AT1G75750 AT1G77350 AT2G20930AT2G39080 AT2G45315 AT3G01150 AT3G07273AT3G11810 AT3G13360 AT3G14130 AT3G15650AT3G26360 AT3G47590 AT3G53030 AT3G56950AT3G57090 AT3G59090 AT4G01335 AT4G16060AT4G31670 AT4G32120 AT4G32240 AT4G36515AT4G37920 AT4G40060 AT5G01610 AT5G04750AT5G07470 AT5G14620 AT5G16000 AT5G16950AT5G18850…
CTGATC	35	11498	26/145	9194/34292	0.00362	AT1G07770 AT1G10070 AT1G19430 AT1G23140AT1G33970 AT1G35516 AT1G61970 AT1G69450AT1G69980 AT1G71800 AT2G20930 AT2G45315AT3G19150 AT3G53840 AT4G14130 AT4G14365AT4G18070 AT4G28830 AT4G32120 AT4G36450AT4G36515 AT4G38545 AT5G16950 AT5G38360AT5G41240 AT5G63905
GATCAG	35	11498	26/145	9194/34292	0.00362	AT1G07770 AT1G10070 AT1G19430 AT1G23140AT1G33970 AT1G35516 AT1G61970 AT1G69450AT1G69980 AT1G71800 AT2G20930 AT2G45315AT3G19150 AT3G53840 AT4G14130 AT4G14365AT4G18070 AT4G28830 AT4G32120 AT4G36450AT4G36515 AT4G38545 AT5G16950 AT5G38360AT5G41240 AT5G63905
ATGGGC	73	12177	50/145	8710/34292	0.00363	AT1G07770 AT1G19430 AT1G23140 AT1G33970AT1G54830 AT1G55080 AT1G55830 AT1G69980AT2G13800 AT2G28430 AT2G31140 AT2G34900AT2G42160 AT2G44770 AT2G45315 AT2G45510AT2G47485 AT3G01150 AT3G13360 AT3G50520AT3G53030 AT3G53840 AT3G57090 AT4G01335AT4G02550 AT4G28830 AT4G29040 AT4G30560AT4G31430 AT4G32240 AT4G36450 AT4G37830AT4G37920 AT4G38545 AT4G39550 AT4G40060AT5G04750 AT5G07470 AT5G08535 AT5G15880AT5G16000…
GCCCAT	73	12177	50/145	8710/34292	0.00363	AT1G07770 AT1G19430 AT1G23140 AT1G33970AT1G54830 AT1G55080 AT1G55830 AT1G69980AT2G13800 AT2G28430 AT2G31140 AT2G34900AT2G42160 AT2G44770 AT2G45315 AT2G45510AT2G47485 AT3G01150 AT3G13360 AT3G50520AT3G53030 AT3G53840 AT3G57090 AT4G01335AT4G02550 AT4G28830 AT4G29040 AT4G30560AT4G31430 AT4G32240 AT4G36450 AT4G37830AT4G37920 AT4G38545 AT4G39550 AT4G40060AT5G04750 AT5G07470 AT5G08535 AT5G15880AT5G16000…
AGGGAA	37	14213	34/145	11245/34292	0.00371	AT1G01440 AT1G08830 AT1G33970 AT1G35516AT1G54830 AT1G61970 AT1G69450 AT1G75750AT2G33510 AT2G39080 AT3G07273 AT3G12710AT3G19150 AT3G46180 AT3G47590 AT3G59090AT3G62810 AT4G04960 AT4G13270 AT4G14365AT4G27900 AT4G30560 AT4G31670 AT4G38270AT5G07470 AT5G15880 AT5G18850 AT5G22080AT5G38360 AT5G41860 AT5G46850 AT5G49550AT5G56360 AT5G65520
CGAGGC	21	2992	21/145	2791/34292	0.00371	AT1G07770 AT1G54830 AT1G61780 AT1G63260AT2G13800 AT2G15910 AT2G20930 AT2G22430AT2G31140 AT2G45315 AT3G12710 AT3G19150AT3G26360 AT3G32940 AT3G57090 AT4G18070AT4G37920 AT4G38270 AT5G16950 AT5G38360AT5G39450
GCCTCG	21	2992	21/145	2791/34292	0.00371	AT1G07770 AT1G54830 AT1G61780 AT1G63260AT2G13800 AT2G15910 AT2G20930 AT2G22430AT2G31140 AT2G45315 AT3G12710 AT3G19150AT3G26360 AT3G32940 AT3G57090 AT4G18070AT4G37920 AT4G38270 AT5G16950 AT5G38360AT5G39450
TTCCCT	37	14213	34/145	11245/34292	0.00371	AT1G01440 AT1G08830 AT1G33970 AT1G35516AT1G54830 AT1G61970 AT1G69450 AT1G75750AT2G33510 AT2G39080 AT3G07273 AT3G12710AT3G19150 AT3G46180 AT3G47590 AT3G59090AT3G62810 AT4G04960 AT4G13270 AT4G14365AT4G27900 AT4G30560 AT4G31670 AT4G38270AT5G07470 AT5G15880 AT5G18850 AT5G22080AT5G38360 AT5G41860 AT5G46850 AT5G49550AT5G56360 AT5G65520
GATAAC	85	15805	67/145	12507/34292	0.00374	AT1G08830 AT1G10070 AT1G11755 AT1G12310AT1G15800 AT1G23140 AT1G55080 AT1G61780AT1G61970 AT1G63260 AT1G64190 AT1G69980AT1G75750 AT2G13800 AT2G20930 AT2G22430AT2G27200 AT2G28430 AT2G30330 AT2G31140AT2G33120 AT2G33510 AT2G38800 AT2G44770AT2G46700 AT3G07273 AT3G14130 AT3G28910AT3G45290 AT3G46180 AT3G50520 AT3G50845AT3G53840 AT3G56950 AT3G57090 AT3G57320AT3G62810 AT4G02550 AT4G04960 AT4G09630AT4G13270…
GTTATC	85	15805	67/145	12507/34292	0.00374	AT1G08830 AT1G10070 AT1G11755 AT1G12310AT1G15800 AT1G23140 AT1G55080 AT1G61780AT1G61970 AT1G63260 AT1G64190 AT1G69980AT1G75750 AT2G13800 AT2G20930 AT2G22430AT2G27200 AT2G28430 AT2G30330 AT2G31140AT2G33120 AT2G33510 AT2G38800 AT2G44770AT2G46700 AT3G07273 AT3G14130 AT3G28910AT3G45290 AT3G46180 AT3G50520 AT3G50845AT3G53840 AT3G56950 AT3G57090 AT3G57320AT3G62810 AT4G02550 AT4G04960 AT4G09630AT4G13270…
CGCGAC	15	1701	14/145	1563/34292	0.00404	AT1G61780 AT1G63260 AT1G69450 AT1G77350AT2G15910 AT2G20930 AT2G25520 AT3G14130AT3G18140 AT4G01335 AT4G27900 AT5G01610AT5G08535 AT5G63905
GTCGCG	15	1701	14/145	1563/34292	0.00404	AT1G61780 AT1G63260 AT1G69450 AT1G77350AT2G15910 AT2G20930 AT2G25520 AT3G14130AT3G18140 AT4G01335 AT4G27900 AT5G01610AT5G08535 AT5G63905
CTCTCC	41	14649	33/145	10925/34292	0.00417	AT1G19430 AT2G20930 AT2G25520 AT2G28430AT2G34900 AT2G38800 AT2G39080 AT3G12650AT3G18140 AT3G26360 AT3G50845 AT3G53030AT3G56950 AT3G57090 AT4G01335 AT4G09630AT4G29040 AT4G31430 AT4G32120 AT4G37830AT4G38270 AT5G01610 AT5G07470 AT5G12230AT5G16950 AT5G18850 AT5G19430 AT5G22080AT5G38360 AT5G46850 AT5G49550 AT5G52110AT5G56360
GGAGAG	41	14649	33/145	10925/34292	0.00417	AT1G19430 AT2G20930 AT2G25520 AT2G28430AT2G34900 AT2G38800 AT2G39080 AT3G12650AT3G18140 AT3G26360 AT3G50845 AT3G53030AT3G56950 AT3G57090 AT4G01335 AT4G09630AT4G29040 AT4G31430 AT4G32120 AT4G37830AT4G38270 AT5G01610 AT5G07470 AT5G12230AT5G16950 AT5G18850 AT5G19430 AT5G22080AT5G38360 AT5G46850 AT5G49550 AT5G52110AT5G56360
CACGCG	30	2910	19/145	2461/34292	0.00429	AT2G03470 AT2G25520 AT2G33510 AT2G44770AT2G45830 AT3G28910 AT4G01335 AT4G03340AT4G10920 AT4G26100 AT4G31430 AT4G37830AT4G39550 AT4G40065 AT5G01610 AT5G12230AT5G15880 AT5G41240 AT5G63905
CGCGTG	30	2910	19/145	2461/34292	0.00429	AT2G03470 AT2G25520 AT2G33510 AT2G44770AT2G45830 AT3G28910 AT4G01335 AT4G03340AT4G10920 AT4G26100 AT4G31430 AT4G37830AT4G39550 AT4G40065 AT5G01610 AT5G12230AT5G15880 AT5G41240 AT5G63905
AAGAAC	168	31094	97/145	19659/34292	0.00434	AT1G07770 AT1G08830 AT1G10070 AT1G11755AT1G12310 AT1G14510 AT1G15800 AT1G28490AT1G35516 AT1G55080 AT1G55590 AT1G55830AT1G61780 AT1G61970 AT1G63260 AT1G64190AT1G69980 AT1G76180 AT2G03470 AT2G13800AT2G15910 AT2G20930 AT2G22430 AT2G23560AT2G28430 AT2G33510 AT2G33820 AT2G38800AT2G39080 AT2G42160 AT2G45315 AT2G45830AT2G46700 AT2G47485 AT3G05800 AT3G07273AT3G11810 AT3G12650 AT3G14130 AT3G15650AT3G18140…
ACAAGA	188	35265	104/145	21381/34292	0.00434	AT1G01440 AT1G07770 AT1G08830 AT1G10070AT1G11755 AT1G19430 AT1G23140 AT1G28960AT1G35516 AT1G54830 AT1G55590 AT1G55830AT1G61780 AT1G61970 AT1G64190 AT1G69980AT1G71800 AT1G75750 AT2G02060 AT2G13800AT2G20930 AT2G22430 AT2G25520 AT2G27200AT2G30330 AT2G31140 AT2G33120 AT2G34900AT2G38800 AT2G39080 AT2G42160 AT2G45315AT2G45830 AT2G46700 AT2G47485 AT3G01150AT3G07273 AT3G11810 AT3G12650 AT3G12710AT3G14130…
GTTCTT	168	31094	97/145	19659/34292	0.00434	AT1G07770 AT1G08830 AT1G10070 AT1G11755AT1G12310 AT1G14510 AT1G15800 AT1G28490AT1G35516 AT1G55080 AT1G55590 AT1G55830AT1G61780 AT1G61970 AT1G63260 AT1G64190AT1G69980 AT1G76180 AT2G03470 AT2G13800AT2G15910 AT2G20930 AT2G22430 AT2G23560AT2G28430 AT2G33510 AT2G33820 AT2G38800AT2G39080 AT2G42160 AT2G45315 AT2G45830AT2G46700 AT2G47485 AT3G05800 AT3G07273AT3G11810 AT3G12650 AT3G14130 AT3G15650AT3G18140…
TCTTGT	188	35265	104/145	21381/34292	0.00434	AT1G01440 AT1G07770 AT1G08830 AT1G10070AT1G11755 AT1G19430 AT1G23140 AT1G28960AT1G35516 AT1G54830 AT1G55590 AT1G55830AT1G61780 AT1G61970 AT1G64190 AT1G69980AT1G71800 AT1G75750 AT2G02060 AT2G13800AT2G20930 AT2G22430 AT2G25520 AT2G27200AT2G30330 AT2G31140 AT2G33120 AT2G34900AT2G38800 AT2G39080 AT2G42160 AT2G45315AT2G45830 AT2G46700 AT2G47485 AT3G01150AT3G07273 AT3G11810 AT3G12650 AT3G12710AT3G14130…
ACAATG	91	25687	61/145	17738/34292	0.00444	AT1G01440 AT1G07770 AT1G11755 AT1G35516AT1G55830 AT1G61780 AT1G64190 AT1G75750AT1G77350 AT2G02060 AT2G03470 AT2G15910AT2G28430 AT2G30330 AT2G33820 AT2G34900AT2G38800 AT2G42160 AT2G44770 AT3G01150AT3G05800 AT3G12650 AT3G15650 AT3G18140AT3G19150 AT3G25840 AT3G26360 AT3G26690AT3G28910 AT3G32940 AT3G45290 AT3G50520AT3G50845 AT3G57090 AT3G57320 AT4G01335AT4G02550 AT4G03340 AT4G13270 AT4G14130AT4G16060…
CATTGT	91	25687	61/145	17738/34292	0.00444	AT1G01440 AT1G07770 AT1G11755 AT1G35516AT1G55830 AT1G61780 AT1G64190 AT1G75750AT1G77350 AT2G02060 AT2G03470 AT2G15910AT2G28430 AT2G30330 AT2G33820 AT2G34900AT2G38800 AT2G42160 AT2G44770 AT3G01150AT3G05800 AT3G12650 AT3G15650 AT3G18140AT3G19150 AT3G25840 AT3G26360 AT3G26690AT3G28910 AT3G32940 AT3G45290 AT3G50520AT3G50845 AT3G57090 AT3G57320 AT4G01335AT4G02550 AT4G03340 AT4G13270 AT4G14130AT4G16060…
ATTATC	129	31560	71/145	20067/34292	0.00453	AT1G01440 AT1G07770 AT1G08830 AT1G11755AT1G12310 AT1G15800 AT1G28960 AT1G33970AT1G54830 AT1G55590 AT1G55830 AT1G61780AT1G63260 AT1G69450 AT1G69980 AT1G76180AT1G77350 AT2G02060 AT2G13800 AT2G20930AT2G22430 AT2G28430 AT2G30330 AT2G31140AT2G33120 AT2G33820 AT2G34900 AT2G38800AT2G42160 AT2G45830 AT2G47485 AT3G07273AT3G12650 AT3G18140 AT3G26690 AT3G28910AT3G46180 AT3G47590 AT3G50520 AT3G53030AT3G53840…
GATAAT	129	31560	71/145	20067/34292	0.00453	AT1G01440 AT1G07770 AT1G08830 AT1G11755AT1G12310 AT1G15800 AT1G28960 AT1G33970AT1G54830 AT1G55590 AT1G55830 AT1G61780AT1G63260 AT1G69450 AT1G69980 AT1G76180AT1G77350 AT2G02060 AT2G13800 AT2G20930AT2G22430 AT2G28430 AT2G30330 AT2G31140AT2G33120 AT2G33820 AT2G34900 AT2G38800AT2G42160 AT2G45830 AT2G47485 AT3G07273AT3G12650 AT3G18140 AT3G26690 AT3G28910AT3G46180 AT3G47590 AT3G50520 AT3G53030AT3G53840…
AAAGTC	123	24570	86/145	17053/34292	0.00463	AT1G01440 AT1G08830 AT1G12310 AT1G14510AT1G15800 AT1G19430 AT1G23140 AT1G28490AT1G28960 AT1G33970 AT1G35516 AT1G55080AT1G55590 AT1G55830 AT1G61780 AT1G61970AT1G63260 AT1G64190 AT1G69450 AT1G69980AT1G71800 AT1G75750 AT1G76180 AT1G76620AT1G77350 AT2G02060 AT2G20930 AT2G22430AT2G23560 AT2G25520 AT2G27200 AT2G28430AT2G33120 AT2G33820 AT2G34900 AT2G42160AT2G44770 AT2G45315 AT2G45830 AT2G47485AT3G07273…
GACTTT	123	24570	86/145	17053/34292	0.00463	AT1G01440 AT1G08830 AT1G12310 AT1G14510AT1G15800 AT1G19430 AT1G23140 AT1G28490AT1G28960 AT1G33970 AT1G35516 AT1G55080AT1G55590 AT1G55830 AT1G61780 AT1G61970AT1G63260 AT1G64190 AT1G69450 AT1G69980AT1G71800 AT1G75750 AT1G76180 AT1G76620AT1G77350 AT2G02060 AT2G20930 AT2G22430AT2G23560 AT2G25520 AT2G27200 AT2G28430AT2G33120 AT2G33820 AT2G34900 AT2G42160AT2G44770 AT2G45315 AT2G45830 AT2G47485AT3G07273…
CACCAA	79	22889	55/145	16279/34292	0.00467	AT1G01440 AT1G07770 AT1G15800 AT1G19430AT1G23140 AT1G28490 AT1G35516 AT1G54830AT1G55080 AT1G55590 AT1G63260 AT1G71800AT1G75750 AT2G02060 AT2G13800 AT2G25520AT2G27200 AT2G28430 AT2G33120 AT2G38800AT2G45315 AT2G47485 AT3G05800 AT3G12650AT3G12710 AT3G14130 AT3G18140 AT3G19150AT3G32940 AT3G46180 AT3G53840 AT4G03340AT4G04960 AT4G09630 AT4G14365 AT4G16060AT4G24100 AT4G29040 AT4G30270 AT4G30560AT4G32240…
TTGGTG	79	22889	55/145	16279/34292	0.00467	AT1G01440 AT1G07770 AT1G15800 AT1G19430AT1G23140 AT1G28490 AT1G35516 AT1G54830AT1G55080 AT1G55590 AT1G63260 AT1G71800AT1G75750 AT2G02060 AT2G13800 AT2G25520AT2G27200 AT2G28430 AT2G33120 AT2G38800AT2G45315 AT2G47485 AT3G05800 AT3G12650AT3G12710 AT3G14130 AT3G18140 AT3G19150AT3G32940 AT3G46180 AT3G53840 AT4G03340AT4G04960 AT4G09630 AT4G14365 AT4G16060AT4G24100 AT4G29040 AT4G30270 AT4G30560AT4G32240…
AATCAG	119	22139	81/145	15879/34292	0.00469	AT1G01440 AT1G07770 AT1G08830 AT1G11755AT1G12310 AT1G14510 AT1G15800 AT1G19430AT1G23140 AT1G33970 AT1G35516 AT1G54830AT1G55830 AT1G61780 AT1G71800 AT1G75750AT1G76180 AT1G76620 AT1G77350 AT2G02060AT2G15910 AT2G30330 AT2G31140 AT2G33820AT2G39080 AT2G42160 AT2G44770 AT2G45315AT2G45830 AT2G47485 AT3G01150 AT3G05800AT3G11810 AT3G12710 AT3G13360 AT3G14130AT3G25840 AT3G26690 AT3G45290 AT3G47590AT3G50845…
CTGATT	119	22139	81/145	15879/34292	0.00469	AT1G01440 AT1G07770 AT1G08830 AT1G11755AT1G12310 AT1G14510 AT1G15800 AT1G19430AT1G23140 AT1G33970 AT1G35516 AT1G54830AT1G55830 AT1G61780 AT1G71800 AT1G75750AT1G76180 AT1G76620 AT1G77350 AT2G02060AT2G15910 AT2G30330 AT2G31140 AT2G33820AT2G39080 AT2G42160 AT2G44770 AT2G45315AT2G45830 AT2G47485 AT3G01150 AT3G05800AT3G11810 AT3G12710 AT3G13360 AT3G14130AT3G25840 AT3G26690 AT3G45290 AT3G47590AT3G50845…
CGTTGC	36	5407	31/145	4829/34292	0.00478	AT1G07770 AT1G11755 AT1G61780 AT1G63260AT1G64190 AT2G03470 AT2G25520 AT2G34900AT2G38800 AT2G39080 AT3G05800 AT3G14130AT3G19150 AT3G25840 AT3G32940 AT3G53840AT3G57090 AT4G01335 AT4G02550 AT4G13270AT4G18070 AT4G24100 AT4G30270 AT4G31430AT4G33890 AT4G37830 AT4G40060 AT5G01610AT5G07470 AT5G16000 AT5G63905
GCAACG	36	5407	31/145	4829/34292	0.00478	AT1G07770 AT1G11755 AT1G61780 AT1G63260AT1G64190 AT2G03470 AT2G25520 AT2G34900AT2G38800 AT2G39080 AT3G05800 AT3G14130AT3G19150 AT3G25840 AT3G32940 AT3G53840AT3G57090 AT4G01335 AT4G02550 AT4G13270AT4G18070 AT4G24100 AT4G30270 AT4G31430AT4G33890 AT4G37830 AT4G40060 AT5G01610AT5G07470 AT5G16000 AT5G63905
GGTCTA	44	8432	43/145	7345/34292	0.00488	AT1G10070 AT1G14510 AT1G23140 AT1G33970AT1G54830 AT1G63260 AT1G71800 AT1G75750AT2G02060 AT2G15910 AT2G31140 AT2G33120AT2G33820 AT2G34900 AT2G39080 AT3G01150AT3G12650 AT3G19150 AT3G28910 AT3G46180AT3G57580 AT3G59090 AT4G02550 AT4G04960AT4G13270 AT4G24100 AT4G26100 AT4G28830AT4G30270 AT4G30560 AT4G36450 AT4G37920AT4G38270 AT4G38545 AT5G04750 AT5G12230AT5G16950 AT5G19430 AT5G22080 AT5G41240AT5G41370…
TAGACC	44	8432	43/145	7345/34292	0.00488	AT1G10070 AT1G14510 AT1G23140 AT1G33970AT1G54830 AT1G63260 AT1G71800 AT1G75750AT2G02060 AT2G15910 AT2G31140 AT2G33120AT2G33820 AT2G34900 AT2G39080 AT3G01150AT3G12650 AT3G19150 AT3G28910 AT3G46180AT3G57580 AT3G59090 AT4G02550 AT4G04960AT4G13270 AT4G24100 AT4G26100 AT4G28830AT4G30270 AT4G30560 AT4G36450 AT4G37920AT4G38270 AT4G38545 AT5G04750 AT5G12230AT5G16950 AT5G19430 AT5G22080 AT5G41240AT5G41370…
TGGCAA	70	13816	60/145	11082/34292	0.00492	AT1G07770 AT1G08830 AT1G10070 AT1G12310AT1G19430 AT1G23140 AT1G35516 AT1G55080AT1G63260 AT1G76180 AT1G76620 AT2G03470AT2G22430 AT2G28430 AT2G34900 AT2G44770AT2G45510 AT3G01150 AT3G05800 AT3G07273AT3G11810 AT3G12650 AT3G12710 AT3G14130AT3G15650 AT3G28910 AT3G46180 AT3G53840AT3G57090 AT3G57580 AT3G59090 AT3G62810AT4G01335 AT4G03340 AT4G14130 AT4G14365AT4G16060 AT4G24100 AT4G26100 AT4G26210AT4G30270…
TTGCCA	70	13816	60/145	11082/34292	0.00492	AT1G07770 AT1G08830 AT1G10070 AT1G12310AT1G19430 AT1G23140 AT1G35516 AT1G55080AT1G63260 AT1G76180 AT1G76620 AT2G03470AT2G22430 AT2G28430 AT2G34900 AT2G44770AT2G45510 AT3G01150 AT3G05800 AT3G07273AT3G11810 AT3G12650 AT3G12710 AT3G14130AT3G15650 AT3G28910 AT3G46180 AT3G53840AT3G57090 AT3G57580 AT3G59090 AT3G62810AT4G01335 AT4G03340 AT4G14130 AT4G14365AT4G16060 AT4G24100 AT4G26100 AT4G26210AT4G30270…
ACGAGT	26	9275	22/145	7959/34292	0.0051	AT1G01440 AT1G15800 AT1G55080 AT1G61780AT1G69450 AT2G02060 AT2G22430 AT2G33120AT2G39080 AT2G45315 AT3G12650 AT3G25840AT3G32940 AT3G59090 AT4G02550 AT4G09630AT4G36515 AT4G37920 AT5G04750 AT5G57000AT5G63905 AT5G65520
ACTCGT	26	9275	22/145	7959/34292	0.0051	AT1G01440 AT1G15800 AT1G55080 AT1G61780AT1G69450 AT2G02060 AT2G22430 AT2G33120AT2G39080 AT2G45315 AT3G12650 AT3G25840AT3G32940 AT3G59090 AT4G02550 AT4G09630AT4G36515 AT4G37920 AT5G04750 AT5G57000AT5G63905 AT5G65520
CATTAG	89	17412	70/145	13387/34292	0.0052	AT1G07770 AT1G10070 AT1G11755 AT1G14510AT1G19430 AT1G33970 AT1G35516 AT1G54830AT1G55590 AT1G55830 AT1G61970 AT1G63260AT1G64190 AT1G76180 AT1G77350 AT2G13800AT2G23560 AT2G25520 AT2G33510 AT2G33820AT2G34900 AT2G39080 AT2G42160 AT2G44770AT2G45315 AT2G45510 AT2G45830 AT3G01150AT3G05800 AT3G11810 AT3G14130 AT3G25840AT3G26690 AT3G46180 AT3G47590 AT3G50845AT3G57320 AT3G59090 AT4G01335 AT4G02550AT4G03340…
CTAATG	89	17412	70/145	13387/34292	0.0052	AT1G07770 AT1G10070 AT1G11755 AT1G14510AT1G19430 AT1G33970 AT1G35516 AT1G54830AT1G55590 AT1G55830 AT1G61970 AT1G63260AT1G64190 AT1G76180 AT1G77350 AT2G13800AT2G23560 AT2G25520 AT2G33510 AT2G33820AT2G34900 AT2G39080 AT2G42160 AT2G44770AT2G45315 AT2G45510 AT2G45830 AT3G01150AT3G05800 AT3G11810 AT3G14130 AT3G25840AT3G26690 AT3G46180 AT3G47590 AT3G50845AT3G57320 AT3G59090 AT4G01335 AT4G02550AT4G03340…
TATGGA	86	21368	52/145	15472/34292	0.00536	AT1G08830 AT1G11755 AT1G14510 AT1G15800AT1G19430 AT1G55590 AT1G69980 AT1G71800AT1G75750 AT1G76180 AT2G03470 AT2G15910AT2G27200 AT2G31140 AT2G44770 AT2G45830AT2G46700 AT3G07273 AT3G12710 AT3G13360AT3G25840 AT3G28910 AT3G47590 AT3G53030AT3G57090 AT3G57320 AT4G01335 AT4G09630AT4G10920 AT4G14130 AT4G16060 AT4G24100AT4G27900 AT4G30270 AT4G31430 AT4G31670AT4G32120 AT4G36450 AT4G37830 AT4G37920AT4G38545…
TCCATA	86	21368	52/145	15472/34292	0.00536	AT1G08830 AT1G11755 AT1G14510 AT1G15800AT1G19430 AT1G55590 AT1G69980 AT1G71800AT1G75750 AT1G76180 AT2G03470 AT2G15910AT2G27200 AT2G31140 AT2G44770 AT2G45830AT2G46700 AT3G07273 AT3G12710 AT3G13360AT3G25840 AT3G28910 AT3G47590 AT3G53030AT3G57090 AT3G57320 AT4G01335 AT4G09630AT4G10920 AT4G14130 AT4G16060 AT4G24100AT4G27900 AT4G30270 AT4G31430 AT4G31670AT4G32120 AT4G36450 AT4G37830 AT4G37920AT4G38545…
AGCTGG	43	7546	38/145	6353/34292	0.00567	AT1G07770 AT1G11755 AT1G19430 AT1G55080AT1G61780 AT1G63260 AT1G71800 AT1G77350AT2G20930 AT2G38800 AT2G44770 AT2G45315AT2G45830 AT3G12650 AT3G13360 AT3G14130AT3G15650 AT3G26360 AT3G26690 AT3G53030AT3G62810 AT4G14130 AT4G14365 AT4G24100AT4G30270 AT4G32120 AT4G40065 AT5G01610AT5G08535 AT5G16950 AT5G18850 AT5G38360AT5G41240 AT5G41860 AT5G49550 AT5G56360AT5G57000 AT5G63905
CCAGCT	43	7546	38/145	6353/34292	0.00567	AT1G07770 AT1G11755 AT1G19430 AT1G55080AT1G61780 AT1G63260 AT1G71800 AT1G77350AT2G20930 AT2G38800 AT2G44770 AT2G45315AT2G45830 AT3G12650 AT3G13360 AT3G14130AT3G15650 AT3G26360 AT3G26690 AT3G53030AT3G62810 AT4G14130 AT4G14365 AT4G24100AT4G30270 AT4G32120 AT4G40065 AT5G01610AT5G08535 AT5G16950 AT5G18850 AT5G38360AT5G41240 AT5G41860 AT5G49550 AT5G56360AT5G57000 AT5G63905
CTACCC	6	3618	6/145	3373/34292	0.00591	AT1G10070 AT2G33510 AT3G28910 AT4G03340AT5G01610 AT5G15880
GGGTAG	6	3618	6/145	3373/34292	0.00591	AT1G10070 AT2G33510 AT3G28910 AT4G03340AT5G01610 AT5G15880
ACACTG	48	8883	44/145	7662/34292	0.00599	AT1G10070 AT1G11755 AT1G54830 AT1G55080AT1G55830 AT1G64190 AT1G76620 AT2G13800AT2G23560 AT2G28430 AT2G30330 AT2G34900AT2G38800 AT2G42160 AT2G45315 AT3G01150AT3G07273 AT3G11810 AT3G12650 AT3G15650AT3G26690 AT3G53030 AT3G57320 AT3G62810AT4G04960 AT4G09630 AT4G14130 AT4G28830AT4G29040 AT4G31430 AT4G31670 AT4G32120AT4G37920 AT4G38270 AT4G39550 AT5G04260AT5G08535 AT5G12230 AT5G16000 AT5G16950AT5G18800…
CAGTGT	48	8883	44/145	7662/34292	0.00599	AT1G10070 AT1G11755 AT1G54830 AT1G55080AT1G55830 AT1G64190 AT1G76620 AT2G13800AT2G23560 AT2G28430 AT2G30330 AT2G34900AT2G38800 AT2G42160 AT2G45315 AT3G01150AT3G07273 AT3G11810 AT3G12650 AT3G15650AT3G26690 AT3G53030 AT3G57320 AT3G62810AT4G04960 AT4G09630 AT4G14130 AT4G28830AT4G29040 AT4G31430 AT4G31670 AT4G32120AT4G37920 AT4G38270 AT4G39550 AT5G04260AT5G08535 AT5G12230 AT5G16000 AT5G16950AT5G18800…
AATAAG	123	34447	77/145	21274/34292	0.00602	AT1G01440 AT1G10070 AT1G14510 AT1G28490AT1G28960 AT1G35516 AT1G54830 AT1G55830AT1G61970 AT1G64190 AT1G69980 AT1G71800AT1G75750 AT1G76180 AT1G76620 AT1G77350AT2G02060 AT2G03470 AT2G20930 AT2G22430AT2G23560 AT2G25520 AT2G30330 AT2G33120AT2G33510 AT2G34900 AT2G42160 AT2G44770AT2G45830 AT2G46700 AT3G11810 AT3G12710AT3G15650 AT3G18140 AT3G19150 AT3G26360AT3G26690 AT3G45290 AT3G50520 AT3G50845AT3G53840…
CTTATT	123	34447	77/145	21274/34292	0.00602	AT1G01440 AT1G10070 AT1G14510 AT1G28490AT1G28960 AT1G35516 AT1G54830 AT1G55830AT1G61970 AT1G64190 AT1G69980 AT1G71800AT1G75750 AT1G76180 AT1G76620 AT1G77350AT2G02060 AT2G03470 AT2G20930 AT2G22430AT2G23560 AT2G25520 AT2G30330 AT2G33120AT2G33510 AT2G34900 AT2G42160 AT2G44770AT2G45830 AT2G46700 AT3G11810 AT3G12710AT3G15650 AT3G18140 AT3G19150 AT3G26360AT3G26690 AT3G45290 AT3G50520 AT3G50845AT3G53840…
CAGTCA	24	9194	22/145	7863/34292	0.00611	AT1G01440 AT1G11755 AT1G15800 AT1G55590AT1G63260 AT1G69980 AT2G13800 AT2G42160AT3G07273 AT3G18140 AT3G57090 AT4G03340AT4G14365 AT4G18070 AT4G27900 AT4G37920AT4G38545 AT5G12230 AT5G16000 AT5G16950AT5G39450 AT5G49550
TGACTG	24	9194	22/145	7863/34292	0.00611	AT1G01440 AT1G11755 AT1G15800 AT1G55590AT1G63260 AT1G69980 AT2G13800 AT2G42160AT3G07273 AT3G18140 AT3G57090 AT4G03340AT4G14365 AT4G18070 AT4G27900 AT4G37920AT4G38545 AT5G12230 AT5G16000 AT5G16950AT5G39450 AT5G49550
GCCAAA	59	19727	48/145	14400/34292	0.00629	AT1G01440 AT1G08830 AT1G15800 AT1G28490AT1G28960 AT1G35516 AT1G55080 AT1G61780AT1G61970 AT2G02060 AT2G13800 AT2G25520AT2G30330 AT2G33120 AT2G39080 AT2G44770AT2G45315 AT2G47485 AT3G05800 AT3G07273AT3G12650 AT3G14130 AT3G25840 AT3G28910AT3G45290 AT3G50520 AT3G56950 AT4G02550AT4G13270 AT4G14365 AT4G16060 AT4G18070AT4G26100 AT4G30270 AT4G31430 AT4G31670AT4G37830 AT4G38545 AT4G40065 AT5G14620AT5G16950…
TTTGGC	59	19727	48/145	14400/34292	0.00629	AT1G01440 AT1G08830 AT1G15800 AT1G28490AT1G28960 AT1G35516 AT1G55080 AT1G61780AT1G61970 AT2G02060 AT2G13800 AT2G25520AT2G30330 AT2G33120 AT2G39080 AT2G44770AT2G45315 AT2G47485 AT3G05800 AT3G07273AT3G12650 AT3G14130 AT3G25840 AT3G28910AT3G45290 AT3G50520 AT3G56950 AT4G02550AT4G13270 AT4G14365 AT4G16060 AT4G18070AT4G26100 AT4G30270 AT4G31430 AT4G31670AT4G37830 AT4G38545 AT4G40065 AT5G14620AT5G16950…
TCGCGA	26	2742	12/145	1320/34292	0.00646	AT1G61780 AT1G63260 AT1G69450 AT2G15910AT2G20930 AT2G25520 AT2G44770 AT3G28910AT4G18070 AT4G27900 AT5G01610 AT5G16950
TAACAA	229	49302	119/145	25416/34292	0.00649	AT1G01440 AT1G07770 AT1G08830 AT1G10070AT1G11755 AT1G12310 AT1G14510 AT1G19430AT1G23140 AT1G28490 AT1G28960 AT1G33970AT1G54830 AT1G55080 AT1G55590 AT1G55830AT1G61780 AT1G61970 AT1G64190 AT1G69450AT1G69980 AT1G71800 AT1G75750 AT1G76180AT1G76620 AT2G02060 AT2G03470 AT2G13800AT2G15910 AT2G20930 AT2G22430 AT2G23560AT2G25520 AT2G27200 AT2G28430 AT2G30330AT2G31140 AT2G33120 AT2G33510 AT2G33820AT2G34900…
TTGTTA	229	49302	119/145	25416/34292	0.00649	AT1G01440 AT1G07770 AT1G08830 AT1G10070AT1G11755 AT1G12310 AT1G14510 AT1G19430AT1G23140 AT1G28490 AT1G28960 AT1G33970AT1G54830 AT1G55080 AT1G55590 AT1G55830AT1G61780 AT1G61970 AT1G64190 AT1G69450AT1G69980 AT1G71800 AT1G75750 AT1G76180AT1G76620 AT2G02060 AT2G03470 AT2G13800AT2G15910 AT2G20930 AT2G22430 AT2G23560AT2G25520 AT2G27200 AT2G28430 AT2G30330AT2G31140 AT2G33120 AT2G33510 AT2G33820AT2G34900…
CAATCA	141	28192	92/145	18732/34292	0.00678	AT1G01440 AT1G07770 AT1G08830 AT1G10070AT1G11755 AT1G14510 AT1G15800 AT1G19430AT1G23140 AT1G28490 AT1G33970 AT1G55080AT1G55590 AT1G55830 AT1G63260 AT1G69450AT1G75750 AT1G76180 AT2G02060 AT2G13800AT2G15910 AT2G25520 AT2G28430 AT2G33120AT2G34900 AT2G38800 AT2G42160 AT2G44770AT2G45315 AT2G45830 AT2G46700 AT2G47485AT3G05800 AT3G07273 AT3G11810 AT3G12650AT3G12710 AT3G13360 AT3G15650 AT3G19150AT3G26690…
TGATTG	141	28192	92/145	18732/34292	0.00678	AT1G01440 AT1G07770 AT1G08830 AT1G10070AT1G11755 AT1G14510 AT1G15800 AT1G19430AT1G23140 AT1G28490 AT1G33970 AT1G55080AT1G55590 AT1G55830 AT1G63260 AT1G69450AT1G75750 AT1G76180 AT2G02060 AT2G13800AT2G15910 AT2G25520 AT2G28430 AT2G33120AT2G34900 AT2G38800 AT2G42160 AT2G44770AT2G45315 AT2G45830 AT2G46700 AT2G47485AT3G05800 AT3G07273 AT3G11810 AT3G12650AT3G12710 AT3G13360 AT3G15650 AT3G19150AT3G26690…
AGATAA	144	38361	83/145	22564/34292	0.00683	AT1G01440 AT1G07770 AT1G08830 AT1G10070AT1G12310 AT1G14510 AT1G23140 AT1G33970AT1G35516 AT1G54830 AT1G55080 AT1G55590AT1G55830 AT1G61780 AT1G61970 AT1G69450AT1G69980 AT1G76180 AT2G03470 AT2G13800AT2G20930 AT2G25520 AT2G27200 AT2G30330AT2G31140 AT2G33120 AT2G33820 AT2G34900AT2G38800 AT2G42160 AT2G44770 AT2G45830AT2G46700 AT2G47485 AT3G07273 AT3G12710AT3G13360 AT3G14130 AT3G25840 AT3G26360AT3G28910…
TTATCT	144	38361	83/145	22564/34292	0.00683	AT1G01440 AT1G07770 AT1G08830 AT1G10070AT1G12310 AT1G14510 AT1G23140 AT1G33970AT1G35516 AT1G54830 AT1G55080 AT1G55590AT1G55830 AT1G61780 AT1G61970 AT1G69450AT1G69980 AT1G76180 AT2G03470 AT2G13800AT2G20930 AT2G25520 AT2G27200 AT2G30330AT2G31140 AT2G33120 AT2G33820 AT2G34900AT2G38800 AT2G42160 AT2G44770 AT2G45830AT2G46700 AT2G47485 AT3G07273 AT3G12710AT3G13360 AT3G14130 AT3G25840 AT3G26360AT3G28910…
CCCTTC	18	7177	16/145	6195/34292	0.00684	AT1G08830 AT1G11755 AT1G28960 AT1G77350AT2G33120 AT2G33510 AT2G39080 AT2G45315AT3G01150 AT3G19150 AT3G45290 AT3G46180AT3G57580 AT3G62810 AT4G14365 AT5G16000
GAAGGG	18	7177	16/145	6195/34292	0.00684	AT1G08830 AT1G11755 AT1G28960 AT1G77350AT2G33120 AT2G33510 AT2G39080 AT2G45315AT3G01150 AT3G19150 AT3G45290 AT3G46180AT3G57580 AT3G62810 AT4G14365 AT5G16000
CACCTG	32	5352	30/145	4774/34292	0.00691	AT1G08830 AT1G11755 AT1G19430 AT1G33970AT1G55080 AT1G61970 AT1G71800 AT2G15910AT2G27200 AT2G28430 AT2G33120 AT2G38800AT2G44770 AT2G45510 AT3G11810 AT3G12710AT3G14130 AT3G46180 AT3G47590 AT4G24100AT4G26100 AT4G29040 AT4G30560 AT4G33890AT4G38270 AT5G08535 AT5G16950 AT5G49550AT5G58960 AT5G65520
CAGGTG	32	5352	30/145	4774/34292	0.00691	AT1G08830 AT1G11755 AT1G19430 AT1G33970AT1G55080 AT1G61970 AT1G71800 AT2G15910AT2G27200 AT2G28430 AT2G33120 AT2G38800AT2G44770 AT2G45510 AT3G11810 AT3G12710AT3G14130 AT3G46180 AT3G47590 AT4G24100AT4G26100 AT4G29040 AT4G30560 AT4G33890AT4G38270 AT5G08535 AT5G16950 AT5G49550AT5G58960 AT5G65520
ATTTGA	263	59567	127/145	27562/34292	0.00694	AT1G01440 AT1G07770 AT1G08830 AT1G10070AT1G11755 AT1G12310 AT1G14510 AT1G15800AT1G19430 AT1G23140 AT1G28960 AT1G33970AT1G35516 AT1G54830 AT1G55080 AT1G55590AT1G55830 AT1G61780 AT1G61970 AT1G64190AT1G69450 AT1G71800 AT1G75750 AT1G76620AT2G02060 AT2G03470 AT2G13800 AT2G22430AT2G23560 AT2G25520 AT2G27200 AT2G28430AT2G31140 AT2G33120 AT2G33510 AT2G33820AT2G34900 AT2G38800 AT2G39080 AT2G42160AT2G44770…
TCAAAT	263	59567	127/145	27562/34292	0.00694	AT1G01440 AT1G07770 AT1G08830 AT1G10070AT1G11755 AT1G12310 AT1G14510 AT1G15800AT1G19430 AT1G23140 AT1G28960 AT1G33970AT1G35516 AT1G54830 AT1G55080 AT1G55590AT1G55830 AT1G61780 AT1G61970 AT1G64190AT1G69450 AT1G71800 AT1G75750 AT1G76620AT2G02060 AT2G03470 AT2G13800 AT2G22430AT2G23560 AT2G25520 AT2G27200 AT2G28430AT2G31140 AT2G33120 AT2G33510 AT2G33820AT2G34900 AT2G38800 AT2G39080 AT2G42160AT2G44770…
ACTAAC	47	16835	42/145	12858/34292	0.00705	AT1G01440 AT1G07770 AT1G11755 AT1G14510AT1G15800 AT1G54830 AT1G55080 AT1G61970AT1G63260 AT1G69980 AT1G71800 AT1G76620AT2G03470 AT2G13800 AT2G20930 AT2G22430AT2G25520 AT2G33510 AT2G34900 AT2G39080AT2G45510 AT2G47485 AT3G01150 AT3G11810AT3G12650 AT3G13360 AT3G19150 AT3G25840AT3G45290 AT3G56950 AT4G26100 AT4G28830AT4G30560 AT4G32120 AT4G36450 AT4G36515AT5G04260 AT5G38360 AT5G49550 AT5G50780AT5G58960…
GTTAGT	47	16835	42/145	12858/34292	0.00705	AT1G01440 AT1G07770 AT1G11755 AT1G14510AT1G15800 AT1G54830 AT1G55080 AT1G61970AT1G63260 AT1G69980 AT1G71800 AT1G76620AT2G03470 AT2G13800 AT2G20930 AT2G22430AT2G25520 AT2G33510 AT2G34900 AT2G39080AT2G45510 AT2G47485 AT3G01150 AT3G11810AT3G12650 AT3G13360 AT3G19150 AT3G25840AT3G45290 AT3G56950 AT4G26100 AT4G28830AT4G30560 AT4G32120 AT4G36450 AT4G36515AT5G04260 AT5G38360 AT5G49550 AT5G50780AT5G58960…
ACTAAA	204	47251	92/145	24561/34292	0.00711	AT1G01440 AT1G08830 AT1G10070 AT1G11755AT1G12310 AT1G23140 AT1G28960 AT1G33970AT1G35516 AT1G55080 AT1G55830 AT1G61780AT1G61970 AT1G64190 AT1G69980 AT1G71800AT1G75750 AT1G76180 AT1G76620 AT2G03470AT2G13800 AT2G15910 AT2G23560 AT2G25520AT2G27200 AT2G30330 AT2G33120 AT2G33510AT2G34900 AT2G38800 AT2G39080 AT2G42160AT2G44770 AT2G45315 AT2G45830 AT2G46700AT2G47485 AT3G01150 AT3G05800 AT3G11810AT3G12710…
TTTAGT	204	47251	92/145	24561/34292	0.00711	AT1G01440 AT1G08830 AT1G10070 AT1G11755AT1G12310 AT1G23140 AT1G28960 AT1G33970AT1G35516 AT1G55080 AT1G55830 AT1G61780AT1G61970 AT1G64190 AT1G69980 AT1G71800AT1G75750 AT1G76180 AT1G76620 AT2G03470AT2G13800 AT2G15910 AT2G23560 AT2G25520AT2G27200 AT2G30330 AT2G33120 AT2G33510AT2G34900 AT2G38800 AT2G39080 AT2G42160AT2G44770 AT2G45315 AT2G45830 AT2G46700AT2G47485 AT3G01150 AT3G05800 AT3G11810AT3G12710…
CTCCAA	67	21187	52/145	15284/34292	0.00715	AT1G08830 AT1G11755 AT1G15800 AT1G19430AT1G28490 AT1G28960 AT1G33970 AT1G35516AT1G55080 AT1G61970 AT1G63260 AT1G69450AT1G71800 AT1G76620 AT1G77350 AT2G20930AT2G22430 AT2G28430 AT2G33120 AT2G39080AT2G45830 AT3G07273 AT3G11810 AT3G12650AT3G26360 AT3G26690 AT3G28910 AT3G45290AT3G50845 AT3G53030 AT3G56950 AT3G57090AT4G14365 AT4G24100 AT4G32120 AT4G33890AT5G01610 AT5G04260 AT5G04750 AT5G07470AT5G12230…
TTGGAG	67	21187	52/145	15284/34292	0.00715	AT1G08830 AT1G11755 AT1G15800 AT1G19430AT1G28490 AT1G28960 AT1G33970 AT1G35516AT1G55080 AT1G61970 AT1G63260 AT1G69450AT1G71800 AT1G76620 AT1G77350 AT2G20930AT2G22430 AT2G28430 AT2G33120 AT2G39080AT2G45830 AT3G07273 AT3G11810 AT3G12650AT3G26360 AT3G26690 AT3G28910 AT3G45290AT3G50845 AT3G53030 AT3G56950 AT3G57090AT4G14365 AT4G24100 AT4G32120 AT4G33890AT5G01610 AT5G04260 AT5G04750 AT5G07470AT5G12230…
CTCTCA	63	19662	48/145	14315/34292	0.00716	AT1G07770 AT1G08830 AT1G12310 AT1G55080AT1G55830 AT1G61780 AT1G61970 AT1G69450AT1G77350 AT2G15910 AT2G22430 AT2G38800AT2G42160 AT2G45315 AT2G45510 AT2G47485AT3G07273 AT3G11810 AT3G12710 AT3G15650AT3G26360 AT3G28910 AT3G50520 AT3G50845AT3G56950 AT3G62810 AT4G02550 AT4G03340AT4G04960 AT4G14130 AT4G16060 AT4G26100AT4G26210 AT4G27900 AT4G28830 AT4G36450AT4G36515 AT4G38270 AT5G01610 AT5G07470AT5G16950…
TGAGAG	63	19662	48/145	14315/34292	0.00716	AT1G07770 AT1G08830 AT1G12310 AT1G55080AT1G55830 AT1G61780 AT1G61970 AT1G69450AT1G77350 AT2G15910 AT2G22430 AT2G38800AT2G42160 AT2G45315 AT2G45510 AT2G47485AT3G07273 AT3G11810 AT3G12710 AT3G15650AT3G26360 AT3G28910 AT3G50520 AT3G50845AT3G56950 AT3G62810 AT4G02550 AT4G03340AT4G04960 AT4G14130 AT4G16060 AT4G26100AT4G26210 AT4G27900 AT4G28830 AT4G36450AT4G36515 AT4G38270 AT5G01610 AT5G07470AT5G16950…
GACGGA	39	6046	32/145	5210/34292	0.00728	AT1G01440 AT1G07770 AT1G15800 AT1G19430AT1G54830 AT1G55080 AT1G55590 AT1G61780AT1G61970 AT1G71800 AT1G76180 AT1G77350AT2G28430 AT2G44770 AT3G05800 AT3G11810AT3G12650 AT3G18140 AT3G50845 AT3G53030AT3G56950 AT3G57580 AT4G16060 AT4G36450AT4G38270 AT4G39550 AT5G01610 AT5G15880AT5G18800 AT5G38360 AT5G59950 AT5G65520
TCCGTC	39	6046	32/145	5210/34292	0.00728	AT1G01440 AT1G07770 AT1G15800 AT1G19430AT1G54830 AT1G55080 AT1G55590 AT1G61780AT1G61970 AT1G71800 AT1G76180 AT1G77350AT2G28430 AT2G44770 AT3G05800 AT3G11810AT3G12650 AT3G18140 AT3G50845 AT3G53030AT3G56950 AT3G57580 AT4G16060 AT4G36450AT4G38270 AT4G39550 AT5G01610 AT5G15880AT5G18800 AT5G38360 AT5G59950 AT5G65520
CATCCG	29	4586	27/145	4184/34292	0.00729	AT1G14510 AT1G54830 AT1G55080 AT1G63260AT1G69980 AT1G76180 AT1G76620 AT2G46700AT2G47485 AT3G07273 AT3G11810 AT3G12710AT3G15650 AT3G45290 AT3G50520 AT3G50845AT3G57320 AT3G57580 AT4G26210 AT4G32240AT4G36450 AT4G38270 AT4G40060 AT5G14620AT5G18800 AT5G41240 AT5G65520
CGGATG	29	4586	27/145	4184/34292	0.00729	AT1G14510 AT1G54830 AT1G55080 AT1G63260AT1G69980 AT1G76180 AT1G76620 AT2G46700AT2G47485 AT3G07273 AT3G11810 AT3G12710AT3G15650 AT3G45290 AT3G50520 AT3G50845AT3G57320 AT3G57580 AT4G26210 AT4G32240AT4G36450 AT4G38270 AT4G40060 AT5G14620AT5G18800 AT5G41240 AT5G65520
CCATTA	111	21335	78/145	15462/34292	0.00732	AT1G07770 AT1G08830 AT1G11755 AT1G12310AT1G14510 AT1G15800 AT1G19430 AT1G23140AT1G28490 AT1G33970 AT1G35516 AT1G55590AT1G61970 AT1G63260 AT1G76180 AT1G76620AT1G77350 AT2G13800 AT2G22430 AT2G28430AT2G30330 AT2G31140 AT2G33510 AT2G33820AT2G34900 AT2G38800 AT2G39080 AT2G42160AT2G44770 AT2G45315 AT2G45510 AT2G45830AT2G47485 AT3G01150 AT3G07273 AT3G13360AT3G15650 AT3G18140 AT3G25840 AT3G28910AT3G47590…
TAATGG	111	21335	78/145	15462/34292	0.00732	AT1G07770 AT1G08830 AT1G11755 AT1G12310AT1G14510 AT1G15800 AT1G19430 AT1G23140AT1G28490 AT1G33970 AT1G35516 AT1G55590AT1G61970 AT1G63260 AT1G76180 AT1G76620AT1G77350 AT2G13800 AT2G22430 AT2G28430AT2G30330 AT2G31140 AT2G33510 AT2G33820AT2G34900 AT2G38800 AT2G39080 AT2G42160AT2G44770 AT2G45315 AT2G45510 AT2G45830AT2G47485 AT3G01150 AT3G07273 AT3G13360AT3G15650 AT3G18140 AT3G25840 AT3G28910AT3G47590…
CGTCCC	4	2881	4/145	2648/34292	0.00753	AT2G25520 AT3G12710 AT4G38270 AT4G38545
GGGACG	4	2881	4/145	2648/34292	0.00753	AT2G25520 AT3G12710 AT4G38270 AT4G38545
GGCACA	12	5187	11/145	4752/34292	0.00763	AT1G01440 AT1G55080 AT2G45315 AT3G11810AT3G12710 AT3G59090 AT4G31670 AT4G40065AT5G01610 AT5G38360 AT5G65520
TGTGCC	12	5187	11/145	4752/34292	0.00763	AT1G01440 AT1G55080 AT2G45315 AT3G11810AT3G12710 AT3G59090 AT4G31670 AT4G40065AT5G01610 AT5G38360 AT5G65520
ACAAGT	129	26894	89/145	18111/34292	0.00784	AT1G01440 AT1G07770 AT1G10070 AT1G12310AT1G14510 AT1G19430 AT1G23140 AT1G35516AT1G54830 AT1G55080 AT1G55590 AT1G55830AT1G61780 AT1G61970 AT1G63260 AT1G69450AT1G71800 AT1G76180 AT1G77350 AT2G03470AT2G13800 AT2G15910 AT2G20930 AT2G25520AT2G27200 AT2G28430 AT2G31140 AT2G33820AT2G38800 AT2G44770 AT2G45315 AT2G45510AT2G45830 AT3G01150 AT3G07273 AT3G11810AT3G12650 AT3G12710 AT3G14130 AT3G15650AT3G18140…
ACTTGT	129	26894	89/145	18111/34292	0.00784	AT1G01440 AT1G07770 AT1G10070 AT1G12310AT1G14510 AT1G19430 AT1G23140 AT1G35516AT1G54830 AT1G55080 AT1G55590 AT1G55830AT1G61780 AT1G61970 AT1G63260 AT1G69450AT1G71800 AT1G76180 AT1G77350 AT2G03470AT2G13800 AT2G15910 AT2G20930 AT2G25520AT2G27200 AT2G28430 AT2G31140 AT2G33820AT2G38800 AT2G44770 AT2G45315 AT2G45510AT2G45830 AT3G01150 AT3G07273 AT3G11810AT3G12650 AT3G12710 AT3G14130 AT3G15650AT3G18140…
CCACCA	63	16004	36/145	11298/34292	0.00788	AT1G01440 AT1G15800 AT1G19430 AT1G28490AT1G54830 AT1G71800 AT1G75750 AT2G25520AT2G28430 AT2G47485 AT3G05800 AT3G12650AT3G12710 AT3G14130 AT3G19150 AT3G46180AT4G01335 AT4G09630 AT4G10920 AT4G14365AT4G16060 AT4G26100 AT4G30560 AT4G32120AT4G32240 AT4G33890 AT4G36515 AT4G37920AT4G38270 AT4G39550 AT4G40060 AT5G08535AT5G15880 AT5G41240 AT5G56360 AT5G63905
TGGTGG	63	16004	36/145	11298/34292	0.00788	AT1G01440 AT1G15800 AT1G19430 AT1G28490AT1G54830 AT1G71800 AT1G75750 AT2G25520AT2G28430 AT2G47485 AT3G05800 AT3G12650AT3G12710 AT3G14130 AT3G19150 AT3G46180AT4G01335 AT4G09630 AT4G10920 AT4G14365AT4G16060 AT4G26100 AT4G30560 AT4G32120AT4G32240 AT4G33890 AT4G36515 AT4G37920AT4G38270 AT4G39550 AT4G40060 AT5G08535AT5G15880 AT5G41240 AT5G56360 AT5G63905
CGTCTC	53	8522	41/145	7158/34292	0.0079	AT1G15800 AT1G55830 AT1G61780 AT1G64190AT1G69450 AT1G69980 AT1G77350 AT2G20930AT2G28430 AT2G31140 AT2G42160 AT2G45830AT3G12650 AT3G15650 AT3G18140 AT3G26360AT3G32940 AT3G50845 AT3G53840 AT3G56950AT3G57580 AT3G59090 AT3G62810 AT4G01335AT4G02550 AT4G04960 AT4G16060 AT4G28830AT4G31670 AT4G32120 AT4G38270 AT5G01610AT5G04750 AT5G08535 AT5G15880 AT5G18850AT5G38360 AT5G41370 AT5G41860 AT5G52110AT5G59950
GAGACG	53	8522	41/145	7158/34292	0.0079	AT1G15800 AT1G55830 AT1G61780 AT1G64190AT1G69450 AT1G69980 AT1G77350 AT2G20930AT2G28430 AT2G31140 AT2G42160 AT2G45830AT3G12650 AT3G15650 AT3G18140 AT3G26360AT3G32940 AT3G50845 AT3G53840 AT3G56950AT3G57580 AT3G59090 AT3G62810 AT4G01335AT4G02550 AT4G04960 AT4G16060 AT4G28830AT4G31670 AT4G32120 AT4G38270 AT5G01610AT5G04750 AT5G08535 AT5G15880 AT5G18850AT5G38360 AT5G41370 AT5G41860 AT5G52110AT5G59950
ATAAGG	47	14380	37/145	11544/34292	0.00792	AT1G01440 AT1G12310 AT1G14510 AT1G28490AT1G69980 AT1G75750 AT1G76180 AT1G77350AT2G20930 AT2G22430 AT2G44770 AT2G46700AT3G01150 AT3G07273 AT3G12710 AT3G13360AT3G25840 AT3G26360 AT3G47590 AT4G03340AT4G09630 AT4G10920 AT4G24100 AT4G26100AT4G30560 AT4G31670 AT4G33890 AT4G37920AT4G39550 AT4G40060 AT5G04260 AT5G15880AT5G18850 AT5G22080 AT5G46850 AT5G52110AT5G59950
CCTTAT	47	14380	37/145	11544/34292	0.00792	AT1G01440 AT1G12310 AT1G14510 AT1G28490AT1G69980 AT1G75750 AT1G76180 AT1G77350AT2G20930 AT2G22430 AT2G44770 AT2G46700AT3G01150 AT3G07273 AT3G12710 AT3G13360AT3G25840 AT3G26360 AT3G47590 AT4G03340AT4G09630 AT4G10920 AT4G24100 AT4G26100AT4G30560 AT4G31670 AT4G33890 AT4G37920AT4G39550 AT4G40060 AT5G04260 AT5G15880AT5G18850 AT5G22080 AT5G46850 AT5G52110AT5G59950
CATAAC	91	19117	73/145	14363/34292	0.00808	AT1G01440 AT1G07770 AT1G08830 AT1G11755AT1G12310 AT1G15800 AT1G28490 AT1G28960AT1G55590 AT1G61970 AT1G63260 AT1G64190AT1G69450 AT1G69980 AT1G75750 AT1G76180AT2G02060 AT2G03470 AT2G13800 AT2G15910AT2G23560 AT2G28430 AT2G30330 AT2G33820AT2G34900 AT2G39080 AT2G44770 AT2G45510AT2G45830 AT2G46700 AT3G05800 AT3G11810AT3G12650 AT3G14130 AT3G15650 AT3G18140AT3G19150 AT3G25840 AT3G26360 AT3G32940AT3G53030…
GTTATG	91	19117	73/145	14363/34292	0.00808	AT1G01440 AT1G07770 AT1G08830 AT1G11755AT1G12310 AT1G15800 AT1G28490 AT1G28960AT1G55590 AT1G61970 AT1G63260 AT1G64190AT1G69450 AT1G69980 AT1G75750 AT1G76180AT2G02060 AT2G03470 AT2G13800 AT2G15910AT2G23560 AT2G28430 AT2G30330 AT2G33820AT2G34900 AT2G39080 AT2G44770 AT2G45510AT2G45830 AT2G46700 AT3G05800 AT3G11810AT3G12650 AT3G14130 AT3G15650 AT3G18140AT3G19150 AT3G25840 AT3G26360 AT3G32940AT3G53030…
ATCTGC	57	10643	48/145	8709/34292	0.00823	AT1G01440 AT1G07770 AT1G10070 AT1G14510AT1G33970 AT1G55590 AT1G61970 AT1G63260AT1G75750 AT2G31140 AT2G34900 AT2G38800AT2G39080 AT2G42160 AT2G45315 AT2G45830AT3G07273 AT3G13360 AT3G18140 AT3G25840AT3G26690 AT3G32940 AT3G56950 AT3G57320AT3G59090 AT4G03340 AT4G09630 AT4G13270AT4G18070 AT4G24100 AT4G27900 AT4G28830AT4G30270 AT4G31670 AT4G32120 AT4G33890AT4G36515 AT4G38270 AT5G04750 AT5G16950AT5G18850…
GCAGAT	57	10643	48/145	8709/34292	0.00823	AT1G01440 AT1G07770 AT1G10070 AT1G14510AT1G33970 AT1G55590 AT1G61970 AT1G63260AT1G75750 AT2G31140 AT2G34900 AT2G38800AT2G39080 AT2G42160 AT2G45315 AT2G45830AT3G07273 AT3G13360 AT3G18140 AT3G25840AT3G26690 AT3G32940 AT3G56950 AT3G57320AT3G59090 AT4G03340 AT4G09630 AT4G13270AT4G18070 AT4G24100 AT4G27900 AT4G28830AT4G30270 AT4G31670 AT4G32120 AT4G33890AT4G36515 AT4G38270 AT5G04750 AT5G16950AT5G18850…
GCGTTA	11	4829	10/145	4423/34292	0.00842	AT1G61780 AT1G76180 AT2G28430 AT3G18140AT4G30270 AT4G31430 AT4G32120 AT4G40060AT5G07470 AT5G56360
TAACGC	11	4829	10/145	4423/34292	0.00842	AT1G61780 AT1G76180 AT2G28430 AT3G18140AT4G30270 AT4G31430 AT4G32120 AT4G40060AT5G07470 AT5G56360
ACTCTG	58	11244	50/145	9166/34292	0.00844	AT1G01440 AT1G08830 AT1G15800 AT1G19430AT1G33970 AT1G55590 AT1G61970 AT1G64190AT1G77350 AT2G15910 AT2G20930 AT2G25520AT2G30330 AT2G33510 AT2G33820 AT2G38800AT2G39080 AT2G45315 AT2G45830 AT2G46700AT2G47485 AT3G01150 AT3G15650 AT3G26360AT3G26690 AT3G46180 AT3G50520 AT3G56950AT3G57320 AT3G57580 AT4G02550 AT4G14365AT4G30560 AT4G33890 AT4G37830 AT4G38545AT4G39550 AT5G01610 AT5G14620 AT5G16950AT5G18800…
CAGAGT	58	11244	50/145	9166/34292	0.00844	AT1G01440 AT1G08830 AT1G15800 AT1G19430AT1G33970 AT1G55590 AT1G61970 AT1G64190AT1G77350 AT2G15910 AT2G20930 AT2G25520AT2G30330 AT2G33510 AT2G33820 AT2G38800AT2G39080 AT2G45315 AT2G45830 AT2G46700AT2G47485 AT3G01150 AT3G15650 AT3G26360AT3G26690 AT3G46180 AT3G50520 AT3G56950AT3G57320 AT3G57580 AT4G02550 AT4G14365AT4G30560 AT4G33890 AT4G37830 AT4G38545AT4G39550 AT5G01610 AT5G14620 AT5G16950AT5G18800…
CCTCAG	36	5810	31/145	5077/34292	0.00861	AT1G10070 AT1G14510 AT1G55080 AT1G71800AT1G77350 AT2G15910 AT2G20930 AT2G39080AT2G45510 AT3G07273 AT3G14130 AT3G26360AT3G50845 AT3G53840 AT3G56950 AT4G01335AT4G26210 AT4G28830 AT4G32120 AT4G38270AT4G39550 AT5G01610 AT5G18800 AT5G18850AT5G19430 AT5G39450 AT5G41240 AT5G49550AT5G56360 AT5G58960 AT5G65520
CTGAGG	36	5810	31/145	5077/34292	0.00861	AT1G10070 AT1G14510 AT1G55080 AT1G71800AT1G77350 AT2G15910 AT2G20930 AT2G39080AT2G45510 AT3G07273 AT3G14130 AT3G26360AT3G50845 AT3G53840 AT3G56950 AT4G01335AT4G26210 AT4G28830 AT4G32120 AT4G38270AT4G39550 AT5G01610 AT5G18800 AT5G18850AT5G19430 AT5G39450 AT5G41240 AT5G49550AT5G56360 AT5G58960 AT5G65520
AAGTTC	75	20530	52/145	15126/34292	0.00899	AT1G01440 AT1G10070 AT1G11755 AT1G19430AT1G28490 AT1G35516 AT1G61780 AT1G64190AT1G71800 AT1G76180 AT1G76620 AT2G13800AT2G15910 AT2G22430 AT2G23560 AT2G31140AT2G33120 AT2G33510 AT2G33820 AT2G34900AT2G39080 AT2G42160 AT2G45315 AT2G45830AT3G05800 AT3G12650 AT3G12710 AT3G18140AT3G45290 AT3G46180 AT3G50845 AT3G59090AT4G13270 AT4G14130 AT4G14365 AT4G24100AT4G26210 AT4G27900 AT4G28830 AT4G29040AT4G32240…
GAACTT	75	20530	52/145	15126/34292	0.00899	AT1G01440 AT1G10070 AT1G11755 AT1G19430AT1G28490 AT1G35516 AT1G61780 AT1G64190AT1G71800 AT1G76180 AT1G76620 AT2G13800AT2G15910 AT2G22430 AT2G23560 AT2G31140AT2G33120 AT2G33510 AT2G33820 AT2G34900AT2G39080 AT2G42160 AT2G45315 AT2G45830AT3G05800 AT3G12650 AT3G12710 AT3G18140AT3G45290 AT3G46180 AT3G50845 AT3G59090AT4G13270 AT4G14130 AT4G14365 AT4G24100AT4G26210 AT4G27900 AT4G28830 AT4G29040AT4G32240…
ATATAG	119	35564	75/145	20511/34292	0.00951	AT1G08830 AT1G12310 AT1G23140 AT1G28960AT1G33970 AT1G35516 AT1G54830 AT1G61970AT1G64190 AT1G69450 AT1G69980 AT1G75750AT1G76180 AT1G76620 AT2G02060 AT2G03470AT2G22430 AT2G23560 AT2G27200 AT2G28430AT2G30330 AT2G31140 AT2G33120 AT2G33820AT2G34900 AT2G38800 AT2G42160 AT2G45315AT2G45830 AT3G05800 AT3G07273 AT3G11810AT3G12710 AT3G15650 AT3G18140 AT3G19150AT3G25840 AT3G26360 AT3G28910 AT3G45290AT3G47590…
CTATAT	119	35564	75/145	20511/34292	0.00951	AT1G08830 AT1G12310 AT1G23140 AT1G28960AT1G33970 AT1G35516 AT1G54830 AT1G61970AT1G64190 AT1G69450 AT1G69980 AT1G75750AT1G76180 AT1G76620 AT2G02060 AT2G03470AT2G22430 AT2G23560 AT2G27200 AT2G28430AT2G30330 AT2G31140 AT2G33120 AT2G33820AT2G34900 AT2G38800 AT2G42160 AT2G45315AT2G45830 AT3G05800 AT3G07273 AT3G11810AT3G12710 AT3G15650 AT3G18140 AT3G19150AT3G25840 AT3G26360 AT3G28910 AT3G45290AT3G47590…
GAAGTA	92	17703	69/145	13550/34292	0.00952	AT1G01440 AT1G08830 AT1G14510 AT1G15800AT1G19430 AT1G28960 AT1G33970 AT1G54830AT1G55830 AT1G61780 AT1G61970 AT1G69980AT1G75750 AT1G76620 AT1G77350 AT2G15910AT2G20930 AT2G25520 AT2G30330 AT2G31140AT2G33120 AT2G38800 AT2G42160 AT2G44770AT2G45315 AT2G45510 AT2G46700 AT3G01150AT3G05800 AT3G07273 AT3G11810 AT3G12710AT3G13360 AT3G15650 AT3G18140 AT3G26690AT3G32940 AT3G45290 AT3G47590 AT3G50520AT3G50845…
TACTTC	92	17703	69/145	13550/34292	0.00952	AT1G01440 AT1G08830 AT1G14510 AT1G15800AT1G19430 AT1G28960 AT1G33970 AT1G54830AT1G55830 AT1G61780 AT1G61970 AT1G69980AT1G75750 AT1G76620 AT1G77350 AT2G15910AT2G20930 AT2G25520 AT2G30330 AT2G31140AT2G33120 AT2G38800 AT2G42160 AT2G44770AT2G45315 AT2G45510 AT2G46700 AT3G01150AT3G05800 AT3G07273 AT3G11810 AT3G12710AT3G13360 AT3G15650 AT3G18140 AT3G26690AT3G32940 AT3G45290 AT3G47590 AT3G50520AT3G50845…
ACGATG	54	9967	46/145	8366/34292	0.00972	AT1G01440 AT1G08830 AT1G28490 AT1G33970AT1G55590 AT1G55830 AT1G61780 AT1G64190AT1G69450 AT1G69980 AT1G75750 AT1G77350AT2G15910 AT2G20930 AT2G25520 AT2G27200AT2G33120 AT2G34900 AT2G39080 AT2G45315AT2G45510 AT3G07273 AT3G11810 AT3G12650AT3G12710 AT3G18140 AT3G32940 AT3G45290AT3G50845 AT3G57320 AT3G59090 AT4G02550AT4G14365 AT4G16060 AT4G24100 AT4G26100AT4G32120 AT4G33890 AT4G38545 AT4G39550AT4G40065…
CATCGT	54	9967	46/145	8366/34292	0.00972	AT1G01440 AT1G08830 AT1G28490 AT1G33970AT1G55590 AT1G55830 AT1G61780 AT1G64190AT1G69450 AT1G69980 AT1G75750 AT1G77350AT2G15910 AT2G20930 AT2G25520 AT2G27200AT2G33120 AT2G34900 AT2G39080 AT2G45315AT2G45510 AT3G07273 AT3G11810 AT3G12650AT3G12710 AT3G18140 AT3G32940 AT3G45290AT3G50845 AT3G57320 AT3G59090 AT4G02550AT4G14365 AT4G16060 AT4G24100 AT4G26100AT4G32120 AT4G33890 AT4G38545 AT4G39550AT4G40065…
ACGGAG	40	6332	32/145	5344/34292	0.00974	AT1G01440 AT1G12310 AT1G15800 AT1G19430AT1G55590 AT1G61780 AT1G71800 AT1G75750AT1G76180 AT1G77350 AT2G28430 AT2G44770AT2G46700 AT3G12650 AT3G18140 AT3G26360AT3G46180 AT3G53030 AT4G14365 AT4G36450AT4G37920 AT4G38270 AT4G40060 AT5G08535AT5G14620 AT5G15880 AT5G16000 AT5G38360AT5G41240 AT5G41860 AT5G56360 AT5G59950
CTCCGT	40	6332	32/145	5344/34292	0.00974	AT1G01440 AT1G12310 AT1G15800 AT1G19430AT1G55590 AT1G61780 AT1G71800 AT1G75750AT1G76180 AT1G77350 AT2G28430 AT2G44770AT2G46700 AT3G12650 AT3G18140 AT3G26360AT3G46180 AT3G53030 AT4G14365 AT4G36450AT4G37920 AT4G38270 AT4G40060 AT5G08535AT5G14620 AT5G15880 AT5G16000 AT5G38360AT5G41240 AT5G41860 AT5G56360 AT5G59950
CCATGA	51	14342	37/145	11404/34292	0.00979	AT1G01440 AT1G10070 AT1G11755 AT1G14510AT1G15800 AT1G28490 AT1G28960 AT1G35516AT1G54830 AT1G55830 AT1G61970 AT2G20930AT2G31140 AT2G45315 AT2G45510 AT3G01150AT3G15650 AT3G19150 AT3G25840 AT3G26690AT3G50520 AT3G53030 AT3G53840 AT3G56950AT3G57320 AT3G57580 AT4G03340 AT4G14130AT4G27900 AT4G28830 AT4G32120 AT4G33890AT4G38270 AT4G38545 AT5G01610 AT5G39450AT5G59950
TCATGG	51	14342	37/145	11404/34292	0.00979	AT1G01440 AT1G10070 AT1G11755 AT1G14510AT1G15800 AT1G28490 AT1G28960 AT1G35516AT1G54830 AT1G55830 AT1G61970 AT2G20930AT2G31140 AT2G45315 AT2G45510 AT3G01150AT3G15650 AT3G19150 AT3G25840 AT3G26690AT3G50520 AT3G53030 AT3G53840 AT3G56950AT3G57320 AT3G57580 AT4G03340 AT4G14130AT4G27900 AT4G28830 AT4G32120 AT4G33890AT4G38270 AT4G38545 AT5G01610 AT5G39450AT5G59950
CGGAAA	41	12418	31/145	9901/34292	0.00983	AT1G14510 AT1G15800 AT1G19430 AT1G28490AT1G28960 AT1G61780 AT1G69450 AT2G20930AT2G25520 AT2G33510 AT2G45830 AT2G46700AT3G01150 AT3G18140 AT3G26690 AT3G45290AT3G53030 AT3G56950 AT3G57090 AT3G62810AT4G14365 AT4G16060 AT4G40060 AT4G40065AT5G01610 AT5G07470 AT5G08535 AT5G18850AT5G22080 AT5G49550 AT5G50780
TTTCCG	41	12418	31/145	9901/34292	0.00983	AT1G14510 AT1G15800 AT1G19430 AT1G28490AT1G28960 AT1G61780 AT1G69450 AT2G20930AT2G25520 AT2G33510 AT2G45830 AT2G46700AT3G01150 AT3G18140 AT3G26690 AT3G45290AT3G53030 AT3G56950 AT3G57090 AT3G62810AT4G14365 AT4G16060 AT4G40060 AT4G40065AT5G01610 AT5G07470 AT5G08535 AT5G18850AT5G22080 AT5G49550 AT5G50780
CTACCA	34	10891	28/145	9140/34292	0.00985	AT1G19430 AT1G35516 AT1G55590 AT1G61970AT1G64190 AT1G69980 AT1G75750 AT2G02060AT2G13800 AT2G28430 AT2G33120 AT2G44770AT2G45315 AT2G45510 AT2G47485 AT3G11810AT3G12650 AT3G25840 AT3G45290 AT3G53030AT3G57320 AT3G59090 AT3G62810 AT4G13270AT4G26100 AT4G32240 AT5G07470 AT5G19430
TGGTAG	34	10891	28/145	9140/34292	0.00985	AT1G19430 AT1G35516 AT1G55590 AT1G61970AT1G64190 AT1G69980 AT1G75750 AT2G02060AT2G13800 AT2G28430 AT2G33120 AT2G44770AT2G45315 AT2G45510 AT2G47485 AT3G11810AT3G12650 AT3G25840 AT3G45290 AT3G53030AT3G57320 AT3G59090 AT3G62810 AT4G13270AT4G26100 AT4G32240 AT5G07470 AT5G19430
GCATCA	49	13316	34/145	10651/34292	0.00987	AT1G07770 AT1G08830 AT1G14510 AT1G19430AT1G61970 AT1G71800 AT1G76620 AT2G13800AT2G15910 AT2G23560 AT2G42160 AT2G45315AT2G45510 AT2G46700 AT3G12650 AT3G12710AT3G15650 AT3G25840 AT3G53840 AT3G57090AT4G02550 AT4G03340 AT4G14365 AT4G29040AT4G31670 AT4G36515 AT4G37920 AT4G39550AT5G18800 AT5G39450 AT5G46850 AT5G49550AT5G63905 AT5G65520
TGATGC	49	13316	34/145	10651/34292	0.00987	AT1G07770 AT1G08830 AT1G14510 AT1G19430AT1G61970 AT1G71800 AT1G76620 AT2G13800AT2G15910 AT2G23560 AT2G42160 AT2G45315AT2G45510 AT2G46700 AT3G12650 AT3G12710AT3G15650 AT3G25840 AT3G53840 AT3G57090AT4G02550 AT4G03340 AT4G14365 AT4G29040AT4G31670 AT4G36515 AT4G37920 AT4G39550AT5G18800 AT5G39450 AT5G46850 AT5G49550AT5G63905 AT5G65520
CAACTA	68	21272	54/145	15533/34292	0.00996	AT1G01440 AT1G11755 AT1G12310 AT1G23140AT1G28490 AT1G28960 AT1G33970 AT1G55590AT1G64190 AT1G69450 AT1G76180 AT2G15910AT2G25520 AT2G28430 AT2G30330 AT2G33510AT2G34900 AT2G39080 AT2G44770 AT2G45315AT2G47485 AT3G05800 AT3G14130 AT3G15650AT3G18140 AT3G19150 AT3G25840 AT3G28910AT3G32940 AT3G50520 AT3G53030 AT3G53840AT3G56950 AT3G57090 AT3G57580 AT4G18070AT4G26100 AT4G27900 AT4G29040 AT4G31430AT4G31670…
TAGTTG	68	21272	54/145	15533/34292	0.00996	AT1G01440 AT1G11755 AT1G12310 AT1G23140AT1G28490 AT1G28960 AT1G33970 AT1G55590AT1G64190 AT1G69450 AT1G76180 AT2G15910AT2G25520 AT2G28430 AT2G30330 AT2G33510AT2G34900 AT2G39080 AT2G44770 AT2G45315AT2G47485 AT3G05800 AT3G14130 AT3G15650AT3G18140 AT3G19150 AT3G25840 AT3G28910AT3G32940 AT3G50520 AT3G53030 AT3G53840AT3G56950 AT3G57090 AT3G57580 AT4G18070AT4G26100 AT4G27900 AT4G29040 AT4G31430AT4G31670…
TCCCAA	53	17799	46/145	13602/34292	0.00996	AT1G08830 AT1G14510 AT1G15800 AT1G28490AT1G69980 AT1G71800 AT1G75750 AT2G27200AT2G33510 AT2G34900 AT2G39080 AT2G42160AT2G45315 AT2G45830 AT3G05800 AT3G11810AT3G12650 AT3G15650 AT3G26360 AT3G26690AT3G45290 AT3G50520 AT3G50845 AT3G56950AT3G57320 AT3G59090 AT4G13270 AT4G24100AT4G27900 AT4G29040 AT4G31430 AT4G36450AT4G38545 AT5G01610 AT5G07470 AT5G14620AT5G15880 AT5G16950 AT5G19430 AT5G22080AT5G41240…
TTGGGA	53	17799	46/145	13602/34292	0.00996	AT1G08830 AT1G14510 AT1G15800 AT1G28490AT1G69980 AT1G71800 AT1G75750 AT2G27200AT2G33510 AT2G34900 AT2G39080 AT2G42160AT2G45315 AT2G45830 AT3G05800 AT3G11810AT3G12650 AT3G15650 AT3G26360 AT3G26690AT3G45290 AT3G50520 AT3G50845 AT3G56950AT3G57320 AT3G59090 AT4G13270 AT4G24100AT4G27900 AT4G29040 AT4G31430 AT4G36450AT4G38545 AT5G01610 AT5G07470 AT5G14620AT5G15880 AT5G16950 AT5G19430 AT5G22080AT5G41240…
ACAGAG	96	19447	69/145	13587/34292	0.01	AT1G01440 AT1G07770 AT1G08830 AT1G19430AT1G28490 AT1G55590 AT1G55830 AT1G64190AT1G69450 AT1G69980 AT1G77350 AT2G13800AT2G15910 AT2G20930 AT2G22430 AT2G28430AT2G30330 AT2G33510 AT2G34900 AT2G38800AT2G39080 AT2G45315 AT2G45830 AT2G46700AT2G47485 AT3G01150 AT3G05800 AT3G11810AT3G12650 AT3G14130 AT3G15650 AT3G18140AT3G26360 AT3G46180 AT3G47590 AT3G50845AT3G53030 AT3G56950 AT3G57090 AT3G57320AT3G59090…
CTCTGT	96	19447	69/145	13587/34292	0.01	AT1G01440 AT1G07770 AT1G08830 AT1G19430AT1G28490 AT1G55590 AT1G55830 AT1G64190AT1G69450 AT1G69980 AT1G77350 AT2G13800AT2G15910 AT2G20930 AT2G22430 AT2G28430AT2G30330 AT2G33510 AT2G34900 AT2G38800AT2G39080 AT2G45315 AT2G45830 AT2G46700AT2G47485 AT3G01150 AT3G05800 AT3G11810AT3G12650 AT3G14130 AT3G15650 AT3G18140AT3G26360 AT3G46180 AT3G47590 AT3G50845AT3G53030 AT3G56950 AT3G57090 AT3G57320AT3G59090…
CTTTAC	63	18766	49/145	14321/34292	0.0101	AT1G01440 AT1G07770 AT1G11755 AT1G12310AT1G19430 AT1G61780 AT1G61970 AT1G69450AT1G69980 AT1G77350 AT2G02060 AT2G03470AT2G20930 AT2G23560 AT2G33120 AT2G33510AT2G39080 AT2G45510 AT2G46700 AT3G07273AT3G15650 AT3G18140 AT3G26360 AT3G28910AT3G45290 AT3G46180 AT3G47590 AT3G50520AT3G53030 AT3G53840 AT3G56950 AT3G57580AT3G62810 AT4G03340 AT4G04960 AT4G13270AT4G18070 AT4G24100 AT4G29040 AT4G30560AT4G31670…
GTAAAG	63	18766	49/145	14321/34292	0.0101	AT1G01440 AT1G07770 AT1G11755 AT1G12310AT1G19430 AT1G61780 AT1G61970 AT1G69450AT1G69980 AT1G77350 AT2G02060 AT2G03470AT2G20930 AT2G23560 AT2G33120 AT2G33510AT2G39080 AT2G45510 AT2G46700 AT3G07273AT3G15650 AT3G18140 AT3G26360 AT3G28910AT3G45290 AT3G46180 AT3G47590 AT3G50520AT3G53030 AT3G53840 AT3G56950 AT3G57580AT3G62810 AT4G03340 AT4G04960 AT4G13270AT4G18070 AT4G24100 AT4G29040 AT4G30560AT4G31670…
ATGAGC	61	10606	48/145	8840/34292	0.0102	AT1G01440 AT1G14510 AT1G19430 AT1G28960AT1G54830 AT1G63260 AT1G71800 AT1G76180AT2G03470 AT2G15910 AT2G23560 AT2G30330AT2G39080 AT2G42160 AT2G45315 AT3G11810AT3G12650 AT3G13360 AT3G14130 AT3G18140AT3G57090 AT3G57580 AT3G62810 AT4G10920AT4G14130 AT4G14365 AT4G24100 AT4G26210AT4G28830 AT4G30270 AT4G36515 AT4G37920AT4G38270 AT4G38545 AT4G40065 AT5G14620AT5G15880 AT5G18800 AT5G18850 AT5G22080AT5G39450…
ATTTCC	90	24681	61/145	17182/34292	0.0102	AT1G14510 AT1G15800 AT1G19430 AT1G28490AT1G33970 AT1G35516 AT1G54830 AT1G55590AT1G71800 AT1G75750 AT1G76180 AT1G76620AT1G77350 AT2G02060 AT2G03470 AT2G20930AT2G23560 AT2G25520 AT2G33120 AT2G33510AT2G42160 AT2G44770 AT2G45510 AT2G45830AT2G46700 AT2G47485 AT3G01150 AT3G11810AT3G13360 AT3G18140 AT3G25840 AT3G45290AT3G47590 AT3G53840 AT3G57320 AT4G01335AT4G13270 AT4G14130 AT4G18070 AT4G24100AT4G27900…
GCTCAT	61	10606	48/145	8840/34292	0.0102	AT1G01440 AT1G14510 AT1G19430 AT1G28960AT1G54830 AT1G63260 AT1G71800 AT1G76180AT2G03470 AT2G15910 AT2G23560 AT2G30330AT2G39080 AT2G42160 AT2G45315 AT3G11810AT3G12650 AT3G13360 AT3G14130 AT3G18140AT3G57090 AT3G57580 AT3G62810 AT4G10920AT4G14130 AT4G14365 AT4G24100 AT4G26210AT4G28830 AT4G30270 AT4G36515 AT4G37920AT4G38270 AT4G38545 AT4G40065 AT5G14620AT5G15880 AT5G18800 AT5G18850 AT5G22080AT5G39450…
GGAAAT	90	24681	61/145	17182/34292	0.0102	AT1G14510 AT1G15800 AT1G19430 AT1G28490AT1G33970 AT1G35516 AT1G54830 AT1G55590AT1G71800 AT1G75750 AT1G76180 AT1G76620AT1G77350 AT2G02060 AT2G03470 AT2G20930AT2G23560 AT2G25520 AT2G33120 AT2G33510AT2G42160 AT2G44770 AT2G45510 AT2G45830AT2G46700 AT2G47485 AT3G01150 AT3G11810AT3G13360 AT3G18140 AT3G25840 AT3G45290AT3G47590 AT3G53840 AT3G57320 AT4G01335AT4G13270 AT4G14130 AT4G18070 AT4G24100AT4G27900…
ACCTGC	32	5081	28/145	4535/34292	0.0103	AT1G08830 AT1G11755 AT1G33970 AT1G61970AT1G71800 AT2G20930 AT2G28430 AT3G11810AT3G14130 AT3G46180 AT3G50520 AT3G50845AT3G56950 AT3G57580 AT4G03340 AT4G29040AT4G38270 AT5G04750 AT5G08535 AT5G12230AT5G16950 AT5G19430 AT5G38360 AT5G41240AT5G41860 AT5G46850 AT5G56360 AT5G63905
GCAGGT	32	5081	28/145	4535/34292	0.0103	AT1G08830 AT1G11755 AT1G33970 AT1G61970AT1G71800 AT2G20930 AT2G28430 AT3G11810AT3G14130 AT3G46180 AT3G50520 AT3G50845AT3G56950 AT3G57580 AT4G03340 AT4G29040AT4G38270 AT5G04750 AT5G08535 AT5G12230AT5G16950 AT5G19430 AT5G38360 AT5G41240AT5G41860 AT5G46850 AT5G56360 AT5G63905
AATGGC	74	13256	56/145	10651/34292	0.0106	AT1G07770 AT1G12310 AT1G19430 AT1G55080AT1G61780 AT1G64190 AT1G76180 AT1G76620AT1G77350 AT2G13800 AT2G28430 AT2G31140AT2G33510 AT2G33820 AT2G34900 AT2G38800AT2G42160 AT2G45315 AT2G45830 AT2G47485AT3G07273 AT3G14130 AT3G18140 AT3G26360AT3G28910 AT3G32940 AT3G45290 AT3G46180AT3G47590 AT3G50845 AT3G53030 AT3G56950AT3G62810 AT4G14365 AT4G16060 AT4G18070AT4G24100 AT4G26210 AT4G32120 AT4G37830AT4G38270…
GCCATT	74	13256	56/145	10651/34292	0.0106	AT1G07770 AT1G12310 AT1G19430 AT1G55080AT1G61780 AT1G64190 AT1G76180 AT1G76620AT1G77350 AT2G13800 AT2G28430 AT2G31140AT2G33510 AT2G33820 AT2G34900 AT2G38800AT2G42160 AT2G45315 AT2G45830 AT2G47485AT3G07273 AT3G14130 AT3G18140 AT3G26360AT3G28910 AT3G32940 AT3G45290 AT3G46180AT3G47590 AT3G50845 AT3G53030 AT3G56950AT3G62810 AT4G14365 AT4G16060 AT4G18070AT4G24100 AT4G26210 AT4G32120 AT4G37830AT4G38270…
ACAATC	106	22916	81/145	16432/34292	0.0107	AT1G01440 AT1G07770 AT1G08830 AT1G10070AT1G14510 AT1G15800 AT1G28490 AT1G28960AT1G33970 AT1G55080 AT1G55830 AT1G61970AT1G63260 AT1G71800 AT1G75750 AT1G76620AT1G77350 AT2G02060 AT2G20930 AT2G25520AT2G27200 AT2G28430 AT2G33820 AT2G38800AT2G42160 AT2G44770 AT2G45315 AT2G45830AT2G46700 AT3G11810 AT3G12650 AT3G13360AT3G14130 AT3G15650 AT3G25840 AT3G26360AT3G26690 AT3G32940 AT3G46180 AT3G50845AT3G56950…
GATTGT	106	22916	81/145	16432/34292	0.0107	AT1G01440 AT1G07770 AT1G08830 AT1G10070AT1G14510 AT1G15800 AT1G28490 AT1G28960AT1G33970 AT1G55080 AT1G55830 AT1G61970AT1G63260 AT1G71800 AT1G75750 AT1G76620AT1G77350 AT2G02060 AT2G20930 AT2G25520AT2G27200 AT2G28430 AT2G33820 AT2G38800AT2G42160 AT2G44770 AT2G45315 AT2G45830AT2G46700 AT3G11810 AT3G12650 AT3G13360AT3G14130 AT3G15650 AT3G25840 AT3G26360AT3G26690 AT3G32940 AT3G46180 AT3G50845AT3G56950…
GGTCCA	24	9107	23/145	7799/34292	0.0108	AT1G10070 AT1G19430 AT1G55080 AT1G55830AT1G76180 AT2G02060 AT2G20930 AT2G22430AT2G25520 AT2G33510 AT2G44770 AT3G28910AT3G47590 AT3G62810 AT4G01335 AT4G29040AT4G30270 AT4G33890 AT5G01610 AT5G08535AT5G19430 AT5G38360 AT5G41240
TGGACC	24	9107	23/145	7799/34292	0.0108	AT1G10070 AT1G19430 AT1G55080 AT1G55830AT1G76180 AT2G02060 AT2G20930 AT2G22430AT2G25520 AT2G33510 AT2G44770 AT3G28910AT3G47590 AT3G62810 AT4G01335 AT4G29040AT4G30270 AT4G33890 AT5G01610 AT5G08535AT5G19430 AT5G38360 AT5G41240
ATACGA	71	12708	54/145	10234/34292	0.0111	AT1G01440 AT1G08830 AT1G10070 AT1G14510AT1G28960 AT1G54830 AT1G55590 AT1G55830AT1G64190 AT1G71800 AT1G75750 AT1G76620AT1G77350 AT2G15910 AT2G31140 AT2G38800AT2G45315 AT2G45510 AT2G45830 AT2G47485AT3G05800 AT3G11810 AT3G12650 AT3G18140AT3G19150 AT3G32940 AT3G46180 AT3G47590AT3G53840 AT3G57320 AT3G57580 AT3G62810AT4G01335 AT4G09630 AT4G10920 AT4G13270AT4G16060 AT4G27900 AT4G31670 AT4G32240AT4G36515…
TCGTAT	71	12708	54/145	10234/34292	0.0111	AT1G01440 AT1G08830 AT1G10070 AT1G14510AT1G28960 AT1G54830 AT1G55590 AT1G55830AT1G64190 AT1G71800 AT1G75750 AT1G76620AT1G77350 AT2G15910 AT2G31140 AT2G38800AT2G45315 AT2G45510 AT2G45830 AT2G47485AT3G05800 AT3G11810 AT3G12650 AT3G18140AT3G19150 AT3G32940 AT3G46180 AT3G47590AT3G53840 AT3G57320 AT3G57580 AT3G62810AT4G01335 AT4G09630 AT4G10920 AT4G13270AT4G16060 AT4G27900 AT4G31670 AT4G32240AT4G36515…
AGGGTC	10	4691	10/145	4294/34292	0.0112	AT1G14510 AT1G69450 AT3G01150 AT3G18140AT3G19150 AT3G28910 AT3G47590 AT3G57580AT4G40065 AT5G41370
AGTCTG	44	7680	38/145	6700/34292	0.0112	AT1G01440 AT1G08830 AT1G10070 AT1G15800AT1G28490 AT1G54830 AT1G55080 AT2G20930AT2G45830 AT2G47485 AT3G07273 AT3G14130AT3G15650 AT3G26360 AT3G32940 AT3G47590AT3G53030 AT3G57580 AT3G62810 AT4G02550AT4G03340 AT4G09630 AT4G16060 AT4G26210AT4G30270 AT4G32120 AT4G38270 AT4G38545AT4G40060 AT5G04260 AT5G04750 AT5G08535AT5G41860 AT5G49550 AT5G50780 AT5G57000AT5G59950 AT5G63905
CAGACT	44	7680	38/145	6700/34292	0.0112	AT1G01440 AT1G08830 AT1G10070 AT1G15800AT1G28490 AT1G54830 AT1G55080 AT2G20930AT2G45830 AT2G47485 AT3G07273 AT3G14130AT3G15650 AT3G26360 AT3G32940 AT3G47590AT3G53030 AT3G57580 AT3G62810 AT4G02550AT4G03340 AT4G09630 AT4G16060 AT4G26210AT4G30270 AT4G32120 AT4G38270 AT4G38545AT4G40060 AT5G04260 AT5G04750 AT5G08535AT5G41860 AT5G49550 AT5G50780 AT5G57000AT5G59950 AT5G63905
GACCCT	10	4691	10/145	4294/34292	0.0112	AT1G14510 AT1G69450 AT3G01150 AT3G18140AT3G19150 AT3G28910 AT3G47590 AT3G57580AT4G40065 AT5G41370
GACGCA	25	4306	25/145	3954/34292	0.0112	AT1G55590 AT1G71800 AT2G20930 AT2G25520AT2G30330 AT2G42160 AT2G45315 AT2G47485AT3G28910 AT3G50845 AT3G57580 AT4G16060AT4G24100 AT4G26100 AT4G31430 AT4G32120AT4G32240 AT4G38270 AT4G40060 AT4G40065AT5G04750 AT5G07470 AT5G16950 AT5G59950AT5G65520
TGCGTC	25	4306	25/145	3954/34292	0.0112	AT1G55590 AT1G71800 AT2G20930 AT2G25520AT2G30330 AT2G42160 AT2G45315 AT2G47485AT3G28910 AT3G50845 AT3G57580 AT4G16060AT4G24100 AT4G26100 AT4G31430 AT4G32120AT4G32240 AT4G38270 AT4G40060 AT4G40065AT5G04750 AT5G07470 AT5G16950 AT5G59950AT5G65520
GGTCAA	52	15426	40/145	12035/34292	0.0115	AT1G14510 AT1G28960 AT1G35516 AT1G54830AT1G55080 AT1G61780 AT1G69980 AT2G02060AT2G13800 AT2G25520 AT2G33120 AT2G33820AT2G34900 AT2G45510 AT3G01150 AT3G12710AT3G15650 AT3G19150 AT3G25840 AT3G50845AT3G53840 AT3G62810 AT4G02550 AT4G09630AT4G13270 AT4G24100 AT4G26100 AT4G29040AT4G30560 AT4G37920 AT4G38545 AT4G40065AT5G04750 AT5G16950 AT5G22080 AT5G41240AT5G49550 AT5G56360 AT5G57000 AT5G58960
TCCAGA	64	11599	50/145	9361/34292	0.0115	AT1G07770 AT1G12310 AT1G14510 AT1G23140AT1G55590 AT1G55830 AT1G61780 AT1G61970AT1G77350 AT2G13800 AT2G15910 AT2G20930AT2G25520 AT2G30330 AT2G31140 AT2G33820AT2G39080 AT2G45315 AT3G07273 AT3G11810AT3G13360 AT3G14130 AT3G18140 AT3G19150AT3G45290 AT3G47590 AT3G50520 AT3G50845AT3G53840 AT3G57320 AT3G57580 AT3G62810AT4G13270 AT4G29040 AT4G30560 AT4G33890AT4G36450 AT4G36515 AT4G37920 AT4G39550AT5G01610…
TCTGGA	64	11599	50/145	9361/34292	0.0115	AT1G07770 AT1G12310 AT1G14510 AT1G23140AT1G55590 AT1G55830 AT1G61780 AT1G61970AT1G77350 AT2G13800 AT2G15910 AT2G20930AT2G25520 AT2G30330 AT2G31140 AT2G33820AT2G39080 AT2G45315 AT3G07273 AT3G11810AT3G13360 AT3G14130 AT3G18140 AT3G19150AT3G45290 AT3G47590 AT3G50520 AT3G50845AT3G53840 AT3G57320 AT3G57580 AT3G62810AT4G13270 AT4G29040 AT4G30560 AT4G33890AT4G36450 AT4G36515 AT4G37920 AT4G39550AT5G01610…
TTGACC	52	15426	40/145	12035/34292	0.0115	AT1G14510 AT1G28960 AT1G35516 AT1G54830AT1G55080 AT1G61780 AT1G69980 AT2G02060AT2G13800 AT2G25520 AT2G33120 AT2G33820AT2G34900 AT2G45510 AT3G01150 AT3G12710AT3G15650 AT3G19150 AT3G25840 AT3G50845AT3G53840 AT3G62810 AT4G02550 AT4G09630AT4G13270 AT4G24100 AT4G26100 AT4G29040AT4G30560 AT4G37920 AT4G38545 AT4G40065AT5G04750 AT5G16950 AT5G22080 AT5G41240AT5G49550 AT5G56360 AT5G57000 AT5G58960
AGATAG	61	17293	45/145	13248/34292	0.0116	AT1G08830 AT1G10070 AT1G12310 AT1G14510AT1G15800 AT1G54830 AT1G55590 AT1G55830AT1G61780 AT1G61970 AT1G75750 AT1G76180AT1G76620 AT1G77350 AT2G33820 AT3G01150AT3G05800 AT3G12710 AT3G15650 AT3G26360AT3G26690 AT3G57580 AT3G62810 AT4G03340AT4G04960 AT4G10920 AT4G14365 AT4G16060AT4G24100 AT4G30560 AT4G31430 AT4G32240AT4G36450 AT4G36515 AT4G38545 AT4G39550AT4G40065 AT5G01610 AT5G04260 AT5G07470AT5G14620…
CTATCT	61	17293	45/145	13248/34292	0.0116	AT1G08830 AT1G10070 AT1G12310 AT1G14510AT1G15800 AT1G54830 AT1G55590 AT1G55830AT1G61780 AT1G61970 AT1G75750 AT1G76180AT1G76620 AT1G77350 AT2G33820 AT3G01150AT3G05800 AT3G12710 AT3G15650 AT3G26360AT3G26690 AT3G57580 AT3G62810 AT4G03340AT4G04960 AT4G10920 AT4G14365 AT4G16060AT4G24100 AT4G30560 AT4G31430 AT4G32240AT4G36450 AT4G36515 AT4G38545 AT4G39550AT4G40065 AT5G01610 AT5G04260 AT5G07470AT5G14620…
GTTATA	134	28831	89/145	18393/34292	0.0116	AT1G01440 AT1G07770 AT1G08830 AT1G14510AT1G28490 AT1G28960 AT1G35516 AT1G54830AT1G55590 AT1G61970 AT1G63260 AT1G64190AT1G71800 AT1G75750 AT1G76180 AT1G76620AT2G02060 AT2G03470 AT2G13800 AT2G15910AT2G22430 AT2G23560 AT2G25520 AT2G27200AT2G28430 AT2G30330 AT2G31140 AT2G33120AT2G33510 AT2G33820 AT2G38800 AT2G39080AT2G42160 AT2G44770 AT2G45510 AT2G45830AT2G46700 AT2G47485 AT3G01150 AT3G05800AT3G07273…
TATAAC	134	28831	89/145	18393/34292	0.0116	AT1G01440 AT1G07770 AT1G08830 AT1G14510AT1G28490 AT1G28960 AT1G35516 AT1G54830AT1G55590 AT1G61970 AT1G63260 AT1G64190AT1G71800 AT1G75750 AT1G76180 AT1G76620AT2G02060 AT2G03470 AT2G13800 AT2G15910AT2G22430 AT2G23560 AT2G25520 AT2G27200AT2G28430 AT2G30330 AT2G31140 AT2G33120AT2G33510 AT2G33820 AT2G38800 AT2G39080AT2G42160 AT2G44770 AT2G45510 AT2G45830AT2G46700 AT2G47485 AT3G01150 AT3G05800AT3G07273…
GAGAAA	234	51164	119/145	25773/34292	0.0117	AT1G10070 AT1G11755 AT1G12310 AT1G15800AT1G19430 AT1G23140 AT1G28490 AT1G28960AT1G33970 AT1G35516 AT1G54830 AT1G55080AT1G55590 AT1G55830 AT1G61780 AT1G61970AT1G63260 AT1G69450 AT1G69980 AT1G71800AT1G75750 AT1G76180 AT1G76620 AT1G77350AT2G02060 AT2G03470 AT2G15910 AT2G20930AT2G22430 AT2G23560 AT2G25520 AT2G27200AT2G28430 AT2G30330 AT2G31140 AT2G33120AT2G33510 AT2G34900 AT2G38800 AT2G39080AT2G42160…
GTCCCA	18	7062	17/145	6183/34292	0.0117	AT1G12310 AT1G28490 AT2G30330 AT3G07273AT3G13360 AT3G14130 AT3G50520 AT4G03340AT4G31670 AT4G39550 AT5G01610 AT5G07470AT5G15880 AT5G16950 AT5G18850 AT5G19430AT5G57000
TGGGAC	18	7062	17/145	6183/34292	0.0117	AT1G12310 AT1G28490 AT2G30330 AT3G07273AT3G13360 AT3G14130 AT3G50520 AT4G03340AT4G31670 AT4G39550 AT5G01610 AT5G07470AT5G15880 AT5G16950 AT5G18850 AT5G19430AT5G57000
TTTCTC	234	51164	119/145	25773/34292	0.0117	AT1G10070 AT1G11755 AT1G12310 AT1G15800AT1G19430 AT1G23140 AT1G28490 AT1G28960AT1G33970 AT1G35516 AT1G54830 AT1G55080AT1G55590 AT1G55830 AT1G61780 AT1G61970AT1G63260 AT1G69450 AT1G69980 AT1G71800AT1G75750 AT1G76180 AT1G76620 AT1G77350AT2G02060 AT2G03470 AT2G15910 AT2G20930AT2G22430 AT2G23560 AT2G25520 AT2G27200AT2G28430 AT2G30330 AT2G31140 AT2G33120AT2G33510 AT2G34900 AT2G38800 AT2G39080AT2G42160…
CGATCC	16	6140	14/145	5372/34292	0.0118	AT1G15800 AT2G15910 AT2G22430 AT3G53030AT3G57090 AT3G57580 AT4G01335 AT4G14130AT4G31430 AT4G37920 AT5G07470 AT5G18800AT5G19430 AT5G57000
GGATCG	16	6140	14/145	5372/34292	0.0118	AT1G15800 AT2G15910 AT2G22430 AT3G53030AT3G57090 AT3G57580 AT4G01335 AT4G14130AT4G31430 AT4G37920 AT5G07470 AT5G18800AT5G19430 AT5G57000
ACCGTA	19	6851	16/145	5909/34292	0.0119	AT1G07770 AT1G14510 AT1G19430 AT1G33970AT1G54830 AT1G61970 AT2G34900 AT3G46180AT4G28830 AT4G37830 AT4G40060 AT5G04260AT5G12230 AT5G14620 AT5G57000 AT5G59950
TACGGT	19	6851	16/145	5909/34292	0.0119	AT1G07770 AT1G14510 AT1G19430 AT1G33970AT1G54830 AT1G61970 AT2G34900 AT3G46180AT4G28830 AT4G37830 AT4G40060 AT5G04260AT5G12230 AT5G14620 AT5G57000 AT5G59950
AAGATG	142	30527	94/145	19615/34292	0.012	AT1G01440 AT1G07770 AT1G10070 AT1G15800AT1G23140 AT1G33970 AT1G35516 AT1G55080AT1G55590 AT1G55830 AT1G61970 AT1G63260AT1G71800 AT1G76180 AT2G20930 AT2G22430AT2G23560 AT2G27200 AT2G28430 AT2G30330AT2G31140 AT2G33820 AT2G34900 AT2G39080AT2G42160 AT2G45510 AT2G45830 AT3G01150AT3G05800 AT3G11810 AT3G12650 AT3G13360AT3G14130 AT3G15650 AT3G18140 AT3G19150AT3G25840 AT3G26360 AT3G26690 AT3G32940AT3G50520…
CATCTT	142	30527	94/145	19615/34292	0.012	AT1G01440 AT1G07770 AT1G10070 AT1G15800AT1G23140 AT1G33970 AT1G35516 AT1G55080AT1G55590 AT1G55830 AT1G61970 AT1G63260AT1G71800 AT1G76180 AT2G20930 AT2G22430AT2G23560 AT2G27200 AT2G28430 AT2G30330AT2G31140 AT2G33820 AT2G34900 AT2G39080AT2G42160 AT2G45510 AT2G45830 AT3G01150AT3G05800 AT3G11810 AT3G12650 AT3G13360AT3G14130 AT3G15650 AT3G18140 AT3G19150AT3G25840 AT3G26360 AT3G26690 AT3G32940AT3G50520…
GGTATA	69	13215	55/145	10511/34292	0.012	AT1G10070 AT1G14510 AT1G28490 AT1G28960AT1G54830 AT1G55830 AT1G75750 AT1G77350AT2G02060 AT2G22430 AT2G23560 AT2G25520AT2G27200 AT2G28430 AT2G31140 AT2G33120AT2G33820 AT2G34900 AT2G38800 AT2G39080AT2G44770 AT2G45510 AT2G45830 AT3G05800AT3G15650 AT3G19150 AT3G25840 AT3G28910AT3G32940 AT3G45290 AT3G46180 AT3G50520AT3G53030 AT3G53840 AT4G10920 AT4G14365AT4G16060 AT4G24100 AT4G30560 AT4G36515AT4G38545…
TATACC	69	13215	55/145	10511/34292	0.012	AT1G10070 AT1G14510 AT1G28490 AT1G28960AT1G54830 AT1G55830 AT1G75750 AT1G77350AT2G02060 AT2G22430 AT2G23560 AT2G25520AT2G27200 AT2G28430 AT2G31140 AT2G33120AT2G33820 AT2G34900 AT2G38800 AT2G39080AT2G44770 AT2G45510 AT2G45830 AT3G05800AT3G15650 AT3G19150 AT3G25840 AT3G28910AT3G32940 AT3G45290 AT3G46180 AT3G50520AT3G53030 AT3G53840 AT4G10920 AT4G14365AT4G16060 AT4G24100 AT4G30560 AT4G36515AT4G38545…
CAACTC	50	14948	39/145	11737/34292	0.0123	AT1G54830 AT1G55830 AT1G61780 AT1G61970AT1G63260 AT1G76620 AT2G15910 AT2G30330AT2G33510 AT2G45315 AT3G07273 AT3G13360AT3G14130 AT3G19150 AT3G50520 AT3G50845AT3G59090 AT4G02550 AT4G09630 AT4G13270AT4G14130 AT4G14365 AT4G18070 AT4G24100AT4G26100 AT4G30560 AT4G36515 AT4G37830AT4G38545 AT4G40060 AT5G01610 AT5G14620AT5G16000 AT5G16950 AT5G38360 AT5G39450AT5G41370 AT5G57000 AT5G59950
GAGTTG	50	14948	39/145	11737/34292	0.0123	AT1G54830 AT1G55830 AT1G61780 AT1G61970AT1G63260 AT1G76620 AT2G15910 AT2G30330AT2G33510 AT2G45315 AT3G07273 AT3G13360AT3G14130 AT3G19150 AT3G50520 AT3G50845AT3G59090 AT4G02550 AT4G09630 AT4G13270AT4G14130 AT4G14365 AT4G18070 AT4G24100AT4G26100 AT4G30560 AT4G36515 AT4G37830AT4G38545 AT4G40060 AT5G01610 AT5G14620AT5G16000 AT5G16950 AT5G38360 AT5G39450AT5G41370 AT5G57000 AT5G59950
CAACGA	69	13093	55/145	10543/34292	0.0125	AT1G07770 AT1G10070 AT1G11755 AT1G12310AT1G14510 AT1G23140 AT1G33970 AT1G54830AT1G55590 AT1G61780 AT1G63260 AT1G69450AT1G69980 AT1G75750 AT1G76180 AT2G02060AT2G03470 AT2G33120 AT2G34900 AT2G38800AT2G39080 AT2G42160 AT2G44770 AT2G45510AT3G05800 AT3G14130 AT3G15650 AT3G25840AT3G32940 AT3G50845 AT3G53840 AT4G01335AT4G02550 AT4G03340 AT4G04960 AT4G09630AT4G13270 AT4G24100 AT4G28830 AT4G30270AT4G31430…
GATGGA	86	17657	67/145	13283/34292	0.0125	AT1G01440 AT1G07770 AT1G08830 AT1G12310AT1G14510 AT1G28490 AT1G33970 AT1G35516AT1G55080 AT1G55590 AT1G55830 AT1G61780AT1G61970 AT1G64190 AT1G69450 AT1G75750AT1G77350 AT2G15910 AT2G30330 AT2G39080AT2G45315 AT2G45510 AT2G45830 AT3G01150AT3G05800 AT3G11810 AT3G12650 AT3G15650AT3G19150 AT3G25840 AT3G26690 AT3G28910AT3G50845 AT3G53840 AT3G57090 AT3G57580AT3G59090 AT3G62810 AT4G01335 AT4G02550AT4G10920…
TCCATC	86	17657	67/145	13283/34292	0.0125	AT1G01440 AT1G07770 AT1G08830 AT1G12310AT1G14510 AT1G28490 AT1G33970 AT1G35516AT1G55080 AT1G55590 AT1G55830 AT1G61780AT1G61970 AT1G64190 AT1G69450 AT1G75750AT1G77350 AT2G15910 AT2G30330 AT2G39080AT2G45315 AT2G45510 AT2G45830 AT3G01150AT3G05800 AT3G11810 AT3G12650 AT3G15650AT3G19150 AT3G25840 AT3G26690 AT3G28910AT3G50845 AT3G53840 AT3G57090 AT3G57580AT3G59090 AT3G62810 AT4G01335 AT4G02550AT4G10920…
TCGTTG	69	13093	55/145	10543/34292	0.0125	AT1G07770 AT1G10070 AT1G11755 AT1G12310AT1G14510 AT1G23140 AT1G33970 AT1G54830AT1G55590 AT1G61780 AT1G63260 AT1G69450AT1G69980 AT1G75750 AT1G76180 AT2G02060AT2G03470 AT2G33120 AT2G34900 AT2G38800AT2G39080 AT2G42160 AT2G44770 AT2G45510AT3G05800 AT3G14130 AT3G15650 AT3G25840AT3G32940 AT3G50845 AT3G53840 AT4G01335AT4G02550 AT4G03340 AT4G04960 AT4G09630AT4G13270 AT4G24100 AT4G28830 AT4G30270AT4G31430…
AATCAC	129	24995	84/145	17269/34292	0.0126	AT1G07770 AT1G08830 AT1G11755 AT1G12310AT1G14510 AT1G15800 AT1G19430 AT1G23140AT1G28490 AT1G28960 AT1G33970 AT1G55080AT1G55590 AT1G63260 AT1G64190 AT1G69450AT1G69980 AT1G71800 AT1G76620 AT2G02060AT2G03470 AT2G13800 AT2G15910 AT2G20930AT2G27200 AT2G28430 AT2G33120 AT2G33820AT2G44770 AT2G45830 AT2G46700 AT2G47485AT3G01150 AT3G11810 AT3G12710 AT3G13360AT3G14130 AT3G18140 AT3G26360 AT3G32940AT3G47590…
CCAAAG	74	21099	54/145	15357/34292	0.0126	AT1G01440 AT1G08830 AT1G14510 AT1G15800AT1G19430 AT1G28490 AT1G35516 AT1G61780AT1G63260 AT1G71800 AT1G77350 AT2G25520AT2G27200 AT2G33510 AT2G33820 AT2G44770AT2G45315 AT2G45510 AT2G45830 AT2G47485AT3G07273 AT3G12650 AT3G12710 AT3G25840AT3G26360 AT3G28910 AT3G50520 AT3G53840AT3G56950 AT3G57090 AT3G59090 AT4G01335AT4G03340 AT4G04960 AT4G09630 AT4G14365AT4G16060 AT4G24100 AT4G29040 AT4G30270AT4G33890…
CGTGTA	44	7789	38/145	6765/34292	0.0126	AT1G07770 AT1G14510 AT1G55080 AT1G76180AT1G77350 AT2G03470 AT2G22430 AT2G23560AT2G33120 AT2G38800 AT2G44770 AT2G45830AT3G12710 AT3G25840 AT3G26360 AT3G53840AT3G56950 AT3G57090 AT3G62810 AT4G01335AT4G03340 AT4G24100 AT4G30270 AT4G30560AT4G31430 AT4G32120 AT4G37920 AT4G38270AT4G38545 AT4G39550 AT4G40065 AT5G01610AT5G12230 AT5G14620 AT5G18850 AT5G19430AT5G49550 AT5G57000
CTTTGG	74	21099	54/145	15357/34292	0.0126	AT1G01440 AT1G08830 AT1G14510 AT1G15800AT1G19430 AT1G28490 AT1G35516 AT1G61780AT1G63260 AT1G71800 AT1G77350 AT2G25520AT2G27200 AT2G33510 AT2G33820 AT2G44770AT2G45315 AT2G45510 AT2G45830 AT2G47485AT3G07273 AT3G12650 AT3G12710 AT3G25840AT3G26360 AT3G28910 AT3G50520 AT3G53840AT3G56950 AT3G57090 AT3G59090 AT4G01335AT4G03340 AT4G04960 AT4G09630 AT4G14365AT4G16060 AT4G24100 AT4G29040 AT4G30270AT4G33890…
GTGATT	129	24995	84/145	17269/34292	0.0126	AT1G07770 AT1G08830 AT1G11755 AT1G12310AT1G14510 AT1G15800 AT1G19430 AT1G23140AT1G28490 AT1G28960 AT1G33970 AT1G55080AT1G55590 AT1G63260 AT1G64190 AT1G69450AT1G69980 AT1G71800 AT1G76620 AT2G02060AT2G03470 AT2G13800 AT2G15910 AT2G20930AT2G27200 AT2G28430 AT2G33120 AT2G33820AT2G44770 AT2G45830 AT2G46700 AT2G47485AT3G01150 AT3G11810 AT3G12710 AT3G13360AT3G14130 AT3G18140 AT3G26360 AT3G32940AT3G47590…
TACACG	44	7789	38/145	6765/34292	0.0126	AT1G07770 AT1G14510 AT1G55080 AT1G76180AT1G77350 AT2G03470 AT2G22430 AT2G23560AT2G33120 AT2G38800 AT2G44770 AT2G45830AT3G12710 AT3G25840 AT3G26360 AT3G53840AT3G56950 AT3G57090 AT3G62810 AT4G01335AT4G03340 AT4G24100 AT4G30270 AT4G30560AT4G31430 AT4G32120 AT4G37920 AT4G38270AT4G38545 AT4G39550 AT4G40065 AT5G01610AT5G12230 AT5G14620 AT5G18850 AT5G19430AT5G49550 AT5G57000
AAGCTT	168	31314	62/145	12152/34292	0.0128	AT1G11755 AT1G14510 AT1G28960 AT1G35516AT1G54830 AT1G55080 AT1G61780 AT1G69980AT1G76180 AT1G77350 AT2G25520 AT2G39080AT2G45315 AT2G45510 AT3G07273 AT3G11810AT3G15650 AT3G18140 AT3G25840 AT3G26360AT3G45290 AT3G46180 AT3G53030 AT3G56950AT3G59090 AT4G03340 AT4G04960 AT4G14365AT4G16060 AT4G18070 AT4G24100 AT4G26100AT4G27900 AT4G28830 AT4G30270 AT4G30560AT4G31430 AT4G31670 AT4G32240 AT4G33890AT4G36515…
GCTAAC	22	7940	20/145	6919/34292	0.0128	AT1G12310 AT1G28960 AT1G55830 AT1G61780AT1G63260 AT2G23560 AT2G30330 AT2G39080AT2G47485 AT3G11810 AT3G14130 AT3G28910AT3G32940 AT3G50520 AT3G53030 AT4G30270AT4G36450 AT5G04750 AT5G39450 AT5G65520
GTTAGC	22	7940	20/145	6919/34292	0.0128	AT1G12310 AT1G28960 AT1G55830 AT1G61780AT1G63260 AT2G23560 AT2G30330 AT2G39080AT2G47485 AT3G11810 AT3G14130 AT3G28910AT3G32940 AT3G50520 AT3G53030 AT4G30270AT4G36450 AT5G04750 AT5G39450 AT5G65520
GCGTGA	29	4443	25/145	4017/34292	0.013	AT1G28490 AT1G71800 AT1G76180 AT2G25520AT2G33510 AT2G42160 AT2G44770 AT2G45510AT2G46700 AT2G47485 AT3G50845 AT4G01335AT4G03340 AT4G09630 AT4G26100 AT4G26210AT4G27900 AT4G36515 AT4G37830 AT4G39550AT5G01610 AT5G08535 AT5G12230 AT5G46850AT5G56360
TCACGC	29	4443	25/145	4017/34292	0.013	AT1G28490 AT1G71800 AT1G76180 AT2G25520AT2G33510 AT2G42160 AT2G44770 AT2G45510AT2G46700 AT2G47485 AT3G50845 AT4G01335AT4G03340 AT4G09630 AT4G26100 AT4G26210AT4G27900 AT4G36515 AT4G37830 AT4G39550AT5G01610 AT5G08535 AT5G12230 AT5G46850AT5G56360
AGTTAA	147	32074	94/145	19684/34292	0.0131	AT1G07770 AT1G08830 AT1G11755 AT1G12310AT1G14510 AT1G15800 AT1G19430 AT1G28490AT1G54830 AT1G55080 AT1G55830 AT1G61970AT1G63260 AT1G64190 AT1G69450 AT1G71800AT1G75750 AT1G76180 AT1G76620 AT2G02060AT2G03470 AT2G15910 AT2G22430 AT2G23560AT2G25520 AT2G27200 AT2G28430 AT2G30330AT2G33820 AT2G34900 AT2G39080 AT2G42160AT2G44770 AT2G45315 AT2G45830 AT3G01150AT3G07273 AT3G11810 AT3G18140 AT3G19150AT3G25840…
GCGAGA	39	6352	32/145	5491/34292	0.0131	AT1G15800 AT1G19430 AT1G55830 AT1G61780AT1G69450 AT1G77350 AT2G28430 AT2G33120AT2G33510 AT2G45830 AT2G47485 AT3G01150AT3G25840 AT3G26360 AT3G32940 AT4G13270AT4G16060 AT4G28830 AT4G30270 AT4G30560AT4G32120 AT4G38545 AT4G39550 AT5G01610AT5G04750 AT5G14620 AT5G16950 AT5G19430AT5G38360 AT5G50780 AT5G57000 AT5G59950
TCTCGC	39	6352	32/145	5491/34292	0.0131	AT1G15800 AT1G19430 AT1G55830 AT1G61780AT1G69450 AT1G77350 AT2G28430 AT2G33120AT2G33510 AT2G45830 AT2G47485 AT3G01150AT3G25840 AT3G26360 AT3G32940 AT4G13270AT4G16060 AT4G28830 AT4G30270 AT4G30560AT4G32120 AT4G38545 AT4G39550 AT5G01610AT5G04750 AT5G14620 AT5G16950 AT5G19430AT5G38360 AT5G50780 AT5G57000 AT5G59950
TTAACT	147	32074	94/145	19684/34292	0.0131	AT1G07770 AT1G08830 AT1G11755 AT1G12310AT1G14510 AT1G15800 AT1G19430 AT1G28490AT1G54830 AT1G55080 AT1G55830 AT1G61970AT1G63260 AT1G64190 AT1G69450 AT1G71800AT1G75750 AT1G76180 AT1G76620 AT2G02060AT2G03470 AT2G15910 AT2G22430 AT2G23560AT2G25520 AT2G27200 AT2G28430 AT2G30330AT2G33820 AT2G34900 AT2G39080 AT2G42160AT2G44770 AT2G45315 AT2G45830 AT3G01150AT3G07273 AT3G11810 AT3G18140 AT3G19150AT3G25840…
CTCAGA	64	11927	50/145	9450/34292	0.0132	AT1G01440 AT1G10070 AT1G11755 AT1G15800AT1G28960 AT1G54830 AT1G55590 AT1G61780AT1G69450 AT1G75750 AT1G77350 AT2G15910AT2G39080 AT2G44770 AT2G45510 AT3G07273AT3G11810 AT3G12650 AT3G14130 AT3G15650AT3G26360 AT3G26690 AT3G32940 AT3G53840AT3G56950 AT3G57090 AT4G01335 AT4G02550AT4G03340 AT4G16060 AT4G18070 AT4G24100AT4G27900 AT4G28830 AT4G31430 AT4G33890AT4G36450 AT4G36515 AT4G38270 AT4G38545AT5G01610…
TCTGAG	64	11927	50/145	9450/34292	0.0132	AT1G01440 AT1G10070 AT1G11755 AT1G15800AT1G28960 AT1G54830 AT1G55590 AT1G61780AT1G69450 AT1G75750 AT1G77350 AT2G15910AT2G39080 AT2G44770 AT2G45510 AT3G07273AT3G11810 AT3G12650 AT3G14130 AT3G15650AT3G26360 AT3G26690 AT3G32940 AT3G53840AT3G56950 AT3G57090 AT4G01335 AT4G02550AT4G03340 AT4G16060 AT4G18070 AT4G24100AT4G27900 AT4G28830 AT4G31430 AT4G33890AT4G36450 AT4G36515 AT4G38270 AT4G38545AT5G01610…
GCGACA	28	3937	23/145	3617/34292	0.0133	AT1G55830 AT1G63260 AT1G69450 AT1G71800AT2G25520 AT2G44770 AT3G14130 AT3G32940AT3G50845 AT3G57320 AT4G04960 AT4G27900AT4G32120 AT4G38270 AT5G07470 AT5G08535AT5G16950 AT5G18800 AT5G38360 AT5G49550AT5G58960 AT5G59950 AT5G63905
GGATGA	71	13784	57/145	11040/34292	0.0133	AT1G08830 AT1G11755 AT1G12310 AT1G14510AT1G28490 AT1G33970 AT1G54830 AT1G55080AT1G61780 AT1G63260 AT1G75750 AT2G15910AT2G22430 AT2G33120 AT2G33510 AT2G38800AT2G39080 AT2G44770 AT2G47485 AT3G05800AT3G07273 AT3G12710 AT3G14130 AT3G15650AT3G18140 AT3G26360 AT3G45290 AT3G46180AT3G50845 AT3G53030 AT3G57320 AT3G57580AT4G09630 AT4G13270 AT4G14130 AT4G16060AT4G24100 AT4G26210 AT4G32240 AT4G33890AT4G36450…
TCATCC	71	13784	57/145	11040/34292	0.0133	AT1G08830 AT1G11755 AT1G12310 AT1G14510AT1G28490 AT1G33970 AT1G54830 AT1G55080AT1G61780 AT1G63260 AT1G75750 AT2G15910AT2G22430 AT2G33120 AT2G33510 AT2G38800AT2G39080 AT2G44770 AT2G47485 AT3G05800AT3G07273 AT3G12710 AT3G14130 AT3G15650AT3G18140 AT3G26360 AT3G45290 AT3G46180AT3G50845 AT3G53030 AT3G57320 AT3G57580AT4G09630 AT4G13270 AT4G14130 AT4G16060AT4G24100 AT4G26210 AT4G32240 AT4G33890AT4G36450…
TCCAAA	163	42950	91/145	23936/34292	0.0133	AT1G07770 AT1G08830 AT1G15800 AT1G19430AT1G28490 AT1G28960 AT1G33970 AT1G35516AT1G55590 AT1G63260 AT1G69450 AT1G71800AT1G76180 AT1G77350 AT2G02060 AT2G15910AT2G22430 AT2G23560 AT2G25520 AT2G27200AT2G33120 AT2G33510 AT2G33820 AT2G42160AT2G45830 AT2G46700 AT2G47485 AT3G01150AT3G05800 AT3G07273 AT3G12650 AT3G12710AT3G13360 AT3G15650 AT3G18140 AT3G26360AT3G26690 AT3G28910 AT3G32940 AT3G45290AT3G46180…
TGTCGC	28	3937	23/145	3617/34292	0.0133	AT1G55830 AT1G63260 AT1G69450 AT1G71800AT2G25520 AT2G44770 AT3G14130 AT3G32940AT3G50845 AT3G57320 AT4G04960 AT4G27900AT4G32120 AT4G38270 AT5G07470 AT5G08535AT5G16950 AT5G18800 AT5G38360 AT5G49550AT5G58960 AT5G59950 AT5G63905
TTTGGA	163	42950	91/145	23936/34292	0.0133	AT1G07770 AT1G08830 AT1G15800 AT1G19430AT1G28490 AT1G28960 AT1G33970 AT1G35516AT1G55590 AT1G63260 AT1G69450 AT1G71800AT1G76180 AT1G77350 AT2G02060 AT2G15910AT2G22430 AT2G23560 AT2G25520 AT2G27200AT2G33120 AT2G33510 AT2G33820 AT2G42160AT2G45830 AT2G46700 AT2G47485 AT3G01150AT3G05800 AT3G07273 AT3G12650 AT3G12710AT3G13360 AT3G15650 AT3G18140 AT3G26360AT3G26690 AT3G28910 AT3G32940 AT3G45290AT3G46180…
CGGAGC	22	3655	21/145	3215/34292	0.0135	AT1G01440 AT1G10070 AT1G61780 AT1G76180AT2G20930 AT3G46180 AT3G50845 AT3G53030AT3G57090 AT4G03340 AT4G24100 AT4G31670AT4G36450 AT4G37830 AT4G40060 AT5G07470AT5G12230 AT5G14620 AT5G41240 AT5G41860AT5G49550
GCTCCG	22	3655	21/145	3215/34292	0.0135	AT1G01440 AT1G10070 AT1G61780 AT1G76180AT2G20930 AT3G46180 AT3G50845 AT3G53030AT3G57090 AT4G03340 AT4G24100 AT4G31670AT4G36450 AT4G37830 AT4G40060 AT5G07470AT5G12230 AT5G14620 AT5G41240 AT5G41860AT5G49550
AGCGAG	35	5482	29/145	4873/34292	0.0136	AT1G14510 AT1G19430 AT1G23140 AT1G54830AT1G55830 AT1G61780 AT1G63260 AT1G69450AT2G15910 AT2G47485 AT3G11810 AT3G12650AT3G26360 AT3G26690 AT3G32940 AT4G16060AT4G18070 AT4G30560 AT4G36515 AT4G37830AT4G38545 AT5G01610 AT5G04750 AT5G14620AT5G16950 AT5G19430 AT5G38360 AT5G49550AT5G58960
CTCGCT	35	5482	29/145	4873/34292	0.0136	AT1G14510 AT1G19430 AT1G23140 AT1G54830AT1G55830 AT1G61780 AT1G63260 AT1G69450AT2G15910 AT2G47485 AT3G11810 AT3G12650AT3G26360 AT3G26690 AT3G32940 AT4G16060AT4G18070 AT4G30560 AT4G36515 AT4G37830AT4G38545 AT5G01610 AT5G04750 AT5G14620AT5G16950 AT5G19430 AT5G38360 AT5G49550AT5G58960
GTACGA	17	6025	14/145	5297/34292	0.0136	AT1G15800 AT1G33970 AT2G45510 AT2G46700AT2G47485 AT3G62810 AT4G04960 AT4G14365AT4G27900 AT4G38545 AT4G40065 AT5G15880AT5G18800 AT5G58960
TCGTAC	17	6025	14/145	5297/34292	0.0136	AT1G15800 AT1G33970 AT2G45510 AT2G46700AT2G47485 AT3G62810 AT4G04960 AT4G14365AT4G27900 AT4G38545 AT4G40065 AT5G15880AT5G18800 AT5G58960
ATCTCG	29	10002	26/145	8418/34292	0.0137	AT1G07770 AT1G12310 AT1G15800 AT1G61780AT1G69450 AT1G77350 AT2G33820 AT2G47485AT3G26360 AT3G28910 AT3G57320 AT4G16060AT4G30270 AT4G32240 AT4G36515 AT4G37830AT5G04750 AT5G07470 AT5G08535 AT5G15880AT5G16950 AT5G38360 AT5G41240 AT5G41370AT5G52110 AT5G65520
CCCAGA	11	5091	11/145	4477/34292	0.0137	AT1G01440 AT1G33970 AT1G64190 AT2G39080AT2G46700 AT3G07273 AT3G18140 AT3G57580AT5G04750 AT5G41240 AT5G57000
CGAGAT	29	10002	26/145	8418/34292	0.0137	AT1G07770 AT1G12310 AT1G15800 AT1G61780AT1G69450 AT1G77350 AT2G33820 AT2G47485AT3G26360 AT3G28910 AT3G57320 AT4G16060AT4G30270 AT4G32240 AT4G36515 AT4G37830AT5G04750 AT5G07470 AT5G08535 AT5G15880AT5G16950 AT5G38360 AT5G41240 AT5G41370AT5G52110 AT5G65520
TCTGGG	11	5091	11/145	4477/34292	0.0137	AT1G01440 AT1G33970 AT1G64190 AT2G39080AT2G46700 AT3G07273 AT3G18140 AT3G57580AT5G04750 AT5G41240 AT5G57000
AGTCGG	9	4265	9/145	3915/34292	0.0138	AT1G01440 AT1G28490 AT2G25520 AT4G18070AT4G30270 AT5G14620 AT5G16950 AT5G41370AT5G41860
CCGACT	9	4265	9/145	3915/34292	0.0138	AT1G01440 AT1G28490 AT2G25520 AT4G18070AT4G30270 AT5G14620 AT5G16950 AT5G41370AT5G41860
CCCACA	45	9023	42/145	7703/34292	0.0139	AT1G12310 AT1G15800 AT1G28490 AT1G28960AT1G35516 AT1G54830 AT2G30330 AT2G34900AT2G47485 AT3G01150 AT3G05800 AT3G07273AT3G12650 AT3G13360 AT3G14130 AT3G25840AT3G28910 AT3G53030 AT3G53840 AT3G57320AT4G09630 AT4G27900 AT4G29040 AT4G30560AT4G32120 AT4G36515 AT4G37830 AT4G37920AT4G38270 AT4G39550 AT4G40060 AT5G01610AT5G04260 AT5G08535 AT5G12230 AT5G15880AT5G16950 AT5G41370 AT5G41860 AT5G52110AT5G63905…
TGTGGG	45	9023	42/145	7703/34292	0.0139	AT1G12310 AT1G15800 AT1G28490 AT1G28960AT1G35516 AT1G54830 AT2G30330 AT2G34900AT2G47485 AT3G01150 AT3G05800 AT3G07273AT3G12650 AT3G13360 AT3G14130 AT3G25840AT3G28910 AT3G53030 AT3G53840 AT3G57320AT4G09630 AT4G27900 AT4G29040 AT4G30560AT4G32120 AT4G36515 AT4G37830 AT4G37920AT4G38270 AT4G39550 AT4G40060 AT5G01610AT5G04260 AT5G08535 AT5G12230 AT5G15880AT5G16950 AT5G41370 AT5G41860 AT5G52110AT5G63905…
TACGTA	36	13120	15/145	5542/34292	0.0142	AT1G01440 AT1G08830 AT1G35516 AT2G45510AT2G47485 AT3G12650 AT3G45290 AT3G50520AT4G04960 AT4G16060 AT4G27900 AT4G40060AT5G52110 AT5G56360 AT5G63905
TATTAA	250	63874	98/145	25443/34292	0.0146	AT1G01440 AT1G08830 AT1G11755 AT1G12310AT1G14510 AT1G15800 AT1G19430 AT1G23140AT1G28490 AT1G28960 AT1G54830 AT1G61970AT1G63260 AT1G64190 AT1G69450 AT1G69980AT1G71800 AT1G75750 AT1G76180 AT1G76620AT1G77350 AT2G02060 AT2G03470 AT2G13800AT2G15910 AT2G20930 AT2G22430 AT2G23560AT2G25520 AT2G27200 AT2G28430 AT2G30330AT2G31140 AT2G33120 AT2G33510 AT2G33820AT2G34900 AT2G39080 AT2G42160 AT2G45510AT2G45830…
TTAATA	250	63874	98/145	25443/34292	0.0146	AT1G01440 AT1G08830 AT1G11755 AT1G12310AT1G14510 AT1G15800 AT1G19430 AT1G23140AT1G28490 AT1G28960 AT1G54830 AT1G61970AT1G63260 AT1G64190 AT1G69450 AT1G69980AT1G71800 AT1G75750 AT1G76180 AT1G76620AT1G77350 AT2G02060 AT2G03470 AT2G13800AT2G15910 AT2G20930 AT2G22430 AT2G23560AT2G25520 AT2G27200 AT2G28430 AT2G30330AT2G31140 AT2G33120 AT2G33510 AT2G33820AT2G34900 AT2G39080 AT2G42160 AT2G45510AT2G45830…
AAGAGC	78	15186	59/145	11570/34292	0.0147	AT1G07770 AT1G08830 AT1G14510 AT1G19430AT1G35516 AT1G54830 AT1G55830 AT1G61780AT1G61970 AT1G63260 AT1G69450 AT1G75750AT1G77350 AT2G20930 AT2G22430 AT2G30330AT2G31140 AT2G33820 AT2G34900 AT2G42160AT2G45315 AT2G45510 AT2G46700 AT3G07273AT3G12650 AT3G12710 AT3G18140 AT3G25840AT3G26690 AT3G46180 AT3G50845 AT3G53840AT3G56950 AT3G57090 AT4G01335 AT4G02550AT4G14130 AT4G24100 AT4G26100 AT4G29040AT4G30270…
AAGTGC	20	7566	19/145	6576/34292	0.0147	AT1G12310 AT1G15800 AT1G54830 AT1G63260AT2G33510 AT2G44770 AT2G45830 AT3G01150AT3G12650 AT3G32940 AT3G50845 AT4G03340AT4G04960 AT4G30560 AT4G36515 AT5G12230AT5G18800 AT5G49550 AT5G63905
AGTCGA	24	7700	19/145	6577/34292	0.0147	AT1G10070 AT1G11755 AT1G12310 AT1G15800AT1G69450 AT1G77350 AT2G25520 AT2G47485AT3G45290 AT3G50845 AT4G01335 AT4G03340AT4G14130 AT4G18070 AT4G30270 AT4G38270AT5G01610 AT5G38360 AT5G57000
CCACGC	25	3087	19/145	2848/34292	0.0147	AT1G01440 AT1G61780 AT1G69450 AT1G69980AT1G76180 AT2G03470 AT2G25520 AT2G33510AT2G34900 AT2G45830 AT3G01150 AT3G28910AT4G10920 AT4G13270 AT4G40065 AT5G12230AT5G14620 AT5G41240 AT5G63905
GCACTT	20	7566	19/145	6576/34292	0.0147	AT1G12310 AT1G15800 AT1G54830 AT1G63260AT2G33510 AT2G44770 AT2G45830 AT3G01150AT3G12650 AT3G32940 AT3G50845 AT4G03340AT4G04960 AT4G30560 AT4G36515 AT5G12230AT5G18800 AT5G49550 AT5G63905
GCGTGG	25	3087	19/145	2848/34292	0.0147	AT1G01440 AT1G61780 AT1G69450 AT1G69980AT1G76180 AT2G03470 AT2G25520 AT2G33510AT2G34900 AT2G45830 AT3G01150 AT3G28910AT4G10920 AT4G13270 AT4G40065 AT5G12230AT5G14620 AT5G41240 AT5G63905
GCTCTT	78	15186	59/145	11570/34292	0.0147	AT1G07770 AT1G08830 AT1G14510 AT1G19430AT1G35516 AT1G54830 AT1G55830 AT1G61780AT1G61970 AT1G63260 AT1G69450 AT1G75750AT1G77350 AT2G20930 AT2G22430 AT2G30330AT2G31140 AT2G33820 AT2G34900 AT2G42160AT2G45315 AT2G45510 AT2G46700 AT3G07273AT3G12650 AT3G12710 AT3G18140 AT3G25840AT3G26690 AT3G46180 AT3G50845 AT3G53840AT3G56950 AT3G57090 AT4G01335 AT4G02550AT4G14130 AT4G24100 AT4G26100 AT4G29040AT4G30270…
GGACAC	14	5525	13/145	4987/34292	0.0147	AT1G07770 AT1G19430 AT1G55830 AT1G64190AT2G23560 AT2G30330 AT2G45315 AT3G25840AT3G57320 AT4G28830 AT5G08535 AT5G16950AT5G41860
GTGTCC	14	5525	13/145	4987/34292	0.0147	AT1G07770 AT1G19430 AT1G55830 AT1G64190AT2G23560 AT2G30330 AT2G45315 AT3G25840AT3G57320 AT4G28830 AT5G08535 AT5G16950AT5G41860
TCGACT	24	7700	19/145	6577/34292	0.0147	AT1G10070 AT1G11755 AT1G12310 AT1G15800AT1G69450 AT1G77350 AT2G25520 AT2G47485AT3G45290 AT3G50845 AT4G01335 AT4G03340AT4G14130 AT4G18070 AT4G30270 AT4G38270AT5G01610 AT5G38360 AT5G57000
ATACAA	202	44017	111/145	23923/34292	0.0148	AT1G01440 AT1G07770 AT1G08830 AT1G10070AT1G11755 AT1G12310 AT1G14510 AT1G23140AT1G28490 AT1G28960 AT1G33970 AT1G35516AT1G54830 AT1G55080 AT1G55590 AT1G55830AT1G61780 AT1G61970 AT1G63260 AT1G64190AT1G69450 AT1G69980 AT1G71800 AT1G75750AT1G76180 AT1G76620 AT1G77350 AT2G03470AT2G13800 AT2G15910 AT2G23560 AT2G25520AT2G28430 AT2G30330 AT2G31140 AT2G33120AT2G33820 AT2G34900 AT2G38800 AT2G42160AT2G44770…
GGGTAA	24	8875	23/145	7603/34292	0.0148	AT1G10070 AT1G14510 AT1G64190 AT1G69450AT1G69980 AT1G77350 AT2G02060 AT2G13800AT2G33510 AT2G45510 AT3G13360 AT3G28910AT3G45290 AT3G46180 AT3G53030 AT4G26100AT4G32120 AT4G37830 AT5G04750 AT5G16000AT5G41370 AT5G50780 AT5G65520
TTACCC	24	8875	23/145	7603/34292	0.0148	AT1G10070 AT1G14510 AT1G64190 AT1G69450AT1G69980 AT1G77350 AT2G02060 AT2G13800AT2G33510 AT2G45510 AT3G13360 AT3G28910AT3G45290 AT3G46180 AT3G53030 AT4G26100AT4G32120 AT4G37830 AT5G04750 AT5G16000AT5G41370 AT5G50780 AT5G65520
TTGTAT	202	44017	111/145	23923/34292	0.0148	AT1G01440 AT1G07770 AT1G08830 AT1G10070AT1G11755 AT1G12310 AT1G14510 AT1G23140AT1G28490 AT1G28960 AT1G33970 AT1G35516AT1G54830 AT1G55080 AT1G55590 AT1G55830AT1G61780 AT1G61970 AT1G63260 AT1G64190AT1G69450 AT1G69980 AT1G71800 AT1G75750AT1G76180 AT1G76620 AT1G77350 AT2G03470AT2G13800 AT2G15910 AT2G23560 AT2G25520AT2G28430 AT2G30330 AT2G31140 AT2G33120AT2G33820 AT2G34900 AT2G38800 AT2G42160AT2G44770…
CGATGA	64	12598	52/145	9994/34292	0.015	AT1G01440 AT1G08830 AT1G10070 AT1G15800AT1G28960 AT1G33970 AT1G55080 AT1G55590AT1G61780 AT1G64190 AT1G69450 AT1G77350AT2G13800 AT2G15910 AT2G22430 AT2G25520AT2G27200 AT2G31140 AT2G33120 AT2G45315AT2G45510 AT3G07273 AT3G12650 AT3G12710AT3G18140 AT3G25840 AT3G26360 AT3G32940AT3G50845 AT3G57090 AT3G57320 AT3G59090AT3G62810 AT4G02550 AT4G10920 AT4G14365AT4G16060 AT4G18070 AT4G26100 AT4G40065AT5G04750…
TCATCG	64	12598	52/145	9994/34292	0.015	AT1G01440 AT1G08830 AT1G10070 AT1G15800AT1G28960 AT1G33970 AT1G55080 AT1G55590AT1G61780 AT1G64190 AT1G69450 AT1G77350AT2G13800 AT2G15910 AT2G22430 AT2G25520AT2G27200 AT2G31140 AT2G33120 AT2G45315AT2G45510 AT3G07273 AT3G12650 AT3G12710AT3G18140 AT3G25840 AT3G26360 AT3G32940AT3G50845 AT3G57090 AT3G57320 AT3G59090AT3G62810 AT4G02550 AT4G10920 AT4G14365AT4G16060 AT4G18070 AT4G26100 AT4G40065AT5G04750…
AATCTA	182	37883	103/145	21976/34292	0.0151	AT1G01440 AT1G07770 AT1G08830 AT1G10070AT1G11755 AT1G12310 AT1G23140 AT1G28490AT1G33970 AT1G35516 AT1G55590 AT1G55830AT1G61780 AT1G61970 AT1G63260 AT1G69450AT1G69980 AT1G71800 AT1G75750 AT1G76180AT1G76620 AT1G77350 AT2G02060 AT2G03470AT2G15910 AT2G20930 AT2G22430 AT2G25520AT2G27200 AT2G28430 AT2G30330 AT2G31140AT2G33120 AT2G33510 AT2G33820 AT2G34900AT2G38800 AT2G45315 AT2G45510 AT2G45830AT2G47485…
TAGATT	182	37883	103/145	21976/34292	0.0151	AT1G01440 AT1G07770 AT1G08830 AT1G10070AT1G11755 AT1G12310 AT1G23140 AT1G28490AT1G33970 AT1G35516 AT1G55590 AT1G55830AT1G61780 AT1G61970 AT1G63260 AT1G69450AT1G69980 AT1G71800 AT1G75750 AT1G76180AT1G76620 AT1G77350 AT2G02060 AT2G03470AT2G15910 AT2G20930 AT2G22430 AT2G25520AT2G27200 AT2G28430 AT2G30330 AT2G31140AT2G33120 AT2G33510 AT2G33820 AT2G34900AT2G38800 AT2G45315 AT2G45510 AT2G45830AT2G47485…
ACCCTA	43	12464	31/145	9602/34292	0.0152	AT1G01440 AT1G28490 AT1G33970 AT1G35516AT1G55590 AT1G55830 AT1G77350 AT2G02060AT2G15910 AT2G20930 AT2G22430 AT2G25520AT2G28430 AT2G46700 AT3G12650 AT3G15650AT3G26360 AT3G28910 AT3G46180 AT3G47590AT3G53030 AT3G57320 AT3G62810 AT4G02550AT4G13270 AT4G38545 AT4G40065 AT5G08535AT5G41240 AT5G56360 AT5G58960
TAGGGT	43	12464	31/145	9602/34292	0.0152	AT1G01440 AT1G28490 AT1G33970 AT1G35516AT1G55590 AT1G55830 AT1G77350 AT2G02060AT2G15910 AT2G20930 AT2G22430 AT2G25520AT2G28430 AT2G46700 AT3G12650 AT3G15650AT3G26360 AT3G28910 AT3G46180 AT3G47590AT3G53030 AT3G57320 AT3G62810 AT4G02550AT4G13270 AT4G38545 AT4G40065 AT5G08535AT5G41240 AT5G56360 AT5G58960
ACAGTA	75	13966	57/145	11148/34292	0.0154	AT1G08830 AT1G14510 AT1G15800 AT1G19430AT1G23140 AT1G28490 AT1G28960 AT1G35516AT1G55080 AT1G55830 AT1G63260 AT1G75750AT1G76180 AT1G76620 AT1G77350 AT2G02060AT2G03470 AT2G15910 AT2G25520 AT2G31140AT2G33510 AT2G39080 AT2G42160 AT2G47485AT3G01150 AT3G07273 AT3G12650 AT3G12710AT3G13360 AT3G14130 AT3G19150 AT3G26690AT3G32940 AT3G46180 AT3G50520 AT3G57320AT3G57580 AT4G02550 AT4G14365 AT4G16060AT4G24100…
ATATTG	182	37791	102/145	21748/34292	0.0154	AT1G01440 AT1G07770 AT1G08830 AT1G10070AT1G11755 AT1G14510 AT1G15800 AT1G19430AT1G23140 AT1G28490 AT1G54830 AT1G55080AT1G55590 AT1G55830 AT1G61970 AT1G64190AT1G69450 AT1G69980 AT1G75750 AT1G76180AT1G76620 AT2G02060 AT2G03470 AT2G13800AT2G20930 AT2G22430 AT2G23560 AT2G25520AT2G28430 AT2G30330 AT2G33510 AT2G33820AT2G34900 AT2G38800 AT2G39080 AT2G42160AT2G44770 AT2G45315 AT2G46700 AT2G47485AT3G05800…
CAATAT	182	37791	102/145	21748/34292	0.0154	AT1G01440 AT1G07770 AT1G08830 AT1G10070AT1G11755 AT1G14510 AT1G15800 AT1G19430AT1G23140 AT1G28490 AT1G54830 AT1G55080AT1G55590 AT1G55830 AT1G61970 AT1G64190AT1G69450 AT1G69980 AT1G75750 AT1G76180AT1G76620 AT2G02060 AT2G03470 AT2G13800AT2G20930 AT2G22430 AT2G23560 AT2G25520AT2G28430 AT2G30330 AT2G33510 AT2G33820AT2G34900 AT2G38800 AT2G39080 AT2G42160AT2G44770 AT2G45315 AT2G46700 AT2G47485AT3G05800…
TAACCA	94	25071	63/145	17334/34292	0.0154	AT1G11755 AT1G19430 AT1G28490 AT1G28960AT1G35516 AT1G54830 AT1G55080 AT1G55590AT1G55830 AT1G61780 AT1G61970 AT1G63260AT1G64190 AT1G69980 AT1G71800 AT1G75750AT1G76180 AT1G77350 AT2G22430 AT2G23560AT2G33820 AT2G38800 AT2G44770 AT3G05800AT3G11810 AT3G15650 AT3G18140 AT3G19150AT3G26360 AT3G32940 AT3G46180 AT3G47590AT3G50520 AT3G50845 AT3G53840 AT3G62810AT4G01335 AT4G03340 AT4G09630 AT4G14130AT4G18070…
TACTGT	75	13966	57/145	11148/34292	0.0154	AT1G08830 AT1G14510 AT1G15800 AT1G19430AT1G23140 AT1G28490 AT1G28960 AT1G35516AT1G55080 AT1G55830 AT1G63260 AT1G75750AT1G76180 AT1G76620 AT1G77350 AT2G02060AT2G03470 AT2G15910 AT2G25520 AT2G31140AT2G33510 AT2G39080 AT2G42160 AT2G47485AT3G01150 AT3G07273 AT3G12650 AT3G12710AT3G13360 AT3G14130 AT3G19150 AT3G26690AT3G32940 AT3G46180 AT3G50520 AT3G57320AT3G57580 AT4G02550 AT4G14365 AT4G16060AT4G24100…
TGGTTA	94	25071	63/145	17334/34292	0.0154	AT1G11755 AT1G19430 AT1G28490 AT1G28960AT1G35516 AT1G54830 AT1G55080 AT1G55590AT1G55830 AT1G61780 AT1G61970 AT1G63260AT1G64190 AT1G69980 AT1G71800 AT1G75750AT1G76180 AT1G77350 AT2G22430 AT2G23560AT2G33820 AT2G38800 AT2G44770 AT3G05800AT3G11810 AT3G15650 AT3G18140 AT3G19150AT3G26360 AT3G32940 AT3G46180 AT3G47590AT3G50520 AT3G50845 AT3G53840 AT3G62810AT4G01335 AT4G03340 AT4G09630 AT4G14130AT4G18070…
CTCTGA	81	14159	56/145	10926/34292	0.0155	AT1G01440 AT1G08830 AT1G11755 AT1G15800AT1G33970 AT1G61970 AT1G63260 AT1G69450AT1G71800 AT1G76180 AT2G15910 AT2G20930AT2G33510 AT2G33820 AT2G38800 AT2G39080AT2G45315 AT2G45510 AT2G47485 AT3G01150AT3G14130 AT3G18140 AT3G26360 AT3G26690AT3G56950 AT3G57090 AT3G57580 AT3G62810AT4G02550 AT4G03340 AT4G14365 AT4G16060AT4G18070 AT4G24100 AT4G26100 AT4G28830AT4G29040 AT4G30560 AT4G31430 AT4G33890AT4G36515…
TCAGAG	81	14159	56/145	10926/34292	0.0155	AT1G01440 AT1G08830 AT1G11755 AT1G15800AT1G33970 AT1G61970 AT1G63260 AT1G69450AT1G71800 AT1G76180 AT2G15910 AT2G20930AT2G33510 AT2G33820 AT2G38800 AT2G39080AT2G45315 AT2G45510 AT2G47485 AT3G01150AT3G14130 AT3G18140 AT3G26360 AT3G26690AT3G56950 AT3G57090 AT3G57580 AT3G62810AT4G02550 AT4G03340 AT4G14365 AT4G16060AT4G18070 AT4G24100 AT4G26100 AT4G28830AT4G29040 AT4G30560 AT4G31430 AT4G33890AT4G36515…
AAGGTA	54	16701	45/145	13009/34292	0.0158	AT1G01440 AT1G12310 AT1G15800 AT1G35516AT1G54830 AT1G55830 AT1G63260 AT1G76620AT1G77350 AT2G03470 AT2G23560 AT2G25520AT2G27200 AT2G30330 AT2G39080 AT2G42160AT2G45315 AT3G07273 AT3G14130 AT3G25840AT3G26360 AT3G32940 AT3G47590 AT3G53030AT4G16060 AT4G24100 AT4G26210 AT4G28830AT4G30560 AT4G31670 AT4G33890 AT4G36450AT4G36515 AT4G38270 AT4G38545 AT4G40060AT4G40065 AT5G12230 AT5G16950 AT5G22080AT5G39450…
TACCTT	54	16701	45/145	13009/34292	0.0158	AT1G01440 AT1G12310 AT1G15800 AT1G35516AT1G54830 AT1G55830 AT1G63260 AT1G76620AT1G77350 AT2G03470 AT2G23560 AT2G25520AT2G27200 AT2G30330 AT2G39080 AT2G42160AT2G45315 AT3G07273 AT3G14130 AT3G25840AT3G26360 AT3G32940 AT3G47590 AT3G53030AT4G16060 AT4G24100 AT4G26210 AT4G28830AT4G30560 AT4G31670 AT4G33890 AT4G36450AT4G36515 AT4G38270 AT4G38545 AT4G40060AT4G40065 AT5G12230 AT5G16950 AT5G22080AT5G39450…
CCTACC	10	4542	10/145	4128/34292	0.0159	AT1G19430 AT1G35516 AT1G61970 AT2G28430AT2G33120 AT3G32940 AT3G50520 AT3G57320AT5G01610 AT5G19430
GGTAGG	10	4542	10/145	4128/34292	0.0159	AT1G19430 AT1G35516 AT1G61970 AT2G28430AT2G33120 AT3G32940 AT3G50520 AT3G57320AT5G01610 AT5G19430
AGCTTG	85	15475	58/145	11406/34292	0.016	AT1G08830 AT1G11755 AT1G14510 AT1G28960AT1G35516 AT1G54830 AT1G69980 AT1G76180AT1G77350 AT2G15910 AT2G20930 AT2G22430AT2G30330 AT2G33120 AT2G39080 AT2G45315AT2G45510 AT3G07273 AT3G11810 AT3G13360AT3G15650 AT3G18140 AT3G19150 AT3G25840AT3G26360 AT3G26690 AT3G46180 AT3G50845AT3G53030 AT3G57580 AT3G59090 AT3G62810AT4G01335 AT4G04960 AT4G16060 AT4G18070AT4G24100 AT4G31670 AT4G32120 AT4G32240AT4G33890…
CAAGCT	85	15475	58/145	11406/34292	0.016	AT1G08830 AT1G11755 AT1G14510 AT1G28960AT1G35516 AT1G54830 AT1G69980 AT1G76180AT1G77350 AT2G15910 AT2G20930 AT2G22430AT2G30330 AT2G33120 AT2G39080 AT2G45315AT2G45510 AT3G07273 AT3G11810 AT3G13360AT3G15650 AT3G18140 AT3G19150 AT3G25840AT3G26360 AT3G26690 AT3G46180 AT3G50845AT3G53030 AT3G57580 AT3G59090 AT3G62810AT4G01335 AT4G04960 AT4G16060 AT4G18070AT4G24100 AT4G31670 AT4G32120 AT4G32240AT4G33890…
CCGACC	23	4248	23/145	3698/34292	0.0161	AT1G23140 AT1G55080 AT1G61780 AT1G64190AT1G69450 AT1G75750 AT2G20930 AT2G44770AT2G46700 AT3G19150 AT3G57320 AT3G59090AT4G01335 AT4G02550 AT4G09630 AT4G18070AT4G37830 AT4G37920 AT4G38270 AT5G04750AT5G12230 AT5G15880 AT5G38360
GGTCGG	23	4248	23/145	3698/34292	0.0161	AT1G23140 AT1G55080 AT1G61780 AT1G64190AT1G69450 AT1G75750 AT2G20930 AT2G44770AT2G46700 AT3G19150 AT3G57320 AT3G59090AT4G01335 AT4G02550 AT4G09630 AT4G18070AT4G37830 AT4G37920 AT4G38270 AT5G04750AT5G12230 AT5G15880 AT5G38360
TAATCA	192	39246	105/145	22520/34292	0.0162	AT1G01440 AT1G08830 AT1G11755 AT1G12310AT1G14510 AT1G15800 AT1G19430 AT1G23140AT1G28490 AT1G28960 AT1G33970 AT1G35516AT1G55590 AT1G55830 AT1G64190 AT1G69450AT1G69980 AT1G71800 AT1G75750 AT1G76180AT1G76620 AT1G77350 AT2G02060 AT2G03470AT2G13800 AT2G15910 AT2G22430 AT2G23560AT2G27200 AT2G28430 AT2G30330 AT2G31140AT2G33510 AT2G33820 AT2G34900 AT2G38800AT2G39080 AT2G44770 AT2G45510 AT2G45830AT2G46700…
TGATTA	192	39246	105/145	22520/34292	0.0162	AT1G01440 AT1G08830 AT1G11755 AT1G12310AT1G14510 AT1G15800 AT1G19430 AT1G23140AT1G28490 AT1G28960 AT1G33970 AT1G35516AT1G55590 AT1G55830 AT1G64190 AT1G69450AT1G69980 AT1G71800 AT1G75750 AT1G76180AT1G76620 AT1G77350 AT2G02060 AT2G03470AT2G13800 AT2G15910 AT2G22430 AT2G23560AT2G27200 AT2G28430 AT2G30330 AT2G31140AT2G33510 AT2G33820 AT2G34900 AT2G38800AT2G39080 AT2G44770 AT2G45510 AT2G45830AT2G46700…
ATTCGG	30	9006	22/145	7281/34292	0.0164	AT1G55080 AT1G55590 AT1G61780 AT1G71800AT1G75750 AT2G03470 AT2G27200 AT2G33510AT3G28910 AT3G32940 AT3G47590 AT3G57320AT3G62810 AT4G01335 AT4G04960 AT4G14365AT4G16060 AT4G26100 AT4G40065 AT5G56360AT5G59950 AT5G65520
CCGAAT	30	9006	22/145	7281/34292	0.0164	AT1G55080 AT1G55590 AT1G61780 AT1G71800AT1G75750 AT2G03470 AT2G27200 AT2G33510AT3G28910 AT3G32940 AT3G47590 AT3G57320AT3G62810 AT4G01335 AT4G04960 AT4G14365AT4G16060 AT4G26100 AT4G40065 AT5G56360AT5G59950 AT5G65520
GGTTTA	143	29996	89/145	18669/34292	0.0164	AT1G01440 AT1G07770 AT1G11755 AT1G15800AT1G28490 AT1G28960 AT1G33970 AT1G35516AT1G54830 AT1G55590 AT1G55830 AT1G64190AT1G69450 AT1G69980 AT1G71800 AT1G75750AT1G76180 AT1G77350 AT2G02060 AT2G03470AT2G15910 AT2G20930 AT2G23560 AT2G27200AT2G31140 AT2G33120 AT2G33510 AT2G34900AT2G38800 AT2G39080 AT2G45315 AT2G45510AT2G45830 AT2G46700 AT2G47485 AT3G01150AT3G12650 AT3G12710 AT3G13360 AT3G14130AT3G15650…
TAAACC	143	29996	89/145	18669/34292	0.0164	AT1G01440 AT1G07770 AT1G11755 AT1G15800AT1G28490 AT1G28960 AT1G33970 AT1G35516AT1G54830 AT1G55590 AT1G55830 AT1G64190AT1G69450 AT1G69980 AT1G71800 AT1G75750AT1G76180 AT1G77350 AT2G02060 AT2G03470AT2G15910 AT2G20930 AT2G23560 AT2G27200AT2G31140 AT2G33120 AT2G33510 AT2G34900AT2G38800 AT2G39080 AT2G45315 AT2G45510AT2G45830 AT2G46700 AT2G47485 AT3G01150AT3G12650 AT3G12710 AT3G13360 AT3G14130AT3G15650…
AGCTAT	48	15083	39/145	11517/34292	0.0165	AT1G01440 AT1G14510 AT1G28960 AT1G33970AT1G54830 AT1G55590 AT1G64190 AT1G69450AT1G69980 AT1G77350 AT2G02060 AT2G22430AT2G25520 AT2G31140 AT2G45315 AT3G05800AT3G07273 AT3G12650 AT3G19150 AT3G26690AT3G32940 AT3G46180 AT3G56950 AT3G57320AT4G03340 AT4G14130 AT4G16060 AT4G26210AT4G30560 AT4G32120 AT4G33890 AT4G36515AT4G40065 AT5G04260 AT5G14620 AT5G16950AT5G19430 AT5G46850 AT5G58960
ATAGCT	48	15083	39/145	11517/34292	0.0165	AT1G01440 AT1G14510 AT1G28960 AT1G33970AT1G54830 AT1G55590 AT1G64190 AT1G69450AT1G69980 AT1G77350 AT2G02060 AT2G22430AT2G25520 AT2G31140 AT2G45315 AT3G05800AT3G07273 AT3G12650 AT3G19150 AT3G26690AT3G32940 AT3G46180 AT3G56950 AT3G57320AT4G03340 AT4G14130 AT4G16060 AT4G26210AT4G30560 AT4G32120 AT4G33890 AT4G36515AT4G40065 AT5G04260 AT5G14620 AT5G16950AT5G19430 AT5G46850 AT5G58960
GGTGAC	38	6892	34/145	6052/34292	0.0165	AT1G01440 AT1G07770 AT1G08830 AT1G11755AT1G15800 AT1G19430 AT1G28490 AT1G55590AT1G63260 AT2G03470 AT2G15910 AT2G28430AT2G30330 AT2G33120 AT2G45830 AT2G46700AT3G12650 AT3G12710 AT3G18140 AT3G26360AT3G32940 AT3G46180 AT3G50845 AT4G02550AT4G04960 AT4G27900 AT4G32240 AT4G37830AT4G37920 AT4G38270 AT4G40060 AT4G40065AT5G22080 AT5G58960
GTCACC	38	6892	34/145	6052/34292	0.0165	AT1G01440 AT1G07770 AT1G08830 AT1G11755AT1G15800 AT1G19430 AT1G28490 AT1G55590AT1G63260 AT2G03470 AT2G15910 AT2G28430AT2G30330 AT2G33120 AT2G45830 AT2G46700AT3G12650 AT3G12710 AT3G18140 AT3G26360AT3G32940 AT3G46180 AT3G50845 AT4G02550AT4G04960 AT4G27900 AT4G32240 AT4G37830AT4G37920 AT4G38270 AT4G40060 AT4G40065AT5G22080 AT5G58960
AGGTCC	13	5138	12/145	4649/34292	0.0167	AT1G55830 AT1G71800 AT2G47485 AT3G01150AT4G27900 AT4G30560 AT4G33890 AT5G18850AT5G38360 AT5G39450 AT5G46850 AT5G49550
GGACCT	13	5138	12/145	4649/34292	0.0167	AT1G55830 AT1G71800 AT2G47485 AT3G01150AT4G27900 AT4G30560 AT4G33890 AT5G18850AT5G38360 AT5G39450 AT5G46850 AT5G49550
AACTAA	177	46926	94/145	24434/34292	0.017	AT1G01440 AT1G08830 AT1G11755 AT1G12310AT1G15800 AT1G28490 AT1G28960 AT1G33970AT1G55080 AT1G55830 AT1G61780 AT1G61970AT1G63260 AT1G71800 AT1G75750 AT1G76180AT2G03470 AT2G13800 AT2G15910 AT2G22430AT2G25520 AT2G27200 AT2G28430 AT2G30330AT2G31140 AT2G33510 AT2G33820 AT2G34900AT2G38800 AT2G39080 AT2G42160 AT2G44770AT2G45315 AT2G45510 AT2G45830 AT2G46700AT2G47485 AT3G01150 AT3G05800 AT3G11810AT3G12710…
ATGCAC	28	9133	24/145	7765/34292	0.017	AT1G12310 AT1G15800 AT1G61780 AT1G76180AT2G02060 AT2G23560 AT2G44770 AT3G01150AT3G12650 AT3G53840 AT3G59090 AT4G03340AT4G09630 AT4G28830 AT4G33890 AT4G36450AT4G37830 AT4G38270 AT5G01610 AT5G18800AT5G41370 AT5G49550 AT5G63905 AT5G65520
CCGTAA	18	6862	17/145	5968/34292	0.017	AT1G07770 AT1G10070 AT1G19430 AT1G23140AT1G54830 AT1G61970 AT2G33820 AT2G34900AT3G26360 AT4G04960 AT4G26210 AT5G18800AT5G19430 AT5G38360 AT5G50780 AT5G56360AT5G57000
GTGCAT	28	9133	24/145	7765/34292	0.017	AT1G12310 AT1G15800 AT1G61780 AT1G76180AT2G02060 AT2G23560 AT2G44770 AT3G01150AT3G12650 AT3G53840 AT3G59090 AT4G03340AT4G09630 AT4G28830 AT4G33890 AT4G36450AT4G37830 AT4G38270 AT5G01610 AT5G18800AT5G41370 AT5G49550 AT5G63905 AT5G65520
TTACGG	18	6862	17/145	5968/34292	0.017	AT1G07770 AT1G10070 AT1G19430 AT1G23140AT1G54830 AT1G61970 AT2G33820 AT2G34900AT3G26360 AT4G04960 AT4G26210 AT5G18800AT5G19430 AT5G38360 AT5G50780 AT5G56360AT5G57000
TTAGTT	177	46926	94/145	24434/34292	0.017	AT1G01440 AT1G08830 AT1G11755 AT1G12310AT1G15800 AT1G28490 AT1G28960 AT1G33970AT1G55080 AT1G55830 AT1G61780 AT1G61970AT1G63260 AT1G71800 AT1G75750 AT1G76180AT2G03470 AT2G13800 AT2G15910 AT2G22430AT2G25520 AT2G27200 AT2G28430 AT2G30330AT2G31140 AT2G33510 AT2G33820 AT2G34900AT2G38800 AT2G39080 AT2G42160 AT2G44770AT2G45315 AT2G45510 AT2G45830 AT2G46700AT2G47485 AT3G01150 AT3G05800 AT3G11810AT3G12710…
GTCGCA	24	3807	22/145	3525/34292	0.0174	AT1G11755 AT1G23140 AT1G33970 AT1G55830AT1G71800 AT2G25520 AT2G46700 AT3G50845AT3G56950 AT4G04960 AT4G18070 AT4G32120AT4G39550 AT5G04260 AT5G07470 AT5G16950AT5G18850 AT5G38360 AT5G49550 AT5G56360AT5G58960 AT5G65520
TGCGAC	24	3807	22/145	3525/34292	0.0174	AT1G11755 AT1G23140 AT1G33970 AT1G55830AT1G71800 AT2G25520 AT2G46700 AT3G50845AT3G56950 AT4G04960 AT4G18070 AT4G32120AT4G39550 AT5G04260 AT5G07470 AT5G16950AT5G18850 AT5G38360 AT5G49550 AT5G56360AT5G58960 AT5G65520
CAAAAG	167	43192	93/145	24187/34292	0.0175	AT1G01440 AT1G10070 AT1G11755 AT1G12310AT1G14510 AT1G19430 AT1G23140 AT1G33970AT1G54830 AT1G55080 AT1G55590 AT1G55830AT1G61780 AT1G61970 AT1G63260 AT1G64190AT1G71800 AT1G75750 AT1G76180 AT2G02060AT2G03470 AT2G15910 AT2G22430 AT2G23560AT2G25520 AT2G27200 AT2G31140 AT2G33510AT2G33820 AT2G34900 AT2G38800 AT2G39080AT2G42160 AT2G44770 AT2G45830 AT2G46700AT2G47485 AT3G05800 AT3G07273 AT3G12710AT3G15650…
CACCAG	25	7299	18/145	6211/34292	0.0175	AT1G11755 AT1G33970 AT1G55080 AT1G61780AT1G63260 AT1G69980 AT1G71800 AT2G25520AT2G44770 AT3G11810 AT3G14130 AT3G57580AT4G14365 AT4G16060 AT4G40065 AT5G07470AT5G18850 AT5G63905
CTGGTG	25	7299	18/145	6211/34292	0.0175	AT1G11755 AT1G33970 AT1G55080 AT1G61780AT1G63260 AT1G69980 AT1G71800 AT2G25520AT2G44770 AT3G11810 AT3G14130 AT3G57580AT4G14365 AT4G16060 AT4G40065 AT5G07470AT5G18850 AT5G63905
CTTTTG	167	43192	93/145	24187/34292	0.0175	AT1G01440 AT1G10070 AT1G11755 AT1G12310AT1G14510 AT1G19430 AT1G23140 AT1G33970AT1G54830 AT1G55080 AT1G55590 AT1G55830AT1G61780 AT1G61970 AT1G63260 AT1G64190AT1G71800 AT1G75750 AT1G76180 AT2G02060AT2G03470 AT2G15910 AT2G22430 AT2G23560AT2G25520 AT2G27200 AT2G31140 AT2G33510AT2G33820 AT2G34900 AT2G38800 AT2G39080AT2G42160 AT2G44770 AT2G45830 AT2G46700AT2G47485 AT3G05800 AT3G07273 AT3G12710AT3G15650…
ACTTCT	93	24925	64/145	17436/34292	0.018	AT1G08830 AT1G11755 AT1G14510 AT1G28490AT1G33970 AT1G54830 AT1G55080 AT1G55590AT1G61780 AT1G61970 AT1G69450 AT1G69980AT1G75750 AT1G76620 AT1G77350 AT2G02060AT2G15910 AT2G20930 AT2G22430 AT2G23560AT2G28430 AT2G30330 AT2G31140 AT2G33120AT2G33820 AT2G34900 AT2G38800 AT2G45315AT2G45510 AT2G46700 AT3G05800 AT3G12710AT3G13360 AT3G28910 AT3G46180 AT3G47590AT3G50520 AT3G50845 AT3G53840 AT3G57090AT3G57580…
AGAAGT	93	24925	64/145	17436/34292	0.018	AT1G08830 AT1G11755 AT1G14510 AT1G28490AT1G33970 AT1G54830 AT1G55080 AT1G55590AT1G61780 AT1G61970 AT1G69450 AT1G69980AT1G75750 AT1G76620 AT1G77350 AT2G02060AT2G15910 AT2G20930 AT2G22430 AT2G23560AT2G28430 AT2G30330 AT2G31140 AT2G33120AT2G33820 AT2G34900 AT2G38800 AT2G45315AT2G45510 AT2G46700 AT3G05800 AT3G12710AT3G13360 AT3G28910 AT3G46180 AT3G47590AT3G50520 AT3G50845 AT3G53840 AT3G57090AT3G57580…
ATCATA	154	39688	86/145	22562/34292	0.018	AT1G01440 AT1G07770 AT1G10070 AT1G12310AT1G15800 AT1G23140 AT1G28490 AT1G28960AT1G35516 AT1G61970 AT1G63260 AT1G64190AT1G69450 AT1G69980 AT1G75750 AT1G76620AT2G03470 AT2G15910 AT2G27200 AT2G30330AT2G33820 AT2G34900 AT2G38800 AT2G39080AT2G42160 AT2G44770 AT2G45830 AT2G46700AT2G47485 AT3G05800 AT3G11810 AT3G13360AT3G15650 AT3G18140 AT3G19150 AT3G25840AT3G26690 AT3G28910 AT3G32940 AT3G45290AT3G50520…
TATGAT	154	39688	86/145	22562/34292	0.018	AT1G01440 AT1G07770 AT1G10070 AT1G12310AT1G15800 AT1G23140 AT1G28490 AT1G28960AT1G35516 AT1G61970 AT1G63260 AT1G64190AT1G69450 AT1G69980 AT1G75750 AT1G76620AT2G03470 AT2G15910 AT2G27200 AT2G30330AT2G33820 AT2G34900 AT2G38800 AT2G39080AT2G42160 AT2G44770 AT2G45830 AT2G46700AT2G47485 AT3G05800 AT3G11810 AT3G13360AT3G15650 AT3G18140 AT3G19150 AT3G25840AT3G26690 AT3G28910 AT3G32940 AT3G45290AT3G50520…
AGCATA	51	15038	41/145	11929/34292	0.0181	AT1G19430 AT1G23140 AT1G35516 AT1G55080AT1G61970 AT1G63260 AT1G71800 AT1G75750AT2G02060 AT2G28430 AT2G39080 AT2G45315AT2G47485 AT3G01150 AT3G05800 AT3G15650AT3G19150 AT3G57320 AT4G02550 AT4G03340AT4G04960 AT4G09630 AT4G26100 AT4G27900AT4G30270 AT4G31670 AT4G36450 AT4G37920AT4G38270 AT4G38545 AT4G40060 AT4G40065AT5G07470 AT5G08535 AT5G14620 AT5G15880AT5G38360 AT5G46850 AT5G57000 AT5G63905AT5G65520
TATGCT	51	15038	41/145	11929/34292	0.0181	AT1G19430 AT1G23140 AT1G35516 AT1G55080AT1G61970 AT1G63260 AT1G71800 AT1G75750AT2G02060 AT2G28430 AT2G39080 AT2G45315AT2G47485 AT3G01150 AT3G05800 AT3G15650AT3G19150 AT3G57320 AT4G02550 AT4G03340AT4G04960 AT4G09630 AT4G26100 AT4G27900AT4G30270 AT4G31670 AT4G36450 AT4G37920AT4G38270 AT4G38545 AT4G40060 AT4G40065AT5G07470 AT5G08535 AT5G14620 AT5G15880AT5G38360 AT5G46850 AT5G57000 AT5G63905AT5G65520
CACTTC	43	13619	37/145	10943/34292	0.0183	AT1G01440 AT1G08830 AT1G23140 AT1G35516AT1G55080 AT1G55590 AT1G61970 AT1G69980AT2G31140 AT2G33120 AT2G33820 AT2G34900AT2G45315 AT2G45510 AT3G11810 AT3G12650AT3G45290 AT3G50845 AT3G57090 AT3G57580AT3G62810 AT4G01335 AT4G03340 AT4G18070AT4G24100 AT4G33890 AT4G36515 AT4G37830AT4G38545 AT4G39550 AT5G04260 AT5G07470AT5G08535 AT5G14620 AT5G16950 AT5G18800AT5G41860
GAAGTG	43	13619	37/145	10943/34292	0.0183	AT1G01440 AT1G08830 AT1G23140 AT1G35516AT1G55080 AT1G55590 AT1G61970 AT1G69980AT2G31140 AT2G33120 AT2G33820 AT2G34900AT2G45315 AT2G45510 AT3G11810 AT3G12650AT3G45290 AT3G50845 AT3G57090 AT3G57580AT3G62810 AT4G01335 AT4G03340 AT4G18070AT4G24100 AT4G33890 AT4G36515 AT4G37830AT4G38545 AT4G39550 AT5G04260 AT5G07470AT5G08535 AT5G14620 AT5G16950 AT5G18800AT5G41860
CAATTG	62	22012	30/145	9213/34292	0.0184	AT1G12310 AT1G33970 AT1G35516 AT1G55080AT1G61970 AT1G69450 AT1G75750 AT1G77350AT2G13800 AT2G23560 AT2G27200 AT2G28430AT2G33820 AT2G34900 AT2G38800 AT2G44770AT3G01150 AT3G11810 AT3G12650 AT3G12710AT3G19150 AT4G03340 AT4G04960 AT4G24100AT4G32120 AT4G38270 AT4G38545 AT5G01610AT5G22080 AT5G41860
TGTGAA	145	30210	93/145	19730/34292	0.0185	AT1G10070 AT1G11755 AT1G12310 AT1G14510AT1G15800 AT1G23140 AT1G28960 AT1G33970AT1G35516 AT1G54830 AT1G55080 AT1G55830AT1G61970 AT1G63260 AT1G64190 AT1G69980AT1G71800 AT1G75750 AT1G76180 AT1G76620AT1G77350 AT2G13800 AT2G15910 AT2G20930AT2G23560 AT2G27200 AT2G28430 AT2G30330AT2G31140 AT2G33120 AT2G33510 AT2G33820AT2G38800 AT2G39080 AT2G42160 AT2G44770AT2G45315 AT2G45510 AT2G45830 AT2G46700AT3G01150…
TTCACA	145	30210	93/145	19730/34292	0.0185	AT1G10070 AT1G11755 AT1G12310 AT1G14510AT1G15800 AT1G23140 AT1G28960 AT1G33970AT1G35516 AT1G54830 AT1G55080 AT1G55830AT1G61970 AT1G63260 AT1G64190 AT1G69980AT1G71800 AT1G75750 AT1G76180 AT1G76620AT1G77350 AT2G13800 AT2G15910 AT2G20930AT2G23560 AT2G27200 AT2G28430 AT2G30330AT2G31140 AT2G33120 AT2G33510 AT2G33820AT2G38800 AT2G39080 AT2G42160 AT2G44770AT2G45315 AT2G45510 AT2G45830 AT2G46700AT3G01150…
AGTGTG	45	11962	33/145	9948/34292	0.0186	AT1G01440 AT1G07770 AT1G10070 AT1G28490AT1G33970 AT1G54830 AT1G55830 AT1G64190AT2G22430 AT2G23560 AT2G28430 AT2G33820AT2G39080 AT2G45510 AT3G01150 AT3G12650AT3G13360 AT3G47590 AT3G53030 AT3G59090AT3G62810 AT4G01335 AT4G04960 AT4G14130AT4G28830 AT4G39550 AT5G14620 AT5G16000AT5G16950 AT5G19430 AT5G39450 AT5G46850AT5G49550
CACACT	45	11962	33/145	9948/34292	0.0186	AT1G01440 AT1G07770 AT1G10070 AT1G28490AT1G33970 AT1G54830 AT1G55830 AT1G64190AT2G22430 AT2G23560 AT2G28430 AT2G33820AT2G39080 AT2G45510 AT3G01150 AT3G12650AT3G13360 AT3G47590 AT3G53030 AT3G59090AT3G62810 AT4G01335 AT4G04960 AT4G14130AT4G28830 AT4G39550 AT5G14620 AT5G16000AT5G16950 AT5G19430 AT5G39450 AT5G46850AT5G49550
ACGTGA	51	10267	43/145	8124/34292	0.0187	AT1G08830 AT1G11755 AT1G14510 AT1G19430AT1G23140 AT1G28490 AT1G28960 AT1G55080AT1G55590 AT1G61780 AT1G63260 AT1G69450AT1G76180 AT2G02060 AT2G15910 AT2G27200AT2G28430 AT2G33120 AT2G33510 AT2G42160AT2G44770 AT2G45315 AT2G46700 AT2G47485AT3G05800 AT3G19150 AT3G26690 AT3G50520AT3G50845 AT3G53840 AT3G57320 AT4G30270AT4G30560 AT4G31670 AT4G37920 AT4G38270AT5G12230 AT5G14620 AT5G18850 AT5G41370AT5G49550…
AGGACA	29	9934	27/145	8455/34292	0.0187	AT1G07770 AT1G19430 AT1G55590 AT1G69450AT1G75750 AT1G76180 AT1G77350 AT2G20930AT2G46700 AT3G11810 AT3G12710 AT3G18140AT3G25840 AT3G26360 AT3G57090 AT4G09630AT4G14130 AT4G18070 AT4G27900 AT4G28830AT4G38270 AT5G01610 AT5G15880 AT5G18800AT5G38360 AT5G41240 AT5G56360
CCGGGA	8	3344	6/145	2922/34292	0.0187	AT3G53030 AT4G28830 AT4G30560 AT4G38270AT5G07470 AT5G18850
TCACGT	51	10267	43/145	8124/34292	0.0187	AT1G08830 AT1G11755 AT1G14510 AT1G19430AT1G23140 AT1G28490 AT1G28960 AT1G55080AT1G55590 AT1G61780 AT1G63260 AT1G69450AT1G76180 AT2G02060 AT2G15910 AT2G27200AT2G28430 AT2G33120 AT2G33510 AT2G42160AT2G44770 AT2G45315 AT2G46700 AT2G47485AT3G05800 AT3G19150 AT3G26690 AT3G50520AT3G50845 AT3G53840 AT3G57320 AT4G30270AT4G30560 AT4G31670 AT4G37920 AT4G38270AT5G12230 AT5G14620 AT5G18850 AT5G41370AT5G49550…
TCCCGG	8	3344	6/145	2922/34292	0.0187	AT3G53030 AT4G28830 AT4G30560 AT4G38270AT5G07470 AT5G18850
TGTCCT	29	9934	27/145	8455/34292	0.0187	AT1G07770 AT1G19430 AT1G55590 AT1G69450AT1G75750 AT1G76180 AT1G77350 AT2G20930AT2G46700 AT3G11810 AT3G12710 AT3G18140AT3G25840 AT3G26360 AT3G57090 AT4G09630AT4G14130 AT4G18070 AT4G27900 AT4G28830AT4G38270 AT5G01610 AT5G15880 AT5G18800AT5G38360 AT5G41240 AT5G56360
TTAGAA	167	39824	106/145	22882/34292	0.0188	AT1G07770 AT1G08830 AT1G10070 AT1G12310AT1G14510 AT1G19430 AT1G23140 AT1G28490AT1G28960 AT1G54830 AT1G55590 AT1G61970AT1G63260 AT1G64190 AT1G69450 AT1G69980AT1G71800 AT1G76180 AT1G76620 AT2G02060AT2G03470 AT2G13800 AT2G15910 AT2G20930AT2G22430 AT2G23560 AT2G27200 AT2G33120AT2G33510 AT2G33820 AT2G34900 AT2G38800AT2G39080 AT2G42160 AT2G44770 AT2G45315AT2G45510 AT2G45830 AT2G46700 AT3G01150AT3G05800…
TTCTAA	167	39824	106/145	22882/34292	0.0188	AT1G07770 AT1G08830 AT1G10070 AT1G12310AT1G14510 AT1G19430 AT1G23140 AT1G28490AT1G28960 AT1G54830 AT1G55590 AT1G61970AT1G63260 AT1G64190 AT1G69450 AT1G69980AT1G71800 AT1G76180 AT1G76620 AT2G02060AT2G03470 AT2G13800 AT2G15910 AT2G20930AT2G22430 AT2G23560 AT2G27200 AT2G33120AT2G33510 AT2G33820 AT2G34900 AT2G38800AT2G39080 AT2G42160 AT2G44770 AT2G45315AT2G45510 AT2G45830 AT2G46700 AT3G01150AT3G05800…
AGCCCA	63	13057	48/145	9257/34292	0.0189	AT1G01440 AT1G07770 AT1G11755 AT1G19430AT1G23140 AT1G28490 AT1G33970 AT1G55590AT1G64190 AT1G69980 AT1G76620 AT2G02060AT2G28430 AT2G34900 AT2G42160 AT2G45315AT2G45510 AT2G45830 AT2G46700 AT3G01150AT3G12650 AT3G13360 AT3G15650 AT3G28910AT3G46180 AT3G47590 AT3G53030 AT4G02550AT4G16060 AT4G26210 AT4G28830 AT4G29040AT4G30560 AT4G31430 AT4G32240 AT4G37830AT4G38270 AT4G40060 AT5G04750 AT5G12230AT5G15880…
TGGGCT	63	13057	48/145	9257/34292	0.0189	AT1G01440 AT1G07770 AT1G11755 AT1G19430AT1G23140 AT1G28490 AT1G33970 AT1G55590AT1G64190 AT1G69980 AT1G76620 AT2G02060AT2G28430 AT2G34900 AT2G42160 AT2G45315AT2G45510 AT2G45830 AT2G46700 AT3G01150AT3G12650 AT3G13360 AT3G15650 AT3G28910AT3G46180 AT3G47590 AT3G53030 AT4G02550AT4G16060 AT4G26210 AT4G28830 AT4G29040AT4G30560 AT4G31430 AT4G32240 AT4G37830AT4G38270 AT4G40060 AT5G04750 AT5G12230AT5G15880…
GAGATA	70	22795	59/145	16206/34292	0.019	AT1G01440 AT1G08830 AT1G10070 AT1G12310AT1G14510 AT1G28490 AT1G33970 AT1G55830AT1G61780 AT1G61970 AT1G63260 AT1G69450AT1G71800 AT1G76620 AT1G77350 AT2G13800AT2G20930 AT2G22430 AT2G33120 AT2G39080AT2G46700 AT2G47485 AT3G12710 AT3G14130AT3G15650 AT3G18140 AT3G19150 AT3G25840AT3G26360 AT3G26690 AT3G28910 AT3G45290AT3G47590 AT3G53840 AT3G57580 AT3G59090AT4G03340 AT4G09630 AT4G16060 AT4G18070AT4G30270…
TATCTC	70	22795	59/145	16206/34292	0.019	AT1G01440 AT1G08830 AT1G10070 AT1G12310AT1G14510 AT1G28490 AT1G33970 AT1G55830AT1G61780 AT1G61970 AT1G63260 AT1G69450AT1G71800 AT1G76620 AT1G77350 AT2G13800AT2G20930 AT2G22430 AT2G33120 AT2G39080AT2G46700 AT2G47485 AT3G12710 AT3G14130AT3G15650 AT3G18140 AT3G19150 AT3G25840AT3G26360 AT3G26690 AT3G28910 AT3G45290AT3G47590 AT3G53840 AT3G57580 AT3G59090AT4G03340 AT4G09630 AT4G16060 AT4G18070AT4G30270…
AAAGGT	78	23692	62/145	16907/34292	0.0192	AT1G08830 AT1G12310 AT1G15800 AT1G19430AT1G28960 AT1G33970 AT1G54830 AT1G55590AT1G55830 AT1G61970 AT1G63260 AT1G69980AT1G76620 AT1G77350 AT2G02060 AT2G03470AT2G22430 AT2G23560 AT2G27200 AT2G30330AT2G33120 AT2G34900 AT2G38800 AT2G45315AT2G45510 AT2G45830 AT3G01150 AT3G12650AT3G12710 AT3G14130 AT3G19150 AT3G25840AT3G50845 AT3G56950 AT3G57580 AT3G62810AT4G03340 AT4G04960 AT4G13270 AT4G24100AT4G26100…
ACCTTT	78	23692	62/145	16907/34292	0.0192	AT1G08830 AT1G12310 AT1G15800 AT1G19430AT1G28960 AT1G33970 AT1G54830 AT1G55590AT1G55830 AT1G61970 AT1G63260 AT1G69980AT1G76620 AT1G77350 AT2G02060 AT2G03470AT2G22430 AT2G23560 AT2G27200 AT2G30330AT2G33120 AT2G34900 AT2G38800 AT2G45315AT2G45510 AT2G45830 AT3G01150 AT3G12650AT3G12710 AT3G14130 AT3G19150 AT3G25840AT3G50845 AT3G56950 AT3G57580 AT3G62810AT4G03340 AT4G04960 AT4G13270 AT4G24100AT4G26100…
ACCTTG	37	11056	30/145	9176/34292	0.0194	AT1G01440 AT1G61780 AT1G64190 AT1G69980AT2G20930 AT2G33820 AT2G39080 AT2G42160AT2G45315 AT2G46700 AT3G50845 AT3G53840AT3G57580 AT4G01335 AT4G04960 AT4G26210AT4G30560 AT4G31430 AT4G31670 AT4G32120AT4G37920 AT4G38270 AT4G38545 AT5G14620AT5G16950 AT5G18800 AT5G22080 AT5G41370AT5G41860 AT5G59950
CAAGGT	37	11056	30/145	9176/34292	0.0194	AT1G01440 AT1G61780 AT1G64190 AT1G69980AT2G20930 AT2G33820 AT2G39080 AT2G42160AT2G45315 AT2G46700 AT3G50845 AT3G53840AT3G57580 AT4G01335 AT4G04960 AT4G26210AT4G30560 AT4G31430 AT4G31670 AT4G32120AT4G37920 AT4G38270 AT4G38545 AT5G14620AT5G16950 AT5G18800 AT5G22080 AT5G41370AT5G41860 AT5G59950
AGTTGA	92	25423	65/145	17597/34292	0.0196	AT1G11755 AT1G12310 AT1G19430 AT1G23140AT1G33970 AT1G54830 AT1G55590 AT1G55830AT1G61780 AT1G61970 AT1G63260 AT1G64190AT1G69450 AT1G75750 AT1G76620 AT2G03470AT2G13800 AT2G15910 AT2G33120 AT2G33510AT2G44770 AT2G45315 AT2G45510 AT2G46700AT3G05800 AT3G07273 AT3G13360 AT3G14130AT3G15650 AT3G25840 AT3G32940 AT3G53030AT3G57580 AT3G62810 AT4G02550 AT4G03340AT4G04960 AT4G13270 AT4G14365 AT4G16060AT4G24100…
ATGGCA	56	10771	47/145	9062/34292	0.0196	AT1G01440 AT1G07770 AT1G12310 AT1G15800AT1G19430 AT1G23140 AT1G28960 AT1G54830AT1G55080 AT1G71800 AT1G76180 AT1G76620AT2G28430 AT2G33820 AT2G34900 AT2G45315AT2G47485 AT3G11810 AT3G14130 AT3G25840AT3G26360 AT3G32940 AT3G46180 AT3G53030AT3G53840 AT3G56950 AT3G57320 AT3G59090AT3G62810 AT4G01335 AT4G18070 AT4G26100AT4G26210 AT4G29040 AT4G31430 AT4G33890AT4G38545 AT4G40060 AT4G40065 AT5G01610AT5G08535…
TCAACT	92	25423	65/145	17597/34292	0.0196	AT1G11755 AT1G12310 AT1G19430 AT1G23140AT1G33970 AT1G54830 AT1G55590 AT1G55830AT1G61780 AT1G61970 AT1G63260 AT1G64190AT1G69450 AT1G75750 AT1G76620 AT2G03470AT2G13800 AT2G15910 AT2G33120 AT2G33510AT2G44770 AT2G45315 AT2G45510 AT2G46700AT3G05800 AT3G07273 AT3G13360 AT3G14130AT3G15650 AT3G25840 AT3G32940 AT3G53030AT3G57580 AT3G62810 AT4G02550 AT4G03340AT4G04960 AT4G13270 AT4G14365 AT4G16060AT4G24100…
TGCCAT	56	10771	47/145	9062/34292	0.0196	AT1G01440 AT1G07770 AT1G12310 AT1G15800AT1G19430 AT1G23140 AT1G28960 AT1G54830AT1G55080 AT1G71800 AT1G76180 AT1G76620AT2G28430 AT2G33820 AT2G34900 AT2G45315AT2G47485 AT3G11810 AT3G14130 AT3G25840AT3G26360 AT3G32940 AT3G46180 AT3G53030AT3G53840 AT3G56950 AT3G57320 AT3G59090AT3G62810 AT4G01335 AT4G18070 AT4G26100AT4G26210 AT4G29040 AT4G31430 AT4G33890AT4G38545 AT4G40060 AT4G40065 AT5G01610AT5G08535…
AACTAC	63	17783	48/145	13540/34292	0.0199	AT1G08830 AT1G10070 AT1G11755 AT1G12310AT1G14510 AT1G54830 AT1G69980 AT1G76180AT1G76620 AT2G02060 AT2G23560 AT2G25520AT2G28430 AT2G33510 AT2G34900 AT2G44770AT2G45830 AT2G47485 AT3G01150 AT3G14130AT3G15650 AT3G19150 AT3G28910 AT3G50520AT3G50845 AT3G57580 AT3G59090 AT4G01335AT4G02550 AT4G03340 AT4G14130 AT4G26100AT4G27900 AT4G31430 AT4G31670 AT4G36450AT4G38270 AT4G39550 AT5G01610 AT5G07470AT5G14620…
GCACAA	39	11605	32/145	9648/34292	0.0199	AT1G15800 AT1G28960 AT1G55080 AT1G61780AT1G69980 AT1G77350 AT2G02060 AT2G20930AT2G28430 AT2G30330 AT2G33820 AT2G38800AT2G45510 AT3G07273 AT3G26360 AT3G45290AT4G09630 AT4G14365 AT4G32120 AT4G32240AT4G36515 AT4G37830 AT4G40065 AT5G01610AT5G12230 AT5G16950 AT5G38360 AT5G41370AT5G41860 AT5G49550 AT5G58960 AT5G63905
GTAGTT	63	17783	48/145	13540/34292	0.0199	AT1G08830 AT1G10070 AT1G11755 AT1G12310AT1G14510 AT1G54830 AT1G69980 AT1G76180AT1G76620 AT2G02060 AT2G23560 AT2G25520AT2G28430 AT2G33510 AT2G34900 AT2G44770AT2G45830 AT2G47485 AT3G01150 AT3G14130AT3G15650 AT3G19150 AT3G28910 AT3G50520AT3G50845 AT3G57580 AT3G59090 AT4G01335AT4G02550 AT4G03340 AT4G14130 AT4G26100AT4G27900 AT4G31430 AT4G31670 AT4G36450AT4G38270 AT4G39550 AT5G01610 AT5G07470AT5G14620…
TTGTGC	39	11605	32/145	9648/34292	0.0199	AT1G15800 AT1G28960 AT1G55080 AT1G61780AT1G69980 AT1G77350 AT2G02060 AT2G20930AT2G28430 AT2G30330 AT2G33820 AT2G38800AT2G45510 AT3G07273 AT3G26360 AT3G45290AT4G09630 AT4G14365 AT4G32120 AT4G32240AT4G36515 AT4G37830 AT4G40065 AT5G01610AT5G12230 AT5G16950 AT5G38360 AT5G41370AT5G41860 AT5G49550 AT5G58960 AT5G63905
ATTCAC	106	21835	77/145	16008/34292	0.02	AT1G12310 AT1G14510 AT1G15800 AT1G23140AT1G28960 AT1G33970 AT1G35516 AT1G54830AT1G55080 AT1G55590 AT1G55830 AT1G61970AT1G63260 AT1G64190 AT1G69450 AT1G75750AT1G76180 AT1G77350 AT2G13800 AT2G22430AT2G25520 AT2G27200 AT2G30330 AT2G31140AT2G33120 AT2G33820 AT2G38800 AT2G39080AT2G44770 AT2G45315 AT2G45510 AT2G45830AT2G46700 AT2G47485 AT3G01150 AT3G11810AT3G12650 AT3G12710 AT3G13360 AT3G14130AT3G18140…
GTGAAT	106	21835	77/145	16008/34292	0.02	AT1G12310 AT1G14510 AT1G15800 AT1G23140AT1G28960 AT1G33970 AT1G35516 AT1G54830AT1G55080 AT1G55590 AT1G55830 AT1G61970AT1G63260 AT1G64190 AT1G69450 AT1G75750AT1G76180 AT1G77350 AT2G13800 AT2G22430AT2G25520 AT2G27200 AT2G30330 AT2G31140AT2G33120 AT2G33820 AT2G38800 AT2G39080AT2G44770 AT2G45315 AT2G45510 AT2G45830AT2G46700 AT2G47485 AT3G01150 AT3G11810AT3G12650 AT3G12710 AT3G13360 AT3G14130AT3G18140…
CAGTAC	33	5998	30/145	5299/34292	0.0201	AT1G54830 AT1G63260 AT1G76180 AT2G02060AT2G25520 AT2G30330 AT2G31140 AT2G44770AT3G01150 AT3G11810 AT3G12650 AT3G15650AT3G45290 AT3G50520 AT3G53840 AT3G57580AT4G14130 AT4G16060 AT4G18070 AT4G29040AT4G30560 AT4G33890 AT4G36515 AT4G37920AT5G18800 AT5G39450 AT5G41240 AT5G49550AT5G50780 AT5G58960
GGTTGA	55	14899	41/145	11840/34292	0.0201	AT1G07770 AT1G15800 AT1G28960 AT1G33970AT1G61780 AT1G63260 AT1G77350 AT2G30330AT2G33820 AT2G34900 AT2G38800 AT2G45315AT2G47485 AT3G07273 AT3G11810 AT3G12650AT3G19150 AT3G25840 AT3G26690 AT3G59090AT3G62810 AT4G01335 AT4G03340 AT4G04960AT4G13270 AT4G14365 AT4G18070 AT4G26100AT4G28830 AT4G30270 AT4G30560 AT4G37830AT4G38545 AT4G39550 AT4G40065 AT5G07470AT5G14620 AT5G15880 AT5G18800 AT5G56360AT5G59950
GTACTG	33	5998	30/145	5299/34292	0.0201	AT1G54830 AT1G63260 AT1G76180 AT2G02060AT2G25520 AT2G30330 AT2G31140 AT2G44770AT3G01150 AT3G11810 AT3G12650 AT3G15650AT3G45290 AT3G50520 AT3G53840 AT3G57580AT4G14130 AT4G16060 AT4G18070 AT4G29040AT4G30560 AT4G33890 AT4G36515 AT4G37920AT5G18800 AT5G39450 AT5G41240 AT5G49550AT5G50780 AT5G58960
TCAACC	55	14899	41/145	11840/34292	0.0201	AT1G07770 AT1G15800 AT1G28960 AT1G33970AT1G61780 AT1G63260 AT1G77350 AT2G30330AT2G33820 AT2G34900 AT2G38800 AT2G45315AT2G47485 AT3G07273 AT3G11810 AT3G12650AT3G19150 AT3G25840 AT3G26690 AT3G59090AT3G62810 AT4G01335 AT4G03340 AT4G04960AT4G13270 AT4G14365 AT4G18070 AT4G26100AT4G28830 AT4G30270 AT4G30560 AT4G37830AT4G38545 AT4G39550 AT4G40065 AT5G07470AT5G14620 AT5G15880 AT5G18800 AT5G56360AT5G59950
AAGCTA	77	20837	55/145	15198/34292	0.0202	AT1G01440 AT1G08830 AT1G11755 AT1G28960AT1G35516 AT1G54830 AT1G64190 AT1G69450AT1G71800 AT1G76620 AT1G77350 AT2G02060AT2G20930 AT2G22430 AT2G23560 AT2G25520AT2G28430 AT2G33120 AT2G34900 AT2G39080AT2G45510 AT3G05800 AT3G11810 AT3G12650AT3G19150 AT3G26360 AT3G45290 AT3G46180AT3G47590 AT3G57320 AT4G01335 AT4G02550AT4G03340 AT4G14130 AT4G14365 AT4G16060AT4G26210 AT4G28830 AT4G30560 AT4G32120AT4G33890…
TAGCTT	77	20837	55/145	15198/34292	0.0202	AT1G01440 AT1G08830 AT1G11755 AT1G28960AT1G35516 AT1G54830 AT1G64190 AT1G69450AT1G71800 AT1G76620 AT1G77350 AT2G02060AT2G20930 AT2G22430 AT2G23560 AT2G25520AT2G28430 AT2G33120 AT2G34900 AT2G39080AT2G45510 AT3G05800 AT3G11810 AT3G12650AT3G19150 AT3G26360 AT3G45290 AT3G46180AT3G47590 AT3G57320 AT4G01335 AT4G02550AT4G03340 AT4G14130 AT4G14365 AT4G16060AT4G26210 AT4G28830 AT4G30560 AT4G32120AT4G33890…
CCACTC	26	8625	23/145	7391/34292	0.0203	AT1G01440 AT1G11755 AT1G12310 AT1G28490AT1G69450 AT2G22430 AT2G23560 AT2G45510AT2G45830 AT3G12650 AT3G46180 AT4G01335AT4G18070 AT4G36515 AT4G37830 AT4G39550AT4G40060 AT5G08535 AT5G16000 AT5G18850AT5G19430 AT5G22080 AT5G58960
GAGTGG	26	8625	23/145	7391/34292	0.0203	AT1G01440 AT1G11755 AT1G12310 AT1G28490AT1G69450 AT2G22430 AT2G23560 AT2G45510AT2G45830 AT3G12650 AT3G46180 AT4G01335AT4G18070 AT4G36515 AT4G37830 AT4G39550AT4G40060 AT5G08535 AT5G16000 AT5G18850AT5G19430 AT5G22080 AT5G58960
GTCGGA	31	6121	30/145	5310/34292	0.0204	AT1G01440 AT1G10070 AT1G19430 AT1G33970AT1G64190 AT1G76180 AT2G42160 AT2G46700AT2G47485 AT3G13360 AT3G15650 AT3G19150AT3G50845 AT3G56950 AT3G57320 AT3G59090AT3G62810 AT4G01335 AT4G09630 AT4G14365AT4G36450 AT4G37920 AT4G38270 AT5G01610AT5G04260 AT5G04750 AT5G12230 AT5G14620AT5G19430 AT5G41860
TCCGAC	31	6121	30/145	5310/34292	0.0204	AT1G01440 AT1G10070 AT1G19430 AT1G33970AT1G64190 AT1G76180 AT2G42160 AT2G46700AT2G47485 AT3G13360 AT3G15650 AT3G19150AT3G50845 AT3G56950 AT3G57320 AT3G59090AT3G62810 AT4G01335 AT4G09630 AT4G14365AT4G36450 AT4G37920 AT4G38270 AT5G01610AT5G04260 AT5G04750 AT5G12230 AT5G14620AT5G19430 AT5G41860
AGCTCC	43	9095	39/145	7295/34292	0.0205	AT1G01440 AT1G07770 AT1G10070 AT1G11755AT1G12310 AT1G28960 AT1G54830 AT1G55080AT1G61780 AT1G61970 AT1G63260 AT1G69450AT1G69980 AT1G76180 AT2G22430 AT2G33820AT2G39080 AT2G45315 AT3G14130 AT3G18140AT3G25840 AT3G50845 AT3G53030 AT3G57090AT3G62810 AT4G03340 AT4G24100 AT4G31670AT4G40060 AT5G07470 AT5G08535 AT5G16950AT5G18850 AT5G19430 AT5G39450 AT5G41240AT5G41860 AT5G49550 AT5G65520
GGAGCT	43	9095	39/145	7295/34292	0.0205	AT1G01440 AT1G07770 AT1G10070 AT1G11755AT1G12310 AT1G28960 AT1G54830 AT1G55080AT1G61780 AT1G61970 AT1G63260 AT1G69450AT1G69980 AT1G76180 AT2G22430 AT2G33820AT2G39080 AT2G45315 AT3G14130 AT3G18140AT3G25840 AT3G50845 AT3G53030 AT3G57090AT3G62810 AT4G03340 AT4G24100 AT4G31670AT4G40060 AT5G07470 AT5G08535 AT5G16950AT5G18850 AT5G19430 AT5G39450 AT5G41240AT5G41860 AT5G49550 AT5G65520
GACACA	47	13457	37/145	10845/34292	0.0206	AT1G01440 AT1G10070 AT1G14510 AT1G28960AT1G64190 AT1G69450 AT1G69980 AT2G15910AT2G33820 AT2G38800 AT2G45315 AT2G45830AT2G46700 AT3G14130 AT3G18140 AT3G25840AT3G28910 AT3G32940 AT3G50845 AT3G57320AT4G16060 AT4G18070 AT4G28830 AT4G31430AT4G31670 AT5G01610 AT5G16950 AT5G18800AT5G38360 AT5G39450 AT5G41370 AT5G41860AT5G46850 AT5G52110 AT5G58960 AT5G59950AT5G63905
GGTGTA	45	8145	38/145	7078/34292	0.0206	AT1G07770 AT1G10070 AT1G11755 AT1G12310AT1G33970 AT1G35516 AT1G69980 AT1G77350AT2G02060 AT2G25520 AT2G33120 AT2G38800AT2G39080 AT2G44770 AT2G45830 AT3G11810AT3G53840 AT3G57090 AT3G57580 AT4G04960AT4G14130 AT4G14365 AT4G24100 AT4G29040AT4G30560 AT4G36515 AT4G38270 AT4G40065AT5G04750 AT5G16000 AT5G16950 AT5G18800AT5G18850 AT5G22080 AT5G39450 AT5G58960AT5G59950 AT5G65520
TACACC	45	8145	38/145	7078/34292	0.0206	AT1G07770 AT1G10070 AT1G11755 AT1G12310AT1G33970 AT1G35516 AT1G69980 AT1G77350AT2G02060 AT2G25520 AT2G33120 AT2G38800AT2G39080 AT2G44770 AT2G45830 AT3G11810AT3G53840 AT3G57090 AT3G57580 AT4G04960AT4G14130 AT4G14365 AT4G24100 AT4G29040AT4G30560 AT4G36515 AT4G38270 AT4G40065AT5G04750 AT5G16000 AT5G16950 AT5G18800AT5G18850 AT5G22080 AT5G39450 AT5G58960AT5G59950 AT5G65520
TGTGTC	47	13457	37/145	10845/34292	0.0206	AT1G01440 AT1G10070 AT1G14510 AT1G28960AT1G64190 AT1G69450 AT1G69980 AT2G15910AT2G33820 AT2G38800 AT2G45315 AT2G45830AT2G46700 AT3G14130 AT3G18140 AT3G25840AT3G28910 AT3G32940 AT3G50845 AT3G57320AT4G16060 AT4G18070 AT4G28830 AT4G31430AT4G31670 AT5G01610 AT5G16950 AT5G18800AT5G38360 AT5G39450 AT5G41370 AT5G41860AT5G46850 AT5G52110 AT5G58960 AT5G59950AT5G63905
AATCGA	72	20954	51/145	14222/34292	0.0207	AT1G15800 AT1G63260 AT1G69450 AT1G76620AT2G15910 AT2G20930 AT2G22430 AT2G27200AT2G31140 AT2G38800 AT2G39080 AT2G44770AT2G45510 AT3G18140 AT3G19150 AT3G25840AT3G26360 AT3G26690 AT3G32940 AT3G45290AT3G50845 AT3G53030 AT3G57090 AT3G57580AT3G59090 AT4G01335 AT4G02550 AT4G03340AT4G13270 AT4G18070 AT4G24100 AT4G26210AT4G31430 AT4G33890 AT4G36450 AT4G36515AT4G37830 AT4G40060 AT5G01610 AT5G07470AT5G08535…
ACCTAA	67	19310	52/145	14460/34292	0.0207	AT1G10070 AT1G12310 AT1G15800 AT1G28490AT1G28960 AT1G33970 AT1G55830 AT1G61970AT1G63260 AT1G69980 AT1G71800 AT1G75750AT1G76180 AT2G03470 AT2G22430 AT2G31140AT2G33510 AT2G33820 AT2G34900 AT2G44770AT2G45510 AT3G01150 AT3G26360 AT3G32940AT3G46180 AT3G47590 AT3G53030 AT3G53840AT3G56950 AT3G57090 AT4G01335 AT4G04960AT4G13270 AT4G14365 AT4G18070 AT4G26100AT4G26210 AT4G28830 AT4G31430 AT4G31670AT4G32120…
TCGATT	72	20954	51/145	14222/34292	0.0207	AT1G15800 AT1G63260 AT1G69450 AT1G76620AT2G15910 AT2G20930 AT2G22430 AT2G27200AT2G31140 AT2G38800 AT2G39080 AT2G44770AT2G45510 AT3G18140 AT3G19150 AT3G25840AT3G26360 AT3G26690 AT3G32940 AT3G45290AT3G50845 AT3G53030 AT3G57090 AT3G57580AT3G59090 AT4G01335 AT4G02550 AT4G03340AT4G13270 AT4G18070 AT4G24100 AT4G26210AT4G31430 AT4G33890 AT4G36450 AT4G36515AT4G37830 AT4G40060 AT5G01610 AT5G07470AT5G08535…
TTAGGT	67	19310	52/145	14460/34292	0.0207	AT1G10070 AT1G12310 AT1G15800 AT1G28490AT1G28960 AT1G33970 AT1G55830 AT1G61970AT1G63260 AT1G69980 AT1G71800 AT1G75750AT1G76180 AT2G03470 AT2G22430 AT2G31140AT2G33510 AT2G33820 AT2G34900 AT2G44770AT2G45510 AT3G01150 AT3G26360 AT3G32940AT3G46180 AT3G47590 AT3G53030 AT3G53840AT3G56950 AT3G57090 AT4G01335 AT4G04960AT4G13270 AT4G14365 AT4G18070 AT4G26100AT4G26210 AT4G28830 AT4G31430 AT4G31670AT4G32120…
ATTAAC	109	31520	74/145	19649/34292	0.0209	AT1G08830 AT1G11755 AT1G12310 AT1G14510AT1G23140 AT1G28490 AT1G28960 AT1G33970AT1G69450 AT1G76180 AT1G76620 AT1G77350AT2G02060 AT2G03470 AT2G13800 AT2G15910AT2G23560 AT2G25520 AT2G28430 AT2G30330AT2G33820 AT2G34900 AT2G38800 AT2G42160AT2G44770 AT2G45315 AT2G45830 AT2G46700AT2G47485 AT3G01150 AT3G07273 AT3G13360AT3G15650 AT3G18140 AT3G19150 AT3G25840AT3G26690 AT3G28910 AT3G32940 AT3G46180AT3G47590…
CAGAGA	117	23633	75/145	15577/34292	0.0209	AT1G08830 AT1G11755 AT1G19430 AT1G55590AT1G55830 AT1G61970 AT1G69450 AT1G69980AT1G71800 AT1G76180 AT1G77350 AT2G02060AT2G13800 AT2G15910 AT2G20930 AT2G22430AT2G23560 AT2G33510 AT2G34900 AT2G38800AT2G45315 AT2G47485 AT3G01150 AT3G05800AT3G07273 AT3G11810 AT3G12650 AT3G14130AT3G15650 AT3G18140 AT3G26360 AT3G26690AT3G28910 AT3G46180 AT3G47590 AT3G50845AT3G53030 AT3G56950 AT3G57320 AT3G57580AT3G59090…
GTTAAT	109	31520	74/145	19649/34292	0.0209	AT1G08830 AT1G11755 AT1G12310 AT1G14510AT1G23140 AT1G28490 AT1G28960 AT1G33970AT1G69450 AT1G76180 AT1G76620 AT1G77350AT2G02060 AT2G03470 AT2G13800 AT2G15910AT2G23560 AT2G25520 AT2G28430 AT2G30330AT2G33820 AT2G34900 AT2G38800 AT2G42160AT2G44770 AT2G45315 AT2G45830 AT2G46700AT2G47485 AT3G01150 AT3G07273 AT3G13360AT3G15650 AT3G18140 AT3G19150 AT3G25840AT3G26690 AT3G28910 AT3G32940 AT3G46180AT3G47590…
TCTCTG	117	23633	75/145	15577/34292	0.0209	AT1G08830 AT1G11755 AT1G19430 AT1G55590AT1G55830 AT1G61970 AT1G69450 AT1G69980AT1G71800 AT1G76180 AT1G77350 AT2G02060AT2G13800 AT2G15910 AT2G20930 AT2G22430AT2G23560 AT2G33510 AT2G34900 AT2G38800AT2G45315 AT2G47485 AT3G01150 AT3G05800AT3G07273 AT3G11810 AT3G12650 AT3G14130AT3G15650 AT3G18140 AT3G26360 AT3G26690AT3G28910 AT3G46180 AT3G47590 AT3G50845AT3G53030 AT3G56950 AT3G57320 AT3G57580AT3G59090…
ATCACA	134	27494	87/145	18417/34292	0.021	AT1G01440 AT1G07770 AT1G08830 AT1G11755AT1G12310 AT1G14510 AT1G15800 AT1G23140AT1G28490 AT1G28960 AT1G33970 AT1G55590AT1G55830 AT1G61970 AT1G63260 AT1G64190AT1G69450 AT1G75750 AT1G76620 AT1G77350AT2G02060 AT2G22430 AT2G25520 AT2G28430AT2G33120 AT2G33510 AT2G34900 AT2G39080AT2G42160 AT2G45315 AT2G45830 AT2G46700AT2G47485 AT3G01150 AT3G05800 AT3G07273AT3G11810 AT3G12710 AT3G13360 AT3G14130AT3G18140…
GCGGAA	12	4771	11/145	4259/34292	0.021	AT1G01440 AT2G15910 AT2G25520 AT3G14130AT3G57580 AT4G14365 AT4G16060 AT4G39550AT5G07470 AT5G49550 AT5G50780
TGTGAT	134	27494	87/145	18417/34292	0.021	AT1G01440 AT1G07770 AT1G08830 AT1G11755AT1G12310 AT1G14510 AT1G15800 AT1G23140AT1G28490 AT1G28960 AT1G33970 AT1G55590AT1G55830 AT1G61970 AT1G63260 AT1G64190AT1G69450 AT1G75750 AT1G76620 AT1G77350AT2G02060 AT2G22430 AT2G25520 AT2G28430AT2G33120 AT2G33510 AT2G34900 AT2G39080AT2G42160 AT2G45315 AT2G45830 AT2G46700AT2G47485 AT3G01150 AT3G05800 AT3G07273AT3G11810 AT3G12710 AT3G13360 AT3G14130AT3G18140…
TTCCGC	12	4771	11/145	4259/34292	0.021	AT1G01440 AT2G15910 AT2G25520 AT3G14130AT3G57580 AT4G14365 AT4G16060 AT4G39550AT5G07470 AT5G49550 AT5G50780
AACTTC	81	25187	65/145	17530/34292	0.0211	AT1G08830 AT1G11755 AT1G14510 AT1G19430AT1G28490 AT1G28960 AT1G35516 AT1G55080AT1G61780 AT1G61970 AT1G64190 AT1G69450AT1G76180 AT1G76620 AT1G77350 AT2G02060AT2G13800 AT2G22430 AT2G23560 AT2G25520AT2G28430 AT2G30330 AT2G33120 AT2G33510AT2G34900 AT2G44770 AT2G45315 AT2G45510AT2G45830 AT2G46700 AT3G12710 AT3G13360AT3G14130 AT3G32940 AT3G46180 AT3G47590AT3G50520 AT3G53840 AT3G56950 AT3G57090AT3G57580…
AGTACT	70	12880	32/145	5765/34292	0.0211	AT1G10070 AT1G12310 AT1G23140 AT1G54830AT1G63260 AT1G75750 AT1G77350 AT2G02060AT2G03470 AT2G20930 AT2G25520 AT2G30330AT2G31140 AT2G38800 AT2G44770 AT2G45830AT2G47485 AT3G11810 AT3G12650 AT3G32940AT3G57090 AT4G04960 AT4G14130 AT4G18070AT4G32240 AT4G33890 AT4G37920 AT4G38270AT5G41240 AT5G49550 AT5G50780 AT5G65520
CCCTAC	10	4007	9/145	3713/34292	0.0211	AT1G19430 AT1G55830 AT1G77350 AT2G31140AT3G32940 AT4G37830 AT5G49550 AT5G50780AT5G59950
GAAGTT	81	25187	65/145	17530/34292	0.0211	AT1G08830 AT1G11755 AT1G14510 AT1G19430AT1G28490 AT1G28960 AT1G35516 AT1G55080AT1G61780 AT1G61970 AT1G64190 AT1G69450AT1G76180 AT1G76620 AT1G77350 AT2G02060AT2G13800 AT2G22430 AT2G23560 AT2G25520AT2G28430 AT2G30330 AT2G33120 AT2G33510AT2G34900 AT2G44770 AT2G45315 AT2G45510AT2G45830 AT2G46700 AT3G12710 AT3G13360AT3G14130 AT3G32940 AT3G46180 AT3G47590AT3G50520 AT3G53840 AT3G56950 AT3G57090AT3G57580…
GTAGGG	10	4007	9/145	3713/34292	0.0211	AT1G19430 AT1G55830 AT1G77350 AT2G31140AT3G32940 AT4G37830 AT5G49550 AT5G50780AT5G59950
AAGCAC	34	10520	29/145	8858/34292	0.0212	AT1G11755 AT1G55590 AT1G61970 AT1G71800AT1G77350 AT2G02060 AT2G23560 AT2G31140AT2G33820 AT2G39080 AT2G45510 AT2G45830AT3G11810 AT3G12650 AT3G18140 AT3G26360AT3G45290 AT3G53840 AT3G62810 AT4G16060AT4G33890 AT4G36515 AT4G37830 AT4G39550AT5G08535 AT5G12230 AT5G14620 AT5G18850AT5G63905
GTGCTT	34	10520	29/145	8858/34292	0.0212	AT1G11755 AT1G55590 AT1G61970 AT1G71800AT1G77350 AT2G02060 AT2G23560 AT2G31140AT2G33820 AT2G39080 AT2G45510 AT2G45830AT3G11810 AT3G12650 AT3G18140 AT3G26360AT3G45290 AT3G53840 AT3G62810 AT4G16060AT4G33890 AT4G36515 AT4G37830 AT4G39550AT5G08535 AT5G12230 AT5G14620 AT5G18850AT5G63905
AAGTTA	132	35210	81/145	21262/34292	0.0213	AT1G01440 AT1G07770 AT1G08830 AT1G11755AT1G14510 AT1G15800 AT1G28490 AT1G54830AT1G55080 AT1G61970 AT1G63260 AT1G64190AT1G69980 AT1G75750 AT1G76180 AT1G76620AT1G77350 AT2G03470 AT2G22430 AT2G23560AT2G25520 AT2G33120 AT2G33820 AT2G34900AT2G46700 AT3G01150 AT3G05800 AT3G07273AT3G11810 AT3G13360 AT3G14130 AT3G26690AT3G45290 AT3G46180 AT3G47590 AT3G50520AT3G53840 AT3G56950 AT3G57090 AT3G62810AT4G01335…
TAACTT	132	35210	81/145	21262/34292	0.0213	AT1G01440 AT1G07770 AT1G08830 AT1G11755AT1G14510 AT1G15800 AT1G28490 AT1G54830AT1G55080 AT1G61970 AT1G63260 AT1G64190AT1G69980 AT1G75750 AT1G76180 AT1G76620AT1G77350 AT2G03470 AT2G22430 AT2G23560AT2G25520 AT2G33120 AT2G33820 AT2G34900AT2G46700 AT3G01150 AT3G05800 AT3G07273AT3G11810 AT3G13360 AT3G14130 AT3G26690AT3G45290 AT3G46180 AT3G47590 AT3G50520AT3G53840 AT3G56950 AT3G57090 AT3G62810AT4G01335…
GCCCAA	68	13202	49/145	9583/34292	0.0214	AT1G01440 AT1G07770 AT1G11755 AT1G15800AT1G19430 AT1G28490 AT1G33970 AT1G55590AT1G55830 AT1G69980 AT1G76620 AT2G02060AT2G20930 AT2G22430 AT2G23560 AT2G30330AT2G31140 AT2G34900 AT2G42160 AT2G45510AT2G45830 AT2G46700 AT3G01150 AT3G11810AT3G12650 AT3G13360 AT3G26690 AT3G46180AT3G47590 AT4G02550 AT4G26210 AT4G28830AT4G29040 AT4G31670 AT4G32240 AT4G38270AT4G38545 AT4G39550 AT5G01610 AT5G04750AT5G08535…
TTGGGC	68	13202	49/145	9583/34292	0.0214	AT1G01440 AT1G07770 AT1G11755 AT1G15800AT1G19430 AT1G28490 AT1G33970 AT1G55590AT1G55830 AT1G69980 AT1G76620 AT2G02060AT2G20930 AT2G22430 AT2G23560 AT2G30330AT2G31140 AT2G34900 AT2G42160 AT2G45510AT2G45830 AT2G46700 AT3G01150 AT3G11810AT3G12650 AT3G13360 AT3G26690 AT3G46180AT3G47590 AT4G02550 AT4G26210 AT4G28830AT4G29040 AT4G31670 AT4G32240 AT4G38270AT4G38545 AT4G39550 AT5G01610 AT5G04750AT5G08535…
CAAGAC	76	14517	57/145	11422/34292	0.0215	AT1G07770 AT1G10070 AT1G23140 AT1G33970AT1G54830 AT1G55590 AT1G55830 AT1G61780AT1G61970 AT1G64190 AT1G75750 AT2G15910AT2G20930 AT2G22430 AT2G31140 AT2G33120AT2G38800 AT2G44770 AT2G45315 AT2G45830AT3G07273 AT3G12650 AT3G14130 AT3G19150AT3G25840 AT3G26690 AT3G32940 AT3G45290AT3G46180 AT3G47590 AT3G56950 AT3G57090AT3G57320 AT3G57580 AT4G16060 AT4G24100AT4G28830 AT4G30270 AT4G32120 AT4G33890AT4G37830…
CATGGC	25	7863	20/145	6592/34292	0.0215	AT1G01440 AT1G15800 AT1G28960 AT1G54830AT1G55080 AT1G55830 AT1G61970 AT2G42160AT2G45315 AT3G11810 AT3G25840 AT3G53030AT3G53840 AT3G57090 AT4G03340 AT4G38270AT5G01610 AT5G19430 AT5G41240 AT5G49550
GCCATG	25	7863	20/145	6592/34292	0.0215	AT1G01440 AT1G15800 AT1G28960 AT1G54830AT1G55080 AT1G55830 AT1G61970 AT2G42160AT2G45315 AT3G11810 AT3G25840 AT3G53030AT3G53840 AT3G57090 AT4G03340 AT4G38270AT5G01610 AT5G19430 AT5G41240 AT5G49550
GCGTCC	13	1889	13/145	1799/34292	0.0215	AT1G71800 AT2G25520 AT2G47485 AT3G26360AT4G01335 AT4G24100 AT4G32240 AT4G37920AT4G38545 AT5G04750 AT5G38360 AT5G59950AT5G65520
GGACGC	13	1889	13/145	1799/34292	0.0215	AT1G71800 AT2G25520 AT2G47485 AT3G26360AT4G01335 AT4G24100 AT4G32240 AT4G37920AT4G38545 AT5G04750 AT5G38360 AT5G59950AT5G65520
GTCTTG	76	14517	57/145	11422/34292	0.0215	AT1G07770 AT1G10070 AT1G23140 AT1G33970AT1G54830 AT1G55590 AT1G55830 AT1G61780AT1G61970 AT1G64190 AT1G75750 AT2G15910AT2G20930 AT2G22430 AT2G31140 AT2G33120AT2G38800 AT2G44770 AT2G45315 AT2G45830AT3G07273 AT3G12650 AT3G14130 AT3G19150AT3G25840 AT3G26690 AT3G32940 AT3G45290AT3G46180 AT3G47590 AT3G56950 AT3G57090AT3G57320 AT3G57580 AT4G16060 AT4G24100AT4G28830 AT4G30270 AT4G32120 AT4G33890AT4G37830…
ACATAA	213	42850	109/145	23730/34292	0.0216	AT1G01440 AT1G07770 AT1G08830 AT1G10070AT1G11755 AT1G12310 AT1G14510 AT1G15800AT1G19430 AT1G23140 AT1G28960 AT1G33970AT1G35516 AT1G55080 AT1G55590 AT1G55830AT1G63260 AT1G64190 AT1G69450 AT1G69980AT1G71800 AT1G75750 AT1G76180 AT1G76620AT2G02060 AT2G03470 AT2G13800 AT2G15910AT2G23560 AT2G27200 AT2G31140 AT2G33120AT2G33510 AT2G33820 AT2G34900 AT2G39080AT2G42160 AT2G44770 AT2G45510 AT2G45830AT2G47485…
TTATGT	213	42850	109/145	23730/34292	0.0216	AT1G01440 AT1G07770 AT1G08830 AT1G10070AT1G11755 AT1G12310 AT1G14510 AT1G15800AT1G19430 AT1G23140 AT1G28960 AT1G33970AT1G35516 AT1G55080 AT1G55590 AT1G55830AT1G63260 AT1G64190 AT1G69450 AT1G69980AT1G71800 AT1G75750 AT1G76180 AT1G76620AT2G02060 AT2G03470 AT2G13800 AT2G15910AT2G23560 AT2G27200 AT2G31140 AT2G33120AT2G33510 AT2G33820 AT2G34900 AT2G39080AT2G42160 AT2G44770 AT2G45510 AT2G45830AT2G47485…
CCATGG	56	9410	25/145	4265/34292	0.0217	AT1G01440 AT1G55080 AT1G61780 AT2G02060AT2G20930 AT2G22430 AT2G27200 AT2G33820AT2G38800 AT2G42160 AT3G18140 AT3G25840AT3G53030 AT3G57090 AT4G28830 AT4G30270AT4G33890 AT4G38270 AT4G39550 AT5G07470AT5G08535 AT5G16000 AT5G41240 AT5G49550AT5G57000
TCTAAA	199	44150	109/145	23733/34292	0.0217	AT1G01440 AT1G07770 AT1G10070 AT1G11755AT1G12310 AT1G19430 AT1G23140 AT1G28490AT1G28960 AT1G35516 AT1G54830 AT1G55080AT1G55590 AT1G55830 AT1G61970 AT1G69450AT1G69980 AT1G71800 AT1G75750 AT1G76180AT1G76620 AT1G77350 AT2G02060 AT2G13800AT2G15910 AT2G20930 AT2G22430 AT2G23560AT2G25520 AT2G27200 AT2G30330 AT2G33120AT2G33510 AT2G33820 AT2G34900 AT2G44770AT2G45315 AT2G45830 AT2G46700 AT2G47485AT3G01150…
TTTAGA	199	44150	109/145	23733/34292	0.0217	AT1G01440 AT1G07770 AT1G10070 AT1G11755AT1G12310 AT1G19430 AT1G23140 AT1G28490AT1G28960 AT1G35516 AT1G54830 AT1G55080AT1G55590 AT1G55830 AT1G61970 AT1G69450AT1G69980 AT1G71800 AT1G75750 AT1G76180AT1G76620 AT1G77350 AT2G02060 AT2G13800AT2G15910 AT2G20930 AT2G22430 AT2G23560AT2G25520 AT2G27200 AT2G30330 AT2G33120AT2G33510 AT2G33820 AT2G34900 AT2G44770AT2G45315 AT2G45830 AT2G46700 AT2G47485AT3G01150…
CGAAGC	37	6988	33/145	6006/34292	0.0218	AT1G01440 AT1G10070 AT1G54830 AT1G55080AT1G61780 AT1G76620 AT1G77350 AT2G15910AT2G20930 AT2G28430 AT2G33120 AT2G45315AT3G11810 AT3G14130 AT3G25840 AT3G26690AT3G46180 AT3G50520 AT3G50845 AT4G16060AT4G18070 AT4G26100 AT4G31670 AT4G33890AT4G39550 AT4G40060 AT4G40065 AT5G04750AT5G07470 AT5G19430 AT5G22080 AT5G41240AT5G65520
CTTTAA	175	38084	102/145	22040/34292	0.0218	AT1G01440 AT1G08830 AT1G10070 AT1G12310AT1G14510 AT1G19430 AT1G28490 AT1G28960AT1G33970 AT1G35516 AT1G54830 AT1G55080AT1G55590 AT1G63260 AT1G69450 AT1G69980AT1G71800 AT1G76180 AT2G02060 AT2G13800AT2G20930 AT2G22430 AT2G23560 AT2G25520AT2G27200 AT2G30330 AT2G31140 AT2G33120AT2G33510 AT2G33820 AT2G34900 AT2G38800AT2G45510 AT2G45830 AT2G46700 AT2G47485AT3G01150 AT3G05800 AT3G07273 AT3G12650AT3G12710…
GCTTCG	37	6988	33/145	6006/34292	0.0218	AT1G01440 AT1G10070 AT1G54830 AT1G55080AT1G61780 AT1G76620 AT1G77350 AT2G15910AT2G20930 AT2G28430 AT2G33120 AT2G45315AT3G11810 AT3G14130 AT3G25840 AT3G26690AT3G46180 AT3G50520 AT3G50845 AT4G16060AT4G18070 AT4G26100 AT4G31670 AT4G33890AT4G39550 AT4G40060 AT4G40065 AT5G04750AT5G07470 AT5G19430 AT5G22080 AT5G41240AT5G65520
TTAAAG	175	38084	102/145	22040/34292	0.0218	AT1G01440 AT1G08830 AT1G10070 AT1G12310AT1G14510 AT1G19430 AT1G28490 AT1G28960AT1G33970 AT1G35516 AT1G54830 AT1G55080AT1G55590 AT1G63260 AT1G69450 AT1G69980AT1G71800 AT1G76180 AT2G02060 AT2G13800AT2G20930 AT2G22430 AT2G23560 AT2G25520AT2G27200 AT2G30330 AT2G31140 AT2G33120AT2G33510 AT2G33820 AT2G34900 AT2G38800AT2G45510 AT2G45830 AT2G46700 AT2G47485AT3G01150 AT3G05800 AT3G07273 AT3G12650AT3G12710…
ACTACG	14	5599	14/145	5033/34292	0.0219	AT1G76620 AT1G77350 AT3G12650 AT3G19150AT4G16060 AT4G27900 AT4G30270 AT4G31430AT4G31670 AT4G32120 AT4G37920 AT4G38545AT5G19430 AT5G63905
CGTAGT	14	5599	14/145	5033/34292	0.0219	AT1G76620 AT1G77350 AT3G12650 AT3G19150AT4G16060 AT4G27900 AT4G30270 AT4G31430AT4G31670 AT4G32120 AT4G37920 AT4G38545AT5G19430 AT5G63905
GGGAAC	17	5905	15/145	5292/34292	0.022	AT1G01440 AT1G08830 AT1G11755 AT2G34900AT3G12650 AT3G12710 AT3G46180 AT4G24100AT4G30560 AT4G40060 AT5G01610 AT5G07470AT5G15880 AT5G58960 AT5G63905
GTTCCC	17	5905	15/145	5292/34292	0.022	AT1G01440 AT1G08830 AT1G11755 AT2G34900AT3G12650 AT3G12710 AT3G46180 AT4G24100AT4G30560 AT4G40060 AT5G01610 AT5G07470AT5G15880 AT5G58960 AT5G63905
GGGAGA	35	10393	28/145	8577/34292	0.0221	AT1G10070 AT1G11755 AT1G14510 AT1G15800AT1G63260 AT2G02060 AT2G25520 AT2G28430AT2G34900 AT3G11810 AT3G15650 AT3G26360AT3G28910 AT3G50845 AT3G57320 AT3G57580AT4G03340 AT4G31670 AT4G32120 AT4G36450AT4G38270 AT4G40065 AT5G07470 AT5G16950AT5G18850 AT5G41370 AT5G49550 AT5G52110
TCTCCC	35	10393	28/145	8577/34292	0.0221	AT1G10070 AT1G11755 AT1G14510 AT1G15800AT1G63260 AT2G02060 AT2G25520 AT2G28430AT2G34900 AT3G11810 AT3G15650 AT3G26360AT3G28910 AT3G50845 AT3G57320 AT3G57580AT4G03340 AT4G31670 AT4G32120 AT4G36450AT4G38270 AT4G40065 AT5G07470 AT5G16950AT5G18850 AT5G41370 AT5G49550 AT5G52110
ACACAT	122	28380	88/145	18706/34292	0.0222	AT1G01440 AT1G11755 AT1G12310 AT1G14510AT1G15800 AT1G23140 AT1G28490 AT1G28960AT1G33970 AT1G35516 AT1G54830 AT1G55590AT1G55830 AT1G64190 AT1G69450 AT1G69980AT1G75750 AT1G77350 AT2G02060 AT2G15910AT2G23560 AT2G27200 AT2G28430 AT2G30330AT2G33120 AT2G33820 AT2G34900 AT2G38800AT2G42160 AT2G44770 AT2G46700 AT2G47485AT3G07273 AT3G11810 AT3G14130 AT3G18140AT3G19150 AT3G25840 AT3G26360 AT3G26690AT3G28910…
AGATCT	60	21486	29/145	8822/34292	0.0222	AT1G10070 AT1G23140 AT1G54830 AT1G61780AT2G03470 AT2G15910 AT2G33820 AT2G42160AT2G46700 AT3G01150 AT3G14130 AT3G15650AT3G26360 AT4G03340 AT4G04960 AT4G13270AT4G14365 AT4G18070 AT4G29040 AT4G31430AT4G38270 AT4G38545 AT5G04750 AT5G08535AT5G16000 AT5G18850 AT5G38360 AT5G41860AT5G56360
ATGTGT	122	28380	88/145	18706/34292	0.0222	AT1G01440 AT1G11755 AT1G12310 AT1G14510AT1G15800 AT1G23140 AT1G28490 AT1G28960AT1G33970 AT1G35516 AT1G54830 AT1G55590AT1G55830 AT1G64190 AT1G69450 AT1G69980AT1G75750 AT1G77350 AT2G02060 AT2G15910AT2G23560 AT2G27200 AT2G28430 AT2G30330AT2G33120 AT2G33820 AT2G34900 AT2G38800AT2G42160 AT2G44770 AT2G46700 AT2G47485AT3G07273 AT3G11810 AT3G14130 AT3G18140AT3G19150 AT3G25840 AT3G26360 AT3G26690AT3G28910…
GAAGGA	98	19718	68/145	13998/34292	0.0222	AT1G07770 AT1G10070 AT1G15800 AT1G23140AT1G28490 AT1G33970 AT1G35516 AT1G54830AT1G55080 AT1G55590 AT1G61780 AT1G63260AT1G64190 AT1G69450 AT1G75750 AT1G77350AT2G02060 AT2G27200 AT2G28430 AT2G33510AT2G44770 AT2G45315 AT2G45510 AT3G05800AT3G07273 AT3G12710 AT3G14130 AT3G26360AT3G47590 AT3G50845 AT3G53030 AT3G57320AT3G59090 AT4G02550 AT4G04960 AT4G09630AT4G16060 AT4G26210 AT4G28830 AT4G29040AT4G30270…
TCCTTC	98	19718	68/145	13998/34292	0.0222	AT1G07770 AT1G10070 AT1G15800 AT1G23140AT1G28490 AT1G33970 AT1G35516 AT1G54830AT1G55080 AT1G55590 AT1G61780 AT1G63260AT1G64190 AT1G69450 AT1G75750 AT1G77350AT2G02060 AT2G27200 AT2G28430 AT2G33510AT2G44770 AT2G45315 AT2G45510 AT3G05800AT3G07273 AT3G12710 AT3G14130 AT3G26360AT3G47590 AT3G50845 AT3G53030 AT3G57320AT3G59090 AT4G02550 AT4G04960 AT4G09630AT4G16060 AT4G26210 AT4G28830 AT4G29040AT4G30270…
CAAACG	44	12727	35/145	10288/34292	0.0224	AT1G07770 AT1G28960 AT1G63260 AT1G64190AT1G77350 AT2G15910 AT2G22430 AT2G25520AT2G30330 AT2G31140 AT2G42160 AT2G44770AT2G45510 AT3G07273 AT3G12650 AT3G12710AT3G25840 AT3G32940 AT3G50845 AT3G56950AT3G62810 AT4G14365 AT4G18070 AT4G24100AT4G26210 AT4G29040 AT4G30270 AT4G39550AT5G07470 AT5G14620 AT5G18800 AT5G38360AT5G41240 AT5G46850 AT5G58960
CGTTTG	44	12727	35/145	10288/34292	0.0224	AT1G07770 AT1G28960 AT1G63260 AT1G64190AT1G77350 AT2G15910 AT2G22430 AT2G25520AT2G30330 AT2G31140 AT2G42160 AT2G44770AT2G45510 AT3G07273 AT3G12650 AT3G12710AT3G25840 AT3G32940 AT3G50845 AT3G56950AT3G62810 AT4G14365 AT4G18070 AT4G24100AT4G26210 AT4G29040 AT4G30270 AT4G39550AT5G07470 AT5G14620 AT5G18800 AT5G38360AT5G41240 AT5G46850 AT5G58960
AAACTA	193	51581	100/145	25577/34292	0.0225	AT1G01440 AT1G07770 AT1G08830 AT1G10070AT1G12310 AT1G15800 AT1G23140 AT1G28490AT1G28960 AT1G33970 AT1G35516 AT1G55080AT1G55830 AT1G61780 AT1G61970 AT1G63260AT1G69980 AT1G75750 AT1G76180 AT2G03470AT2G15910 AT2G22430 AT2G23560 AT2G28430AT2G30330 AT2G31140 AT2G33120 AT2G33510AT2G33820 AT2G34900 AT2G38800 AT2G39080AT2G42160 AT2G44770 AT2G45830 AT2G47485AT3G01150 AT3G05800 AT3G07273 AT3G12710AT3G13360…
TAGTTT	193	51581	100/145	25577/34292	0.0225	AT1G01440 AT1G07770 AT1G08830 AT1G10070AT1G12310 AT1G15800 AT1G23140 AT1G28490AT1G28960 AT1G33970 AT1G35516 AT1G55080AT1G55830 AT1G61780 AT1G61970 AT1G63260AT1G69980 AT1G75750 AT1G76180 AT2G03470AT2G15910 AT2G22430 AT2G23560 AT2G28430AT2G30330 AT2G31140 AT2G33120 AT2G33510AT2G33820 AT2G34900 AT2G38800 AT2G39080AT2G42160 AT2G44770 AT2G45830 AT2G47485AT3G01150 AT3G05800 AT3G07273 AT3G12710AT3G13360…
AGAGAC	102	20214	70/145	14488/34292	0.0227	AT1G01440 AT1G19430 AT1G28490 AT1G55830AT1G61780 AT1G64190 AT1G69450 AT1G69980AT1G71800 AT1G75750 AT1G76620 AT1G77350AT2G20930 AT2G23560 AT2G25520 AT2G27200AT2G28430 AT2G33510 AT2G34900 AT2G39080AT2G45315 AT2G45830 AT2G47485 AT3G07273AT3G11810 AT3G12710 AT3G14130 AT3G15650AT3G18140 AT3G19150 AT3G26360 AT3G28910AT3G46180 AT3G50845 AT3G53030 AT3G56950AT3G59090 AT3G62810 AT4G01335 AT4G02550AT4G03340…
GTCTCT	102	20214	70/145	14488/34292	0.0227	AT1G01440 AT1G19430 AT1G28490 AT1G55830AT1G61780 AT1G64190 AT1G69450 AT1G69980AT1G71800 AT1G75750 AT1G76620 AT1G77350AT2G20930 AT2G23560 AT2G25520 AT2G27200AT2G28430 AT2G33510 AT2G34900 AT2G39080AT2G45315 AT2G45830 AT2G47485 AT3G07273AT3G11810 AT3G12710 AT3G14130 AT3G15650AT3G18140 AT3G19150 AT3G26360 AT3G28910AT3G46180 AT3G50845 AT3G53030 AT3G56950AT3G59090 AT3G62810 AT4G01335 AT4G02550AT4G03340…
ATATGA	164	43620	90/145	23282/34292	0.0228	AT1G01440 AT1G07770 AT1G08830 AT1G11755AT1G12310 AT1G15800 AT1G23140 AT1G28490AT1G28960 AT1G35516 AT1G54830 AT1G64190AT1G69450 AT1G71800 AT1G75750 AT1G76620AT2G03470 AT2G23560 AT2G27200 AT2G28430AT2G30330 AT2G31140 AT2G33820 AT2G34900AT2G38800 AT2G39080 AT2G42160 AT2G44770AT2G45315 AT2G45510 AT2G46700 AT2G47485AT3G01150 AT3G11810 AT3G12650 AT3G12710AT3G13360 AT3G14130 AT3G15650 AT3G18140AT3G19150…
TCATAT	164	43620	90/145	23282/34292	0.0228	AT1G01440 AT1G07770 AT1G08830 AT1G11755AT1G12310 AT1G15800 AT1G23140 AT1G28490AT1G28960 AT1G35516 AT1G54830 AT1G64190AT1G69450 AT1G71800 AT1G75750 AT1G76620AT2G03470 AT2G23560 AT2G27200 AT2G28430AT2G30330 AT2G31140 AT2G33820 AT2G34900AT2G38800 AT2G39080 AT2G42160 AT2G44770AT2G45315 AT2G45510 AT2G46700 AT2G47485AT3G01150 AT3G11810 AT3G12650 AT3G12710AT3G13360 AT3G14130 AT3G15650 AT3G18140AT3G19150…
CGTATC	19	6513	17/145	5784/34292	0.0229	AT1G10070 AT1G55590 AT2G03470 AT2G23560AT3G19150 AT3G53840 AT3G56950 AT3G57580AT3G62810 AT4G13270 AT4G36515 AT4G37830AT4G38545 AT4G39550 AT4G40060 AT4G40065AT5G18800
GATACG	19	6513	17/145	5784/34292	0.0229	AT1G10070 AT1G55590 AT2G03470 AT2G23560AT3G19150 AT3G53840 AT3G56950 AT3G57580AT3G62810 AT4G13270 AT4G36515 AT4G37830AT4G38545 AT4G39550 AT4G40060 AT4G40065AT5G18800
ATTACA	174	36486	101/145	21848/34292	0.023	AT1G01440 AT1G07770 AT1G08830 AT1G12310AT1G15800 AT1G19430 AT1G23140 AT1G28490AT1G28960 AT1G33970 AT1G55080 AT1G55830AT1G61970 AT1G63260 AT1G64190 AT1G69450AT1G69980 AT1G71800 AT1G76180 AT1G76620AT1G77350 AT2G03470 AT2G15910 AT2G20930AT2G22430 AT2G23560 AT2G25520 AT2G27200AT2G30330 AT2G31140 AT2G33120 AT2G33820AT2G44770 AT2G45830 AT2G46700 AT2G47485AT3G05800 AT3G11810 AT3G14130 AT3G15650AT3G19150…
TGTAAT	174	36486	101/145	21848/34292	0.023	AT1G01440 AT1G07770 AT1G08830 AT1G12310AT1G15800 AT1G19430 AT1G23140 AT1G28490AT1G28960 AT1G33970 AT1G55080 AT1G55830AT1G61970 AT1G63260 AT1G64190 AT1G69450AT1G69980 AT1G71800 AT1G76180 AT1G76620AT1G77350 AT2G03470 AT2G15910 AT2G20930AT2G22430 AT2G23560 AT2G25520 AT2G27200AT2G30330 AT2G31140 AT2G33120 AT2G33820AT2G44770 AT2G45830 AT2G46700 AT2G47485AT3G05800 AT3G11810 AT3G14130 AT3G15650AT3G19150…
AGTGCA	25	7884	21/145	6790/34292	0.0233	AT1G07770 AT1G11755 AT1G12310 AT1G15800AT1G35516 AT1G54830 AT1G61970 AT1G63260AT2G23560 AT3G01150 AT3G05800 AT3G07273AT3G12650 AT3G57090 AT4G03340 AT4G04960AT4G28830 AT4G32120 AT5G18800 AT5G41240AT5G63905
TGCACT	25	7884	21/145	6790/34292	0.0233	AT1G07770 AT1G11755 AT1G12310 AT1G15800AT1G35516 AT1G54830 AT1G61970 AT1G63260AT2G23560 AT3G01150 AT3G05800 AT3G07273AT3G12650 AT3G57090 AT4G03340 AT4G04960AT4G28830 AT4G32120 AT5G18800 AT5G41240AT5G63905
CGACCA	37	7172	34/145	6276/34292	0.0234	AT1G15800 AT1G23140 AT1G55080 AT1G63260AT1G64190 AT1G69450 AT2G03470 AT2G25520AT2G44770 AT2G45830 AT2G46700 AT3G12650AT3G14130 AT3G19150 AT3G26360 AT3G57090AT3G57320 AT3G59090 AT4G01335 AT4G02550AT4G03340 AT4G14130 AT4G32120 AT4G36515AT4G37920 AT4G38270 AT4G39550 AT5G08535AT5G12230 AT5G14620 AT5G15880 AT5G38360AT5G59950 AT5G65520
TGGTCG	37	7172	34/145	6276/34292	0.0234	AT1G15800 AT1G23140 AT1G55080 AT1G63260AT1G64190 AT1G69450 AT2G03470 AT2G25520AT2G44770 AT2G45830 AT2G46700 AT3G12650AT3G14130 AT3G19150 AT3G26360 AT3G57090AT3G57320 AT3G59090 AT4G01335 AT4G02550AT4G03340 AT4G14130 AT4G32120 AT4G36515AT4G37920 AT4G38270 AT4G39550 AT5G08535AT5G12230 AT5G14620 AT5G15880 AT5G38360AT5G59950 AT5G65520
ATCCAG	49	9515	42/145	8075/34292	0.0236	AT1G07770 AT1G12310 AT1G19430 AT1G23140AT1G55830 AT1G63260 AT1G64190 AT1G77350AT2G13800 AT2G15910 AT2G31140 AT2G33820AT2G39080 AT2G45510 AT2G47485 AT3G07273AT3G15650 AT3G18140 AT3G19150 AT3G45290AT3G47590 AT3G50520 AT3G50845 AT3G53030AT3G56950 AT3G57580 AT4G10920 AT4G13270AT4G31670 AT4G33890 AT4G36450 AT4G36515AT4G37920 AT4G39550 AT5G19430 AT5G41240AT5G41370 AT5G41860 AT5G46850 AT5G49550AT5G50780…
CTAAGC	31	9150	25/145	7782/34292	0.0236	AT1G01440 AT1G54830 AT1G61780 AT1G71800AT2G02060 AT2G20930 AT2G39080 AT2G45510AT3G05800 AT3G19150 AT3G53030 AT4G03340AT4G18070 AT4G26100 AT4G30270 AT4G30560AT4G32120 AT4G37920 AT4G40060 AT5G04750AT5G14620 AT5G15880 AT5G18850 AT5G52110AT5G63905
CTGGAT	49	9515	42/145	8075/34292	0.0236	AT1G07770 AT1G12310 AT1G19430 AT1G23140AT1G55830 AT1G63260 AT1G64190 AT1G77350AT2G13800 AT2G15910 AT2G31140 AT2G33820AT2G39080 AT2G45510 AT2G47485 AT3G07273AT3G15650 AT3G18140 AT3G19150 AT3G45290AT3G47590 AT3G50520 AT3G50845 AT3G53030AT3G56950 AT3G57580 AT4G10920 AT4G13270AT4G31670 AT4G33890 AT4G36450 AT4G36515AT4G37920 AT4G39550 AT5G19430 AT5G41240AT5G41370 AT5G41860 AT5G46850 AT5G49550AT5G50780…
GCTTAG	31	9150	25/145	7782/34292	0.0236	AT1G01440 AT1G54830 AT1G61780 AT1G71800AT2G02060 AT2G20930 AT2G39080 AT2G45510AT3G05800 AT3G19150 AT3G53030 AT4G03340AT4G18070 AT4G26100 AT4G30270 AT4G30560AT4G32120 AT4G37920 AT4G40060 AT5G04750AT5G14620 AT5G15880 AT5G18850 AT5G52110AT5G63905
AGGTAG	20	7173	19/145	6272/34292	0.0237	AT1G15800 AT1G54830 AT1G64190 AT1G71800AT1G76620 AT1G77350 AT2G33820 AT2G45315AT3G32940 AT3G50520 AT4G02550 AT4G16060AT4G24100 AT4G30560 AT4G38270 AT5G12230AT5G38360 AT5G56360 AT5G63905
CTACCT	20	7173	19/145	6272/34292	0.0237	AT1G15800 AT1G54830 AT1G64190 AT1G71800AT1G76620 AT1G77350 AT2G33820 AT2G45315AT3G32940 AT3G50520 AT4G02550 AT4G16060AT4G24100 AT4G30560 AT4G38270 AT5G12230AT5G38360 AT5G56360 AT5G63905
CTTTGA	129	33454	80/145	20929/34292	0.0237	AT1G01440 AT1G08830 AT1G10070 AT1G12310AT1G15800 AT1G19430 AT1G23140 AT1G35516AT1G55080 AT1G55590 AT1G55830 AT1G63260AT1G64190 AT1G69980 AT1G75750 AT1G76620AT2G02060 AT2G03470 AT2G20930 AT2G22430AT2G23560 AT2G25520 AT2G27200 AT2G30330AT2G33120 AT2G33510 AT2G33820 AT2G38800AT2G39080 AT2G45315 AT2G45510 AT2G45830AT3G01150 AT3G11810 AT3G14130 AT3G15650AT3G18140 AT3G26360 AT3G46180 AT3G47590AT3G53030…
GCTACA	51	9548	42/145	8079/34292	0.0237	AT1G01440 AT1G08830 AT1G11755 AT1G28960AT1G55830 AT1G71800 AT1G76620 AT1G77350AT2G02060 AT2G28430 AT2G30330 AT2G33120AT2G33820 AT2G34900 AT2G39080 AT2G42160AT3G11810 AT3G12650 AT3G25840 AT3G50520AT3G53030 AT3G53840 AT3G57090 AT3G59090AT3G62810 AT4G01335 AT4G14130 AT4G14365AT4G28830 AT4G31430 AT4G33890 AT4G36515AT4G37830 AT5G04750 AT5G14620 AT5G18850AT5G38360 AT5G39450 AT5G41370 AT5G49550AT5G63905…
TCAAAG	129	33454	80/145	20929/34292	0.0237	AT1G01440 AT1G08830 AT1G10070 AT1G12310AT1G15800 AT1G19430 AT1G23140 AT1G35516AT1G55080 AT1G55590 AT1G55830 AT1G63260AT1G64190 AT1G69980 AT1G75750 AT1G76620AT2G02060 AT2G03470 AT2G20930 AT2G22430AT2G23560 AT2G25520 AT2G27200 AT2G30330AT2G33120 AT2G33510 AT2G33820 AT2G38800AT2G39080 AT2G45315 AT2G45510 AT2G45830AT3G01150 AT3G11810 AT3G14130 AT3G15650AT3G18140 AT3G26360 AT3G46180 AT3G47590AT3G53030…
TGTAGC	51	9548	42/145	8079/34292	0.0237	AT1G01440 AT1G08830 AT1G11755 AT1G28960AT1G55830 AT1G71800 AT1G76620 AT1G77350AT2G02060 AT2G28430 AT2G30330 AT2G33120AT2G33820 AT2G34900 AT2G39080 AT2G42160AT3G11810 AT3G12650 AT3G25840 AT3G50520AT3G53030 AT3G53840 AT3G57090 AT3G59090AT3G62810 AT4G01335 AT4G14130 AT4G14365AT4G28830 AT4G31430 AT4G33890 AT4G36515AT4G37830 AT5G04750 AT5G14620 AT5G18850AT5G38360 AT5G39450 AT5G41370 AT5G49550AT5G63905…
ACTTGC	36	11980	33/145	9747/34292	0.0238	AT1G01440 AT1G33970 AT1G54830 AT1G55830AT1G61970 AT1G63260 AT1G75750 AT2G03470AT2G13800 AT2G33510 AT2G44770 AT3G01150AT3G05800 AT3G07273 AT3G11810 AT3G50520AT3G57090 AT4G02550 AT4G04960 AT4G28830AT4G30270 AT4G30560 AT4G38270 AT5G04260AT5G04750 AT5G07470 AT5G14620 AT5G15880AT5G18800 AT5G18850 AT5G46850 AT5G57000AT5G58960
CCCATC	26	8557	23/145	7276/34292	0.0238	AT1G11755 AT1G23140 AT1G63260 AT1G76620AT2G44770 AT2G45315 AT3G01150 AT3G26360AT3G26690 AT3G50520 AT3G53030 AT3G57320AT3G57580 AT4G14130 AT4G24100 AT4G30560AT4G37830 AT4G38545 AT5G07470 AT5G19430AT5G39450 AT5G41370 AT5G49550
GATGGG	26	8557	23/145	7276/34292	0.0238	AT1G11755 AT1G23140 AT1G63260 AT1G76620AT2G44770 AT2G45315 AT3G01150 AT3G26360AT3G26690 AT3G50520 AT3G53030 AT3G57320AT3G57580 AT4G14130 AT4G24100 AT4G30560AT4G37830 AT4G38545 AT5G07470 AT5G19430AT5G39450 AT5G41370 AT5G49550
GCAAGT	36	11980	33/145	9747/34292	0.0238	AT1G01440 AT1G33970 AT1G54830 AT1G55830AT1G61970 AT1G63260 AT1G75750 AT2G03470AT2G13800 AT2G33510 AT2G44770 AT3G01150AT3G05800 AT3G07273 AT3G11810 AT3G50520AT3G57090 AT4G02550 AT4G04960 AT4G28830AT4G30270 AT4G30560 AT4G38270 AT5G04260AT5G04750 AT5G07470 AT5G14620 AT5G15880AT5G18800 AT5G18850 AT5G46850 AT5G57000AT5G58960
GGACCA	32	8876	24/145	7528/34292	0.0238	AT1G10070 AT1G28490 AT1G55590 AT1G77350AT2G02060 AT2G44770 AT3G12710 AT3G28910AT3G50520 AT3G62810 AT4G01335 AT4G03340AT4G13270 AT4G14365 AT4G27900 AT4G29040AT4G30270 AT4G30560 AT4G33890 AT5G01610AT5G04260 AT5G08535 AT5G63905 AT5G65520
TGGTCC	32	8876	24/145	7528/34292	0.0238	AT1G10070 AT1G28490 AT1G55590 AT1G77350AT2G02060 AT2G44770 AT3G12710 AT3G28910AT3G50520 AT3G62810 AT4G01335 AT4G03340AT4G13270 AT4G14365 AT4G27900 AT4G29040AT4G30270 AT4G30560 AT4G33890 AT5G01610AT5G04260 AT5G08535 AT5G63905 AT5G65520
CCAGAA	41	13275	36/145	10476/34292	0.0239	AT1G07770 AT1G14510 AT1G23140 AT1G33970AT1G54830 AT1G55830 AT1G69450 AT2G13800AT2G20930 AT2G25520 AT2G44770 AT3G11810AT3G12650 AT3G14130 AT3G15650 AT3G18140AT3G19150 AT3G45290 AT3G47590 AT3G53030AT3G57580 AT4G13270 AT4G32120 AT4G33890AT4G36450 AT4G37920 AT4G38270 AT5G08535AT5G16950 AT5G18850 AT5G19430 AT5G38360AT5G46850 AT5G58960 AT5G63905 AT5G65520
CCATTC	69	13507	54/145	10824/34292	0.0239	AT1G07770 AT1G15800 AT1G28490 AT1G55080AT1G63260 AT1G64190 AT1G69980 AT1G71800AT1G76180 AT2G02060 AT2G23560 AT2G30330AT2G33120 AT2G33510 AT2G33820 AT2G39080AT2G44770 AT2G45510 AT3G05800 AT3G07273AT3G11810 AT3G13360 AT3G14130 AT3G19150AT3G25840 AT3G46180 AT3G53840 AT3G56950AT3G57580 AT4G04960 AT4G13270 AT4G14130AT4G14365 AT4G24100 AT4G26210 AT4G31430AT4G32240 AT4G33890 AT4G36450 AT4G36515AT4G38545…
GAATGG	69	13507	54/145	10824/34292	0.0239	AT1G07770 AT1G15800 AT1G28490 AT1G55080AT1G63260 AT1G64190 AT1G69980 AT1G71800AT1G76180 AT2G02060 AT2G23560 AT2G30330AT2G33120 AT2G33510 AT2G33820 AT2G39080AT2G44770 AT2G45510 AT3G05800 AT3G07273AT3G11810 AT3G13360 AT3G14130 AT3G19150AT3G25840 AT3G46180 AT3G53840 AT3G56950AT3G57580 AT4G04960 AT4G13270 AT4G14130AT4G14365 AT4G24100 AT4G26210 AT4G31430AT4G32240 AT4G33890 AT4G36450 AT4G36515AT4G38545…
TTCTGG	41	13275	36/145	10476/34292	0.0239	AT1G07770 AT1G14510 AT1G23140 AT1G33970AT1G54830 AT1G55830 AT1G69450 AT2G13800AT2G20930 AT2G25520 AT2G44770 AT3G11810AT3G12650 AT3G14130 AT3G15650 AT3G18140AT3G19150 AT3G45290 AT3G47590 AT3G53030AT3G57580 AT4G13270 AT4G32120 AT4G33890AT4G36450 AT4G37920 AT4G38270 AT5G08535AT5G16950 AT5G18850 AT5G19430 AT5G38360AT5G46850 AT5G58960 AT5G63905 AT5G65520
ACGCTG	20	3293	19/145	3049/34292	0.024	AT1G01440 AT1G69980 AT1G76180 AT1G77350AT2G44770 AT2G45830 AT2G47485 AT3G11810AT3G26360 AT3G50845 AT4G16060 AT4G30560AT4G32120 AT4G37920 AT5G04750 AT5G18850AT5G38360 AT5G49550 AT5G50780
CAGCGT	20	3293	19/145	3049/34292	0.024	AT1G01440 AT1G69980 AT1G76180 AT1G77350AT2G44770 AT2G45830 AT2G47485 AT3G11810AT3G26360 AT3G50845 AT4G16060 AT4G30560AT4G32120 AT4G37920 AT5G04750 AT5G18850AT5G38360 AT5G49550 AT5G50780
ACAGTC	24	7691	21/145	6764/34292	0.0241	AT1G01440 AT1G08830 AT1G10070 AT1G33970AT1G63260 AT1G69980 AT2G13800 AT2G15910AT2G42160 AT4G01335 AT4G03340 AT4G09630AT4G27900 AT4G32120 AT4G36515 AT4G39550AT5G01610 AT5G12230 AT5G39450 AT5G49550AT5G57000
AGATGG	75	16426	62/145	12682/34292	0.0241	AT1G01440 AT1G10070 AT1G12310 AT1G15800AT1G23140 AT1G35516 AT1G55590 AT1G61780AT1G61970 AT1G64190 AT1G69980 AT1G71800AT1G76180 AT1G77350 AT2G15910 AT2G20930AT2G28430 AT2G33120 AT2G33510 AT2G33820AT2G45315 AT2G45830 AT3G01150 AT3G11810AT3G13360 AT3G18140 AT3G19150 AT3G26360AT3G26690 AT3G28910 AT3G32940 AT3G46180AT3G50845 AT3G53840 AT3G57090 AT3G57320AT3G59090 AT3G62810 AT4G13270 AT4G14365AT4G24100…
ATATGG	108	22222	75/145	15718/34292	0.0241	AT1G10070 AT1G14510 AT1G15800 AT1G23140AT1G33970 AT1G54830 AT1G55590 AT1G61970AT1G63260 AT1G64190 AT1G69980 AT1G71800AT1G75750 AT1G76180 AT2G02060 AT2G03470AT2G13800 AT2G15910 AT2G22430 AT2G27200AT2G31140 AT2G33120 AT2G33820 AT2G38800AT2G39080 AT2G42160 AT2G44770 AT2G45510AT2G45830 AT2G47485 AT3G11810 AT3G12710AT3G13360 AT3G25840 AT3G28910 AT3G50520AT3G53030 AT3G53840 AT3G57320 AT3G59090AT4G01335…
ATTCCG	24	7904	21/145	6765/34292	0.0241	AT1G01440 AT1G19430 AT1G23140 AT1G55080AT1G61780 AT2G46700 AT2G47485 AT3G13360AT3G25840 AT3G46180 AT3G53030 AT3G57090AT3G57580 AT4G04960 AT4G26100 AT4G30270AT4G37830 AT4G38545 AT4G39550 AT5G18850AT5G41240
CCATAT	108	22222	75/145	15718/34292	0.0241	AT1G10070 AT1G14510 AT1G15800 AT1G23140AT1G33970 AT1G54830 AT1G55590 AT1G61970AT1G63260 AT1G64190 AT1G69980 AT1G71800AT1G75750 AT1G76180 AT2G02060 AT2G03470AT2G13800 AT2G15910 AT2G22430 AT2G27200AT2G31140 AT2G33120 AT2G33820 AT2G38800AT2G39080 AT2G42160 AT2G44770 AT2G45510AT2G45830 AT2G47485 AT3G11810 AT3G12710AT3G13360 AT3G25840 AT3G28910 AT3G50520AT3G53030 AT3G53840 AT3G57320 AT3G59090AT4G01335…
CCATCT	75	16426	62/145	12682/34292	0.0241	AT1G01440 AT1G10070 AT1G12310 AT1G15800AT1G23140 AT1G35516 AT1G55590 AT1G61780AT1G61970 AT1G64190 AT1G69980 AT1G71800AT1G76180 AT1G77350 AT2G15910 AT2G20930AT2G28430 AT2G33120 AT2G33510 AT2G33820AT2G45315 AT2G45830 AT3G01150 AT3G11810AT3G13360 AT3G18140 AT3G19150 AT3G26360AT3G26690 AT3G28910 AT3G32940 AT3G46180AT3G50845 AT3G53840 AT3G57090 AT3G57320AT3G59090 AT3G62810 AT4G13270 AT4G14365AT4G24100…
CGGAAT	24	7904	21/145	6765/34292	0.0241	AT1G01440 AT1G19430 AT1G23140 AT1G55080AT1G61780 AT2G46700 AT2G47485 AT3G13360AT3G25840 AT3G46180 AT3G53030 AT3G57090AT3G57580 AT4G04960 AT4G26100 AT4G30270AT4G37830 AT4G38545 AT4G39550 AT5G18850AT5G41240
CTCAAC	53	15224	42/145	11922/34292	0.0241	AT1G01440 AT1G19430 AT1G28960 AT1G54830AT1G55830 AT1G61780 AT1G63260 AT1G69450AT1G76180 AT1G77350 AT2G03470 AT2G13800AT2G30330 AT2G45315 AT2G45510 AT2G47485AT3G07273 AT3G11810 AT3G13360 AT3G19150AT3G46180 AT3G57090 AT3G62810 AT4G01335AT4G02550 AT4G03340 AT4G13270 AT4G14365AT4G24100 AT4G28830 AT4G30560 AT4G36515AT4G38270 AT4G38545 AT4G39550 AT5G01610AT5G15880 AT5G18800 AT5G22080 AT5G41240AT5G41370…
GACTGT	24	7691	21/145	6764/34292	0.0241	AT1G01440 AT1G08830 AT1G10070 AT1G33970AT1G63260 AT1G69980 AT2G13800 AT2G15910AT2G42160 AT4G01335 AT4G03340 AT4G09630AT4G27900 AT4G32120 AT4G36515 AT4G39550AT5G01610 AT5G12230 AT5G39450 AT5G49550AT5G57000
GCTTCC	35	10112	27/145	8262/34292	0.0241	AT1G23140 AT1G35516 AT1G55830 AT1G61780AT1G63260 AT1G69980 AT2G15910 AT2G23560AT2G27200 AT2G31140 AT2G45315 AT3G11810AT3G12650 AT3G14130 AT3G18140 AT4G02550AT4G03340 AT4G16060 AT4G18070 AT4G27900AT4G28830 AT4G33890 AT4G36515 AT4G38270AT5G18850 AT5G38360 AT5G49550
GGAAGC	35	10112	27/145	8262/34292	0.0241	AT1G23140 AT1G35516 AT1G55830 AT1G61780AT1G63260 AT1G69980 AT2G15910 AT2G23560AT2G27200 AT2G31140 AT2G45315 AT3G11810AT3G12650 AT3G14130 AT3G18140 AT4G02550AT4G03340 AT4G16060 AT4G18070 AT4G27900AT4G28830 AT4G33890 AT4G36515 AT4G38270AT5G18850 AT5G38360 AT5G49550
GTTGAG	53	15224	42/145	11922/34292	0.0241	AT1G01440 AT1G19430 AT1G28960 AT1G54830AT1G55830 AT1G61780 AT1G63260 AT1G69450AT1G76180 AT1G77350 AT2G03470 AT2G13800AT2G30330 AT2G45315 AT2G45510 AT2G47485AT3G07273 AT3G11810 AT3G13360 AT3G19150AT3G46180 AT3G57090 AT3G62810 AT4G01335AT4G02550 AT4G03340 AT4G13270 AT4G14365AT4G24100 AT4G28830 AT4G30560 AT4G36515AT4G38270 AT4G38545 AT4G39550 AT5G01610AT5G15880 AT5G18800 AT5G22080 AT5G41240AT5G41370…
CCATAC	30	8729	24/145	7513/34292	0.0242	AT1G28490 AT1G55830 AT1G76620 AT2G25520AT2G28430 AT3G07273 AT3G13360 AT3G25840AT3G28910 AT3G46180 AT3G53840 AT3G57580AT4G10920 AT4G24100 AT4G30270 AT4G30560AT4G32120 AT4G32240 AT4G36450 AT4G37920AT4G38545 AT4G40060 AT5G04260 AT5G41860
GTATGG	30	8729	24/145	7513/34292	0.0242	AT1G28490 AT1G55830 AT1G76620 AT2G25520AT2G28430 AT3G07273 AT3G13360 AT3G25840AT3G28910 AT3G46180 AT3G53840 AT3G57580AT4G10920 AT4G24100 AT4G30270 AT4G30560AT4G32120 AT4G32240 AT4G36450 AT4G37920AT4G38545 AT4G40060 AT5G04260 AT5G41860
AACGGG	26	4328	23/145	3898/34292	0.0243	AT1G07770 AT1G33970 AT1G64190 AT1G76620AT2G20930 AT2G45830 AT3G14130 AT3G50520AT3G50845 AT3G62810 AT4G02550 AT4G31430AT4G36515 AT4G38270 AT5G07470 AT5G14620AT5G18800 AT5G18850 AT5G22080 AT5G38360AT5G49550 AT5G52110 AT5G57000
ATATTC	126	35931	81/145	21137/34292	0.0243	AT1G10070 AT1G14510 AT1G19430 AT1G23140AT1G28960 AT1G35516 AT1G54830 AT1G55080AT1G69450 AT1G75750 AT1G76180 AT2G15910AT2G22430 AT2G23560 AT2G28430 AT2G30330AT2G31140 AT2G33120 AT2G33510 AT2G33820AT2G38800 AT2G39080 AT2G44770 AT2G45315AT2G45830 AT2G46700 AT2G47485 AT3G05800AT3G07273 AT3G12710 AT3G13360 AT3G14130AT3G15650 AT3G32940 AT3G45290 AT3G47590AT3G53840 AT3G56950 AT3G57090 AT3G57320AT3G57580…
CAATGA	95	25862	67/145	17861/34292	0.0243	AT1G01440 AT1G08830 AT1G11755 AT1G12310AT1G19430 AT1G28960 AT1G35516 AT1G55590AT1G55830 AT1G64190 AT1G69980 AT1G75750AT1G76180 AT2G02060 AT2G03470 AT2G13800AT2G20930 AT2G27200 AT2G28430 AT2G30330AT2G33510 AT2G33820 AT2G38800 AT2G44770AT2G45315 AT2G45510 AT3G05800 AT3G07273AT3G12710 AT3G14130 AT3G18140 AT3G19150AT3G25840 AT3G26690 AT3G32940 AT3G46180AT3G47590 AT3G50520 AT3G56950 AT3G57090AT3G57320…
CACTCG	15	5498	14/145	4970/34292	0.0243	AT1G54830 AT1G64190 AT1G71800 AT2G15910AT2G33120 AT2G45830 AT3G26360 AT4G36515AT4G37830 AT4G40065 AT5G16000 AT5G39450AT5G59950 AT5G65520
CCCGTT	26	4328	23/145	3898/34292	0.0243	AT1G07770 AT1G33970 AT1G64190 AT1G76620AT2G20930 AT2G45830 AT3G14130 AT3G50520AT3G50845 AT3G62810 AT4G02550 AT4G31430AT4G36515 AT4G38270 AT5G07470 AT5G14620AT5G18800 AT5G18850 AT5G22080 AT5G38360AT5G49550 AT5G52110 AT5G57000
CGAGTG	15	5498	14/145	4970/34292	0.0243	AT1G54830 AT1G64190 AT1G71800 AT2G15910AT2G33120 AT2G45830 AT3G26360 AT4G36515AT4G37830 AT4G40065 AT5G16000 AT5G39450AT5G59950 AT5G65520
GAATAT	126	35931	81/145	21137/34292	0.0243	AT1G10070 AT1G14510 AT1G19430 AT1G23140AT1G28960 AT1G35516 AT1G54830 AT1G55080AT1G69450 AT1G75750 AT1G76180 AT2G15910AT2G22430 AT2G23560 AT2G28430 AT2G30330AT2G31140 AT2G33120 AT2G33510 AT2G33820AT2G38800 AT2G39080 AT2G44770 AT2G45315AT2G45830 AT2G46700 AT2G47485 AT3G05800AT3G07273 AT3G12710 AT3G13360 AT3G14130AT3G15650 AT3G32940 AT3G45290 AT3G47590AT3G53840 AT3G56950 AT3G57090 AT3G57320AT3G57580…
GAGTCC	29	5559	28/145	4978/34292	0.0243	AT1G11755 AT1G15800 AT1G35516 AT1G64190AT1G71800 AT2G20930 AT2G25520 AT2G33820AT2G45510 AT3G07273 AT3G11810 AT3G18140AT3G26690 AT3G46180 AT3G57580 AT3G59090AT4G04960 AT4G14365 AT4G26100 AT4G29040AT4G30270 AT4G31670 AT4G33890 AT4G38270AT4G38545 AT5G16950 AT5G41860 AT5G65520
GGACTC	29	5559	28/145	4978/34292	0.0243	AT1G11755 AT1G15800 AT1G35516 AT1G64190AT1G71800 AT2G20930 AT2G25520 AT2G33820AT2G45510 AT3G07273 AT3G11810 AT3G18140AT3G26690 AT3G46180 AT3G57580 AT3G59090AT4G04960 AT4G14365 AT4G26100 AT4G29040AT4G30270 AT4G31670 AT4G33890 AT4G38270AT4G38545 AT5G16950 AT5G41860 AT5G65520
TCATTG	95	25862	67/145	17861/34292	0.0243	AT1G01440 AT1G08830 AT1G11755 AT1G12310AT1G19430 AT1G28960 AT1G35516 AT1G55590AT1G55830 AT1G64190 AT1G69980 AT1G75750AT1G76180 AT2G02060 AT2G03470 AT2G13800AT2G20930 AT2G27200 AT2G28430 AT2G30330AT2G33510 AT2G33820 AT2G38800 AT2G44770AT2G45315 AT2G45510 AT3G05800 AT3G07273AT3G12710 AT3G14130 AT3G18140 AT3G19150AT3G25840 AT3G26690 AT3G32940 AT3G46180AT3G47590 AT3G50520 AT3G56950 AT3G57090AT3G57320…
ACTTTC	123	25786	84/145	17848/34292	0.0244	AT1G08830 AT1G12310 AT1G19430 AT1G28490AT1G28960 AT1G33970 AT1G55830 AT1G61780AT1G63260 AT1G64190 AT1G69450 AT1G71800AT1G75750 AT1G76180 AT2G02060 AT2G03470AT2G13800 AT2G20930 AT2G22430 AT2G25520AT2G27200 AT2G31140 AT2G33120 AT2G33510AT2G33820 AT2G34900 AT2G38800 AT2G39080AT2G42160 AT2G44770 AT2G45315 AT2G45830AT2G47485 AT3G01150 AT3G07273 AT3G11810AT3G12650 AT3G12710 AT3G18140 AT3G19150AT3G26360…
GAAAGT	123	25786	84/145	17848/34292	0.0244	AT1G08830 AT1G12310 AT1G19430 AT1G28490AT1G28960 AT1G33970 AT1G55830 AT1G61780AT1G63260 AT1G64190 AT1G69450 AT1G71800AT1G75750 AT1G76180 AT2G02060 AT2G03470AT2G13800 AT2G20930 AT2G22430 AT2G25520AT2G27200 AT2G31140 AT2G33120 AT2G33510AT2G33820 AT2G34900 AT2G38800 AT2G39080AT2G42160 AT2G44770 AT2G45315 AT2G45830AT2G47485 AT3G01150 AT3G07273 AT3G11810AT3G12650 AT3G12710 AT3G18140 AT3G19150AT3G26360…
CGCATA	31	5263	27/145	4765/34292	0.0245	AT1G08830 AT1G28490 AT1G28960 AT1G55830AT1G69450 AT1G75750 AT1G76180 AT2G22430AT2G25520 AT2G39080 AT2G47485 AT3G05800AT3G15650 AT3G28910 AT3G57320 AT3G62810AT4G04960 AT4G26210 AT4G32120 AT5G04260AT5G04750 AT5G07470 AT5G46850 AT5G57000AT5G58960 AT5G59950 AT5G65520
GTTCTA	67	14984	59/145	12002/34292	0.0245	AT1G08830 AT1G14510 AT1G15800 AT1G19430AT1G28960 AT1G61970 AT1G64190 AT1G71800AT1G75750 AT2G13800 AT2G23560 AT2G30330AT2G33510 AT2G38800 AT2G42160 AT2G45315AT2G45510 AT3G05800 AT3G11810 AT3G12650AT3G18140 AT3G26360 AT3G26690 AT3G32940AT3G45290 AT3G46180 AT3G53030 AT3G56950AT3G57580 AT3G59090 AT4G01335 AT4G03340AT4G14365 AT4G18070 AT4G26100 AT4G26210AT4G27900 AT4G28830 AT4G31670 AT4G32240AT4G36450…
TAGAAC	67	14984	59/145	12002/34292	0.0245	AT1G08830 AT1G14510 AT1G15800 AT1G19430AT1G28960 AT1G61970 AT1G64190 AT1G71800AT1G75750 AT2G13800 AT2G23560 AT2G30330AT2G33510 AT2G38800 AT2G42160 AT2G45315AT2G45510 AT3G05800 AT3G11810 AT3G12650AT3G18140 AT3G26360 AT3G26690 AT3G32940AT3G45290 AT3G46180 AT3G53030 AT3G56950AT3G57580 AT3G59090 AT4G01335 AT4G03340AT4G14365 AT4G18070 AT4G26100 AT4G26210AT4G27900 AT4G28830 AT4G31670 AT4G32240AT4G36450…
TATGCG	31	5263	27/145	4765/34292	0.0245	AT1G08830 AT1G28490 AT1G28960 AT1G55830AT1G69450 AT1G75750 AT1G76180 AT2G22430AT2G25520 AT2G39080 AT2G47485 AT3G05800AT3G15650 AT3G28910 AT3G57320 AT3G62810AT4G04960 AT4G26210 AT4G32120 AT5G04260AT5G04750 AT5G07470 AT5G46850 AT5G57000AT5G58960 AT5G59950 AT5G65520
ATTTAC	140	35167	97/145	20949/34292	0.0246	AT1G10070 AT1G12310 AT1G14510 AT1G15800AT1G19430 AT1G23140 AT1G28490 AT1G35516AT1G54830 AT1G55080 AT1G55830 AT1G61780AT1G63260 AT1G64190 AT1G69450 AT1G69980AT1G75750 AT1G76620 AT2G02060 AT2G03470AT2G13800 AT2G20930 AT2G22430 AT2G23560AT2G25520 AT2G30330 AT2G31140 AT2G33120AT2G33510 AT2G34900 AT2G39080 AT2G42160AT2G44770 AT2G45830 AT3G05800 AT3G07273AT3G12650 AT3G12710 AT3G13360 AT3G14130AT3G15650…
GTAAAT	140	35167	97/145	20949/34292	0.0246	AT1G10070 AT1G12310 AT1G14510 AT1G15800AT1G19430 AT1G23140 AT1G28490 AT1G35516AT1G54830 AT1G55080 AT1G55830 AT1G61780AT1G63260 AT1G64190 AT1G69450 AT1G69980AT1G75750 AT1G76620 AT2G02060 AT2G03470AT2G13800 AT2G20930 AT2G22430 AT2G23560AT2G25520 AT2G30330 AT2G31140 AT2G33120AT2G33510 AT2G34900 AT2G39080 AT2G42160AT2G44770 AT2G45830 AT3G05800 AT3G07273AT3G12650 AT3G12710 AT3G13360 AT3G14130AT3G15650…
AAGCGG	14	4976	12/145	4437/34292	0.0247	AT1G28490 AT1G61780 AT1G69450 AT2G15910AT2G33120 AT2G39080 AT3G07273 AT4G16060AT4G18070 AT4G31670 AT5G41860 AT5G56360
CCGCTT	14	4976	12/145	4437/34292	0.0247	AT1G28490 AT1G61780 AT1G69450 AT2G15910AT2G33120 AT2G39080 AT3G07273 AT4G16060AT4G18070 AT4G31670 AT5G41860 AT5G56360
CGGATC	21	7027	17/145	5727/34292	0.0249	AT1G15800 AT1G33970 AT1G55590 AT1G63260AT1G69980 AT2G13800 AT3G50845 AT3G57090AT3G62810 AT4G01335 AT4G09630 AT4G31430AT5G07470 AT5G15880 AT5G19430 AT5G38360AT5G41370
GATCCG	21	7027	17/145	5727/34292	0.0249	AT1G15800 AT1G33970 AT1G55590 AT1G63260AT1G69980 AT2G13800 AT3G50845 AT3G57090AT3G62810 AT4G01335 AT4G09630 AT4G31430AT5G07470 AT5G15880 AT5G19430 AT5G38360AT5G41370
AGGTAT	39	11953	34/145	9945/34292	0.0251	AT1G08830 AT1G61780 AT1G61970 AT1G77350AT2G20930 AT2G22430 AT2G23560 AT2G25520AT2G27200 AT2G30330 AT2G33120 AT2G45510AT3G07273 AT3G11810 AT3G19150 AT3G50845AT4G03340 AT4G14130 AT4G14365 AT4G18070AT4G26100 AT4G26210 AT4G30560 AT4G31670AT4G36515 AT5G12230 AT5G14620 AT5G16950AT5G18850 AT5G19430 AT5G22080 AT5G39450AT5G41860 AT5G49550
ATACCT	39	11953	34/145	9945/34292	0.0251	AT1G08830 AT1G61780 AT1G61970 AT1G77350AT2G20930 AT2G22430 AT2G23560 AT2G25520AT2G27200 AT2G30330 AT2G33120 AT2G45510AT3G07273 AT3G11810 AT3G19150 AT3G50845AT4G03340 AT4G14130 AT4G14365 AT4G18070AT4G26100 AT4G26210 AT4G30560 AT4G31670AT4G36515 AT5G12230 AT5G14620 AT5G16950AT5G18850 AT5G19430 AT5G22080 AT5G39450AT5G41860 AT5G49550
CTTAAA	172	39062	104/145	22649/34292	0.0251	AT1G01440 AT1G07770 AT1G08830 AT1G10070AT1G12310 AT1G14510 AT1G15800 AT1G19430AT1G23140 AT1G28490 AT1G33970 AT1G35516AT1G54830 AT1G55830 AT1G61970 AT1G69450AT1G71800 AT1G75750 AT1G76180 AT1G76620AT2G03470 AT2G13800 AT2G15910 AT2G23560AT2G25520 AT2G27200 AT2G28430 AT2G30330AT2G31140 AT2G33120 AT2G33820 AT2G38800AT2G39080 AT2G45510 AT2G45830 AT2G47485AT3G01150 AT3G05800 AT3G12650 AT3G12710AT3G13360…
TTTAAG	172	39062	104/145	22649/34292	0.0251	AT1G01440 AT1G07770 AT1G08830 AT1G10070AT1G12310 AT1G14510 AT1G15800 AT1G19430AT1G23140 AT1G28490 AT1G33970 AT1G35516AT1G54830 AT1G55830 AT1G61970 AT1G69450AT1G71800 AT1G75750 AT1G76180 AT1G76620AT2G03470 AT2G13800 AT2G15910 AT2G23560AT2G25520 AT2G27200 AT2G28430 AT2G30330AT2G31140 AT2G33120 AT2G33820 AT2G38800AT2G39080 AT2G45510 AT2G45830 AT2G47485AT3G01150 AT3G05800 AT3G12650 AT3G12710AT3G13360…
TATGCA	67	20136	51/145	14034/34292	0.0252	AT1G14510 AT1G15800 AT1G19430 AT1G23140AT1G28490 AT1G28960 AT1G64190 AT1G69980AT1G71800 AT1G76620 AT2G02060 AT2G03470AT2G13800 AT2G30330 AT2G39080 AT2G45510AT2G45830 AT3G12650 AT3G12710 AT3G13360AT3G26360 AT3G28910 AT3G57320 AT3G59090AT3G62810 AT4G04960 AT4G09630 AT4G26100AT4G29040 AT4G32120 AT4G36450 AT4G36515AT4G38270 AT5G04260 AT5G12230 AT5G14620AT5G15880 AT5G16000 AT5G22080 AT5G41240AT5G41370…
TGCATA	67	20136	51/145	14034/34292	0.0252	AT1G14510 AT1G15800 AT1G19430 AT1G23140AT1G28490 AT1G28960 AT1G64190 AT1G69980AT1G71800 AT1G76620 AT2G02060 AT2G03470AT2G13800 AT2G30330 AT2G39080 AT2G45510AT2G45830 AT3G12650 AT3G12710 AT3G13360AT3G26360 AT3G28910 AT3G57320 AT3G59090AT3G62810 AT4G04960 AT4G09630 AT4G26100AT4G29040 AT4G32120 AT4G36450 AT4G36515AT4G38270 AT5G04260 AT5G12230 AT5G14620AT5G15880 AT5G16000 AT5G22080 AT5G41240AT5G41370…
GTAAAC	86	20719	56/145	15220/34292	0.0253	AT1G01440 AT1G07770 AT1G10070 AT1G11755AT1G28490 AT1G28960 AT1G55830 AT1G61780AT1G64190 AT1G69980 AT1G71800 AT2G02060AT2G25520 AT2G33120 AT2G33510 AT2G33820AT2G39080 AT2G42160 AT2G45315 AT2G45510AT2G45830 AT2G47485 AT3G12710 AT3G14130AT3G19150 AT3G26690 AT3G28910 AT3G45290AT3G46180 AT3G47590 AT3G50520 AT3G50845AT3G53840 AT3G56950 AT4G02550 AT4G04960AT4G13270 AT4G14365 AT4G18070 AT4G28830AT4G30270…
GTTTAC	86	20719	56/145	15220/34292	0.0253	AT1G01440 AT1G07770 AT1G10070 AT1G11755AT1G28490 AT1G28960 AT1G55830 AT1G61780AT1G64190 AT1G69980 AT1G71800 AT2G02060AT2G25520 AT2G33120 AT2G33510 AT2G33820AT2G39080 AT2G42160 AT2G45315 AT2G45510AT2G45830 AT2G47485 AT3G12710 AT3G14130AT3G19150 AT3G26690 AT3G28910 AT3G45290AT3G46180 AT3G47590 AT3G50520 AT3G50845AT3G53840 AT3G56950 AT4G02550 AT4G04960AT4G13270 AT4G14365 AT4G18070 AT4G28830AT4G30270…
TACACA	123	24019	79/145	16707/34292	0.0253	AT1G01440 AT1G10070 AT1G12310 AT1G19430AT1G23140 AT1G28490 AT1G28960 AT1G33970AT1G55080 AT1G55590 AT1G55830 AT1G63260AT1G64190 AT1G71800 AT2G02060 AT2G03470AT2G13800 AT2G15910 AT2G22430 AT2G23560AT2G27200 AT2G30330 AT2G33820 AT2G39080AT2G42160 AT2G45830 AT2G46700 AT3G01150AT3G11810 AT3G13360 AT3G14130 AT3G15650AT3G19150 AT3G25840 AT3G28910 AT3G32940AT3G45290 AT3G47590 AT3G53030 AT3G53840AT3G56950…
TGTGTA	123	24019	79/145	16707/34292	0.0253	AT1G01440 AT1G10070 AT1G12310 AT1G19430AT1G23140 AT1G28490 AT1G28960 AT1G33970AT1G55080 AT1G55590 AT1G55830 AT1G63260AT1G64190 AT1G71800 AT2G02060 AT2G03470AT2G13800 AT2G15910 AT2G22430 AT2G23560AT2G27200 AT2G30330 AT2G33820 AT2G39080AT2G42160 AT2G45830 AT2G46700 AT3G01150AT3G11810 AT3G13360 AT3G14130 AT3G15650AT3G19150 AT3G25840 AT3G28910 AT3G32940AT3G45290 AT3G47590 AT3G53030 AT3G53840AT3G56950…
GAAGAC	82	18066	65/145	13430/34292	0.0254	AT1G11755 AT1G19430 AT1G33970 AT1G54830AT1G55590 AT1G55830 AT1G61780 AT1G64190AT1G69450 AT1G69980 AT1G71800 AT1G76180AT1G76620 AT2G02060 AT2G15910 AT2G22430AT2G23560 AT2G28430 AT2G31140 AT2G34900AT2G38800 AT2G45830 AT3G12650 AT3G12710AT3G14130 AT3G25840 AT3G32940 AT3G46180AT3G50845 AT3G53030 AT3G57320 AT3G62810AT4G01335 AT4G03340 AT4G13270 AT4G16060AT4G18070 AT4G24100 AT4G28830 AT4G31670AT4G32120…
GTCTTC	82	18066	65/145	13430/34292	0.0254	AT1G11755 AT1G19430 AT1G33970 AT1G54830AT1G55590 AT1G55830 AT1G61780 AT1G64190AT1G69450 AT1G69980 AT1G71800 AT1G76180AT1G76620 AT2G02060 AT2G15910 AT2G22430AT2G23560 AT2G28430 AT2G31140 AT2G34900AT2G38800 AT2G45830 AT3G12650 AT3G12710AT3G14130 AT3G25840 AT3G32940 AT3G46180AT3G50845 AT3G53030 AT3G57320 AT3G62810AT4G01335 AT4G03340 AT4G13270 AT4G16060AT4G18070 AT4G24100 AT4G28830 AT4G31670AT4G32120…
GTTAGA	81	17566	65/145	13433/34292	0.0255	AT1G08830 AT1G12310 AT1G14510 AT1G55830AT1G61970 AT1G63260 AT1G64190 AT1G71800AT1G76620 AT1G77350 AT2G03470 AT2G13800AT2G15910 AT2G20930 AT2G22430 AT2G23560AT2G25520 AT2G27200 AT2G28430 AT2G33120AT2G34900 AT2G38800 AT2G42160 AT2G45510AT2G45830 AT2G46700 AT3G01150 AT3G05800AT3G11810 AT3G18140 AT3G26360 AT3G26690AT3G45290 AT3G50520 AT3G56950 AT3G57320AT3G59090 AT4G14130 AT4G14365 AT4G24100AT4G27900…
TCTAAC	81	17566	65/145	13433/34292	0.0255	AT1G08830 AT1G12310 AT1G14510 AT1G55830AT1G61970 AT1G63260 AT1G64190 AT1G71800AT1G76620 AT1G77350 AT2G03470 AT2G13800AT2G15910 AT2G20930 AT2G22430 AT2G23560AT2G25520 AT2G27200 AT2G28430 AT2G33120AT2G34900 AT2G38800 AT2G42160 AT2G45510AT2G45830 AT2G46700 AT3G01150 AT3G05800AT3G11810 AT3G18140 AT3G26360 AT3G26690AT3G45290 AT3G50520 AT3G56950 AT3G57320AT3G59090 AT4G14130 AT4G14365 AT4G24100AT4G27900…
AGCTAA	74	20801	54/145	14731/34292	0.0257	AT1G07770 AT1G08830 AT1G12310 AT1G19430AT1G28960 AT1G35516 AT1G54830 AT1G55590AT1G55830 AT1G61780 AT1G63260 AT1G69450AT1G69980 AT1G76620 AT1G77350 AT2G02060AT2G23560 AT2G33120 AT2G33510 AT2G33820AT2G34900 AT2G42160 AT2G44770 AT2G45510AT2G45830 AT3G05800 AT3G18140 AT3G19150AT3G26360 AT3G26690 AT3G47590 AT3G50520AT3G53030 AT4G03340 AT4G14130 AT4G18070AT4G28830 AT4G30270 AT4G32120 AT4G33890AT4G36515…
CCAGGC	5	2356	4/145	2206/34292	0.0257	AT1G07770 AT4G31430 AT5G08535 AT5G41240
CTAGGC	24	3978	21/145	3502/34292	0.0257	AT1G01440 AT1G11755 AT1G54830 AT1G55830AT1G61970 AT1G71800 AT2G13800 AT2G23560AT2G38800 AT3G01150 AT3G18140 AT3G53030AT3G59090 AT4G28830 AT4G30560 AT4G31430AT4G38545 AT4G39550 AT5G16000 AT5G46850AT5G65520
GCCTAG	24	3978	21/145	3502/34292	0.0257	AT1G01440 AT1G11755 AT1G54830 AT1G55830AT1G61970 AT1G71800 AT2G13800 AT2G23560AT2G38800 AT3G01150 AT3G18140 AT3G53030AT3G59090 AT4G28830 AT4G30560 AT4G31430AT4G38545 AT4G39550 AT5G16000 AT5G46850AT5G65520
GCCTGG	5	2356	4/145	2206/34292	0.0257	AT1G07770 AT4G31430 AT5G08535 AT5G41240
TTAGCT	74	20801	54/145	14731/34292	0.0257	AT1G07770 AT1G08830 AT1G12310 AT1G19430AT1G28960 AT1G35516 AT1G54830 AT1G55590AT1G55830 AT1G61780 AT1G63260 AT1G69450AT1G69980 AT1G76620 AT1G77350 AT2G02060AT2G23560 AT2G33120 AT2G33510 AT2G33820AT2G34900 AT2G42160 AT2G44770 AT2G45510AT2G45830 AT3G05800 AT3G18140 AT3G19150AT3G26360 AT3G26690 AT3G47590 AT3G50520AT3G53030 AT4G03340 AT4G14130 AT4G18070AT4G28830 AT4G30270 AT4G32120 AT4G33890AT4G36515…
ACCAAC	68	18508	50/145	13774/34292	0.0258	AT1G01440 AT1G10070 AT1G12310 AT1G28490AT1G35516 AT1G71800 AT1G75750 AT2G13800AT2G15910 AT2G33120 AT2G33510 AT2G33820AT2G34900 AT2G47485 AT3G11810 AT3G12650AT3G12710 AT3G26360 AT3G32940 AT3G46180AT3G47590 AT3G50520 AT3G53030 AT3G57580AT4G03340 AT4G04960 AT4G13270 AT4G14130AT4G14365 AT4G16060 AT4G26100 AT4G29040AT4G32120 AT4G32240 AT4G37830 AT4G38270AT4G39550 AT5G08535 AT5G12230 AT5G14620AT5G16000…
GTTGGT	68	18508	50/145	13774/34292	0.0258	AT1G01440 AT1G10070 AT1G12310 AT1G28490AT1G35516 AT1G71800 AT1G75750 AT2G13800AT2G15910 AT2G33120 AT2G33510 AT2G33820AT2G34900 AT2G47485 AT3G11810 AT3G12650AT3G12710 AT3G26360 AT3G32940 AT3G46180AT3G47590 AT3G50520 AT3G53030 AT3G57580AT4G03340 AT4G04960 AT4G13270 AT4G14130AT4G14365 AT4G16060 AT4G26100 AT4G29040AT4G32120 AT4G32240 AT4G37830 AT4G38270AT4G39550 AT5G08535 AT5G12230 AT5G14620AT5G16000…
ACCAGA	42	13848	38/145	10884/34292	0.026	AT1G11755 AT1G33970 AT1G54830 AT1G61780AT1G61970 AT2G25520 AT2G33120 AT2G38800AT2G44770 AT2G45315 AT3G12650 AT3G15650AT3G18140 AT3G26360 AT3G26690 AT3G53030AT3G62810 AT4G13270 AT4G14130 AT4G27900AT4G28830 AT4G30270 AT4G30560 AT4G32120AT4G33890 AT4G36450 AT4G36515 AT4G37830AT4G37920 AT5G04260 AT5G08535 AT5G12230AT5G14620 AT5G16950 AT5G18850 AT5G58960AT5G63905 AT5G65520
GTGAAA	148	30928	93/145	20048/34292	0.026	AT1G07770 AT1G08830 AT1G10070 AT1G12310AT1G14510 AT1G15800 AT1G28960 AT1G33970AT1G35516 AT1G54830 AT1G55080 AT1G55590AT1G55830 AT1G61970 AT1G63260 AT1G69980AT1G71800 AT1G76180 AT1G76620 AT1G77350AT2G02060 AT2G15910 AT2G20930 AT2G22430AT2G23560 AT2G27200 AT2G30330 AT2G31140AT2G33120 AT2G33820 AT2G38800 AT2G39080AT2G42160 AT2G44770 AT2G45315 AT2G45510AT2G45830 AT2G46700 AT2G47485 AT3G05800AT3G07273…
TCTGGT	42	13848	38/145	10884/34292	0.026	AT1G11755 AT1G33970 AT1G54830 AT1G61780AT1G61970 AT2G25520 AT2G33120 AT2G38800AT2G44770 AT2G45315 AT3G12650 AT3G15650AT3G18140 AT3G26360 AT3G26690 AT3G53030AT3G62810 AT4G13270 AT4G14130 AT4G27900AT4G28830 AT4G30270 AT4G30560 AT4G32120AT4G33890 AT4G36450 AT4G36515 AT4G37830AT4G37920 AT5G04260 AT5G08535 AT5G12230AT5G14620 AT5G16950 AT5G18850 AT5G58960AT5G63905 AT5G65520
TTTCAC	148	30928	93/145	20048/34292	0.026	AT1G07770 AT1G08830 AT1G10070 AT1G12310AT1G14510 AT1G15800 AT1G28960 AT1G33970AT1G35516 AT1G54830 AT1G55080 AT1G55590AT1G55830 AT1G61970 AT1G63260 AT1G69980AT1G71800 AT1G76180 AT1G76620 AT1G77350AT2G02060 AT2G15910 AT2G20930 AT2G22430AT2G23560 AT2G27200 AT2G30330 AT2G31140AT2G33120 AT2G33820 AT2G38800 AT2G39080AT2G42160 AT2G44770 AT2G45315 AT2G45510AT2G45830 AT2G46700 AT2G47485 AT3G05800AT3G07273…
AGAGAT	132	35949	83/145	21532/34292	0.0261	AT1G01440 AT1G14510 AT1G33970 AT1G55080AT1G55590 AT1G55830 AT1G61780 AT1G61970AT1G63260 AT1G64190 AT1G69450 AT1G71800AT1G76180 AT1G76620 AT1G77350 AT2G13800AT2G15910 AT2G20930 AT2G22430 AT2G23560AT2G27200 AT2G28430 AT2G33120 AT2G33820AT2G38800 AT2G45315 AT2G45510 AT2G45830AT2G46700 AT2G47485 AT3G05800 AT3G11810AT3G12650 AT3G12710 AT3G18140 AT3G19150AT3G26360 AT3G28910 AT3G32940 AT3G45290AT3G47590…
ATCTCT	132	35949	83/145	21532/34292	0.0261	AT1G01440 AT1G14510 AT1G33970 AT1G55080AT1G55590 AT1G55830 AT1G61780 AT1G61970AT1G63260 AT1G64190 AT1G69450 AT1G71800AT1G76180 AT1G76620 AT1G77350 AT2G13800AT2G15910 AT2G20930 AT2G22430 AT2G23560AT2G27200 AT2G28430 AT2G33120 AT2G33820AT2G38800 AT2G45315 AT2G45510 AT2G45830AT2G46700 AT2G47485 AT3G05800 AT3G11810AT3G12650 AT3G12710 AT3G18140 AT3G19150AT3G26360 AT3G28910 AT3G32940 AT3G45290AT3G47590…
CAGGAA	56	9878	42/145	8154/34292	0.0261	AT1G14510 AT1G23140 AT1G28490 AT1G61780AT1G61970 AT1G63260 AT1G64190 AT1G69980AT1G77350 AT2G15910 AT2G25520 AT2G45315AT2G45830 AT2G46700 AT3G05800 AT3G12650AT3G14130 AT3G25840 AT3G26690 AT3G53030AT3G56950 AT3G57090 AT3G57580 AT3G62810AT4G01335 AT4G16060 AT4G26210 AT4G27900AT4G31430 AT4G31670 AT4G33890 AT4G36515AT4G37830 AT4G40060 AT5G08535 AT5G16000AT5G16950 AT5G18850 AT5G41240 AT5G41860AT5G49550…
TTCCTG	56	9878	42/145	8154/34292	0.0261	AT1G14510 AT1G23140 AT1G28490 AT1G61780AT1G61970 AT1G63260 AT1G64190 AT1G69980AT1G77350 AT2G15910 AT2G25520 AT2G45315AT2G45830 AT2G46700 AT3G05800 AT3G12650AT3G14130 AT3G25840 AT3G26690 AT3G53030AT3G56950 AT3G57090 AT3G57580 AT3G62810AT4G01335 AT4G16060 AT4G26210 AT4G27900AT4G31430 AT4G31670 AT4G33890 AT4G36515AT4G37830 AT4G40060 AT5G08535 AT5G16000AT5G16950 AT5G18850 AT5G41240 AT5G41860AT5G49550…
CTAAAA	224	50910	115/145	25359/34292	0.0262	AT1G01440 AT1G07770 AT1G08830 AT1G10070AT1G12310 AT1G15800 AT1G19430 AT1G28490AT1G28960 AT1G33970 AT1G35516 AT1G54830AT1G55080 AT1G55830 AT1G61970 AT1G63260AT1G64190 AT1G71800 AT1G75750 AT1G76180AT1G77350 AT2G02060 AT2G03470 AT2G13800AT2G22430 AT2G23560 AT2G25520 AT2G27200AT2G30330 AT2G31140 AT2G33510 AT2G33820AT2G34900 AT2G38800 AT2G42160 AT2G44770AT2G45315 AT2G45510 AT2G45830 AT2G46700AT2G47485…
TTTTAG	224	50910	115/145	25359/34292	0.0262	AT1G01440 AT1G07770 AT1G08830 AT1G10070AT1G12310 AT1G15800 AT1G19430 AT1G28490AT1G28960 AT1G33970 AT1G35516 AT1G54830AT1G55080 AT1G55830 AT1G61970 AT1G63260AT1G64190 AT1G71800 AT1G75750 AT1G76180AT1G77350 AT2G02060 AT2G03470 AT2G13800AT2G22430 AT2G23560 AT2G25520 AT2G27200AT2G30330 AT2G31140 AT2G33510 AT2G33820AT2G34900 AT2G38800 AT2G42160 AT2G44770AT2G45315 AT2G45510 AT2G45830 AT2G46700AT2G47485…
CAAAGG	81	16191	61/145	12536/34292	0.0264	AT1G08830 AT1G12310 AT1G15800 AT1G19430AT1G23140 AT1G33970 AT1G35516 AT1G54830AT1G55080 AT1G55590 AT1G55830 AT1G61970AT1G63260 AT1G64190 AT1G76620 AT2G03470AT2G22430 AT2G25520 AT2G27200 AT2G28430AT2G33120 AT2G38800 AT2G45315 AT2G45510AT2G45830 AT2G47485 AT3G01150 AT3G11810AT3G12650 AT3G12710 AT3G14130 AT3G15650AT3G46180 AT3G50520 AT3G57090 AT3G57580AT3G59090 AT3G62810 AT4G09630 AT4G24100AT4G26100…
CCTTTG	81	16191	61/145	12536/34292	0.0264	AT1G08830 AT1G12310 AT1G15800 AT1G19430AT1G23140 AT1G33970 AT1G35516 AT1G54830AT1G55080 AT1G55590 AT1G55830 AT1G61970AT1G63260 AT1G64190 AT1G76620 AT2G03470AT2G22430 AT2G25520 AT2G27200 AT2G28430AT2G33120 AT2G38800 AT2G45315 AT2G45510AT2G45830 AT2G47485 AT3G01150 AT3G11810AT3G12650 AT3G12710 AT3G14130 AT3G15650AT3G46180 AT3G50520 AT3G57090 AT3G57580AT3G59090 AT3G62810 AT4G09630 AT4G24100AT4G26100…
ACATTA	159	34411	96/145	20784/34292	0.0265	AT1G01440 AT1G07770 AT1G08830 AT1G12310AT1G14510 AT1G15800 AT1G19430 AT1G28490AT1G54830 AT1G55830 AT1G61780 AT1G63260AT1G64190 AT1G69450 AT1G71800 AT1G75750AT2G03470 AT2G13800 AT2G15910 AT2G20930AT2G25520 AT2G27200 AT2G28430 AT2G30330AT2G33510 AT2G34900 AT2G38800 AT2G39080AT2G42160 AT2G45830 AT2G46700 AT2G47485AT3G01150 AT3G05800 AT3G11810 AT3G12650AT3G12710 AT3G13360 AT3G14130 AT3G15650AT3G18140…
AGCGCC	12	1753	12/145	1673/34292	0.0265	AT1G15800 AT1G61780 AT1G71800 AT2G20930AT3G14130 AT3G19150 AT3G59090 AT4G38270AT4G38545 AT4G39550 AT5G19430 AT5G38360
ATCCCC	16	5493	14/145	4917/34292	0.0265	AT1G28490 AT2G13800 AT2G20930 AT2G33510AT3G11810 AT4G14130 AT4G30560 AT4G38270AT4G38545 AT5G08535 AT5G12230 AT5G18850AT5G41860 AT5G57000
CCACGG	9	3375	7/145	3051/34292	0.0265	AT1G07770 AT2G33510 AT3G07273 AT3G45290AT4G01335 AT4G38270 AT5G07470
CCGTGG	9	3375	7/145	3051/34292	0.0265	AT1G07770 AT2G33510 AT3G07273 AT3G45290AT4G01335 AT4G38270 AT5G07470
GGCGCT	12	1753	12/145	1673/34292	0.0265	AT1G15800 AT1G61780 AT1G71800 AT2G20930AT3G14130 AT3G19150 AT3G59090 AT4G38270AT4G38545 AT4G39550 AT5G19430 AT5G38360
GGGGAT	16	5493	14/145	4917/34292	0.0265	AT1G28490 AT2G13800 AT2G20930 AT2G33510AT3G11810 AT4G14130 AT4G30560 AT4G38270AT4G38545 AT5G08535 AT5G12230 AT5G18850AT5G41860 AT5G57000
TAATGT	159	34411	96/145	20784/34292	0.0265	AT1G01440 AT1G07770 AT1G08830 AT1G12310AT1G14510 AT1G15800 AT1G19430 AT1G28490AT1G54830 AT1G55830 AT1G61780 AT1G63260AT1G64190 AT1G69450 AT1G71800 AT1G75750AT2G03470 AT2G13800 AT2G15910 AT2G20930AT2G25520 AT2G27200 AT2G28430 AT2G30330AT2G33510 AT2G34900 AT2G38800 AT2G39080AT2G42160 AT2G45830 AT2G46700 AT2G47485AT3G01150 AT3G05800 AT3G11810 AT3G12650AT3G12710 AT3G13360 AT3G14130 AT3G15650AT3G18140…
ACGGAA	32	8987	25/145	7690/34292	0.0266	AT1G07770 AT1G08830 AT1G11755 AT1G19430AT1G28960 AT1G61970 AT2G20930 AT2G31140AT3G07273 AT3G11810 AT3G18140 AT3G26690AT3G45290 AT3G56950 AT3G57090 AT3G57580AT4G04960 AT4G16060 AT4G27900 AT4G30270AT4G33890 AT4G39550 AT5G01610 AT5G16000AT5G18800
TTCCGT	32	8987	25/145	7690/34292	0.0266	AT1G07770 AT1G08830 AT1G11755 AT1G19430AT1G28960 AT1G61970 AT2G20930 AT2G31140AT3G07273 AT3G11810 AT3G18140 AT3G26690AT3G45290 AT3G56950 AT3G57090 AT3G57580AT4G04960 AT4G16060 AT4G27900 AT4G30270AT4G33890 AT4G39550 AT5G01610 AT5G16000AT5G18800
ATACCC	37	7076	33/145	6149/34292	0.0268	AT1G11755 AT1G28960 AT1G33970 AT1G55830AT1G61780 AT1G69450 AT1G76620 AT1G77350AT2G02060 AT2G22430 AT2G28430 AT2G33120AT3G15650 AT3G19150 AT3G32940 AT3G45290AT3G50520 AT3G59090 AT3G62810 AT4G01335AT4G10920 AT4G16060 AT4G27900 AT4G36515AT4G37920 AT5G04750 AT5G16000 AT5G41860AT5G57000 AT5G58960 AT5G59950 AT5G63905AT5G65520
GGGTAT	37	7076	33/145	6149/34292	0.0268	AT1G11755 AT1G28960 AT1G33970 AT1G55830AT1G61780 AT1G69450 AT1G76620 AT1G77350AT2G02060 AT2G22430 AT2G28430 AT2G33120AT3G15650 AT3G19150 AT3G32940 AT3G45290AT3G50520 AT3G59090 AT3G62810 AT4G01335AT4G10920 AT4G16060 AT4G27900 AT4G36515AT4G37920 AT5G04750 AT5G16000 AT5G41860AT5G57000 AT5G58960 AT5G59950 AT5G63905AT5G65520
AGCGTG	27	3780	21/145	3525/34292	0.0269	AT1G11755 AT1G28490 AT1G69980 AT1G71800AT1G76180 AT2G03470 AT2G44770 AT2G45830AT2G47485 AT3G50845 AT3G56950 AT3G57090AT4G04960 AT4G10920 AT4G30270 AT4G39550AT5G08535 AT5G18850 AT5G46850 AT5G49550AT5G56360
CACGCT	27	3780	21/145	3525/34292	0.0269	AT1G11755 AT1G28490 AT1G69980 AT1G71800AT1G76180 AT2G03470 AT2G44770 AT2G45830AT2G47485 AT3G50845 AT3G56950 AT3G57090AT4G04960 AT4G10920 AT4G30270 AT4G39550AT5G08535 AT5G18850 AT5G46850 AT5G49550AT5G56360
AATACA	180	38560	102/145	22239/34292	0.027	AT1G01440 AT1G07770 AT1G08830 AT1G10070AT1G11755 AT1G12310 AT1G14510 AT1G15800AT1G19430 AT1G23140 AT1G28960 AT1G33970AT1G35516 AT1G54830 AT1G55080 AT1G55590AT1G55830 AT1G61970 AT1G63260 AT1G69450AT1G75750 AT1G76180 AT1G77350 AT2G02060AT2G03470 AT2G13800 AT2G15910 AT2G20930AT2G25520 AT2G27200 AT2G28430 AT2G30330AT2G31140 AT2G33120 AT2G33820 AT2G38800AT2G39080 AT2G42160 AT2G44770 AT2G45315AT2G45830…
TGTATT	180	38560	102/145	22239/34292	0.027	AT1G01440 AT1G07770 AT1G08830 AT1G10070AT1G11755 AT1G12310 AT1G14510 AT1G15800AT1G19430 AT1G23140 AT1G28960 AT1G33970AT1G35516 AT1G54830 AT1G55080 AT1G55590AT1G55830 AT1G61970 AT1G63260 AT1G69450AT1G75750 AT1G76180 AT1G77350 AT2G02060AT2G03470 AT2G13800 AT2G15910 AT2G20930AT2G25520 AT2G27200 AT2G28430 AT2G30330AT2G31140 AT2G33120 AT2G33820 AT2G38800AT2G39080 AT2G42160 AT2G44770 AT2G45315AT2G45830…
CGCGAA	19	2781	16/145	2482/34292	0.0271	AT1G55830 AT1G61780 AT2G15910 AT2G44770AT2G45315 AT3G28910 AT4G01335 AT4G18070AT4G37830 AT4G39550 AT5G04750 AT5G08535AT5G16950 AT5G41240 AT5G41860 AT5G56360
TTCGCG	19	2781	16/145	2482/34292	0.0271	AT1G55830 AT1G61780 AT2G15910 AT2G44770AT2G45315 AT3G28910 AT4G01335 AT4G18070AT4G37830 AT4G39550 AT5G04750 AT5G08535AT5G16950 AT5G41240 AT5G41860 AT5G56360
ACGTCT	40	7171	33/145	6160/34292	0.0272	AT1G01440 AT1G08830 AT1G10070 AT1G28490AT1G28960 AT1G35516 AT1G55830 AT1G69980AT1G76180 AT2G23560 AT2G28430 AT2G46700AT3G07273 AT3G12650 AT3G26690 AT3G45290AT3G46180 AT3G53840 AT3G56950 AT3G57580AT3G59090 AT4G04960 AT4G30560 AT4G32120AT4G33890 AT5G01610 AT5G14620 AT5G18800AT5G39450 AT5G41370 AT5G52110 AT5G57000AT5G59950
AGACGT	40	7171	33/145	6160/34292	0.0272	AT1G01440 AT1G08830 AT1G10070 AT1G28490AT1G28960 AT1G35516 AT1G55830 AT1G69980AT1G76180 AT2G23560 AT2G28430 AT2G46700AT3G07273 AT3G12650 AT3G26690 AT3G45290AT3G46180 AT3G53840 AT3G56950 AT3G57580AT3G59090 AT4G04960 AT4G30560 AT4G32120AT4G33890 AT5G01610 AT5G14620 AT5G18800AT5G39450 AT5G41370 AT5G52110 AT5G57000AT5G59950
CACTCC	34	6693	32/145	5937/34292	0.0272	AT1G01440 AT1G10070 AT1G12310 AT1G14510AT1G54830 AT1G55080 AT1G63260 AT1G76620AT2G02060 AT2G23560 AT2G27200 AT2G34900AT2G45830 AT3G11810 AT3G26360 AT3G56950AT4G18070 AT4G32120 AT4G33890 AT4G38545AT4G40060 AT5G04750 AT5G08535 AT5G12230AT5G15880 AT5G16950 AT5G18850 AT5G19430AT5G22080 AT5G41370 AT5G49550 AT5G58960
CCCTAA	42	12996	35/145	10116/34292	0.0272	AT1G01440 AT1G15800 AT1G28490 AT1G33970AT1G35516 AT1G55830 AT1G63260 AT1G77350AT2G02060 AT2G13800 AT2G15910 AT2G20930AT2G25520 AT2G39080 AT2G45315 AT2G46700AT3G12650 AT3G12710 AT3G15650 AT3G26690AT3G28910 AT3G47590 AT3G50845 AT3G53030AT3G57320 AT4G02550 AT4G03340 AT4G13270AT4G30270 AT4G30560 AT4G40065 AT5G08535AT5G41240 AT5G49550 AT5G58960
GGAGTG	34	6693	32/145	5937/34292	0.0272	AT1G01440 AT1G10070 AT1G12310 AT1G14510AT1G54830 AT1G55080 AT1G63260 AT1G76620AT2G02060 AT2G23560 AT2G27200 AT2G34900AT2G45830 AT3G11810 AT3G26360 AT3G56950AT4G18070 AT4G32120 AT4G33890 AT4G38545AT4G40060 AT5G04750 AT5G08535 AT5G12230AT5G15880 AT5G16950 AT5G18850 AT5G19430AT5G22080 AT5G41370 AT5G49550 AT5G58960
TTAGGG	42	12996	35/145	10116/34292	0.0272	AT1G01440 AT1G15800 AT1G28490 AT1G33970AT1G35516 AT1G55830 AT1G63260 AT1G77350AT2G02060 AT2G13800 AT2G15910 AT2G20930AT2G25520 AT2G39080 AT2G45315 AT2G46700AT3G12650 AT3G12710 AT3G15650 AT3G26690AT3G28910 AT3G47590 AT3G50845 AT3G53030AT3G57320 AT4G02550 AT4G03340 AT4G13270AT4G30270 AT4G30560 AT4G40065 AT5G08535AT5G41240 AT5G49550 AT5G58960
AACGAT	72	15754	60/145	12341/34292	0.0274	AT1G01440 AT1G10070 AT1G12310 AT1G14510AT1G23140 AT1G28490 AT1G28960 AT1G33970AT1G61780 AT1G64190 AT1G69450 AT1G71800AT1G75750 AT1G76180 AT2G15910 AT2G25520AT2G27200 AT2G28430 AT2G30330 AT2G33120AT2G34900 AT2G38800 AT2G39080 AT2G42160AT2G44770 AT2G45510 AT2G46700 AT2G47485AT3G01150 AT3G07273 AT3G18140 AT3G19150AT3G25840 AT3G32940 AT3G46180 AT3G53840AT3G56950 AT4G01335 AT4G02550 AT4G03340AT4G09630…
AGTCCA	62	11568	48/145	9568/34292	0.0274	AT1G11755 AT1G28490 AT1G28960 AT1G33970AT1G35516 AT1G54830 AT1G64190 AT1G76180AT2G20930 AT2G23560 AT2G25520 AT2G38800AT2G44770 AT2G45510 AT2G45830 AT3G18140AT3G46180 AT3G47590 AT3G50845 AT3G53030AT3G57580 AT3G59090 AT3G62810 AT4G01335AT4G03340 AT4G04960 AT4G09630 AT4G14365AT4G24100 AT4G26100 AT4G27900 AT4G28830AT4G29040 AT4G30270 AT4G31670 AT4G32120AT4G33890 AT4G36515 AT4G37830 AT4G38545AT5G07470…
ATCGTT	72	15754	60/145	12341/34292	0.0274	AT1G01440 AT1G10070 AT1G12310 AT1G14510AT1G23140 AT1G28490 AT1G28960 AT1G33970AT1G61780 AT1G64190 AT1G69450 AT1G71800AT1G75750 AT1G76180 AT2G15910 AT2G25520AT2G27200 AT2G28430 AT2G30330 AT2G33120AT2G34900 AT2G38800 AT2G39080 AT2G42160AT2G44770 AT2G45510 AT2G46700 AT2G47485AT3G01150 AT3G07273 AT3G18140 AT3G19150AT3G25840 AT3G32940 AT3G46180 AT3G53840AT3G56950 AT4G01335 AT4G02550 AT4G03340AT4G09630…
TGGACT	62	11568	48/145	9568/34292	0.0274	AT1G11755 AT1G28490 AT1G28960 AT1G33970AT1G35516 AT1G54830 AT1G64190 AT1G76180AT2G20930 AT2G23560 AT2G25520 AT2G38800AT2G44770 AT2G45510 AT2G45830 AT3G18140AT3G46180 AT3G47590 AT3G50845 AT3G53030AT3G57580 AT3G59090 AT3G62810 AT4G01335AT4G03340 AT4G04960 AT4G09630 AT4G14365AT4G24100 AT4G26100 AT4G27900 AT4G28830AT4G29040 AT4G30270 AT4G31670 AT4G32120AT4G33890 AT4G36515 AT4G37830 AT4G38545AT5G07470…
AGTTAC	59	16110	45/145	12516/34292	0.0275	AT1G07770 AT1G10070 AT1G12310 AT1G15800AT1G55080 AT1G61970 AT1G71800 AT1G77350AT2G03470 AT2G22430 AT2G25520 AT2G33820AT2G34900 AT2G44770 AT3G05800 AT3G12710AT3G13360 AT3G14130 AT3G26360 AT3G46180AT3G50845 AT3G56950 AT3G57580 AT4G04960AT4G09630 AT4G24100 AT4G27900 AT4G30270AT4G31430 AT4G32240 AT4G36515 AT4G38545AT4G39550 AT4G40060 AT5G04260 AT5G04750AT5G18800 AT5G41240 AT5G41860 AT5G46850AT5G52110…
CAGCTA	38	9361	26/145	7910/34292	0.0275	AT1G01440 AT1G07770 AT1G33970 AT1G61780AT1G63260 AT2G02060 AT2G33510 AT2G39080AT2G45315 AT2G45830 AT3G18140 AT3G32940AT3G50520 AT3G53030 AT4G14130 AT4G16060AT4G33890 AT4G40065 AT5G01610 AT5G16000AT5G16950 AT5G18850 AT5G56360 AT5G59950AT5G63905 AT5G65520
GTAACT	59	16110	45/145	12516/34292	0.0275	AT1G07770 AT1G10070 AT1G12310 AT1G15800AT1G55080 AT1G61970 AT1G71800 AT1G77350AT2G03470 AT2G22430 AT2G25520 AT2G33820AT2G34900 AT2G44770 AT3G05800 AT3G12710AT3G13360 AT3G14130 AT3G26360 AT3G46180AT3G50845 AT3G56950 AT3G57580 AT4G04960AT4G09630 AT4G24100 AT4G27900 AT4G30270AT4G31430 AT4G32240 AT4G36515 AT4G38545AT4G39550 AT4G40060 AT5G04260 AT5G04750AT5G18800 AT5G41240 AT5G41860 AT5G46850AT5G52110…
TAGCTG	38	9361	26/145	7910/34292	0.0275	AT1G01440 AT1G07770 AT1G33970 AT1G61780AT1G63260 AT2G02060 AT2G33510 AT2G39080AT2G45315 AT2G45830 AT3G18140 AT3G32940AT3G50520 AT3G53030 AT4G14130 AT4G16060AT4G33890 AT4G40065 AT5G01610 AT5G16000AT5G16950 AT5G18850 AT5G56360 AT5G59950AT5G63905 AT5G65520
AGGGTA	21	7384	20/145	6413/34292	0.0277	AT1G33970 AT1G61780 AT1G64190 AT1G69450AT1G69980 AT1G77350 AT2G28430 AT2G33510AT3G19150 AT3G28910 AT3G32940 AT4G37920AT4G38270 AT5G01610 AT5G04750 AT5G16000AT5G41860 AT5G50780 AT5G57000 AT5G59950
TACCCT	21	7384	20/145	6413/34292	0.0277	AT1G33970 AT1G61780 AT1G64190 AT1G69450AT1G69980 AT1G77350 AT2G28430 AT2G33510AT3G19150 AT3G28910 AT3G32940 AT4G37920AT4G38270 AT5G01610 AT5G04750 AT5G16000AT5G41860 AT5G50780 AT5G57000 AT5G59950
TCAAAA	314	75950	120/145	29888/34292	0.0277	AT1G01440 AT1G07770 AT1G08830 AT1G10070AT1G11755 AT1G12310 AT1G14510 AT1G19430AT1G23140 AT1G28490 AT1G28960 AT1G35516AT1G55080 AT1G55590 AT1G61780 AT1G61970AT1G63260 AT1G64190 AT1G69450 AT1G69980AT1G75750 AT1G76180 AT1G76620 AT2G02060AT2G03470 AT2G13800 AT2G15910 AT2G20930AT2G22430 AT2G23560 AT2G25520 AT2G27200AT2G28430 AT2G30330 AT2G31140 AT2G33510AT2G33820 AT2G34900 AT2G38800 AT2G39080AT2G42160…
TTTTGA	314	75950	120/145	29888/34292	0.0277	AT1G01440 AT1G07770 AT1G08830 AT1G10070AT1G11755 AT1G12310 AT1G14510 AT1G19430AT1G23140 AT1G28490 AT1G28960 AT1G35516AT1G55080 AT1G55590 AT1G61780 AT1G61970AT1G63260 AT1G64190 AT1G69450 AT1G69980AT1G75750 AT1G76180 AT1G76620 AT2G02060AT2G03470 AT2G13800 AT2G15910 AT2G20930AT2G22430 AT2G23560 AT2G25520 AT2G27200AT2G28430 AT2G30330 AT2G31140 AT2G33510AT2G33820 AT2G34900 AT2G38800 AT2G39080AT2G42160…
CTCAAA	146	33776	97/145	21073/34292	0.0278	AT1G07770 AT1G08830 AT1G11755 AT1G12310AT1G14510 AT1G19430 AT1G23140 AT1G33970AT1G55080 AT1G55830 AT1G61780 AT1G61970AT1G63260 AT1G69450 AT1G71800 AT1G75750AT1G76620 AT1G77350 AT2G02060 AT2G15910AT2G20930 AT2G22430 AT2G23560 AT2G25520AT2G27200 AT2G33120 AT2G33510 AT2G38800AT2G39080 AT2G42160 AT2G45315 AT2G45510AT2G47485 AT3G05800 AT3G12650 AT3G13360AT3G14130 AT3G15650 AT3G19150 AT3G25840AT3G26360…
GTTCCA	64	13976	55/145	11197/34292	0.0278	AT1G08830 AT1G10070 AT1G15800 AT1G19430AT1G28490 AT1G28960 AT1G55080 AT1G55830AT1G61780 AT1G61970 AT1G63260 AT1G69450AT1G76180 AT2G03470 AT2G15910 AT2G20930AT2G22430 AT2G27200 AT2G30330 AT2G39080AT2G42160 AT2G44770 AT2G45315 AT2G45510AT3G07273 AT3G11810 AT3G12710 AT3G14130AT3G18140 AT3G25840 AT3G47590 AT3G50520AT3G50845 AT3G59090 AT4G09630 AT4G14130AT4G14365 AT4G26210 AT4G27900 AT4G30560AT4G31430…
TGGAAC	64	13976	55/145	11197/34292	0.0278	AT1G08830 AT1G10070 AT1G15800 AT1G19430AT1G28490 AT1G28960 AT1G55080 AT1G55830AT1G61780 AT1G61970 AT1G63260 AT1G69450AT1G76180 AT2G03470 AT2G15910 AT2G20930AT2G22430 AT2G27200 AT2G30330 AT2G39080AT2G42160 AT2G44770 AT2G45315 AT2G45510AT3G07273 AT3G11810 AT3G12710 AT3G14130AT3G18140 AT3G25840 AT3G47590 AT3G50520AT3G50845 AT3G59090 AT4G09630 AT4G14130AT4G14365 AT4G26210 AT4G27900 AT4G30560AT4G31430…
TTTGAG	146	33776	97/145	21073/34292	0.0278	AT1G07770 AT1G08830 AT1G11755 AT1G12310AT1G14510 AT1G19430 AT1G23140 AT1G33970AT1G55080 AT1G55830 AT1G61780 AT1G61970AT1G63260 AT1G69450 AT1G71800 AT1G75750AT1G76620 AT1G77350 AT2G02060 AT2G15910AT2G20930 AT2G22430 AT2G23560 AT2G25520AT2G27200 AT2G33120 AT2G33510 AT2G38800AT2G39080 AT2G42160 AT2G45315 AT2G45510AT2G47485 AT3G05800 AT3G12650 AT3G13360AT3G14130 AT3G15650 AT3G19150 AT3G25840AT3G26360…
ACTGGC	21	3850	21/145	3544/34292	0.0279	AT1G07770 AT1G14510 AT1G55080 AT1G55830AT1G76620 AT2G02060 AT2G13800 AT2G15910AT2G23560 AT2G25520 AT2G39080 AT2G42160AT3G07273 AT3G46180 AT3G53840 AT3G62810AT4G24100 AT4G30560 AT4G39550 AT5G16950AT5G58960
GCCAGT	21	3850	21/145	3544/34292	0.0279	AT1G07770 AT1G14510 AT1G55080 AT1G55830AT1G76620 AT2G02060 AT2G13800 AT2G15910AT2G23560 AT2G25520 AT2G39080 AT2G42160AT3G07273 AT3G46180 AT3G53840 AT3G62810AT4G24100 AT4G30560 AT4G39550 AT5G16950AT5G58960
AACGTG	51	9452	41/145	7987/34292	0.028	AT1G10070 AT1G11755 AT1G14510 AT1G19430AT1G23140 AT1G28490 AT1G28960 AT1G35516AT1G55590 AT1G55830 AT1G61970 AT1G69450AT1G76180 AT1G77350 AT2G02060 AT2G31140AT2G33820 AT2G42160 AT3G05800 AT3G25840AT3G26690 AT3G45290 AT3G50520 AT3G50845AT3G53840 AT3G57090 AT3G57320 AT3G62810AT4G10920 AT4G27900 AT4G36515 AT4G37920AT4G38270 AT5G12230 AT5G14620 AT5G15880AT5G18850 AT5G39450 AT5G41370 AT5G41860AT5G57000
CACGTT	51	9452	41/145	7987/34292	0.028	AT1G10070 AT1G11755 AT1G14510 AT1G19430AT1G23140 AT1G28490 AT1G28960 AT1G35516AT1G55590 AT1G55830 AT1G61970 AT1G69450AT1G76180 AT1G77350 AT2G02060 AT2G31140AT2G33820 AT2G42160 AT3G05800 AT3G25840AT3G26690 AT3G45290 AT3G50520 AT3G50845AT3G53840 AT3G57090 AT3G57320 AT3G62810AT4G10920 AT4G27900 AT4G36515 AT4G37920AT4G38270 AT5G12230 AT5G14620 AT5G15880AT5G18850 AT5G39450 AT5G41370 AT5G41860AT5G57000
AAACAT	275	61417	124/145	27640/34292	0.0281	AT1G01440 AT1G07770 AT1G08830 AT1G10070AT1G11755 AT1G12310 AT1G14510 AT1G23140AT1G28960 AT1G33970 AT1G35516 AT1G54830AT1G55080 AT1G55590 AT1G55830 AT1G61780AT1G61970 AT1G64190 AT1G69450 AT1G69980AT1G71800 AT1G75750 AT1G76180 AT1G76620AT1G77350 AT2G03470 AT2G13800 AT2G20930AT2G22430 AT2G23560 AT2G25520 AT2G27200AT2G28430 AT2G30330 AT2G31140 AT2G33120AT2G33510 AT2G33820 AT2G34900 AT2G38800AT2G39080…
ATGTTT	275	61417	124/145	27640/34292	0.0281	AT1G01440 AT1G07770 AT1G08830 AT1G10070AT1G11755 AT1G12310 AT1G14510 AT1G23140AT1G28960 AT1G33970 AT1G35516 AT1G54830AT1G55080 AT1G55590 AT1G55830 AT1G61780AT1G61970 AT1G64190 AT1G69450 AT1G69980AT1G71800 AT1G75750 AT1G76180 AT1G76620AT1G77350 AT2G03470 AT2G13800 AT2G20930AT2G22430 AT2G23560 AT2G25520 AT2G27200AT2G28430 AT2G30330 AT2G31140 AT2G33120AT2G33510 AT2G33820 AT2G34900 AT2G38800AT2G39080…
CTAGAG	39	10937	30/145	8872/34292	0.0281	AT1G01440 AT1G07770 AT1G14510 AT1G19430AT1G28960 AT1G55590 AT1G61780 AT2G03470AT2G15910 AT2G25520 AT2G27200 AT2G33120AT2G42160 AT2G47485 AT3G14130 AT3G25840AT3G26360 AT3G57320 AT3G59090 AT4G16060AT4G27900 AT4G28830 AT4G30270 AT4G32120AT4G36515 AT5G01610 AT5G18800 AT5G19430AT5G57000 AT5G65520
CTCTAG	39	10937	30/145	8872/34292	0.0281	AT1G01440 AT1G07770 AT1G14510 AT1G19430AT1G28960 AT1G55590 AT1G61780 AT2G03470AT2G15910 AT2G25520 AT2G27200 AT2G33120AT2G42160 AT2G47485 AT3G14130 AT3G25840AT3G26360 AT3G57320 AT3G59090 AT4G16060AT4G27900 AT4G28830 AT4G30270 AT4G32120AT4G36515 AT5G01610 AT5G18800 AT5G19430AT5G57000 AT5G65520
ACTTAA	133	30258	89/145	19188/34292	0.0283	AT1G07770 AT1G08830 AT1G11755 AT1G12310AT1G14510 AT1G15800 AT1G19430 AT1G23140AT1G28490 AT1G33970 AT1G35516 AT1G54830AT1G55830 AT1G63260 AT1G69450 AT1G69980AT1G76620 AT2G02060 AT2G03470 AT2G13800AT2G20930 AT2G22430 AT2G23560 AT2G25520AT2G30330 AT2G31140 AT2G33120 AT2G38800AT2G39080 AT2G44770 AT2G45830 AT3G01150AT3G05800 AT3G12710 AT3G13360 AT3G14130AT3G18140 AT3G19150 AT3G26690 AT3G28910AT3G32940…
GGATAC	36	7666	35/145	6637/34292	0.0283	AT1G07770 AT1G12310 AT1G55590 AT1G69980AT1G76620 AT1G77350 AT2G23560 AT2G33120AT2G33820 AT2G38800 AT2G45510 AT2G47485AT3G05800 AT3G12710 AT3G15650 AT3G26690AT3G50845 AT3G53840 AT3G62810 AT4G28830AT4G30270 AT4G32120 AT4G38545 AT5G14620AT5G15880 AT5G16000 AT5G18800 AT5G19430AT5G22080 AT5G39450 AT5G56360 AT5G57000AT5G58960 AT5G63905 AT5G65520
GTATCC	36	7666	35/145	6637/34292	0.0283	AT1G07770 AT1G12310 AT1G55590 AT1G69980AT1G76620 AT1G77350 AT2G23560 AT2G33120AT2G33820 AT2G38800 AT2G45510 AT2G47485AT3G05800 AT3G12710 AT3G15650 AT3G26690AT3G50845 AT3G53840 AT3G62810 AT4G28830AT4G30270 AT4G32120 AT4G38545 AT5G14620AT5G15880 AT5G16000 AT5G18800 AT5G19430AT5G22080 AT5G39450 AT5G56360 AT5G57000AT5G58960 AT5G63905 AT5G65520
TTAAGT	133	30258	89/145	19188/34292	0.0283	AT1G07770 AT1G08830 AT1G11755 AT1G12310AT1G14510 AT1G15800 AT1G19430 AT1G23140AT1G28490 AT1G33970 AT1G35516 AT1G54830AT1G55830 AT1G63260 AT1G69450 AT1G69980AT1G76620 AT2G02060 AT2G03470 AT2G13800AT2G20930 AT2G22430 AT2G23560 AT2G25520AT2G30330 AT2G31140 AT2G33120 AT2G38800AT2G39080 AT2G44770 AT2G45830 AT3G01150AT3G05800 AT3G12710 AT3G13360 AT3G14130AT3G18140 AT3G19150 AT3G26690 AT3G28910AT3G32940…
CAATTC	114	23515	78/145	16596/34292	0.0285	AT1G01440 AT1G07770 AT1G08830 AT1G11755AT1G15800 AT1G19430 AT1G23140 AT1G28490AT1G54830 AT1G55080 AT1G55590 AT1G55830AT1G69450 AT1G69980 AT1G71800 AT1G76620AT1G77350 AT2G02060 AT2G03470 AT2G13800AT2G31140 AT2G33120 AT2G33510 AT2G33820AT2G34900 AT2G38800 AT2G44770 AT2G45315AT2G45510 AT2G45830 AT2G46700 AT3G05800AT3G12650 AT3G12710 AT3G13360 AT3G18140AT3G19150 AT3G26360 AT3G28910 AT3G45290AT3G47590…
GAATTG	114	23515	78/145	16596/34292	0.0285	AT1G01440 AT1G07770 AT1G08830 AT1G11755AT1G15800 AT1G19430 AT1G23140 AT1G28490AT1G54830 AT1G55080 AT1G55590 AT1G55830AT1G69450 AT1G69980 AT1G71800 AT1G76620AT1G77350 AT2G02060 AT2G03470 AT2G13800AT2G31140 AT2G33120 AT2G33510 AT2G33820AT2G34900 AT2G38800 AT2G44770 AT2G45315AT2G45510 AT2G45830 AT2G46700 AT3G05800AT3G12650 AT3G12710 AT3G13360 AT3G18140AT3G19150 AT3G26360 AT3G28910 AT3G45290AT3G47590…
ACCGTC	36	6116	29/145	5305/34292	0.0286	AT1G07770 AT1G15800 AT1G28490 AT1G33970AT1G63260 AT1G71800 AT1G77350 AT2G28430AT2G33510 AT2G34900 AT3G12650 AT3G18140AT3G26360 AT3G32940 AT3G45290 AT3G50845AT3G57320 AT4G02550 AT4G28830 AT4G31670AT4G38270 AT4G39550 AT4G40060 AT4G40065AT5G08535 AT5G14620 AT5G15880 AT5G18800AT5G52110
GACGGT	36	6116	29/145	5305/34292	0.0286	AT1G07770 AT1G15800 AT1G28490 AT1G33970AT1G63260 AT1G71800 AT1G77350 AT2G28430AT2G33510 AT2G34900 AT3G12650 AT3G18140AT3G26360 AT3G32940 AT3G45290 AT3G50845AT3G57320 AT4G02550 AT4G28830 AT4G31670AT4G38270 AT4G39550 AT4G40060 AT4G40065AT5G08535 AT5G14620 AT5G15880 AT5G18800AT5G52110
ATCTCA	104	27444	70/145	18389/34292	0.0288	AT1G08830 AT1G10070 AT1G11755 AT1G15800AT1G19430 AT1G28960 AT1G33970 AT1G54830AT1G55590 AT1G55830 AT1G61780 AT1G61970AT1G64190 AT1G71800 AT1G75750 AT1G77350AT2G13800 AT2G20930 AT2G22430 AT2G23560AT2G25520 AT2G30330 AT2G33120 AT2G33510AT2G33820 AT2G38800 AT2G39080 AT2G42160AT2G44770 AT2G45315 AT2G45510 AT2G45830AT3G01150 AT3G12650 AT3G12710 AT3G15650AT3G19150 AT3G25840 AT3G26360 AT3G26690AT3G32940…
TGAGAT	104	27444	70/145	18389/34292	0.0288	AT1G08830 AT1G10070 AT1G11755 AT1G15800AT1G19430 AT1G28960 AT1G33970 AT1G54830AT1G55590 AT1G55830 AT1G61780 AT1G61970AT1G64190 AT1G71800 AT1G75750 AT1G77350AT2G13800 AT2G20930 AT2G22430 AT2G23560AT2G25520 AT2G30330 AT2G33120 AT2G33510AT2G33820 AT2G38800 AT2G39080 AT2G42160AT2G44770 AT2G45315 AT2G45510 AT2G45830AT3G01150 AT3G12650 AT3G12710 AT3G15650AT3G19150 AT3G25840 AT3G26360 AT3G26690AT3G32940…
AGTTAG	58	16355	46/145	12702/34292	0.0289	AT1G01440 AT1G11755 AT1G14510 AT1G55830AT1G69980 AT1G71800 AT1G76620 AT2G03470AT2G13800 AT2G23560 AT2G25520 AT2G27200AT2G33120 AT2G39080 AT2G46700 AT3G01150AT3G12710 AT3G13360 AT3G18140 AT3G19150AT3G26360 AT3G26690 AT3G45290 AT3G50520AT3G56950 AT4G14130 AT4G14365 AT4G18070AT4G24100 AT4G27900 AT4G28830 AT4G30560AT4G31670 AT4G32240 AT4G36450 AT4G36515AT4G37920 AT5G01610 AT5G04260 AT5G04750AT5G38360…
ATTGTA	168	34117	96/145	20872/34292	0.0289	AT1G01440 AT1G07770 AT1G10070 AT1G12310AT1G14510 AT1G15800 AT1G19430 AT1G23140AT1G28490 AT1G28960 AT1G33970 AT1G54830AT1G55080 AT1G55830 AT1G61780 AT1G61970AT1G64190 AT1G69450 AT1G69980 AT1G71800AT1G75750 AT1G77350 AT2G02060 AT2G03470AT2G13800 AT2G25520 AT2G27200 AT2G28430AT2G31140 AT2G33120 AT2G33510 AT2G33820AT2G34900 AT2G38800 AT2G42160 AT2G44770AT2G45830 AT2G46700 AT3G01150 AT3G11810AT3G12650…
CACAGA	68	12276	49/145	9848/34292	0.0289	AT1G28490 AT1G55080 AT1G55590 AT1G61780AT1G63260 AT1G69450 AT1G71800 AT2G22430AT2G23560 AT2G25520 AT2G31140 AT2G33510AT2G39080 AT2G42160 AT2G45315 AT2G45830AT2G46700 AT3G01150 AT3G12650 AT3G14130AT3G18140 AT3G26360 AT3G32940 AT3G47590AT3G53030 AT3G56950 AT3G62810 AT4G01335AT4G09630 AT4G16060 AT4G18070 AT4G28830AT4G30560 AT4G31670 AT4G32240 AT4G36515AT4G38270 AT4G38545 AT4G40060 AT4G40065AT5G14620…
CGCAGA	11	4477	11/145	4084/34292	0.0289	AT1G63260 AT1G75750 AT2G38800 AT2G39080AT3G12650 AT3G26690 AT3G28910 AT4G28830AT4G36515 AT5G38360 AT5G58960
CTAACT	58	16355	46/145	12702/34292	0.0289	AT1G01440 AT1G11755 AT1G14510 AT1G55830AT1G69980 AT1G71800 AT1G76620 AT2G03470AT2G13800 AT2G23560 AT2G25520 AT2G27200AT2G33120 AT2G39080 AT2G46700 AT3G01150AT3G12710 AT3G13360 AT3G18140 AT3G19150AT3G26360 AT3G26690 AT3G45290 AT3G50520AT3G56950 AT4G14130 AT4G14365 AT4G18070AT4G24100 AT4G27900 AT4G28830 AT4G30560AT4G31670 AT4G32240 AT4G36450 AT4G36515AT4G37920 AT5G01610 AT5G04260 AT5G04750AT5G38360…
GGAACA	69	14107	55/145	11234/34292	0.0289	AT1G01440 AT1G07770 AT1G08830 AT1G10070AT1G11755 AT1G19430 AT1G28960 AT1G55080AT1G55830 AT1G61970 AT1G63260 AT1G64190AT1G69450 AT1G75750 AT1G76180 AT2G03470AT2G15910 AT2G25520 AT2G27200 AT2G34900AT2G42160 AT2G45315 AT3G05800 AT3G12710AT3G14130 AT3G18140 AT3G19150 AT3G25840AT3G53030 AT3G53840 AT3G57580 AT4G01335AT4G09630 AT4G14365 AT4G16060 AT4G26210AT4G27900 AT4G28830 AT4G30560 AT4G31430AT4G31670…
TACAAT	168	34117	96/145	20872/34292	0.0289	AT1G01440 AT1G07770 AT1G10070 AT1G12310AT1G14510 AT1G15800 AT1G19430 AT1G23140AT1G28490 AT1G28960 AT1G33970 AT1G54830AT1G55080 AT1G55830 AT1G61780 AT1G61970AT1G64190 AT1G69450 AT1G69980 AT1G71800AT1G75750 AT1G77350 AT2G02060 AT2G03470AT2G13800 AT2G25520 AT2G27200 AT2G28430AT2G31140 AT2G33120 AT2G33510 AT2G33820AT2G34900 AT2G38800 AT2G42160 AT2G44770AT2G45830 AT2G46700 AT3G01150 AT3G11810AT3G12650…
TCTGCG	11	4477	11/145	4084/34292	0.0289	AT1G63260 AT1G75750 AT2G38800 AT2G39080AT3G12650 AT3G26690 AT3G28910 AT4G28830AT4G36515 AT5G38360 AT5G58960
TCTGTG	68	12276	49/145	9848/34292	0.0289	AT1G28490 AT1G55080 AT1G55590 AT1G61780AT1G63260 AT1G69450 AT1G71800 AT2G22430AT2G23560 AT2G25520 AT2G31140 AT2G33510AT2G39080 AT2G42160 AT2G45315 AT2G45830AT2G46700 AT3G01150 AT3G12650 AT3G14130AT3G18140 AT3G26360 AT3G32940 AT3G47590AT3G53030 AT3G56950 AT3G62810 AT4G01335AT4G09630 AT4G16060 AT4G18070 AT4G28830AT4G30560 AT4G31670 AT4G32240 AT4G36515AT4G38270 AT4G38545 AT4G40060 AT4G40065AT5G14620…
TGTTCC	69	14107	55/145	11234/34292	0.0289	AT1G01440 AT1G07770 AT1G08830 AT1G10070AT1G11755 AT1G19430 AT1G28960 AT1G55080AT1G55830 AT1G61970 AT1G63260 AT1G64190AT1G69450 AT1G75750 AT1G76180 AT2G03470AT2G15910 AT2G25520 AT2G27200 AT2G34900AT2G42160 AT2G45315 AT3G05800 AT3G12710AT3G14130 AT3G18140 AT3G19150 AT3G25840AT3G53030 AT3G53840 AT3G57580 AT4G01335AT4G09630 AT4G14365 AT4G16060 AT4G26210AT4G27900 AT4G28830 AT4G30560 AT4G31430AT4G31670…
AATACC	49	13987	40/145	11260/34292	0.0291	AT1G01440 AT1G07770 AT1G08830 AT1G14510AT1G23140 AT1G28960 AT1G33970 AT1G55590AT1G61780 AT1G69450 AT1G69980 AT1G76620AT1G77350 AT2G20930 AT2G25520 AT2G30330AT2G31140 AT2G33120 AT3G07273 AT3G12710AT3G18140 AT3G32940 AT3G50520 AT3G57320AT4G01335 AT4G14365 AT4G18070 AT4G26100AT4G26210 AT4G27900 AT4G30560 AT4G36515AT4G37830 AT4G37920 AT5G12230 AT5G16950AT5G19430 AT5G39450 AT5G41860 AT5G58960
AGACAA	156	30950	92/145	19930/34292	0.0291	AT1G07770 AT1G10070 AT1G12310 AT1G14510AT1G23140 AT1G33970 AT1G35516 AT1G54830AT1G55080 AT1G55590 AT1G55830 AT1G61970AT1G63260 AT1G64190 AT1G71800 AT1G75750AT1G76180 AT1G77350 AT2G13800 AT2G15910AT2G20930 AT2G22430 AT2G25520 AT2G27200AT2G28430 AT2G31140 AT2G33120 AT2G33510AT2G33820 AT2G38800 AT2G45315 AT2G46700AT2G47485 AT3G01150 AT3G05800 AT3G07273AT3G11810 AT3G12650 AT3G13360 AT3G14130AT3G15650…
GGTATT	49	13987	40/145	11260/34292	0.0291	AT1G01440 AT1G07770 AT1G08830 AT1G14510AT1G23140 AT1G28960 AT1G33970 AT1G55590AT1G61780 AT1G69450 AT1G69980 AT1G76620AT1G77350 AT2G20930 AT2G25520 AT2G30330AT2G31140 AT2G33120 AT3G07273 AT3G12710AT3G18140 AT3G32940 AT3G50520 AT3G57320AT4G01335 AT4G14365 AT4G18070 AT4G26100AT4G26210 AT4G27900 AT4G30560 AT4G36515AT4G37830 AT4G37920 AT5G12230 AT5G16950AT5G19430 AT5G39450 AT5G41860 AT5G58960
TTGTCT	156	30950	92/145	19930/34292	0.0291	AT1G07770 AT1G10070 AT1G12310 AT1G14510AT1G23140 AT1G33970 AT1G35516 AT1G54830AT1G55080 AT1G55590 AT1G55830 AT1G61970AT1G63260 AT1G64190 AT1G71800 AT1G75750AT1G76180 AT1G77350 AT2G13800 AT2G15910AT2G20930 AT2G22430 AT2G25520 AT2G27200AT2G28430 AT2G31140 AT2G33120 AT2G33510AT2G33820 AT2G38800 AT2G45315 AT2G46700AT2G47485 AT3G01150 AT3G05800 AT3G07273AT3G11810 AT3G12650 AT3G13360 AT3G14130AT3G15650…
AAAGCA	109	30145	75/145	19550/34292	0.0292	AT1G07770 AT1G10070 AT1G12310 AT1G14510AT1G19430 AT1G23140 AT1G55590 AT1G55830AT1G61970 AT1G63260 AT1G69980 AT1G71800AT1G75750 AT1G76180 AT1G77350 AT2G02060AT2G03470 AT2G22430 AT2G30330 AT2G31140AT2G33820 AT2G38800 AT2G42160 AT2G45315AT2G45830 AT2G46700 AT3G01150 AT3G05800AT3G07273 AT3G11810 AT3G12710 AT3G14130AT3G15650 AT3G19150 AT3G26690 AT3G28910AT3G46180 AT3G50520 AT3G53030 AT3G53840AT3G57090…
AATTCG	77	16397	59/145	12176/34292	0.0292	AT1G12310 AT1G15800 AT1G19430 AT1G33970AT1G35516 AT1G54830 AT1G55080 AT1G55590AT1G55830 AT1G61780 AT1G69450 AT1G75750AT2G02060 AT2G03470 AT2G15910 AT2G27200AT2G31140 AT2G33510 AT2G34900 AT2G45510AT2G45830 AT2G46700 AT2G47485 AT3G01150AT3G11810 AT3G18140 AT3G19150 AT3G25840AT3G26690 AT3G32940 AT3G46180 AT3G47590AT3G50520 AT3G50845 AT3G53840 AT3G62810AT4G02550 AT4G10920 AT4G14365 AT4G16060AT4G26210…
AGATAT	150	38237	85/145	21886/34292	0.0292	AT1G01440 AT1G08830 AT1G10070 AT1G12310AT1G14510 AT1G19430 AT1G23140 AT1G28490AT1G28960 AT1G55080 AT1G61970 AT1G64190AT1G69450 AT1G71800 AT1G75750 AT1G76620AT2G03470 AT2G15910 AT2G20930 AT2G22430AT2G23560 AT2G25520 AT2G27200 AT2G28430AT2G31140 AT2G33510 AT2G34900 AT2G38800AT2G39080 AT2G45315 AT2G45510 AT2G46700AT3G05800 AT3G11810 AT3G13360 AT3G18140AT3G25840 AT3G26360 AT3G28910 AT3G32940AT3G47590…
ATATCT	150	38237	85/145	21886/34292	0.0292	AT1G01440 AT1G08830 AT1G10070 AT1G12310AT1G14510 AT1G19430 AT1G23140 AT1G28490AT1G28960 AT1G55080 AT1G61970 AT1G64190AT1G69450 AT1G71800 AT1G75750 AT1G76620AT2G03470 AT2G15910 AT2G20930 AT2G22430AT2G23560 AT2G25520 AT2G27200 AT2G28430AT2G31140 AT2G33510 AT2G34900 AT2G38800AT2G39080 AT2G45315 AT2G45510 AT2G46700AT3G05800 AT3G11810 AT3G13360 AT3G18140AT3G25840 AT3G26360 AT3G28910 AT3G32940AT3G47590…
CCTGCA	32	6609	30/145	5541/34292	0.0292	AT1G01440 AT1G08830 AT1G11755 AT1G61970AT1G63260 AT1G69980 AT1G71800 AT2G03470AT2G20930 AT2G39080 AT2G45315 AT3G12710AT3G14130 AT3G50845 AT3G53840 AT3G57580AT3G62810 AT4G14130 AT4G28830 AT4G31670AT4G37920 AT4G38270 AT5G15880 AT5G16950AT5G38360 AT5G41370 AT5G41860 AT5G49550AT5G56360 AT5G63905
CGAATT	77	16397	59/145	12176/34292	0.0292	AT1G12310 AT1G15800 AT1G19430 AT1G33970AT1G35516 AT1G54830 AT1G55080 AT1G55590AT1G55830 AT1G61780 AT1G69450 AT1G75750AT2G02060 AT2G03470 AT2G15910 AT2G27200AT2G31140 AT2G33510 AT2G34900 AT2G45510AT2G45830 AT2G46700 AT2G47485 AT3G01150AT3G11810 AT3G18140 AT3G19150 AT3G25840AT3G26690 AT3G32940 AT3G46180 AT3G47590AT3G50520 AT3G50845 AT3G53840 AT3G62810AT4G02550 AT4G10920 AT4G14365 AT4G16060AT4G26210…
TGCAGG	32	6609	30/145	5541/34292	0.0292	AT1G01440 AT1G08830 AT1G11755 AT1G61970AT1G63260 AT1G69980 AT1G71800 AT2G03470AT2G20930 AT2G39080 AT2G45315 AT3G12710AT3G14130 AT3G50845 AT3G53840 AT3G57580AT3G62810 AT4G14130 AT4G28830 AT4G31670AT4G37920 AT4G38270 AT5G15880 AT5G16950AT5G38360 AT5G41370 AT5G41860 AT5G49550AT5G56360 AT5G63905
TGCTTT	109	30145	75/145	19550/34292	0.0292	AT1G07770 AT1G10070 AT1G12310 AT1G14510AT1G19430 AT1G23140 AT1G55590 AT1G55830AT1G61970 AT1G63260 AT1G69980 AT1G71800AT1G75750 AT1G76180 AT1G77350 AT2G02060AT2G03470 AT2G22430 AT2G30330 AT2G31140AT2G33820 AT2G38800 AT2G42160 AT2G45315AT2G45830 AT2G46700 AT3G01150 AT3G05800AT3G07273 AT3G11810 AT3G12710 AT3G14130AT3G15650 AT3G19150 AT3G26690 AT3G28910AT3G46180 AT3G50520 AT3G53030 AT3G53840AT3G57090…
AACAAG	166	34217	97/145	21127/34292	0.0293	AT1G07770 AT1G08830 AT1G11755 AT1G12310AT1G19430 AT1G23140 AT1G28960 AT1G33970AT1G35516 AT1G54830 AT1G55080 AT1G55590AT1G55830 AT1G61780 AT1G61970 AT1G64190AT1G69980 AT1G71800 AT1G75750 AT1G76180AT2G02060 AT2G03470 AT2G13800 AT2G15910AT2G20930 AT2G22430 AT2G23560 AT2G27200AT2G30330 AT2G31140 AT2G33120 AT2G34900AT2G38800 AT2G39080 AT2G42160 AT2G45315AT2G45510 AT2G45830 AT2G46700 AT2G47485AT3G01150…
AGTATA	99	27139	67/145	17664/34292	0.0293	AT1G10070 AT1G11755 AT1G12310 AT1G14510AT1G19430 AT1G28960 AT1G33970 AT1G35516AT1G54830 AT1G55830 AT1G63260 AT1G69980AT1G71800 AT1G77350 AT2G02060 AT2G03470AT2G13800 AT2G15910 AT2G22430 AT2G23560AT2G27200 AT2G30330 AT2G31140 AT2G33820AT2G34900 AT2G38800 AT2G42160 AT2G44770AT2G46700 AT2G47485 AT3G05800 AT3G07273AT3G11810 AT3G14130 AT3G18140 AT3G45290AT3G46180 AT3G47590 AT3G53030 AT3G53840AT3G59090…
CTTGTT	166	34217	97/145	21127/34292	0.0293	AT1G07770 AT1G08830 AT1G11755 AT1G12310AT1G19430 AT1G23140 AT1G28960 AT1G33970AT1G35516 AT1G54830 AT1G55080 AT1G55590AT1G55830 AT1G61780 AT1G61970 AT1G64190AT1G69980 AT1G71800 AT1G75750 AT1G76180AT2G02060 AT2G03470 AT2G13800 AT2G15910AT2G20930 AT2G22430 AT2G23560 AT2G27200AT2G30330 AT2G31140 AT2G33120 AT2G34900AT2G38800 AT2G39080 AT2G42160 AT2G45315AT2G45510 AT2G45830 AT2G46700 AT2G47485AT3G01150…
GACTGC	12	4156	10/145	3812/34292	0.0293	AT1G55590 AT3G53030 AT3G57090 AT3G57580AT4G02550 AT4G29040 AT4G38545 AT5G16950AT5G49550 AT5G65520
GCAGTC	12	4156	10/145	3812/34292	0.0293	AT1G55590 AT3G53030 AT3G57090 AT3G57580AT4G02550 AT4G29040 AT4G38545 AT5G16950AT5G49550 AT5G65520
TATACT	99	27139	67/145	17664/34292	0.0293	AT1G10070 AT1G11755 AT1G12310 AT1G14510AT1G19430 AT1G28960 AT1G33970 AT1G35516AT1G54830 AT1G55830 AT1G63260 AT1G69980AT1G71800 AT1G77350 AT2G02060 AT2G03470AT2G13800 AT2G15910 AT2G22430 AT2G23560AT2G27200 AT2G30330 AT2G31140 AT2G33820AT2G34900 AT2G38800 AT2G42160 AT2G44770AT2G46700 AT2G47485 AT3G05800 AT3G07273AT3G11810 AT3G14130 AT3G18140 AT3G45290AT3G46180 AT3G47590 AT3G53030 AT3G53840AT3G59090…
TCGAGA	61	12688	49/145	9862/34292	0.0293	AT1G07770 AT1G11755 AT1G54830 AT1G55080AT1G55590 AT1G61780 AT1G63260 AT1G69450AT1G69980 AT1G71800 AT1G76180 AT1G77350AT2G15910 AT2G27200 AT2G31140 AT2G38800AT2G45315 AT2G45510 AT2G46700 AT3G01150AT3G12710 AT3G26360 AT3G26690 AT3G50520AT3G50845 AT3G53030 AT3G57580 AT3G62810AT4G30270 AT4G30560 AT4G31670 AT4G37830AT4G40060 AT5G04750 AT5G07470 AT5G08535AT5G12230 AT5G15880 AT5G16000 AT5G19430AT5G38360…
TCTCGA	61	12688	49/145	9862/34292	0.0293	AT1G07770 AT1G11755 AT1G54830 AT1G55080AT1G55590 AT1G61780 AT1G63260 AT1G69450AT1G69980 AT1G71800 AT1G76180 AT1G77350AT2G15910 AT2G27200 AT2G31140 AT2G38800AT2G45315 AT2G45510 AT2G46700 AT3G01150AT3G12710 AT3G26360 AT3G26690 AT3G50520AT3G50845 AT3G53030 AT3G57580 AT3G62810AT4G30270 AT4G30560 AT4G31670 AT4G37830AT4G40060 AT5G04750 AT5G07470 AT5G08535AT5G12230 AT5G15880 AT5G16000 AT5G19430AT5G38360…
AGAATA	140	33465	96/145	20891/34292	0.0294	AT1G01440 AT1G07770 AT1G08830 AT1G11755AT1G12310 AT1G14510 AT1G23140 AT1G28490AT1G28960 AT1G35516 AT1G55590 AT1G55830AT1G61780 AT1G63260 AT1G69980 AT1G71800AT1G75750 AT1G76180 AT1G76620 AT1G77350AT2G02060 AT2G03470 AT2G13800 AT2G15910AT2G20930 AT2G22430 AT2G23560 AT2G25520AT2G28430 AT2G30330 AT2G33120 AT2G33510AT2G33820 AT2G34900 AT2G38800 AT2G39080AT2G44770 AT2G45315 AT2G45510 AT2G46700AT3G05800…
TATTCT	140	33465	96/145	20891/34292	0.0294	AT1G01440 AT1G07770 AT1G08830 AT1G11755AT1G12310 AT1G14510 AT1G23140 AT1G28490AT1G28960 AT1G35516 AT1G55590 AT1G55830AT1G61780 AT1G63260 AT1G69980 AT1G71800AT1G75750 AT1G76180 AT1G76620 AT1G77350AT2G02060 AT2G03470 AT2G13800 AT2G15910AT2G20930 AT2G22430 AT2G23560 AT2G25520AT2G28430 AT2G30330 AT2G33120 AT2G33510AT2G33820 AT2G34900 AT2G38800 AT2G39080AT2G44770 AT2G45315 AT2G45510 AT2G46700AT3G05800…
GCAGAA	44	13339	37/145	10525/34292	0.0295	AT1G07770 AT1G14510 AT1G33970 AT1G55080AT1G55590 AT1G71800 AT1G76620 AT1G77350AT2G28430 AT2G30330 AT2G31140 AT2G39080AT2G42160 AT2G45510 AT3G07273 AT3G12650AT3G14130 AT3G19150 AT3G26360 AT3G45290AT3G50845 AT3G53840 AT3G57580 AT3G59090AT4G03340 AT4G14130 AT4G14365 AT4G26100AT4G31430 AT4G40065 AT5G04750 AT5G16950AT5G18800 AT5G19430 AT5G38360 AT5G49550AT5G58960
TTCTGC	44	13339	37/145	10525/34292	0.0295	AT1G07770 AT1G14510 AT1G33970 AT1G55080AT1G55590 AT1G71800 AT1G76620 AT1G77350AT2G28430 AT2G30330 AT2G31140 AT2G39080AT2G42160 AT2G45510 AT3G07273 AT3G12650AT3G14130 AT3G19150 AT3G26360 AT3G45290AT3G50845 AT3G53840 AT3G57580 AT3G59090AT4G03340 AT4G14130 AT4G14365 AT4G26100AT4G31430 AT4G40065 AT5G04750 AT5G16950AT5G18800 AT5G19430 AT5G38360 AT5G49550AT5G58960
CCAAAC	106	26590	68/145	17888/34292	0.0296	AT1G10070 AT1G14510 AT1G19430 AT1G28490AT1G28960 AT1G55590 AT1G61970 AT1G69450AT1G71800 AT1G75750 AT1G77350 AT2G15910AT2G23560 AT2G28430 AT2G30330 AT2G33120AT2G33510 AT2G33820 AT2G34900 AT2G42160AT2G45510 AT2G47485 AT3G07273 AT3G11810AT3G12650 AT3G14130 AT3G18140 AT3G19150AT3G25840 AT3G46180 AT3G47590 AT3G50845AT3G53840 AT3G57580 AT3G59090 AT3G62810AT4G01335 AT4G02550 AT4G03340 AT4G14365AT4G18070…
GTTTGG	106	26590	68/145	17888/34292	0.0296	AT1G10070 AT1G14510 AT1G19430 AT1G28490AT1G28960 AT1G55590 AT1G61970 AT1G69450AT1G71800 AT1G75750 AT1G77350 AT2G15910AT2G23560 AT2G28430 AT2G30330 AT2G33120AT2G33510 AT2G33820 AT2G34900 AT2G42160AT2G45510 AT2G47485 AT3G07273 AT3G11810AT3G12650 AT3G14130 AT3G18140 AT3G19150AT3G25840 AT3G46180 AT3G47590 AT3G50845AT3G53840 AT3G57580 AT3G59090 AT3G62810AT4G01335 AT4G02550 AT4G03340 AT4G14365AT4G18070…
GAATTC	92	19448	42/145	8266/34292	0.0297	AT1G01440 AT1G55830 AT1G61780 AT1G76180AT2G02060 AT2G15910 AT2G27200 AT2G33510AT2G33820 AT2G44770 AT2G45315 AT2G45510AT2G45830 AT3G01150 AT3G07273 AT3G11810AT3G18140 AT3G25840 AT3G26690 AT3G32940AT3G46180 AT3G47590 AT3G59090 AT3G62810AT4G09630 AT4G14365 AT4G28830 AT4G30270AT4G32120 AT4G32240 AT4G33890 AT4G36515AT4G37830 AT4G38270 AT4G38545 AT4G39550AT5G08535 AT5G18800 AT5G22080 AT5G39450AT5G46850…
GAACTA	70	15152	58/145	11962/34292	0.0298	AT1G08830 AT1G11755 AT1G14510 AT1G23140AT1G28960 AT1G54830 AT1G55830 AT1G61780AT1G64190 AT1G76180 AT1G76620 AT2G03470AT2G15910 AT2G27200 AT2G31140 AT2G33820AT2G39080 AT2G42160 AT2G44770 AT2G45315AT2G45510 AT2G45830 AT2G46700 AT3G01150AT3G19150 AT3G25840 AT3G45290 AT3G46180AT3G53840 AT3G57320 AT3G57580 AT3G59090AT3G62810 AT4G02550 AT4G03340 AT4G04960AT4G14130 AT4G16060 AT4G26100 AT4G27900AT4G28830…
GGCTCA	33	6908	32/145	6002/34292	0.0298	AT1G01440 AT1G07770 AT1G08830 AT1G11755AT1G19430 AT1G28960 AT1G35516 AT2G20930AT2G22430 AT2G33120 AT2G38800 AT2G42160AT3G05800 AT3G12650 AT3G13360 AT3G50845AT3G57090 AT4G02550 AT4G16060 AT4G26100AT4G26210 AT4G30560 AT4G36515 AT4G39550AT4G40065 AT5G15880 AT5G16000 AT5G16950AT5G18800 AT5G19430 AT5G41370 AT5G57000
TAGTTC	70	15152	58/145	11962/34292	0.0298	AT1G08830 AT1G11755 AT1G14510 AT1G23140AT1G28960 AT1G54830 AT1G55830 AT1G61780AT1G64190 AT1G76180 AT1G76620 AT2G03470AT2G15910 AT2G27200 AT2G31140 AT2G33820AT2G39080 AT2G42160 AT2G44770 AT2G45315AT2G45510 AT2G45830 AT2G46700 AT3G01150AT3G19150 AT3G25840 AT3G45290 AT3G46180AT3G53840 AT3G57320 AT3G57580 AT3G59090AT3G62810 AT4G02550 AT4G03340 AT4G04960AT4G14130 AT4G16060 AT4G26100 AT4G27900AT4G28830…
TGAGCC	33	6908	32/145	6002/34292	0.0298	AT1G01440 AT1G07770 AT1G08830 AT1G11755AT1G19430 AT1G28960 AT1G35516 AT2G20930AT2G22430 AT2G33120 AT2G38800 AT2G42160AT3G05800 AT3G12650 AT3G13360 AT3G50845AT3G57090 AT4G02550 AT4G16060 AT4G26100AT4G26210 AT4G30560 AT4G36515 AT4G39550AT4G40065 AT5G15880 AT5G16000 AT5G16950AT5G18800 AT5G19430 AT5G41370 AT5G57000
CACTCA	44	12300	35/145	10029/34292	0.0299	AT1G08830 AT1G11755 AT1G12310 AT1G54830AT1G55080 AT1G77350 AT2G22430 AT2G23560AT2G25520 AT2G45315 AT2G45830 AT3G13360AT3G15650 AT3G46180 AT3G50845 AT4G01335AT4G14130 AT4G18070 AT4G27900 AT4G28830AT4G32120 AT4G37830 AT4G37920 AT4G39550AT4G40065 AT5G07470 AT5G08535 AT5G12230AT5G15880 AT5G16000 AT5G22080 AT5G41860AT5G56360 AT5G59950 AT5G63905
GCTGGA	37	6992	32/145	6006/34292	0.0299	AT1G19430 AT1G23140 AT1G61780 AT1G63260AT1G76180 AT1G77350 AT2G20930 AT2G39080AT2G44770 AT2G45315 AT2G45510 AT2G45830AT2G47485 AT3G15650 AT3G18140 AT3G53030AT4G03340 AT4G09630 AT4G28830 AT4G30270AT4G31430 AT4G38545 AT4G39550 AT5G01610AT5G08535 AT5G16950 AT5G18800 AT5G18850AT5G38360 AT5G39450 AT5G41860 AT5G63905
TATATA	534	141564	89/145	22790/34292	0.0299	AT1G08830 AT1G12310 AT1G23140 AT1G28490AT1G28960 AT1G35516 AT1G54830 AT1G55830AT1G61970 AT1G64190 AT1G69450 AT1G76180AT1G76620 AT1G77350 AT2G02060 AT2G03470AT2G15910 AT2G22430 AT2G23560 AT2G27200AT2G30330 AT2G31140 AT2G33120 AT2G33820AT2G34900 AT2G42160 AT2G44770 AT2G45510AT2G46700 AT2G47485 AT3G05800 AT3G07273AT3G11810 AT3G12710 AT3G13360 AT3G14130AT3G15650 AT3G18140 AT3G19150 AT3G25840AT3G28910…
TCCAGC	37	6992	32/145	6006/34292	0.0299	AT1G19430 AT1G23140 AT1G61780 AT1G63260AT1G76180 AT1G77350 AT2G20930 AT2G39080AT2G44770 AT2G45315 AT2G45510 AT2G45830AT2G47485 AT3G15650 AT3G18140 AT3G53030AT4G03340 AT4G09630 AT4G28830 AT4G30270AT4G31430 AT4G38545 AT4G39550 AT5G01610AT5G08535 AT5G16950 AT5G18800 AT5G18850AT5G38360 AT5G39450 AT5G41860 AT5G63905
TGAGTG	44	12300	35/145	10029/34292	0.0299	AT1G08830 AT1G11755 AT1G12310 AT1G54830AT1G55080 AT1G77350 AT2G22430 AT2G23560AT2G25520 AT2G45315 AT2G45830 AT3G13360AT3G15650 AT3G46180 AT3G50845 AT4G01335AT4G14130 AT4G18070 AT4G27900 AT4G28830AT4G32120 AT4G37830 AT4G37920 AT4G39550AT4G40065 AT5G07470 AT5G08535 AT5G12230AT5G15880 AT5G16000 AT5G22080 AT5G41860AT5G56360 AT5G59950 AT5G63905
TCATAA	174	38140	102/145	22351/34292	0.0302	AT1G01440 AT1G07770 AT1G08830 AT1G11755AT1G12310 AT1G14510 AT1G15800 AT1G23140AT1G28960 AT1G33970 AT1G35516 AT1G54830AT1G55830 AT1G61970 AT1G63260 AT1G64190AT1G69450 AT1G69980 AT1G75750 AT1G76180AT1G76620 AT1G77350 AT2G03470 AT2G13800AT2G15910 AT2G23560 AT2G25520 AT2G27200AT2G30330 AT2G31140 AT2G33820 AT2G34900AT2G38800 AT2G39080 AT2G42160 AT2G45510AT2G45830 AT2G46700 AT2G47485 AT3G05800AT3G12650…
TTATGA	174	38140	102/145	22351/34292	0.0302	AT1G01440 AT1G07770 AT1G08830 AT1G11755AT1G12310 AT1G14510 AT1G15800 AT1G23140AT1G28960 AT1G33970 AT1G35516 AT1G54830AT1G55830 AT1G61970 AT1G63260 AT1G64190AT1G69450 AT1G69980 AT1G75750 AT1G76180AT1G76620 AT1G77350 AT2G03470 AT2G13800AT2G15910 AT2G23560 AT2G25520 AT2G27200AT2G30330 AT2G31140 AT2G33820 AT2G34900AT2G38800 AT2G39080 AT2G42160 AT2G45510AT2G45830 AT2G46700 AT2G47485 AT3G05800AT3G12650…
ATGGGG	19	5988	16/145	5339/34292	0.0304	AT1G10070 AT1G12310 AT1G63260 AT1G76620AT2G02060 AT3G18140 AT3G28910 AT3G57320AT4G03340 AT4G24100 AT4G28830 AT4G30270AT4G38545 AT5G18800 AT5G41370 AT5G58960
CCCCAT	19	5988	16/145	5339/34292	0.0304	AT1G10070 AT1G12310 AT1G63260 AT1G76620AT2G02060 AT3G18140 AT3G28910 AT3G57320AT4G03340 AT4G24100 AT4G28830 AT4G30270AT4G38545 AT5G18800 AT5G41370 AT5G58960
CCCTTA	22	7521	21/145	6592/34292	0.0304	AT1G15800 AT1G54830 AT1G61970 AT1G64190AT1G69980 AT2G38800 AT3G05800 AT3G56950AT4G16060 AT4G30560 AT4G31670 AT4G33890AT4G39550 AT4G40060 AT5G07470 AT5G18850AT5G41370 AT5G41860 AT5G56360 AT5G57000AT5G59950
TAAGGG	22	7521	21/145	6592/34292	0.0304	AT1G15800 AT1G54830 AT1G61970 AT1G64190AT1G69980 AT2G38800 AT3G05800 AT3G56950AT4G16060 AT4G30560 AT4G31670 AT4G33890AT4G39550 AT4G40060 AT5G07470 AT5G18850AT5G41370 AT5G41860 AT5G56360 AT5G57000AT5G59950
ACCATC	76	15163	57/145	11754/34292	0.0305	AT1G01440 AT1G08830 AT1G14510 AT1G15800AT1G23140 AT1G28490 AT1G33970 AT1G35516AT1G55590 AT1G63260 AT1G64190 AT1G69980AT1G71800 AT1G76180 AT2G02060 AT2G03470AT2G20930 AT2G23560 AT2G28430 AT2G33120AT2G33510 AT2G44770 AT2G46700 AT2G47485AT3G05800 AT3G12650 AT3G13360 AT3G19150AT3G26360 AT3G26690 AT3G28910 AT3G32940AT3G46180 AT3G57090 AT3G57320 AT3G59090AT4G02550 AT4G14365 AT4G26100 AT4G27900AT4G29040…
GATGGT	76	15163	57/145	11754/34292	0.0305	AT1G01440 AT1G08830 AT1G14510 AT1G15800AT1G23140 AT1G28490 AT1G33970 AT1G35516AT1G55590 AT1G63260 AT1G64190 AT1G69980AT1G71800 AT1G76180 AT2G02060 AT2G03470AT2G20930 AT2G23560 AT2G28430 AT2G33120AT2G33510 AT2G44770 AT2G46700 AT2G47485AT3G05800 AT3G12650 AT3G13360 AT3G19150AT3G26360 AT3G26690 AT3G28910 AT3G32940AT3G46180 AT3G57090 AT3G57320 AT3G59090AT4G02550 AT4G14365 AT4G26100 AT4G27900AT4G29040…
ATATAT	580	149452	92/145	23461/34292	0.0306	AT1G07770 AT1G08830 AT1G23140 AT1G28490AT1G28960 AT1G54830 AT1G61970 AT1G64190AT1G69450 AT1G71800 AT1G75750 AT1G76180AT1G76620 AT1G77350 AT2G02060 AT2G03470AT2G15910 AT2G22430 AT2G23560 AT2G25520AT2G27200 AT2G30330 AT2G31140 AT2G33120AT2G33820 AT2G34900 AT2G38800 AT2G42160AT2G44770 AT2G45510 AT2G46700 AT2G47485AT3G05800 AT3G07273 AT3G11810 AT3G12710AT3G13360 AT3G14130 AT3G15650 AT3G18140AT3G19150…
GATTAC	78	15628	60/145	12456/34292	0.0306	AT1G11755 AT1G19430 AT1G23140 AT1G28960AT1G35516 AT1G61780 AT1G61970 AT1G63260AT1G69450 AT1G71800 AT1G75750 AT1G76180AT1G76620 AT1G77350 AT2G03470 AT2G13800AT2G22430 AT2G27200 AT2G30330 AT2G33120AT2G44770 AT2G46700 AT3G11810 AT3G12650AT3G12710 AT3G13360 AT3G14130 AT3G15650AT3G18140 AT3G25840 AT3G45290 AT3G50845AT3G53030 AT3G59090 AT4G02550 AT4G10920AT4G13270 AT4G14130 AT4G14365 AT4G16060AT4G24100…
GTAATC	78	15628	60/145	12456/34292	0.0306	AT1G11755 AT1G19430 AT1G23140 AT1G28960AT1G35516 AT1G61780 AT1G61970 AT1G63260AT1G69450 AT1G71800 AT1G75750 AT1G76180AT1G76620 AT1G77350 AT2G03470 AT2G13800AT2G22430 AT2G27200 AT2G30330 AT2G33120AT2G44770 AT2G46700 AT3G11810 AT3G12650AT3G12710 AT3G13360 AT3G14130 AT3G15650AT3G18140 AT3G25840 AT3G45290 AT3G50845AT3G53030 AT3G59090 AT4G02550 AT4G10920AT4G13270 AT4G14130 AT4G14365 AT4G16060AT4G24100…
GTCGTA	21	6285	17/145	5588/34292	0.0306	AT1G08830 AT1G10070 AT1G28490 AT1G71800AT2G44770 AT3G12650 AT3G14130 AT3G46180AT3G53840 AT4G18070 AT4G27900 AT4G30270AT4G31670 AT4G38545 AT4G40065 AT5G46850AT5G49550
TACGAC	21	6285	17/145	5588/34292	0.0306	AT1G08830 AT1G10070 AT1G28490 AT1G71800AT2G44770 AT3G12650 AT3G14130 AT3G46180AT3G53840 AT4G18070 AT4G27900 AT4G30270AT4G31670 AT4G38545 AT4G40065 AT5G46850AT5G49550
AGGCCG	4	2267	4/145	2135/34292	0.0307	AT1G23140 AT2G44770 AT3G07273 AT5G38360
CGGCCT	4	2267	4/145	2135/34292	0.0307	AT1G23140 AT2G44770 AT3G07273 AT5G38360
GAAGTC	41	11183	32/145	9277/34292	0.0307	AT1G33970 AT1G54830 AT1G55590 AT1G55830AT1G61780 AT1G63260 AT1G71800 AT1G75750AT2G02060 AT2G15910 AT2G28430 AT2G45315AT3G01150 AT3G25840 AT3G28910 AT3G53030AT3G56950 AT4G03340 AT4G16060 AT4G24100AT4G28830 AT4G30270 AT4G30560 AT4G36450AT4G38545 AT5G04750 AT5G07470 AT5G16950AT5G18800 AT5G41240 AT5G50780 AT5G52110
GACTTC	41	11183	32/145	9277/34292	0.0307	AT1G33970 AT1G54830 AT1G55590 AT1G55830AT1G61780 AT1G63260 AT1G71800 AT1G75750AT2G02060 AT2G15910 AT2G28430 AT2G45315AT3G01150 AT3G25840 AT3G28910 AT3G53030AT3G56950 AT4G03340 AT4G16060 AT4G24100AT4G28830 AT4G30270 AT4G30560 AT4G36450AT4G38545 AT5G04750 AT5G07470 AT5G16950AT5G18800 AT5G41240 AT5G50780 AT5G52110
TCAAGA	130	31276	75/145	19492/34292	0.0307	AT1G07770 AT1G08830 AT1G11755 AT1G15800AT1G19430 AT1G33970 AT1G35516 AT1G55590AT1G61780 AT1G61970 AT1G63260 AT1G69980AT1G75750 AT1G76620 AT1G77350 AT2G03470AT2G15910 AT2G20930 AT2G28430 AT2G30330AT2G31140 AT2G33120 AT2G33510 AT2G34900AT2G38800 AT2G44770 AT2G45315 AT2G45510AT2G45830 AT3G07273 AT3G11810 AT3G12650AT3G13360 AT3G14130 AT3G18140 AT3G25840AT3G26690 AT3G32940 AT3G45290 AT3G47590AT3G50845…
TCTTGA	130	31276	75/145	19492/34292	0.0307	AT1G07770 AT1G08830 AT1G11755 AT1G15800AT1G19430 AT1G33970 AT1G35516 AT1G55590AT1G61780 AT1G61970 AT1G63260 AT1G69980AT1G75750 AT1G76620 AT1G77350 AT2G03470AT2G15910 AT2G20930 AT2G28430 AT2G30330AT2G31140 AT2G33120 AT2G33510 AT2G34900AT2G38800 AT2G44770 AT2G45315 AT2G45510AT2G45830 AT3G07273 AT3G11810 AT3G12650AT3G13360 AT3G14130 AT3G18140 AT3G25840AT3G26690 AT3G32940 AT3G45290 AT3G47590AT3G50845…
ACCAAG	72	16142	60/145	12464/34292	0.0308	AT1G07770 AT1G10070 AT1G11755 AT1G12310AT1G23140 AT1G28490 AT1G28960 AT1G35516AT1G55080 AT1G55830 AT1G61780 AT1G61970AT1G64190 AT1G69980 AT1G71800 AT1G76180AT2G20930 AT2G25520 AT2G33820 AT2G34900AT2G45315 AT3G01150 AT3G07273 AT3G11810AT3G12650 AT3G15650 AT3G19150 AT3G25840AT3G26360 AT3G32940 AT3G45290 AT3G46180AT3G57090 AT3G57320 AT4G01335 AT4G03340AT4G13270 AT4G18070 AT4G24100 AT4G26210AT4G28830…
CTTGGT	72	16142	60/145	12464/34292	0.0308	AT1G07770 AT1G10070 AT1G11755 AT1G12310AT1G23140 AT1G28490 AT1G28960 AT1G35516AT1G55080 AT1G55830 AT1G61780 AT1G61970AT1G64190 AT1G69980 AT1G71800 AT1G76180AT2G20930 AT2G25520 AT2G33820 AT2G34900AT2G45315 AT3G01150 AT3G07273 AT3G11810AT3G12650 AT3G15650 AT3G19150 AT3G25840AT3G26360 AT3G32940 AT3G45290 AT3G46180AT3G57090 AT3G57320 AT4G01335 AT4G03340AT4G13270 AT4G18070 AT4G24100 AT4G26210AT4G28830…
GAGACA	87	18164	65/145	13633/34292	0.0308	AT1G01440 AT1G12310 AT1G35516 AT1G55590AT1G61780 AT1G69980 AT1G71800 AT1G77350AT2G15910 AT2G20930 AT2G22430 AT2G25520AT2G28430 AT2G31140 AT2G33510 AT2G33820AT2G34900 AT2G39080 AT2G45315 AT2G45830AT2G47485 AT3G07273 AT3G12710 AT3G13360AT3G14130 AT3G15650 AT3G18140 AT3G32940AT3G46180 AT3G47590 AT3G53030 AT3G53840AT3G56950 AT3G57580 AT3G59090 AT3G62810AT4G01335 AT4G13270 AT4G16060 AT4G18070AT4G24100…
GAGAGC	31	10106	28/145	8304/34292	0.0308	AT1G07770 AT1G14510 AT1G19430 AT1G55080AT1G61970 AT1G64190 AT1G69450 AT1G77350AT2G23560 AT2G33510 AT2G38800 AT3G14130AT3G15650 AT3G18140 AT3G26360 AT3G26690AT3G50845 AT3G53030 AT4G31670 AT4G36515AT5G01610 AT5G12230 AT5G14620 AT5G18800AT5G18850 AT5G38360 AT5G41370 AT5G59950
GCTCTC	31	10106	28/145	8304/34292	0.0308	AT1G07770 AT1G14510 AT1G19430 AT1G55080AT1G61970 AT1G64190 AT1G69450 AT1G77350AT2G23560 AT2G33510 AT2G38800 AT3G14130AT3G15650 AT3G18140 AT3G26360 AT3G26690AT3G50845 AT3G53030 AT4G31670 AT4G36515AT5G01610 AT5G12230 AT5G14620 AT5G18800AT5G18850 AT5G38360 AT5G41370 AT5G59950
TGTCTC	87	18164	65/145	13633/34292	0.0308	AT1G01440 AT1G12310 AT1G35516 AT1G55590AT1G61780 AT1G69980 AT1G71800 AT1G77350AT2G15910 AT2G20930 AT2G22430 AT2G25520AT2G28430 AT2G31140 AT2G33510 AT2G33820AT2G34900 AT2G39080 AT2G45315 AT2G45830AT2G47485 AT3G07273 AT3G12710 AT3G13360AT3G14130 AT3G15650 AT3G18140 AT3G32940AT3G46180 AT3G47590 AT3G53030 AT3G53840AT3G56950 AT3G57580 AT3G59090 AT3G62810AT4G01335 AT4G13270 AT4G16060 AT4G18070AT4G24100…
GGGCCA	28	4999	25/145	4471/34292	0.0309	AT1G07770 AT1G54830 AT1G55080 AT1G55590AT2G13800 AT2G31140 AT2G44770 AT2G45315AT2G45510 AT2G45830 AT2G47485 AT3G25840AT3G46180 AT3G53030 AT4G01335 AT4G31430AT4G38270 AT5G04750 AT5G07470 AT5G22080AT5G39450 AT5G41860 AT5G46850 AT5G56360AT5G57000
TCATCA	179	39840	99/145	21659/34292	0.0309	AT1G01440 AT1G07770 AT1G11755 AT1G12310AT1G14510 AT1G15800 AT1G19430 AT1G28960AT1G35516 AT1G54830 AT1G55080 AT1G55590AT1G55830 AT1G61780 AT1G61970 AT1G63260AT1G64190 AT1G69450 AT1G76180 AT1G76620AT2G03470 AT2G15910 AT2G22430 AT2G23560AT2G25520 AT2G28430 AT2G30330 AT2G33120AT2G34900 AT2G38800 AT2G39080 AT2G42160AT2G45315 AT2G45510 AT2G45830 AT2G46700AT3G07273 AT3G11810 AT3G12650 AT3G12710AT3G14130…
TGATGA	179	39840	99/145	21659/34292	0.0309	AT1G01440 AT1G07770 AT1G11755 AT1G12310AT1G14510 AT1G15800 AT1G19430 AT1G28960AT1G35516 AT1G54830 AT1G55080 AT1G55590AT1G55830 AT1G61780 AT1G61970 AT1G63260AT1G64190 AT1G69450 AT1G76180 AT1G76620AT2G03470 AT2G15910 AT2G22430 AT2G23560AT2G25520 AT2G28430 AT2G30330 AT2G33120AT2G34900 AT2G38800 AT2G39080 AT2G42160AT2G45315 AT2G45510 AT2G45830 AT2G46700AT3G07273 AT3G11810 AT3G12650 AT3G12710AT3G14130…
TGGCCC	28	4999	25/145	4471/34292	0.0309	AT1G07770 AT1G54830 AT1G55080 AT1G55590AT2G13800 AT2G31140 AT2G44770 AT2G45315AT2G45510 AT2G45830 AT2G47485 AT3G25840AT3G46180 AT3G53030 AT4G01335 AT4G31430AT4G38270 AT5G04750 AT5G07470 AT5G22080AT5G39450 AT5G41860 AT5G46850 AT5G56360AT5G57000
GAGGAC	19	6897	19/145	6079/34292	0.031	AT1G07770 AT1G28960 AT2G44770 AT2G45830AT2G47485 AT3G07273 AT3G11810 AT3G14130AT3G26360 AT3G50845 AT3G57090 AT4G24100AT4G27900 AT4G28830 AT4G33890 AT4G37920AT5G18800 AT5G38360 AT5G39450
GTCCTC	19	6897	19/145	6079/34292	0.031	AT1G07770 AT1G28960 AT2G44770 AT2G45830AT2G47485 AT3G07273 AT3G11810 AT3G14130AT3G26360 AT3G50845 AT3G57090 AT4G24100AT4G27900 AT4G28830 AT4G33890 AT4G37920AT5G18800 AT5G38360 AT5G39450
ACATCA	126	26177	83/145	17873/34292	0.0311	AT1G01440 AT1G07770 AT1G08830 AT1G10070AT1G11755 AT1G15800 AT1G23140 AT1G28960AT1G33970 AT1G55080 AT1G55590 AT1G61780AT1G61970 AT1G63260 AT1G64190 AT1G71800AT1G75750 AT1G76180 AT2G02060 AT2G03470AT2G13800 AT2G22430 AT2G25520 AT2G27200AT2G30330 AT2G31140 AT2G33510 AT2G34900AT2G39080 AT2G42160 AT2G44770 AT2G45510AT2G45830 AT2G46700 AT2G47485 AT3G05800AT3G07273 AT3G12650 AT3G19150 AT3G25840AT3G26690…
TGATGT	126	26177	83/145	17873/34292	0.0311	AT1G01440 AT1G07770 AT1G08830 AT1G10070AT1G11755 AT1G15800 AT1G23140 AT1G28960AT1G33970 AT1G55080 AT1G55590 AT1G61780AT1G61970 AT1G63260 AT1G64190 AT1G71800AT1G75750 AT1G76180 AT2G02060 AT2G03470AT2G13800 AT2G22430 AT2G25520 AT2G27200AT2G30330 AT2G31140 AT2G33510 AT2G34900AT2G39080 AT2G42160 AT2G44770 AT2G45510AT2G45830 AT2G46700 AT2G47485 AT3G05800AT3G07273 AT3G12650 AT3G19150 AT3G25840AT3G26690…
GCTCAA	63	12975	51/145	10387/34292	0.0312	AT1G01440 AT1G07770 AT1G08830 AT1G11755AT1G23140 AT1G55590 AT1G61780 AT1G63260AT1G69450 AT1G75750 AT1G76620 AT2G15910AT2G20930 AT2G38800 AT2G39080 AT2G42160AT2G45510 AT2G47485 AT3G05800 AT3G12650AT3G14130 AT3G47590 AT3G50520 AT3G50845AT3G57090 AT3G57580 AT4G03340 AT4G13270AT4G16060 AT4G18070 AT4G24100 AT4G26100AT4G30270 AT4G30560 AT4G33890 AT4G37920AT4G39550 AT5G01610 AT5G04750 AT5G15880AT5G16000…
TCACAA	145	31711	93/145	20243/34292	0.0312	AT1G01440 AT1G08830 AT1G11755 AT1G14510AT1G19430 AT1G23140 AT1G28490 AT1G28960AT1G33970 AT1G35516 AT1G54830 AT1G55080AT1G55590 AT1G55830 AT1G63260 AT1G69450AT1G69980 AT1G71800 AT1G75750 AT1G76180AT1G76620 AT2G13800 AT2G20930 AT2G22430AT2G23560 AT2G28430 AT2G30330 AT2G38800AT2G39080 AT2G42160 AT2G44770 AT2G45315AT2G45830 AT2G46700 AT2G47485 AT3G01150AT3G05800 AT3G11810 AT3G12650 AT3G12710AT3G14130…
TTGAGC	63	12975	51/145	10387/34292	0.0312	AT1G01440 AT1G07770 AT1G08830 AT1G11755AT1G23140 AT1G55590 AT1G61780 AT1G63260AT1G69450 AT1G75750 AT1G76620 AT2G15910AT2G20930 AT2G38800 AT2G39080 AT2G42160AT2G45510 AT2G47485 AT3G05800 AT3G12650AT3G14130 AT3G47590 AT3G50520 AT3G50845AT3G57090 AT3G57580 AT4G03340 AT4G13270AT4G16060 AT4G18070 AT4G24100 AT4G26100AT4G30270 AT4G30560 AT4G33890 AT4G37920AT4G39550 AT5G01610 AT5G04750 AT5G15880AT5G16000…
TTGTGA	145	31711	93/145	20243/34292	0.0312	AT1G01440 AT1G08830 AT1G11755 AT1G14510AT1G19430 AT1G23140 AT1G28490 AT1G28960AT1G33970 AT1G35516 AT1G54830 AT1G55080AT1G55590 AT1G55830 AT1G63260 AT1G69450AT1G69980 AT1G71800 AT1G75750 AT1G76180AT1G76620 AT2G13800 AT2G20930 AT2G22430AT2G23560 AT2G28430 AT2G30330 AT2G38800AT2G39080 AT2G42160 AT2G44770 AT2G45315AT2G45830 AT2G46700 AT2G47485 AT3G01150AT3G05800 AT3G11810 AT3G12650 AT3G12710AT3G14130…
AAATCC	115	28960	73/145	19002/34292	0.0313	AT1G07770 AT1G08830 AT1G15800 AT1G19430AT1G28490 AT1G28960 AT1G35516 AT1G55080AT1G55590 AT1G63260 AT1G64190 AT1G69980AT1G75750 AT1G77350 AT2G15910 AT2G20930AT2G25520 AT2G27200 AT2G31140 AT2G33510AT2G34900 AT2G38800 AT2G39080 AT2G42160AT2G45315 AT2G45510 AT2G45830 AT2G46700AT3G07273 AT3G12650 AT3G12710 AT3G15650AT3G26360 AT3G26690 AT3G28910 AT3G32940AT3G45290 AT3G46180 AT3G47590 AT3G57320AT3G57580…
ATGAAT	197	43575	108/145	23827/34292	0.0313	AT1G01440 AT1G07770 AT1G10070 AT1G11755AT1G12310 AT1G15800 AT1G19430 AT1G23140AT1G28490 AT1G33970 AT1G54830 AT1G55080AT1G61780 AT1G61970 AT1G63260 AT1G64190AT1G69450 AT1G69980 AT1G71800 AT1G75750AT1G76180 AT1G76620 AT1G77350 AT2G02060AT2G13800 AT2G15910 AT2G20930 AT2G22430AT2G23560 AT2G27200 AT2G30330 AT2G31140AT2G33120 AT2G33510 AT2G34900 AT2G38800AT2G45315 AT2G45510 AT2G45830 AT2G46700AT2G47485…
ATTCAT	197	43575	108/145	23827/34292	0.0313	AT1G01440 AT1G07770 AT1G10070 AT1G11755AT1G12310 AT1G15800 AT1G19430 AT1G23140AT1G28490 AT1G33970 AT1G54830 AT1G55080AT1G61780 AT1G61970 AT1G63260 AT1G64190AT1G69450 AT1G69980 AT1G71800 AT1G75750AT1G76180 AT1G76620 AT1G77350 AT2G02060AT2G13800 AT2G15910 AT2G20930 AT2G22430AT2G23560 AT2G27200 AT2G30330 AT2G31140AT2G33120 AT2G33510 AT2G34900 AT2G38800AT2G45315 AT2G45510 AT2G45830 AT2G46700AT2G47485…
GGATTT	115	28960	73/145	19002/34292	0.0313	AT1G07770 AT1G08830 AT1G15800 AT1G19430AT1G28490 AT1G28960 AT1G35516 AT1G55080AT1G55590 AT1G63260 AT1G64190 AT1G69980AT1G75750 AT1G77350 AT2G15910 AT2G20930AT2G25520 AT2G27200 AT2G31140 AT2G33510AT2G34900 AT2G38800 AT2G39080 AT2G42160AT2G45315 AT2G45510 AT2G45830 AT2G46700AT3G07273 AT3G12650 AT3G12710 AT3G15650AT3G26360 AT3G26690 AT3G28910 AT3G32940AT3G45290 AT3G46180 AT3G47590 AT3G57320AT3G57580…
CAAATG	141	30355	91/145	19777/34292	0.0314	AT1G01440 AT1G07770 AT1G08830 AT1G10070AT1G11755 AT1G12310 AT1G15800 AT1G19430AT1G23140 AT1G28490 AT1G28960 AT1G54830AT1G55590 AT1G55830 AT1G61780 AT1G61970AT1G64190 AT1G71800 AT1G75750 AT1G76620AT2G02060 AT2G13800 AT2G20930 AT2G23560AT2G25520 AT2G27200 AT2G28430 AT2G33120AT2G33820 AT2G34900 AT2G39080 AT2G42160AT2G47485 AT3G01150 AT3G05800 AT3G07273AT3G12650 AT3G12710 AT3G14130 AT3G15650AT3G18140…
CATTTG	141	30355	91/145	19777/34292	0.0314	AT1G01440 AT1G07770 AT1G08830 AT1G10070AT1G11755 AT1G12310 AT1G15800 AT1G19430AT1G23140 AT1G28490 AT1G28960 AT1G54830AT1G55590 AT1G55830 AT1G61780 AT1G61970AT1G64190 AT1G71800 AT1G75750 AT1G76620AT2G02060 AT2G13800 AT2G20930 AT2G23560AT2G25520 AT2G27200 AT2G28430 AT2G33120AT2G33820 AT2G34900 AT2G39080 AT2G42160AT2G47485 AT3G01150 AT3G05800 AT3G07273AT3G12650 AT3G12710 AT3G14130 AT3G15650AT3G18140…
AACTCG	38	10838	31/145	9011/34292	0.0315	AT1G01440 AT1G15800 AT1G55080 AT1G55590AT1G61780 AT2G15910 AT2G22430 AT2G28430AT2G31140 AT2G45510 AT2G46700 AT3G12650AT3G25840 AT3G46180 AT3G50520 AT3G50845AT3G59090 AT4G02550 AT4G10920 AT4G13270AT4G30560 AT4G37830 AT4G37920 AT4G38270AT5G04750 AT5G08535 AT5G18800 AT5G38360AT5G49550 AT5G56360 AT5G63905
AGGCCT	34	5376	16/145	2548/34292	0.0315	AT1G01440 AT1G55830 AT1G69450 AT2G13800AT2G45510 AT2G47485 AT3G46180 AT3G47590AT4G14130 AT4G16060 AT4G26210 AT4G31430AT4G38545 AT5G15880 AT5G38360 AT5G56360
CGAGTT	38	10838	31/145	9011/34292	0.0315	AT1G01440 AT1G15800 AT1G55080 AT1G55590AT1G61780 AT2G15910 AT2G22430 AT2G28430AT2G31140 AT2G45510 AT2G46700 AT3G12650AT3G25840 AT3G46180 AT3G50520 AT3G50845AT3G59090 AT4G02550 AT4G10920 AT4G13270AT4G30560 AT4G37830 AT4G37920 AT4G38270AT5G04750 AT5G08535 AT5G18800 AT5G38360AT5G49550 AT5G56360 AT5G63905
CTATGC	25	7201	20/145	6318/34292	0.0315	AT1G63260 AT1G76180 AT2G39080 AT3G05800AT3G12650 AT3G28910 AT3G56950 AT3G57320AT4G26100 AT4G26210 AT4G36450 AT4G38270AT5G04260 AT5G07470 AT5G08535 AT5G15880AT5G16000 AT5G57000 AT5G59950 AT5G65520
GCATAG	25	7201	20/145	6318/34292	0.0315	AT1G63260 AT1G76180 AT2G39080 AT3G05800AT3G12650 AT3G28910 AT3G56950 AT3G57320AT4G26100 AT4G26210 AT4G36450 AT4G38270AT5G04260 AT5G07470 AT5G08535 AT5G15880AT5G16000 AT5G57000 AT5G59950 AT5G65520
AATACG	51	10854	45/145	9011/34292	0.0316	AT1G01440 AT1G07770 AT1G08830 AT1G14510AT1G28490 AT1G28960 AT1G33970 AT1G64190AT1G69450 AT1G75750 AT1G76620 AT2G13800AT2G31140 AT2G33120 AT2G38800 AT2G45315AT2G45510 AT2G45830 AT3G05800 AT3G11810AT3G12710 AT3G18140 AT3G26690 AT3G47590AT3G50520 AT3G57320 AT4G01335 AT4G04960AT4G09630 AT4G16060 AT4G30270 AT4G31670AT4G33890 AT4G36450 AT4G36515 AT4G37830AT5G01610 AT5G04260 AT5G12230 AT5G14620AT5G16000…
ACACCG	14	5013	13/145	4548/34292	0.0316	AT1G33970 AT1G64190 AT2G23560 AT2G27200AT2G33510 AT2G39080 AT3G11810 AT3G12710AT4G30560 AT4G36515 AT4G40065 AT5G38360AT5G59950
CGGTGT	14	5013	13/145	4548/34292	0.0316	AT1G33970 AT1G64190 AT2G23560 AT2G27200AT2G33510 AT2G39080 AT3G11810 AT3G12710AT4G30560 AT4G36515 AT4G40065 AT5G38360AT5G59950
CGTATT	51	10854	45/145	9011/34292	0.0316	AT1G01440 AT1G07770 AT1G08830 AT1G14510AT1G28490 AT1G28960 AT1G33970 AT1G64190AT1G69450 AT1G75750 AT1G76620 AT2G13800AT2G31140 AT2G33120 AT2G38800 AT2G45315AT2G45510 AT2G45830 AT3G05800 AT3G11810AT3G12710 AT3G18140 AT3G26690 AT3G47590AT3G50520 AT3G57320 AT4G01335 AT4G04960AT4G09630 AT4G16060 AT4G30270 AT4G31670AT4G33890 AT4G36450 AT4G36515 AT4G37830AT5G01610 AT5G04260 AT5G12230 AT5G14620AT5G16000…
ATGCAA	103	26226	68/145	17811/34292	0.0317	AT1G12310 AT1G14510 AT1G23140 AT1G28490AT1G28960 AT1G33970 AT1G61970 AT1G64190AT1G76620 AT1G77350 AT2G02060 AT2G03470AT2G13800 AT2G22430 AT2G23560 AT2G25520AT2G28430 AT2G34900 AT2G39080 AT2G44770AT2G45315 AT2G45510 AT2G45830 AT3G05800AT3G07273 AT3G12710 AT3G15650 AT3G25840AT3G26360 AT3G28910 AT3G32940 AT3G53030AT3G53840 AT3G56950 AT3G57320 AT3G62810AT4G01335 AT4G03340 AT4G04960 AT4G14130AT4G14365…
CTCCGC	23	3959	20/145	3398/34292	0.0317	AT1G01440 AT1G10070 AT1G15800 AT1G61780AT1G75750 AT2G15910 AT2G20930 AT2G47485AT3G18140 AT3G26360 AT4G30560 AT5G08535AT5G12230 AT5G18800 AT5G38360 AT5G41860AT5G49550 AT5G56360 AT5G57000 AT5G65520
GCGGAG	23	3959	20/145	3398/34292	0.0317	AT1G01440 AT1G10070 AT1G15800 AT1G61780AT1G75750 AT2G15910 AT2G20930 AT2G47485AT3G18140 AT3G26360 AT4G30560 AT5G08535AT5G12230 AT5G18800 AT5G38360 AT5G41860AT5G49550 AT5G56360 AT5G57000 AT5G65520
TAGTGA	68	19022	53/145	14269/34292	0.0317	AT1G01440 AT1G10070 AT1G12310 AT1G23140AT1G33970 AT1G35516 AT1G54830 AT1G55590AT1G55830 AT1G69450 AT1G69980 AT1G71800AT1G75750 AT1G76180 AT2G03470 AT2G23560AT2G30330 AT2G33820 AT2G39080 AT2G42160AT2G45315 AT2G45510 AT2G45830 AT3G07273AT3G11810 AT3G12650 AT3G13360 AT3G18140AT3G25840 AT3G53030 AT3G56950 AT3G57090AT4G04960 AT4G14130 AT4G16060 AT4G24100AT4G27900 AT4G30270 AT4G32120 AT4G32240AT4G36515…
TCACTA	68	19022	53/145	14269/34292	0.0317	AT1G01440 AT1G10070 AT1G12310 AT1G23140AT1G33970 AT1G35516 AT1G54830 AT1G55590AT1G55830 AT1G69450 AT1G69980 AT1G71800AT1G75750 AT1G76180 AT2G03470 AT2G23560AT2G30330 AT2G33820 AT2G39080 AT2G42160AT2G45315 AT2G45510 AT2G45830 AT3G07273AT3G11810 AT3G12650 AT3G13360 AT3G18140AT3G25840 AT3G53030 AT3G56950 AT3G57090AT4G04960 AT4G14130 AT4G16060 AT4G24100AT4G27900 AT4G30270 AT4G32120 AT4G32240AT4G36515…
TTGCAT	103	26226	68/145	17811/34292	0.0317	AT1G12310 AT1G14510 AT1G23140 AT1G28490AT1G28960 AT1G33970 AT1G61970 AT1G64190AT1G76620 AT1G77350 AT2G02060 AT2G03470AT2G13800 AT2G22430 AT2G23560 AT2G25520AT2G28430 AT2G34900 AT2G39080 AT2G44770AT2G45315 AT2G45510 AT2G45830 AT3G05800AT3G07273 AT3G12710 AT3G15650 AT3G25840AT3G26360 AT3G28910 AT3G32940 AT3G53030AT3G53840 AT3G56950 AT3G57320 AT3G62810AT4G01335 AT4G03340 AT4G04960 AT4G14130AT4G14365…
AAACCA	218	46086	111/145	24565/34292	0.0318	AT1G07770 AT1G11755 AT1G12310 AT1G14510AT1G15800 AT1G19430 AT1G28490 AT1G28960AT1G33970 AT1G35516 AT1G55080 AT1G55590AT1G55830 AT1G61780 AT1G61970 AT1G63260AT1G64190 AT1G69450 AT1G69980 AT1G71800AT1G75750 AT1G76180 AT1G77350 AT2G02060AT2G03470 AT2G13800 AT2G15910 AT2G23560AT2G25520 AT2G28430 AT2G33120 AT2G33510AT2G33820 AT2G34900 AT2G38800 AT2G39080AT2G45315 AT2G45510 AT2G45830 AT3G01150AT3G07273…
CACTAC	43	9182	40/145	7870/34292	0.0318	AT1G01440 AT1G07770 AT1G19430 AT1G28490AT1G33970 AT1G55080 AT1G64190 AT1G69980AT1G76180 AT2G03470 AT2G15910 AT2G22430AT2G27200 AT2G33820 AT2G39080 AT2G42160AT2G45315 AT2G45510 AT3G11810 AT3G12650AT3G12710 AT3G18140 AT3G32940 AT3G47590AT3G53030 AT3G53840 AT3G57090 AT4G03340AT4G04960 AT4G27900 AT4G30270 AT4G36515AT4G37830 AT4G37920 AT4G39550 AT5G16000AT5G49550 AT5G50780 AT5G56360 AT5G63905
CAGCCC	8	3219	7/145	2964/34292	0.0318	AT1G19430 AT1G64190 AT2G44770 AT4G28830AT4G38270 AT4G38545 AT5G18850
CTTAAC	93	17108	63/145	13199/34292	0.0318	AT1G01440 AT1G11755 AT1G12310 AT1G19430AT1G23140 AT1G55080 AT1G55590 AT1G55830AT1G63260 AT1G64190 AT2G03470 AT2G13800AT2G15910 AT2G20930 AT2G22430 AT2G23560AT2G25520 AT2G27200 AT2G28430 AT2G30330AT2G39080 AT2G45830 AT3G07273 AT3G18140AT3G46180 AT3G47590 AT3G53030 AT3G53840AT3G56950 AT3G57090 AT4G03340 AT4G04960AT4G13270 AT4G14130 AT4G24100 AT4G26100AT4G27900 AT4G28830 AT4G30560 AT4G31430AT4G31670…
GGGCTG	8	3219	7/145	2964/34292	0.0318	AT1G19430 AT1G64190 AT2G44770 AT4G28830AT4G38270 AT4G38545 AT5G18850
GTAGTG	43	9182	40/145	7870/34292	0.0318	AT1G01440 AT1G07770 AT1G19430 AT1G28490AT1G33970 AT1G55080 AT1G64190 AT1G69980AT1G76180 AT2G03470 AT2G15910 AT2G22430AT2G27200 AT2G33820 AT2G39080 AT2G42160AT2G45315 AT2G45510 AT3G11810 AT3G12650AT3G12710 AT3G18140 AT3G32940 AT3G47590AT3G53030 AT3G53840 AT3G57090 AT4G03340AT4G04960 AT4G27900 AT4G30270 AT4G36515AT4G37830 AT4G37920 AT4G39550 AT5G16000AT5G49550 AT5G50780 AT5G56360 AT5G63905
GTTAAG	93	17108	63/145	13199/34292	0.0318	AT1G01440 AT1G11755 AT1G12310 AT1G19430AT1G23140 AT1G55080 AT1G55590 AT1G55830AT1G63260 AT1G64190 AT2G03470 AT2G13800AT2G15910 AT2G20930 AT2G22430 AT2G23560AT2G25520 AT2G27200 AT2G28430 AT2G30330AT2G39080 AT2G45830 AT3G07273 AT3G18140AT3G46180 AT3G47590 AT3G53030 AT3G53840AT3G56950 AT3G57090 AT4G03340 AT4G04960AT4G13270 AT4G14130 AT4G24100 AT4G26100AT4G27900 AT4G28830 AT4G30560 AT4G31430AT4G31670…
TGGTTT	218	46086	111/145	24565/34292	0.0318	AT1G07770 AT1G11755 AT1G12310 AT1G14510AT1G15800 AT1G19430 AT1G28490 AT1G28960AT1G33970 AT1G35516 AT1G55080 AT1G55590AT1G55830 AT1G61780 AT1G61970 AT1G63260AT1G64190 AT1G69450 AT1G69980 AT1G71800AT1G75750 AT1G76180 AT1G77350 AT2G02060AT2G03470 AT2G13800 AT2G15910 AT2G23560AT2G25520 AT2G28430 AT2G33120 AT2G33510AT2G33820 AT2G34900 AT2G38800 AT2G39080AT2G45315 AT2G45510 AT2G45830 AT3G01150AT3G07273…
AGACGG	38	5633	27/145	4935/34292	0.0319	AT1G07770 AT1G15800 AT1G55590 AT1G61970AT1G71800 AT2G25520 AT2G28430 AT2G31140AT3G11810 AT3G18140 AT3G46180 AT3G57580AT4G02550 AT4G16060 AT4G24100 AT4G28830AT4G31670 AT4G36450 AT4G38270 AT4G39550AT4G40065 AT5G01610 AT5G08535 AT5G15880AT5G18800 AT5G52110 AT5G65520
CACCTA	42	8523	38/145	7415/34292	0.0319	AT1G08830 AT1G33970 AT1G55830 AT1G61970AT1G63260 AT1G69980 AT1G71800 AT1G76180AT1G76620 AT2G03470 AT2G31140 AT2G33120AT2G33820 AT2G45510 AT2G45830 AT3G11810AT3G12650 AT3G15650 AT3G26360 AT3G28910AT3G32940 AT3G50845 AT3G53840 AT3G57090AT3G59090 AT4G01335 AT4G14365 AT4G27900AT4G29040 AT4G31430 AT4G32240 AT4G36450AT4G38270 AT5G01610 AT5G04750 AT5G19430AT5G52110 AT5G57000
CCGTCT	38	5633	27/145	4935/34292	0.0319	AT1G07770 AT1G15800 AT1G55590 AT1G61970AT1G71800 AT2G25520 AT2G28430 AT2G31140AT3G11810 AT3G18140 AT3G46180 AT3G57580AT4G02550 AT4G16060 AT4G24100 AT4G28830AT4G31670 AT4G36450 AT4G38270 AT4G39550AT4G40065 AT5G01610 AT5G08535 AT5G15880AT5G18800 AT5G52110 AT5G65520
GCGGGA	7	3579	7/145	2962/34292	0.0319	AT2G33820 AT3G12710 AT4G24100 AT4G38270AT5G04750 AT5G41240 AT5G52110
TAACTA	129	30255	73/145	18979/34292	0.0319	AT1G07770 AT1G08830 AT1G10070 AT1G11755AT1G12310 AT1G14510 AT1G15800 AT1G28490AT1G55080 AT1G55830 AT1G63260 AT1G71800AT1G76620 AT2G02060 AT2G03470 AT2G13800AT2G22430 AT2G23560 AT2G25520 AT2G27200AT2G30330 AT2G33510 AT2G33820 AT2G34900AT2G44770 AT2G45315 AT2G45830 AT2G46700AT3G01150 AT3G05800 AT3G11810 AT3G12710AT3G13360 AT3G14130 AT3G19150 AT3G26690AT3G28910 AT3G45290 AT3G46180 AT3G50520AT3G50845…
TAGGTG	42	8523	38/145	7415/34292	0.0319	AT1G08830 AT1G33970 AT1G55830 AT1G61970AT1G63260 AT1G69980 AT1G71800 AT1G76180AT1G76620 AT2G03470 AT2G31140 AT2G33120AT2G33820 AT2G45510 AT2G45830 AT3G11810AT3G12650 AT3G15650 AT3G26360 AT3G28910AT3G32940 AT3G50845 AT3G53840 AT3G57090AT3G59090 AT4G01335 AT4G14365 AT4G27900AT4G29040 AT4G31430 AT4G32240 AT4G36450AT4G38270 AT5G01610 AT5G04750 AT5G19430AT5G52110 AT5G57000
TAGTTA	129	30255	73/145	18979/34292	0.0319	AT1G07770 AT1G08830 AT1G10070 AT1G11755AT1G12310 AT1G14510 AT1G15800 AT1G28490AT1G55080 AT1G55830 AT1G63260 AT1G71800AT1G76620 AT2G02060 AT2G03470 AT2G13800AT2G22430 AT2G23560 AT2G25520 AT2G27200AT2G30330 AT2G33510 AT2G33820 AT2G34900AT2G44770 AT2G45315 AT2G45830 AT2G46700AT3G01150 AT3G05800 AT3G11810 AT3G12710AT3G13360 AT3G14130 AT3G19150 AT3G26690AT3G28910 AT3G45290 AT3G46180 AT3G50520AT3G50845…
TCCCGC	7	3579	7/145	2962/34292	0.0319	AT2G33820 AT3G12710 AT4G24100 AT4G38270AT5G04750 AT5G41240 AT5G52110
ACTCAA	103	25076	67/145	17564/34292	0.032	AT1G07770 AT1G11755 AT1G12310 AT1G54830AT1G55590 AT1G55830 AT1G61780 AT1G61970AT1G63260 AT1G77350 AT2G02060 AT2G15910AT2G22430 AT2G25520 AT2G33510 AT2G44770AT3G11810 AT3G12650 AT3G13360 AT3G14130AT3G26360 AT3G26690 AT3G28910 AT3G45290AT3G46180 AT3G50845 AT3G53030 AT3G57090AT3G57580 AT3G59090 AT3G62810 AT4G01335AT4G02550 AT4G04960 AT4G09630 AT4G14365AT4G18070 AT4G26100 AT4G27900 AT4G28830AT4G29040…
TTGAGT	103	25076	67/145	17564/34292	0.032	AT1G07770 AT1G11755 AT1G12310 AT1G54830AT1G55590 AT1G55830 AT1G61780 AT1G61970AT1G63260 AT1G77350 AT2G02060 AT2G15910AT2G22430 AT2G25520 AT2G33510 AT2G44770AT3G11810 AT3G12650 AT3G13360 AT3G14130AT3G26360 AT3G26690 AT3G28910 AT3G45290AT3G46180 AT3G50845 AT3G53030 AT3G57090AT3G57580 AT3G59090 AT3G62810 AT4G01335AT4G02550 AT4G04960 AT4G09630 AT4G14365AT4G18070 AT4G26100 AT4G27900 AT4G28830AT4G29040…
AATGGA	133	28631	88/145	19092/34292	0.0321	AT1G07770 AT1G08830 AT1G10070 AT1G11755AT1G12310 AT1G14510 AT1G15800 AT1G19430AT1G23140 AT1G28490 AT1G28960 AT1G35516AT1G54830 AT1G55590 AT1G55830 AT1G61780AT1G61970 AT1G63260 AT1G71800 AT1G75750AT1G76180 AT1G76620 AT2G13800 AT2G15910AT2G20930 AT2G22430 AT2G25520 AT2G27200AT2G28430 AT2G33820 AT2G34900 AT2G39080AT2G42160 AT2G44770 AT2G46700 AT3G01150AT3G05800 AT3G07273 AT3G12710 AT3G13360AT3G14130…
TCCATT	133	28631	88/145	19092/34292	0.0321	AT1G07770 AT1G08830 AT1G10070 AT1G11755AT1G12310 AT1G14510 AT1G15800 AT1G19430AT1G23140 AT1G28490 AT1G28960 AT1G35516AT1G54830 AT1G55590 AT1G55830 AT1G61780AT1G61970 AT1G63260 AT1G71800 AT1G75750AT1G76180 AT1G76620 AT2G13800 AT2G15910AT2G20930 AT2G22430 AT2G25520 AT2G27200AT2G28430 AT2G33820 AT2G34900 AT2G39080AT2G42160 AT2G44770 AT2G46700 AT3G01150AT3G05800 AT3G07273 AT3G12710 AT3G13360AT3G14130…
GTAATA	120	26287	82/145	17678/34292	0.0322	AT1G07770 AT1G12310 AT1G14510 AT1G19430AT1G23140 AT1G28490 AT1G28960 AT1G54830AT1G55080 AT1G55830 AT1G61780 AT1G61970AT1G69450 AT1G69980 AT1G75750 AT1G76620AT1G77350 AT2G03470 AT2G15910 AT2G22430AT2G23560 AT2G25520 AT2G27200 AT2G31140AT2G33120 AT2G33510 AT2G33820 AT2G34900AT2G44770 AT2G46700 AT2G47485 AT3G01150AT3G05800 AT3G07273 AT3G11810 AT3G12710AT3G15650 AT3G18140 AT3G25840 AT3G28910AT3G32940…
TATTAC	120	26287	82/145	17678/34292	0.0322	AT1G07770 AT1G12310 AT1G14510 AT1G19430AT1G23140 AT1G28490 AT1G28960 AT1G54830AT1G55080 AT1G55830 AT1G61780 AT1G61970AT1G69450 AT1G69980 AT1G75750 AT1G76620AT1G77350 AT2G03470 AT2G15910 AT2G22430AT2G23560 AT2G25520 AT2G27200 AT2G31140AT2G33120 AT2G33510 AT2G33820 AT2G34900AT2G44770 AT2G46700 AT2G47485 AT3G01150AT3G05800 AT3G07273 AT3G11810 AT3G12710AT3G15650 AT3G18140 AT3G25840 AT3G28910AT3G32940…
AATTGT	194	44170	107/145	23626/34292	0.0325	AT1G01440 AT1G07770 AT1G08830 AT1G10070AT1G12310 AT1G19430 AT1G23140 AT1G28490AT1G33970 AT1G54830 AT1G55080 AT1G55590AT1G55830 AT1G69450 AT1G69980 AT1G71800AT1G75750 AT1G76180 AT1G76620 AT1G77350AT2G02060 AT2G03470 AT2G13800 AT2G20930AT2G22430 AT2G25520 AT2G27200 AT2G28430AT2G30330 AT2G31140 AT2G33120 AT2G33510AT2G33820 AT2G34900 AT2G42160 AT2G44770AT2G45315 AT2G45830 AT2G46700 AT2G47485AT3G01150…
ACAATT	194	44170	107/145	23626/34292	0.0325	AT1G01440 AT1G07770 AT1G08830 AT1G10070AT1G12310 AT1G19430 AT1G23140 AT1G28490AT1G33970 AT1G54830 AT1G55080 AT1G55590AT1G55830 AT1G69450 AT1G69980 AT1G71800AT1G75750 AT1G76180 AT1G76620 AT1G77350AT2G02060 AT2G03470 AT2G13800 AT2G20930AT2G22430 AT2G25520 AT2G27200 AT2G28430AT2G30330 AT2G31140 AT2G33120 AT2G33510AT2G33820 AT2G34900 AT2G42160 AT2G44770AT2G45315 AT2G45830 AT2G46700 AT2G47485AT3G01150…
AACTCT	123	27396	85/145	18405/34292	0.0327	AT1G07770 AT1G08830 AT1G10070 AT1G11755AT1G14510 AT1G19430 AT1G54830 AT1G55590AT1G61780 AT1G61970 AT1G63260 AT1G64190AT1G75750 AT1G76620 AT2G03470 AT2G15910AT2G20930 AT2G23560 AT2G25520 AT2G27200AT2G30330 AT2G33120 AT2G33510 AT2G34900AT2G38800 AT2G44770 AT2G45315 AT2G45830AT2G46700 AT2G47485 AT3G01150 AT3G07273AT3G11810 AT3G14130 AT3G19150 AT3G25840AT3G26360 AT3G26690 AT3G32940 AT3G45290AT3G46180…
AGAGTT	123	27396	85/145	18405/34292	0.0327	AT1G07770 AT1G08830 AT1G10070 AT1G11755AT1G14510 AT1G19430 AT1G54830 AT1G55590AT1G61780 AT1G61970 AT1G63260 AT1G64190AT1G75750 AT1G76620 AT2G03470 AT2G15910AT2G20930 AT2G23560 AT2G25520 AT2G27200AT2G30330 AT2G33120 AT2G33510 AT2G34900AT2G38800 AT2G44770 AT2G45315 AT2G45830AT2G46700 AT2G47485 AT3G01150 AT3G07273AT3G11810 AT3G14130 AT3G19150 AT3G25840AT3G26360 AT3G26690 AT3G32940 AT3G45290AT3G46180…
AAAGAG	164	43696	95/145	24083/34292	0.0329	AT1G07770 AT1G08830 AT1G11755 AT1G19430AT1G33970 AT1G35516 AT1G54830 AT1G55080AT1G55830 AT1G61780 AT1G61970 AT1G63260AT1G69450 AT1G69980 AT1G75750 AT1G76180AT1G76620 AT1G77350 AT2G03470 AT2G25520AT2G27200 AT2G28430 AT2G30330 AT2G31140AT2G33510 AT2G33820 AT2G44770 AT2G45315AT2G45510 AT2G45830 AT2G46700 AT2G47485AT3G01150 AT3G05800 AT3G07273 AT3G12650AT3G12710 AT3G13360 AT3G14130 AT3G15650AT3G18140…
CTACTC	33	9737	28/145	8243/34292	0.0329	AT1G11755 AT1G19430 AT1G28490 AT1G54830AT1G55590 AT1G61780 AT1G69980 AT1G76620AT2G30330 AT2G33510 AT2G39080 AT2G42160AT2G45510 AT3G11810 AT3G57580 AT4G03340AT4G16060 AT4G18070 AT4G26210 AT4G27900AT4G28830 AT4G31430 AT4G37830 AT5G01610AT5G18850 AT5G22080 AT5G41860 AT5G56360
CTCTTT	164	43696	95/145	24083/34292	0.0329	AT1G07770 AT1G08830 AT1G11755 AT1G19430AT1G33970 AT1G35516 AT1G54830 AT1G55080AT1G55830 AT1G61780 AT1G61970 AT1G63260AT1G69450 AT1G69980 AT1G75750 AT1G76180AT1G76620 AT1G77350 AT2G03470 AT2G25520AT2G27200 AT2G28430 AT2G30330 AT2G31140AT2G33510 AT2G33820 AT2G44770 AT2G45315AT2G45510 AT2G45830 AT2G46700 AT2G47485AT3G01150 AT3G05800 AT3G07273 AT3G12650AT3G12710 AT3G13360 AT3G14130 AT3G15650AT3G18140…
GAGTAG	33	9737	28/145	8243/34292	0.0329	AT1G11755 AT1G19430 AT1G28490 AT1G54830AT1G55590 AT1G61780 AT1G69980 AT1G76620AT2G30330 AT2G33510 AT2G39080 AT2G42160AT2G45510 AT3G11810 AT3G57580 AT4G03340AT4G16060 AT4G18070 AT4G26210 AT4G27900AT4G28830 AT4G31430 AT4G37830 AT5G01610AT5G18850 AT5G22080 AT5G41860 AT5G56360
GGATTA	66	16442	47/145	12800/34292	0.0329	AT1G08830 AT1G15800 AT1G23140 AT1G28490AT1G33970 AT1G35516 AT1G61780 AT1G69980AT1G76180 AT1G76620 AT1G77350 AT2G13800AT2G22430 AT2G27200 AT2G31140 AT2G33510AT2G44770 AT3G01150 AT3G05800 AT3G07273AT3G12650 AT3G15650 AT3G25840 AT3G26360AT3G46180 AT3G57090 AT3G57580 AT3G59090AT3G62810 AT4G03340 AT4G04960 AT4G10920AT4G13270 AT4G27900 AT4G33890 AT4G36450AT4G37830 AT4G39550 AT4G40060 AT4G40065AT5G12230…
TAATCC	66	16442	47/145	12800/34292	0.0329	AT1G08830 AT1G15800 AT1G23140 AT1G28490AT1G33970 AT1G35516 AT1G61780 AT1G69980AT1G76180 AT1G76620 AT1G77350 AT2G13800AT2G22430 AT2G27200 AT2G31140 AT2G33510AT2G44770 AT3G01150 AT3G05800 AT3G07273AT3G12650 AT3G15650 AT3G25840 AT3G26360AT3G46180 AT3G57090 AT3G57580 AT3G59090AT3G62810 AT4G03340 AT4G04960 AT4G10920AT4G13270 AT4G27900 AT4G33890 AT4G36450AT4G37830 AT4G39550 AT4G40060 AT4G40065AT5G12230…
CAGACA	42	10961	31/145	8968/34292	0.033	AT1G07770 AT1G10070 AT1G12310 AT1G33970AT1G63260 AT1G69980 AT1G77350 AT2G02060AT2G20930 AT2G33820 AT2G45315 AT2G45830AT2G47485 AT3G11810 AT3G18140 AT3G46180AT3G62810 AT4G29040 AT4G36515 AT4G38270AT4G40065 AT5G01610 AT5G08535 AT5G12230AT5G18850 AT5G39450 AT5G41240 AT5G41860AT5G49550 AT5G63905 AT5G65520
GCTCAC	17	5894	16/145	5283/34292	0.033	AT1G11755 AT1G35516 AT2G15910 AT2G33120AT2G42160 AT2G45830 AT3G05800 AT3G50845AT3G57090 AT4G01335 AT4G14130 AT4G28830AT4G36450 AT5G16950 AT5G18850 AT5G41860
GTGAGC	17	5894	16/145	5283/34292	0.033	AT1G11755 AT1G35516 AT2G15910 AT2G33120AT2G42160 AT2G45830 AT3G05800 AT3G50845AT3G57090 AT4G01335 AT4G14130 AT4G28830AT4G36450 AT5G16950 AT5G18850 AT5G41860
TGTCTG	42	10961	31/145	8968/34292	0.033	AT1G07770 AT1G10070 AT1G12310 AT1G33970AT1G63260 AT1G69980 AT1G77350 AT2G02060AT2G20930 AT2G33820 AT2G45315 AT2G45830AT2G47485 AT3G11810 AT3G18140 AT3G46180AT3G62810 AT4G29040 AT4G36515 AT4G38270AT4G40065 AT5G01610 AT5G08535 AT5G12230AT5G18850 AT5G39450 AT5G41240 AT5G41860AT5G49550 AT5G63905 AT5G65520
ACTTGG	57	15650	45/145	12314/34292	0.0332	AT1G11755 AT1G12310 AT1G15800 AT1G28960AT1G35516 AT1G54830 AT1G55080 AT1G55830AT1G64190 AT1G76180 AT1G77350 AT2G20930AT2G28430 AT2G34900 AT3G01150 AT3G11810AT3G12650 AT3G26360 AT3G45290 AT3G46180AT3G57320 AT4G03340 AT4G09630 AT4G13270AT4G16060 AT4G18070 AT4G24100 AT4G28830AT4G29040 AT4G32120 AT4G32240 AT4G33890AT4G37830 AT4G38545 AT5G01610 AT5G04750AT5G16000 AT5G18850 AT5G39450 AT5G41860AT5G46850…
CCAAGT	57	15650	45/145	12314/34292	0.0332	AT1G11755 AT1G12310 AT1G15800 AT1G28960AT1G35516 AT1G54830 AT1G55080 AT1G55830AT1G64190 AT1G76180 AT1G77350 AT2G20930AT2G28430 AT2G34900 AT3G01150 AT3G11810AT3G12650 AT3G26360 AT3G45290 AT3G46180AT3G57320 AT4G03340 AT4G09630 AT4G13270AT4G16060 AT4G18070 AT4G24100 AT4G28830AT4G29040 AT4G32120 AT4G32240 AT4G33890AT4G37830 AT4G38545 AT5G01610 AT5G04750AT5G16000 AT5G18850 AT5G39450 AT5G41860AT5G46850…
CGGTGC	17	2765	16/145	2572/34292	0.0332	AT1G15800 AT1G28490 AT2G23560 AT2G42160AT3G12650 AT3G18140 AT3G50845 AT4G04960AT4G31430 AT4G37830 AT4G40060 AT5G04260AT5G04750 AT5G41860 AT5G49550 AT5G57000
CTCGAA	39	11076	32/145	9203/34292	0.0332	AT1G07770 AT1G19430 AT1G23140 AT1G55080AT1G61780 AT1G76180 AT1G77350 AT2G28430AT2G31140 AT2G33510 AT2G34900 AT2G39080AT2G42160 AT2G45830 AT2G46700 AT3G11810AT3G25840 AT3G50520 AT3G53840 AT3G57090AT3G57580 AT3G62810 AT4G30270 AT4G33890AT4G37830 AT4G40060 AT5G16000 AT5G18850AT5G19430 AT5G41240 AT5G52110 AT5G63905
GCACCG	17	2765	16/145	2572/34292	0.0332	AT1G15800 AT1G28490 AT2G23560 AT2G42160AT3G12650 AT3G18140 AT3G50845 AT4G04960AT4G31430 AT4G37830 AT4G40060 AT5G04260AT5G04750 AT5G41860 AT5G49550 AT5G57000
TTCGAG	39	11076	32/145	9203/34292	0.0332	AT1G07770 AT1G19430 AT1G23140 AT1G55080AT1G61780 AT1G76180 AT1G77350 AT2G28430AT2G31140 AT2G33510 AT2G34900 AT2G39080AT2G42160 AT2G45830 AT2G46700 AT3G11810AT3G25840 AT3G50520 AT3G53840 AT3G57090AT3G57580 AT3G62810 AT4G30270 AT4G33890AT4G37830 AT4G40060 AT5G16000 AT5G18850AT5G19430 AT5G41240 AT5G52110 AT5G63905
AAGGGT	40	11214	32/145	9201/34292	0.0333	AT1G23140 AT1G28960 AT1G33970 AT1G35516AT1G61780 AT1G64190 AT1G71800 AT2G27200AT2G33510 AT2G45830 AT3G05800 AT3G11810AT3G12650 AT3G14130 AT3G28910 AT3G46180AT3G57580 AT4G14130 AT4G37920 AT4G38270AT4G39550 AT4G40060 AT5G01610 AT5G15880AT5G16000 AT5G18850 AT5G41860 AT5G46850AT5G50780 AT5G57000 AT5G59950 AT5G63905
ACCCTT	40	11214	32/145	9201/34292	0.0333	AT1G23140 AT1G28960 AT1G33970 AT1G35516AT1G61780 AT1G64190 AT1G71800 AT2G27200AT2G33510 AT2G45830 AT3G05800 AT3G11810AT3G12650 AT3G14130 AT3G28910 AT3G46180AT3G57580 AT4G14130 AT4G37920 AT4G38270AT4G39550 AT4G40060 AT5G01610 AT5G15880AT5G16000 AT5G18850 AT5G41860 AT5G46850AT5G50780 AT5G57000 AT5G59950 AT5G63905
ATGACG	47	8763	38/145	7455/34292	0.0333	AT1G08830 AT1G15800 AT1G19430 AT1G28490AT1G54830 AT1G55590 AT1G55830 AT1G63260AT1G69450 AT2G25520 AT2G28430 AT2G30330AT2G34900 AT2G39080 AT2G47485 AT3G05800AT3G11810 AT3G12650 AT3G18140 AT3G19150AT3G25840 AT3G26360 AT3G28910 AT3G32940AT3G50845 AT3G53030 AT3G57320 AT4G02550AT4G03340 AT4G09630 AT4G16060 AT4G27900AT4G32240 AT4G38545 AT4G40060 AT5G18800AT5G19430 AT5G59950
CGTCAT	47	8763	38/145	7455/34292	0.0333	AT1G08830 AT1G15800 AT1G19430 AT1G28490AT1G54830 AT1G55590 AT1G55830 AT1G63260AT1G69450 AT2G25520 AT2G28430 AT2G30330AT2G34900 AT2G39080 AT2G47485 AT3G05800AT3G11810 AT3G12650 AT3G18140 AT3G19150AT3G25840 AT3G26360 AT3G28910 AT3G32940AT3G50845 AT3G53030 AT3G57320 AT4G02550AT4G03340 AT4G09630 AT4G16060 AT4G27900AT4G32240 AT4G38545 AT4G40060 AT5G18800AT5G19430 AT5G59950
AAAAGT	250	59937	122/145	27282/34292	0.0334	AT1G01440 AT1G07770 AT1G08830 AT1G10070AT1G11755 AT1G12310 AT1G14510 AT1G15800AT1G19430 AT1G23140 AT1G28490 AT1G28960AT1G33970 AT1G35516 AT1G54830 AT1G55590AT1G55830 AT1G61970 AT1G63260 AT1G64190AT1G69980 AT1G71800 AT1G75750 AT1G76180AT1G76620 AT2G02060 AT2G03470 AT2G13800AT2G15910 AT2G20930 AT2G22430 AT2G23560AT2G25520 AT2G27200 AT2G28430 AT2G30330AT2G31140 AT2G33120 AT2G33510 AT2G33820AT2G34900…
ACTTTT	250	59937	122/145	27282/34292	0.0334	AT1G01440 AT1G07770 AT1G08830 AT1G10070AT1G11755 AT1G12310 AT1G14510 AT1G15800AT1G19430 AT1G23140 AT1G28490 AT1G28960AT1G33970 AT1G35516 AT1G54830 AT1G55590AT1G55830 AT1G61970 AT1G63260 AT1G64190AT1G69980 AT1G71800 AT1G75750 AT1G76180AT1G76620 AT2G02060 AT2G03470 AT2G13800AT2G15910 AT2G20930 AT2G22430 AT2G23560AT2G25520 AT2G27200 AT2G28430 AT2G30330AT2G31140 AT2G33120 AT2G33510 AT2G33820AT2G34900…
CTGAGC	33	5936	28/145	5190/34292	0.0334	AT1G01440 AT1G19430 AT1G33970 AT2G22430AT2G28430 AT2G33820 AT2G38800 AT2G39080AT3G12650 AT3G14130 AT3G46180 AT3G53030AT3G57580 AT3G59090 AT4G02550 AT4G16060AT4G24100 AT4G26100 AT4G32120 AT4G36515AT4G39550 AT4G40060 AT5G07470 AT5G16950AT5G18800 AT5G18850 AT5G52110 AT5G56360
GCTCAG	33	5936	28/145	5190/34292	0.0334	AT1G01440 AT1G19430 AT1G33970 AT2G22430AT2G28430 AT2G33820 AT2G38800 AT2G39080AT3G12650 AT3G14130 AT3G46180 AT3G53030AT3G57580 AT3G59090 AT4G02550 AT4G16060AT4G24100 AT4G26100 AT4G32120 AT4G36515AT4G39550 AT4G40060 AT5G07470 AT5G16950AT5G18800 AT5G18850 AT5G52110 AT5G56360
AAAGGA	151	32433	93/145	20325/34292	0.0335	AT1G01440 AT1G07770 AT1G11755 AT1G12310AT1G19430 AT1G28490 AT1G35516 AT1G54830AT1G55080 AT1G55590 AT1G55830 AT1G61780AT1G61970 AT1G63260 AT1G64190 AT1G69980AT1G71800 AT1G76180 AT2G02060 AT2G03470AT2G15910 AT2G22430 AT2G23560 AT2G25520AT2G27200 AT2G28430 AT2G31140 AT2G33120AT2G33510 AT2G33820 AT2G38800 AT2G39080AT2G44770 AT2G45315 AT2G45510 AT2G45830AT2G46700 AT3G05800 AT3G11810 AT3G12650AT3G12710…
AGGTTA	51	14834	43/145	11830/34292	0.0335	AT1G08830 AT1G12310 AT1G15800 AT1G33970AT1G35516 AT1G55590 AT1G61780 AT2G13800AT2G27200 AT2G33820 AT2G34900 AT2G38800AT3G07273 AT3G11810 AT3G18140 AT3G19150AT3G46180 AT3G56950 AT3G57320 AT4G03340AT4G04960 AT4G13270 AT4G26100 AT4G27900AT4G28830 AT4G31430 AT4G31670 AT4G33890AT4G36450 AT4G38270 AT4G40060 AT4G40065AT5G04260 AT5G04750 AT5G07470 AT5G08535AT5G15880 AT5G19430 AT5G49550 AT5G50780AT5G52110…
TAACCT	51	14834	43/145	11830/34292	0.0335	AT1G08830 AT1G12310 AT1G15800 AT1G33970AT1G35516 AT1G55590 AT1G61780 AT2G13800AT2G27200 AT2G33820 AT2G34900 AT2G38800AT3G07273 AT3G11810 AT3G18140 AT3G19150AT3G46180 AT3G56950 AT3G57320 AT4G03340AT4G04960 AT4G13270 AT4G26100 AT4G27900AT4G28830 AT4G31430 AT4G31670 AT4G33890AT4G36450 AT4G38270 AT4G40060 AT4G40065AT5G04260 AT5G04750 AT5G07470 AT5G08535AT5G15880 AT5G19430 AT5G49550 AT5G50780AT5G52110…
TCCTTT	151	32433	93/145	20325/34292	0.0335	AT1G01440 AT1G07770 AT1G11755 AT1G12310AT1G19430 AT1G28490 AT1G35516 AT1G54830AT1G55080 AT1G55590 AT1G55830 AT1G61780AT1G61970 AT1G63260 AT1G64190 AT1G69980AT1G71800 AT1G76180 AT2G02060 AT2G03470AT2G15910 AT2G22430 AT2G23560 AT2G25520AT2G27200 AT2G28430 AT2G31140 AT2G33120AT2G33510 AT2G33820 AT2G38800 AT2G39080AT2G44770 AT2G45315 AT2G45510 AT2G45830AT2G46700 AT3G05800 AT3G11810 AT3G12650AT3G12710…
CCTCTA	49	10490	44/145	8841/34292	0.0336	AT1G01440 AT1G11755 AT1G15800 AT1G19430AT1G33970 AT1G55590 AT1G61780 AT1G77350AT2G15910 AT2G20930 AT2G33120 AT2G38800AT2G42160 AT2G44770 AT2G45510 AT3G01150AT3G07273 AT3G11810 AT3G12650 AT3G14130AT3G18140 AT3G25840 AT3G26690 AT3G47590AT3G50520 AT3G57580 AT4G01335 AT4G14365AT4G16060 AT4G26210 AT4G27900 AT4G28830AT4G30270 AT4G32240 AT4G36515 AT4G37830AT4G38545 AT5G04260 AT5G14620 AT5G39450AT5G41370…
TAGAGG	49	10490	44/145	8841/34292	0.0336	AT1G01440 AT1G11755 AT1G15800 AT1G19430AT1G33970 AT1G55590 AT1G61780 AT1G77350AT2G15910 AT2G20930 AT2G33120 AT2G38800AT2G42160 AT2G44770 AT2G45510 AT3G01150AT3G07273 AT3G11810 AT3G12650 AT3G14130AT3G18140 AT3G25840 AT3G26690 AT3G47590AT3G50520 AT3G57580 AT4G01335 AT4G14365AT4G16060 AT4G26210 AT4G27900 AT4G28830AT4G30270 AT4G32240 AT4G36515 AT4G37830AT4G38545 AT5G04260 AT5G14620 AT5G39450AT5G41370…
AGTAAC	63	17213	49/145	13250/34292	0.0337	AT1G19430 AT1G33970 AT1G54830 AT1G61780AT1G69980 AT1G71800 AT1G76620 AT1G77350AT2G03470 AT2G22430 AT2G25520 AT2G30330AT2G34900 AT2G45510 AT2G46700 AT3G05800AT3G12710 AT3G13360 AT3G32940 AT3G46180AT3G47590 AT3G50520 AT3G57580 AT4G04960AT4G14365 AT4G16060 AT4G30270 AT4G31430AT4G31670 AT4G32120 AT4G33890 AT4G37920AT4G38270 AT4G40065 AT5G04260 AT5G04750AT5G07470 AT5G08535 AT5G18800 AT5G18850AT5G39450…
GTTACT	63	17213	49/145	13250/34292	0.0337	AT1G19430 AT1G33970 AT1G54830 AT1G61780AT1G69980 AT1G71800 AT1G76620 AT1G77350AT2G03470 AT2G22430 AT2G25520 AT2G30330AT2G34900 AT2G45510 AT2G46700 AT3G05800AT3G12710 AT3G13360 AT3G32940 AT3G46180AT3G47590 AT3G50520 AT3G57580 AT4G04960AT4G14365 AT4G16060 AT4G30270 AT4G31430AT4G31670 AT4G32120 AT4G33890 AT4G37920AT4G38270 AT4G40065 AT5G04260 AT5G04750AT5G07470 AT5G08535 AT5G18800 AT5G18850AT5G39450…
TCACCA	70	19728	54/145	14432/34292	0.0337	AT1G01440 AT1G07770 AT1G15800 AT1G23140AT1G35516 AT1G55080 AT1G55590 AT1G63260AT1G64190 AT1G69980 AT1G71800 AT2G03470AT2G15910 AT2G20930 AT2G22430 AT2G30330AT2G33120 AT2G33820 AT2G38800 AT2G45315AT3G05800 AT3G07273 AT3G12650 AT3G12710AT3G14130 AT3G19150 AT3G28910 AT3G32940AT3G46180 AT3G53840 AT3G57090 AT3G57580AT3G62810 AT4G04960 AT4G29040 AT4G30560AT4G32120 AT4G32240 AT4G37830 AT4G37920AT4G38270…
TGGTGA	70	19728	54/145	14432/34292	0.0337	AT1G01440 AT1G07770 AT1G15800 AT1G23140AT1G35516 AT1G55080 AT1G55590 AT1G63260AT1G64190 AT1G69980 AT1G71800 AT2G03470AT2G15910 AT2G20930 AT2G22430 AT2G30330AT2G33120 AT2G33820 AT2G38800 AT2G45315AT3G05800 AT3G07273 AT3G12650 AT3G12710AT3G14130 AT3G19150 AT3G28910 AT3G32940AT3G46180 AT3G53840 AT3G57090 AT3G57580AT3G62810 AT4G04960 AT4G29040 AT4G30560AT4G32120 AT4G32240 AT4G37830 AT4G37920AT4G38270…
AATCAA	289	63430	126/145	28281/34292	0.0339	AT1G01440 AT1G07770 AT1G08830 AT1G10070AT1G11755 AT1G12310 AT1G14510 AT1G15800AT1G19430 AT1G23140 AT1G28490 AT1G33970AT1G35516 AT1G55080 AT1G55590 AT1G55830AT1G61780 AT1G63260 AT1G64190 AT1G69450AT1G69980 AT1G71800 AT1G75750 AT1G76180AT1G76620 AT1G77350 AT2G02060 AT2G03470AT2G13800 AT2G15910 AT2G22430 AT2G23560AT2G25520 AT2G27200 AT2G28430 AT2G30330AT2G31140 AT2G33120 AT2G33510 AT2G33820AT2G34900…
ATACTA	120	27305	82/145	17740/34292	0.0339	AT1G01440 AT1G11755 AT1G12310 AT1G14510AT1G19430 AT1G23140 AT1G28490 AT1G28960AT1G33970 AT1G35516 AT1G55080 AT1G55830AT1G61780 AT1G69450 AT1G69980 AT1G76180AT1G76620 AT1G77350 AT2G02060 AT2G03470AT2G13800 AT2G15910 AT2G20930 AT2G22430AT2G23560 AT2G27200 AT2G30330 AT2G31140AT2G33120 AT2G33510 AT2G34900 AT2G38800AT2G39080 AT2G46700 AT2G47485 AT3G01150AT3G05800 AT3G07273 AT3G12650 AT3G12710AT3G13360…
GATGTA	73	15573	59/145	12337/34292	0.0339	AT1G01440 AT1G14510 AT1G15800 AT1G19430AT1G23140 AT1G28960 AT1G33970 AT1G55080AT1G61780 AT1G64190 AT1G69450 AT1G71800AT1G75750 AT1G76180 AT2G02060 AT2G03470AT2G15910 AT2G20930 AT2G25520 AT2G34900AT2G38800 AT2G39080 AT2G45830 AT2G46700AT3G05800 AT3G07273 AT3G15650 AT3G19150AT3G26690 AT3G53840 AT3G57090 AT3G59090AT3G62810 AT4G01335 AT4G02550 AT4G09630AT4G10920 AT4G13270 AT4G14130 AT4G18070AT4G28830…
TACATC	73	15573	59/145	12337/34292	0.0339	AT1G01440 AT1G14510 AT1G15800 AT1G19430AT1G23140 AT1G28960 AT1G33970 AT1G55080AT1G61780 AT1G64190 AT1G69450 AT1G71800AT1G75750 AT1G76180 AT2G02060 AT2G03470AT2G15910 AT2G20930 AT2G25520 AT2G34900AT2G38800 AT2G39080 AT2G45830 AT2G46700AT3G05800 AT3G07273 AT3G15650 AT3G19150AT3G26690 AT3G53840 AT3G57090 AT3G59090AT3G62810 AT4G01335 AT4G02550 AT4G09630AT4G10920 AT4G13270 AT4G14130 AT4G18070AT4G28830…
TAGTAT	120	27305	82/145	17740/34292	0.0339	AT1G01440 AT1G11755 AT1G12310 AT1G14510AT1G19430 AT1G23140 AT1G28490 AT1G28960AT1G33970 AT1G35516 AT1G55080 AT1G55830AT1G61780 AT1G69450 AT1G69980 AT1G76180AT1G76620 AT1G77350 AT2G02060 AT2G03470AT2G13800 AT2G15910 AT2G20930 AT2G22430AT2G23560 AT2G27200 AT2G30330 AT2G31140AT2G33120 AT2G33510 AT2G34900 AT2G38800AT2G39080 AT2G46700 AT2G47485 AT3G01150AT3G05800 AT3G07273 AT3G12650 AT3G12710AT3G13360…
TGACAA	104	26806	70/145	18199/34292	0.0339	AT1G01440 AT1G07770 AT1G11755 AT1G14510AT1G23140 AT1G28490 AT1G35516 AT1G54830AT1G55590 AT1G55830 AT1G63260 AT1G64190AT1G76180 AT1G76620 AT2G03470 AT2G22430AT2G23560 AT2G25520 AT2G28430 AT2G30330AT2G33120 AT2G33820 AT2G34900 AT2G42160AT2G45315 AT2G46700 AT3G01150 AT3G07273AT3G11810 AT3G12650 AT3G12710 AT3G13360AT3G18140 AT3G19150 AT3G25840 AT3G28910AT3G45290 AT3G46180 AT3G50845 AT3G53030AT3G53840…
TTGATT	289	63430	126/145	28281/34292	0.0339	AT1G01440 AT1G07770 AT1G08830 AT1G10070AT1G11755 AT1G12310 AT1G14510 AT1G15800AT1G19430 AT1G23140 AT1G28490 AT1G33970AT1G35516 AT1G55080 AT1G55590 AT1G55830AT1G61780 AT1G63260 AT1G64190 AT1G69450AT1G69980 AT1G71800 AT1G75750 AT1G76180AT1G76620 AT1G77350 AT2G02060 AT2G03470AT2G13800 AT2G15910 AT2G22430 AT2G23560AT2G25520 AT2G27200 AT2G28430 AT2G30330AT2G31140 AT2G33120 AT2G33510 AT2G33820AT2G34900…
TTGTCA	104	26806	70/145	18199/34292	0.0339	AT1G01440 AT1G07770 AT1G11755 AT1G14510AT1G23140 AT1G28490 AT1G35516 AT1G54830AT1G55590 AT1G55830 AT1G63260 AT1G64190AT1G76180 AT1G76620 AT2G03470 AT2G22430AT2G23560 AT2G25520 AT2G28430 AT2G30330AT2G33120 AT2G33820 AT2G34900 AT2G42160AT2G45315 AT2G46700 AT3G01150 AT3G07273AT3G11810 AT3G12650 AT3G12710 AT3G13360AT3G18140 AT3G19150 AT3G25840 AT3G28910AT3G45290 AT3G46180 AT3G50845 AT3G53030AT3G53840…
ATGGGA	70	13276	52/145	10708/34292	0.034	AT1G10070 AT1G11755 AT1G19430 AT1G28490AT1G35516 AT1G55080 AT1G55830 AT1G61970AT1G69450 AT1G69980 AT1G71800 AT1G76180AT1G76620 AT2G02060 AT2G13800 AT2G20930AT2G25520 AT2G30330 AT2G33120 AT2G33510AT2G38800 AT2G47485 AT3G07273 AT3G12710AT3G25840 AT3G26360 AT3G26690 AT3G50520AT3G53030 AT3G53840 AT4G03340 AT4G16060AT4G18070 AT4G24100 AT4G29040 AT4G30560AT4G31670 AT4G33890 AT4G37920 AT4G38545AT4G40060…
CTTGGC	41	8503	37/145	7244/34292	0.034	AT1G07770 AT1G10070 AT1G11755 AT1G15800AT1G23140 AT1G35516 AT1G61970 AT1G64190AT1G71800 AT1G77350 AT2G03470 AT2G15910AT2G34900 AT2G45830 AT3G01150 AT3G07273AT3G12650 AT3G13360 AT3G14130 AT3G46180AT3G56950 AT3G57090 AT3G57320 AT3G59090AT4G03340 AT4G16060 AT4G30560 AT4G32120AT4G33890 AT4G37830 AT4G38270 AT4G40060AT4G40065 AT5G08535 AT5G22080 AT5G49550AT5G59950
GCCAAG	41	8503	37/145	7244/34292	0.034	AT1G07770 AT1G10070 AT1G11755 AT1G15800AT1G23140 AT1G35516 AT1G61970 AT1G64190AT1G71800 AT1G77350 AT2G03470 AT2G15910AT2G34900 AT2G45830 AT3G01150 AT3G07273AT3G12650 AT3G13360 AT3G14130 AT3G46180AT3G56950 AT3G57090 AT3G57320 AT3G59090AT4G03340 AT4G16060 AT4G30560 AT4G32120AT4G33890 AT4G37830 AT4G38270 AT4G40060AT4G40065 AT5G08535 AT5G22080 AT5G49550AT5G59950
TCCCAT	70	13276	52/145	10708/34292	0.034	AT1G10070 AT1G11755 AT1G19430 AT1G28490AT1G35516 AT1G55080 AT1G55830 AT1G61970AT1G69450 AT1G69980 AT1G71800 AT1G76180AT1G76620 AT2G02060 AT2G13800 AT2G20930AT2G25520 AT2G30330 AT2G33120 AT2G33510AT2G38800 AT2G47485 AT3G07273 AT3G12710AT3G25840 AT3G26360 AT3G26690 AT3G50520AT3G53030 AT3G53840 AT4G03340 AT4G16060AT4G18070 AT4G24100 AT4G29040 AT4G30560AT4G31670 AT4G33890 AT4G37920 AT4G38545AT4G40060…
ACGAAA	96	23906	64/145	16779/34292	0.0341	AT1G07770 AT1G10070 AT1G14510 AT1G15800AT1G28960 AT1G33970 AT1G55590 AT1G55830AT1G61970 AT1G64190 AT2G02060 AT2G13800AT2G15910 AT2G20930 AT2G22430 AT2G27200AT2G30330 AT2G31140 AT2G33120 AT2G33510AT2G34900 AT2G38800 AT2G39080 AT2G45315AT2G47485 AT3G05800 AT3G07273 AT3G15650AT3G18140 AT3G32940 AT3G47590 AT3G53030AT3G57320 AT3G57580 AT3G62810 AT4G02550AT4G03340 AT4G04960 AT4G13270 AT4G26210AT4G27900…
CTGTAA	75	15449	58/145	12111/34292	0.0341	AT1G01440 AT1G08830 AT1G10070 AT1G15800AT1G19430 AT1G28490 AT1G35516 AT1G55080AT1G61970 AT1G64190 AT1G76180 AT1G76620AT2G13800 AT2G15910 AT2G23560 AT2G28430AT2G30330 AT2G31140 AT2G39080 AT2G42160AT2G44770 AT2G46700 AT3G01150 AT3G14130AT3G15650 AT3G26360 AT3G46180 AT3G47590AT3G57090 AT3G57320 AT4G04960 AT4G10920AT4G24100 AT4G26210 AT4G30270 AT4G30560AT4G31430 AT4G31670 AT4G32120 AT4G32240AT4G36515…
TTACAG	75	15449	58/145	12111/34292	0.0341	AT1G01440 AT1G08830 AT1G10070 AT1G15800AT1G19430 AT1G28490 AT1G35516 AT1G55080AT1G61970 AT1G64190 AT1G76180 AT1G76620AT2G13800 AT2G15910 AT2G23560 AT2G28430AT2G30330 AT2G31140 AT2G39080 AT2G42160AT2G44770 AT2G46700 AT3G01150 AT3G14130AT3G15650 AT3G26360 AT3G46180 AT3G47590AT3G57090 AT3G57320 AT4G04960 AT4G10920AT4G24100 AT4G26210 AT4G30270 AT4G30560AT4G31430 AT4G31670 AT4G32120 AT4G32240AT4G36515…
TTTCGT	96	23906	64/145	16779/34292	0.0341	AT1G07770 AT1G10070 AT1G14510 AT1G15800AT1G28960 AT1G33970 AT1G55590 AT1G55830AT1G61970 AT1G64190 AT2G02060 AT2G13800AT2G15910 AT2G20930 AT2G22430 AT2G27200AT2G30330 AT2G31140 AT2G33120 AT2G33510AT2G34900 AT2G38800 AT2G39080 AT2G45315AT2G47485 AT3G05800 AT3G07273 AT3G15650AT3G18140 AT3G32940 AT3G47590 AT3G53030AT3G57320 AT3G57580 AT3G62810 AT4G02550AT4G03340 AT4G04960 AT4G13270 AT4G26210AT4G27900…
AGGCCC	44	7124	30/145	5657/34292	0.0342	AT1G15800 AT1G33970 AT1G54830 AT1G69980AT2G20930 AT2G22430 AT2G28430 AT2G42160AT2G45510 AT3G01150 AT3G13360 AT3G46180AT3G50520 AT3G53030 AT3G62810 AT4G26210AT4G28830 AT4G29040 AT4G31670 AT4G37830AT4G38545 AT4G39550 AT5G01610 AT5G04260AT5G08535 AT5G15880 AT5G39450 AT5G41860AT5G52110 AT5G56360
AGTCAA	96	25580	66/145	17247/34292	0.0342	AT1G01440 AT1G08830 AT1G15800 AT1G19430AT1G33970 AT1G55590 AT1G55830 AT1G61970AT1G69450 AT1G69980 AT1G75750 AT1G76180AT2G02060 AT2G03470 AT2G13800 AT2G20930AT2G22430 AT2G23560 AT2G25520 AT2G28430AT2G34900 AT2G42160 AT2G44770 AT2G45510AT2G46700 AT2G47485 AT3G01150 AT3G05800AT3G12650 AT3G12710 AT3G14130 AT3G19150AT3G25840 AT3G26360 AT3G45290 AT3G46180AT3G50845 AT3G53030 AT3G53840 AT3G57320AT3G57580…
GGGCCT	44	7124	30/145	5657/34292	0.0342	AT1G15800 AT1G33970 AT1G54830 AT1G69980AT2G20930 AT2G22430 AT2G28430 AT2G42160AT2G45510 AT3G01150 AT3G13360 AT3G46180AT3G50520 AT3G53030 AT3G62810 AT4G26210AT4G28830 AT4G29040 AT4G31670 AT4G37830AT4G38545 AT4G39550 AT5G01610 AT5G04260AT5G08535 AT5G15880 AT5G39450 AT5G41860AT5G52110 AT5G56360
TTGACT	96	25580	66/145	17247/34292	0.0342	AT1G01440 AT1G08830 AT1G15800 AT1G19430AT1G33970 AT1G55590 AT1G55830 AT1G61970AT1G69450 AT1G69980 AT1G75750 AT1G76180AT2G02060 AT2G03470 AT2G13800 AT2G20930AT2G22430 AT2G23560 AT2G25520 AT2G28430AT2G34900 AT2G42160 AT2G44770 AT2G45510AT2G46700 AT2G47485 AT3G01150 AT3G05800AT3G12650 AT3G12710 AT3G14130 AT3G19150AT3G25840 AT3G26360 AT3G45290 AT3G46180AT3G50845 AT3G53030 AT3G53840 AT3G57320AT3G57580…
AAGTAC	74	14269	53/145	10951/34292	0.0343	AT1G01440 AT1G10070 AT1G12310 AT1G15800AT1G23140 AT1G28960 AT1G33970 AT1G54830AT1G55830 AT1G61970 AT1G75750 AT1G77350AT2G02060 AT2G20930 AT2G25520 AT2G33120AT2G38800 AT2G42160 AT2G44770 AT2G45830AT2G46700 AT3G12710 AT3G32940 AT3G47590AT3G50520 AT3G50845 AT3G53030 AT3G57090AT3G59090 AT4G01335 AT4G03340 AT4G04960AT4G18070 AT4G27900 AT4G32240 AT4G33890AT4G36450 AT4G37920 AT4G38270 AT4G40060AT5G01610…
CTGCGA	24	4262	22/145	3879/34292	0.0343	AT1G11755 AT1G23140 AT1G33970 AT1G61780AT1G63260 AT1G71800 AT1G75750 AT2G31140AT2G38800 AT3G15650 AT3G46180 AT3G50520AT3G50845 AT3G56950 AT4G04960 AT4G28830AT4G36515 AT5G07470 AT5G18850 AT5G38360AT5G56360 AT5G58960
CTTCTA	99	22272	75/145	16105/34292	0.0343	AT1G07770 AT1G11755 AT1G12310 AT1G14510AT1G28490 AT1G54830 AT1G55080 AT1G55590AT1G61970 AT1G63260 AT1G69450 AT1G69980AT1G75750 AT1G76180 AT1G76620 AT1G77350AT2G03470 AT2G15910 AT2G22430 AT2G27200AT2G30330 AT2G31140 AT2G33120 AT2G33510AT2G33820 AT2G34900 AT2G38800 AT2G39080AT2G45315 AT2G45510 AT2G46700 AT3G12650AT3G12710 AT3G18140 AT3G19150 AT3G25840AT3G26360 AT3G28910 AT3G47590 AT3G50520AT3G50845…
GTACTT	74	14269	53/145	10951/34292	0.0343	AT1G01440 AT1G10070 AT1G12310 AT1G15800AT1G23140 AT1G28960 AT1G33970 AT1G54830AT1G55830 AT1G61970 AT1G75750 AT1G77350AT2G02060 AT2G20930 AT2G25520 AT2G33120AT2G38800 AT2G42160 AT2G44770 AT2G45830AT2G46700 AT3G12710 AT3G32940 AT3G47590AT3G50520 AT3G50845 AT3G53030 AT3G57090AT3G59090 AT4G01335 AT4G03340 AT4G04960AT4G18070 AT4G27900 AT4G32240 AT4G33890AT4G36450 AT4G37920 AT4G38270 AT4G40060AT5G01610…
TAGAAG	99	22272	75/145	16105/34292	0.0343	AT1G07770 AT1G11755 AT1G12310 AT1G14510AT1G28490 AT1G54830 AT1G55080 AT1G55590AT1G61970 AT1G63260 AT1G69450 AT1G69980AT1G75750 AT1G76180 AT1G76620 AT1G77350AT2G03470 AT2G15910 AT2G22430 AT2G27200AT2G30330 AT2G31140 AT2G33120 AT2G33510AT2G33820 AT2G34900 AT2G38800 AT2G39080AT2G45315 AT2G45510 AT2G46700 AT3G12650AT3G12710 AT3G18140 AT3G19150 AT3G25840AT3G26360 AT3G28910 AT3G47590 AT3G50520AT3G50845…
TCGCAG	24	4262	22/145	3879/34292	0.0343	AT1G11755 AT1G23140 AT1G33970 AT1G61780AT1G63260 AT1G71800 AT1G75750 AT2G31140AT2G38800 AT3G15650 AT3G46180 AT3G50520AT3G50845 AT3G56950 AT4G04960 AT4G28830AT4G36515 AT5G07470 AT5G18850 AT5G38360AT5G56360 AT5G58960
TTTAAA	502	103612	108/145	23926/34292	0.0345	AT1G01440 AT1G07770 AT1G08830 AT1G10070AT1G11755 AT1G12310 AT1G14510 AT1G19430AT1G23140 AT1G28490 AT1G28960 AT1G55590AT1G61970 AT1G63260 AT1G69450 AT1G69980AT1G71800 AT1G76180 AT2G02060 AT2G03470AT2G13800 AT2G20930 AT2G22430 AT2G23560AT2G25520 AT2G27200 AT2G28430 AT2G30330AT2G31140 AT2G33120 AT2G33510 AT2G34900AT2G38800 AT2G42160 AT2G44770 AT2G45510AT2G45830 AT2G46700 AT2G47485 AT3G01150AT3G05800…
AAATGC	73	21044	58/145	15347/34292	0.0346	AT1G01440 AT1G10070 AT1G12310 AT1G14510AT1G28490 AT1G33970 AT1G55830 AT1G61780AT1G61970 AT1G69450 AT1G71800 AT1G76620AT1G77350 AT2G02060 AT2G03470 AT2G13800AT2G22430 AT2G23560 AT2G33820 AT2G34900AT2G42160 AT2G44770 AT2G45315 AT2G45510AT2G47485 AT3G05800 AT3G12650 AT3G12710AT3G13360 AT3G14130 AT3G25840 AT3G26360AT3G28910 AT3G32940 AT3G46180 AT3G53840AT3G59090 AT4G09630 AT4G13270 AT4G14365AT4G16060…
CCCTCA	17	5603	15/145	4998/34292	0.0346	AT1G69450 AT2G22430 AT2G45315 AT3G15650AT3G32940 AT3G56950 AT3G57320 AT3G59090AT4G03340 AT4G27900 AT4G38270 AT5G08535AT5G49550 AT5G56360 AT5G63905
GCATTT	73	21044	58/145	15347/34292	0.0346	AT1G01440 AT1G10070 AT1G12310 AT1G14510AT1G28490 AT1G33970 AT1G55830 AT1G61780AT1G61970 AT1G69450 AT1G71800 AT1G76620AT1G77350 AT2G02060 AT2G03470 AT2G13800AT2G22430 AT2G23560 AT2G33820 AT2G34900AT2G42160 AT2G44770 AT2G45315 AT2G45510AT2G47485 AT3G05800 AT3G12650 AT3G12710AT3G13360 AT3G14130 AT3G25840 AT3G26360AT3G28910 AT3G32940 AT3G46180 AT3G53840AT3G59090 AT4G09630 AT4G13270 AT4G14365AT4G16060…
TACATA	166	37896	97/145	21312/34292	0.0346	AT1G01440 AT1G07770 AT1G08830 AT1G10070AT1G14510 AT1G15800 AT1G23140 AT1G28960AT1G33970 AT1G35516 AT1G54830 AT1G55590AT1G55830 AT1G69980 AT1G71800 AT1G75750AT1G76180 AT1G76620 AT1G77350 AT2G02060AT2G15910 AT2G23560 AT2G25520 AT2G27200AT2G30330 AT2G31140 AT2G33820 AT2G39080AT2G44770 AT2G45510 AT2G47485 AT3G05800AT3G07273 AT3G11810 AT3G13360 AT3G15650AT3G18140 AT3G19150 AT3G25840 AT3G26360AT3G28910…
TATGTA	166	37896	97/145	21312/34292	0.0346	AT1G01440 AT1G07770 AT1G08830 AT1G10070AT1G14510 AT1G15800 AT1G23140 AT1G28960AT1G33970 AT1G35516 AT1G54830 AT1G55590AT1G55830 AT1G69980 AT1G71800 AT1G75750AT1G76180 AT1G76620 AT1G77350 AT2G02060AT2G15910 AT2G23560 AT2G25520 AT2G27200AT2G30330 AT2G31140 AT2G33820 AT2G39080AT2G44770 AT2G45510 AT2G47485 AT3G05800AT3G07273 AT3G11810 AT3G13360 AT3G15650AT3G18140 AT3G19150 AT3G25840 AT3G26360AT3G28910…
TGAGGG	17	5603	15/145	4998/34292	0.0346	AT1G69450 AT2G22430 AT2G45315 AT3G15650AT3G32940 AT3G56950 AT3G57320 AT3G59090AT4G03340 AT4G27900 AT4G38270 AT5G08535AT5G49550 AT5G56360 AT5G63905
AGATTA	162	34667	97/145	21314/34292	0.0347	AT1G01440 AT1G07770 AT1G08830 AT1G14510AT1G15800 AT1G33970 AT1G35516 AT1G55590AT1G55830 AT1G61780 AT1G61970 AT1G63260AT1G64190 AT1G69450 AT1G69980 AT1G71800AT1G76180 AT1G77350 AT2G03470 AT2G13800AT2G22430 AT2G25520 AT2G27200 AT2G30330AT2G31140 AT2G33120 AT2G33510 AT2G33820AT2G38800 AT2G39080 AT2G44770 AT2G45315AT2G45510 AT2G45830 AT2G47485 AT3G05800AT3G07273 AT3G11810 AT3G12650 AT3G12710AT3G13360…
TAATCT	162	34667	97/145	21314/34292	0.0347	AT1G01440 AT1G07770 AT1G08830 AT1G14510AT1G15800 AT1G33970 AT1G35516 AT1G55590AT1G55830 AT1G61780 AT1G61970 AT1G63260AT1G64190 AT1G69450 AT1G69980 AT1G71800AT1G76180 AT1G77350 AT2G03470 AT2G13800AT2G22430 AT2G25520 AT2G27200 AT2G30330AT2G31140 AT2G33120 AT2G33510 AT2G33820AT2G38800 AT2G39080 AT2G44770 AT2G45315AT2G45510 AT2G45830 AT2G47485 AT3G05800AT3G07273 AT3G11810 AT3G12650 AT3G12710AT3G13360…
ATGTAA	171	38995	102/145	22506/34292	0.0348	AT1G07770 AT1G11755 AT1G14510 AT1G15800AT1G19430 AT1G28960 AT1G33970 AT1G35516AT1G55590 AT1G55830 AT1G61970 AT1G63260AT1G64190 AT1G69450 AT1G69980 AT1G71800AT1G75750 AT1G76180 AT1G76620 AT1G77350AT2G02060 AT2G13800 AT2G15910 AT2G20930AT2G22430 AT2G25520 AT2G27200 AT2G30330AT2G31140 AT2G33120 AT2G33510 AT2G33820AT2G34900 AT2G38800 AT2G39080 AT2G42160AT2G44770 AT2G45315 AT2G45510 AT2G46700AT2G47485…
TTACAT	171	38995	102/145	22506/34292	0.0348	AT1G07770 AT1G11755 AT1G14510 AT1G15800AT1G19430 AT1G28960 AT1G33970 AT1G35516AT1G55590 AT1G55830 AT1G61970 AT1G63260AT1G64190 AT1G69450 AT1G69980 AT1G71800AT1G75750 AT1G76180 AT1G76620 AT1G77350AT2G02060 AT2G13800 AT2G15910 AT2G20930AT2G22430 AT2G25520 AT2G27200 AT2G30330AT2G31140 AT2G33120 AT2G33510 AT2G33820AT2G34900 AT2G38800 AT2G39080 AT2G42160AT2G44770 AT2G45315 AT2G45510 AT2G46700AT2G47485…
CTCGTA	24	7613	22/145	6729/34292	0.0349	AT1G01440 AT1G69450 AT1G76620 AT2G20930AT2G31140 AT2G39080 AT2G45510 AT2G45830AT2G46700 AT3G12650 AT3G15650 AT3G19150AT4G09630 AT4G13270 AT4G16060 AT4G31430AT4G32120 AT4G37920 AT4G39550 AT5G14620AT5G39450 AT5G63905
TACGAG	24	7613	22/145	6729/34292	0.0349	AT1G01440 AT1G69450 AT1G76620 AT2G20930AT2G31140 AT2G39080 AT2G45510 AT2G45830AT2G46700 AT3G12650 AT3G15650 AT3G19150AT4G09630 AT4G13270 AT4G16060 AT4G31430AT4G32120 AT4G37920 AT4G39550 AT5G14620AT5G39450 AT5G63905
CCGTAG	9	3415	8/145	3184/34292	0.035	AT1G10070 AT1G14510 AT1G33970 AT1G54830AT2G33510 AT3G46180 AT4G30270 AT4G33890
CCTTGA	44	12551	36/145	10111/34292	0.035	AT1G01440 AT1G11755 AT1G33970 AT1G55080AT1G55830 AT1G61780 AT1G64190 AT1G71800AT1G76180 AT2G20930 AT2G42160 AT2G45315AT2G46700 AT3G05800 AT3G12650 AT3G26360AT3G53840 AT3G57580 AT3G62810 AT4G01335AT4G24100 AT4G27900 AT4G28830 AT4G30560AT4G31430 AT4G38270 AT4G39550 AT5G08535AT5G12230 AT5G14620 AT5G16000 AT5G19430AT5G38360 AT5G39450 AT5G41240 AT5G63905
CTACGG	9	3415	8/145	3184/34292	0.035	AT1G10070 AT1G14510 AT1G33970 AT1G54830AT2G33510 AT3G46180 AT4G30270 AT4G33890
TATACA	180	38269	97/145	21324/34292	0.035	AT1G01440 AT1G08830 AT1G10070 AT1G12310AT1G14510 AT1G19430 AT1G23140 AT1G28490AT1G33970 AT1G54830 AT1G55590 AT1G55830AT1G61970 AT1G69450 AT1G69980 AT1G71800AT1G75750 AT1G76620 AT1G77350 AT2G03470AT2G15910 AT2G23560 AT2G25520 AT2G28430AT2G30330 AT2G31140 AT2G33820 AT2G34900AT2G38800 AT2G39080 AT2G44770 AT2G45315AT2G45510 AT2G45830 AT3G01150 AT3G05800AT3G11810 AT3G12710 AT3G13360 AT3G15650AT3G18140…
TCAAGG	44	12551	36/145	10111/34292	0.035	AT1G01440 AT1G11755 AT1G33970 AT1G55080AT1G55830 AT1G61780 AT1G64190 AT1G71800AT1G76180 AT2G20930 AT2G42160 AT2G45315AT2G46700 AT3G05800 AT3G12650 AT3G26360AT3G53840 AT3G57580 AT3G62810 AT4G01335AT4G24100 AT4G27900 AT4G28830 AT4G30560AT4G31430 AT4G38270 AT4G39550 AT5G08535AT5G12230 AT5G14620 AT5G16000 AT5G19430AT5G38360 AT5G39450 AT5G41240 AT5G63905
TGTATA	180	38269	97/145	21324/34292	0.035	AT1G01440 AT1G08830 AT1G10070 AT1G12310AT1G14510 AT1G19430 AT1G23140 AT1G28490AT1G33970 AT1G54830 AT1G55590 AT1G55830AT1G61970 AT1G69450 AT1G69980 AT1G71800AT1G75750 AT1G76620 AT1G77350 AT2G03470AT2G15910 AT2G23560 AT2G25520 AT2G28430AT2G30330 AT2G31140 AT2G33820 AT2G34900AT2G38800 AT2G39080 AT2G44770 AT2G45315AT2G45510 AT2G45830 AT3G01150 AT3G05800AT3G11810 AT3G12710 AT3G13360 AT3G15650AT3G18140…
AGGGCC	5	2591	5/145	2365/34292	0.0351	AT2G45315 AT2G47485 AT3G01150 AT3G62810AT5G57000
CCCGTC	5	2617	5/145	2366/34292	0.0351	AT2G25520 AT3G18140 AT5G15880 AT5G19430AT5G41860
GACGGG	5	2617	5/145	2366/34292	0.0351	AT2G25520 AT3G18140 AT5G15880 AT5G19430AT5G41860
GGCCCT	5	2591	5/145	2365/34292	0.0351	AT2G45315 AT2G47485 AT3G01150 AT3G62810AT5G57000
CGAGAC	31	5891	28/145	5230/34292	0.0352	AT1G61780 AT1G64190 AT1G69980 AT1G71800AT1G77350 AT2G28430 AT2G42160 AT2G45830AT3G14130 AT3G25840 AT3G26360 AT3G50520AT3G53840 AT4G01335 AT4G02550 AT4G04960AT4G09630 AT4G30270 AT4G31670 AT4G39550AT5G04750 AT5G12230 AT5G15880 AT5G16950AT5G39450 AT5G41860 AT5G59950 AT5G65520
GTCTCG	31	5891	28/145	5230/34292	0.0352	AT1G61780 AT1G64190 AT1G69980 AT1G71800AT1G77350 AT2G28430 AT2G42160 AT2G45830AT3G14130 AT3G25840 AT3G26360 AT3G50520AT3G53840 AT4G01335 AT4G02550 AT4G04960AT4G09630 AT4G30270 AT4G31670 AT4G39550AT5G04750 AT5G12230 AT5G15880 AT5G16950AT5G39450 AT5G41860 AT5G59950 AT5G65520
AGCCCC	5	2516	5/145	2363/34292	0.0353	AT1G61970 AT1G69980 AT2G44770 AT4G38545AT5G63905
ATATCG	41	11685	33/145	9384/34292	0.0353	AT1G54830 AT1G61780 AT1G63260 AT1G71800AT1G75750 AT2G27200 AT2G28430 AT2G31140AT2G33120 AT2G33510 AT2G34900 AT2G38800AT2G39080 AT2G42160 AT3G01150 AT3G12710AT3G15650 AT3G19150 AT3G28910 AT3G32940AT4G04960 AT4G09630 AT4G13270 AT4G30270AT4G31430 AT5G04260 AT5G07470 AT5G38360AT5G39450 AT5G50780 AT5G57000 AT5G58960AT5G59950
CAGAGG	45	9110	38/145	7508/34292	0.0353	AT1G08830 AT1G11755 AT1G33970 AT1G63260AT1G76180 AT2G15910 AT2G20930 AT2G33510AT2G38800 AT2G45510 AT2G47485 AT3G07273AT3G11810 AT3G12650 AT3G18140 AT3G56950AT3G57090 AT3G57580 AT3G62810 AT4G04960AT4G14365 AT4G16060 AT4G18070 AT4G24100AT4G26100 AT4G28830 AT4G29040 AT4G30270AT4G30560 AT4G31670 AT4G33890 AT4G38270AT4G38545 AT4G40060 AT5G15880 AT5G38360AT5G49550 AT5G58960
CCTCTG	45	9110	38/145	7508/34292	0.0353	AT1G08830 AT1G11755 AT1G33970 AT1G63260AT1G76180 AT2G15910 AT2G20930 AT2G33510AT2G38800 AT2G45510 AT2G47485 AT3G07273AT3G11810 AT3G12650 AT3G18140 AT3G56950AT3G57090 AT3G57580 AT3G62810 AT4G04960AT4G14365 AT4G16060 AT4G18070 AT4G24100AT4G26100 AT4G28830 AT4G29040 AT4G30270AT4G30560 AT4G31670 AT4G33890 AT4G38270AT4G38545 AT4G40060 AT5G15880 AT5G38360AT5G49550 AT5G58960
CGATAT	41	11685	33/145	9384/34292	0.0353	AT1G54830 AT1G61780 AT1G63260 AT1G71800AT1G75750 AT2G27200 AT2G28430 AT2G31140AT2G33120 AT2G33510 AT2G34900 AT2G38800AT2G39080 AT2G42160 AT3G01150 AT3G12710AT3G15650 AT3G19150 AT3G28910 AT3G32940AT4G04960 AT4G09630 AT4G13270 AT4G30270AT4G31430 AT5G04260 AT5G07470 AT5G38360AT5G39450 AT5G50780 AT5G57000 AT5G58960AT5G59950
GACCGA	27	5055	25/145	4560/34292	0.0353	AT1G33970 AT1G55080 AT1G61780 AT1G63260AT1G69450 AT2G20930 AT2G25520 AT2G28430AT2G33820 AT2G38800 AT3G07273 AT3G12710AT3G14130 AT3G57320 AT4G01335 AT4G02550AT4G04960 AT4G30270 AT4G36515 AT4G40065AT5G08535 AT5G12230 AT5G41370 AT5G46850AT5G56360
GGGGCT	5	2516	5/145	2363/34292	0.0353	AT1G61970 AT1G69980 AT2G44770 AT4G38545AT5G63905
TCGGTC	27	5055	25/145	4560/34292	0.0353	AT1G33970 AT1G55080 AT1G61780 AT1G63260AT1G69450 AT2G20930 AT2G25520 AT2G28430AT2G33820 AT2G38800 AT3G07273 AT3G12710AT3G14130 AT3G57320 AT4G01335 AT4G02550AT4G04960 AT4G30270 AT4G36515 AT4G40065AT5G08535 AT5G12230 AT5G41370 AT5G46850AT5G56360
TCGTCA	55	11048	45/145	9124/34292	0.0353	AT1G01440 AT1G08830 AT1G10070 AT1G15800AT1G19430 AT1G33970 AT1G55080 AT1G55590AT1G55830 AT1G61780 AT1G64190 AT1G69450AT2G25520 AT2G28430 AT2G33120 AT2G34900AT2G39080 AT2G44770 AT2G45315 AT2G47485AT3G11810 AT3G14130 AT3G15650 AT3G18140AT3G19150 AT3G25840 AT3G26690 AT3G28910AT3G46180 AT3G50845 AT3G57320 AT4G02550AT4G03340 AT4G04960 AT4G09630 AT4G16060AT4G31430 AT4G36450 AT5G04750 AT5G12230AT5G14620…
TGACGA	55	11048	45/145	9124/34292	0.0353	AT1G01440 AT1G08830 AT1G10070 AT1G15800AT1G19430 AT1G33970 AT1G55080 AT1G55590AT1G55830 AT1G61780 AT1G64190 AT1G69450AT2G25520 AT2G28430 AT2G33120 AT2G34900AT2G39080 AT2G44770 AT2G45315 AT2G47485AT3G11810 AT3G14130 AT3G15650 AT3G18140AT3G19150 AT3G25840 AT3G26690 AT3G28910AT3G46180 AT3G50845 AT3G57320 AT4G02550AT4G03340 AT4G04960 AT4G09630 AT4G16060AT4G31430 AT4G36450 AT5G04750 AT5G12230AT5G14620…
AATGCT	87	17928	65/145	13798/34292	0.0355	AT1G01440 AT1G07770 AT1G08830 AT1G14510AT1G28960 AT1G55830 AT1G61970 AT1G71800AT1G75750 AT1G76180 AT1G77350 AT2G13800AT2G15910 AT2G20930 AT2G22430 AT2G23560AT2G33120 AT2G33510 AT2G33820 AT2G38800AT2G42160 AT2G44770 AT2G45315 AT2G45510AT2G47485 AT3G01150 AT3G11810 AT3G12710AT3G13360 AT3G14130 AT3G18140 AT3G19150AT3G26360 AT3G26690 AT3G28910 AT3G32940AT3G46180 AT3G53840 AT3G56950 AT3G59090AT3G62810…
AGCATT	87	17928	65/145	13798/34292	0.0355	AT1G01440 AT1G07770 AT1G08830 AT1G14510AT1G28960 AT1G55830 AT1G61970 AT1G71800AT1G75750 AT1G76180 AT1G77350 AT2G13800AT2G15910 AT2G20930 AT2G22430 AT2G23560AT2G33120 AT2G33510 AT2G33820 AT2G38800AT2G42160 AT2G44770 AT2G45315 AT2G45510AT2G47485 AT3G01150 AT3G11810 AT3G12710AT3G13360 AT3G14130 AT3G18140 AT3G19150AT3G26360 AT3G26690 AT3G28910 AT3G32940AT3G46180 AT3G53840 AT3G56950 AT3G59090AT3G62810…
GACCAC	23	8022	23/145	6958/34292	0.0355	AT1G23140 AT1G28490 AT1G63260 AT1G69450AT1G69980 AT1G75750 AT1G76620 AT2G02060AT2G33510 AT2G45830 AT3G19150 AT3G25840AT3G28910 AT3G46180 AT3G57320 AT4G01335AT4G14130 AT4G26100 AT4G37920 AT4G38270AT5G08535 AT5G14620 AT5G41860
GTAAAA	190	46990	97/145	24466/34292	0.0355	AT1G07770 AT1G08830 AT1G14510 AT1G15800AT1G19430 AT1G23140 AT1G28490 AT1G28960AT1G35516 AT1G55080 AT1G55830 AT1G64190AT1G69450 AT1G69980 AT1G75750 AT1G76180AT1G76620 AT2G02060 AT2G03470 AT2G13800AT2G15910 AT2G22430 AT2G23560 AT2G25520AT2G27200 AT2G30330 AT2G31140 AT2G33510AT2G33820 AT2G34900 AT2G38800 AT2G39080AT2G42160 AT2G45315 AT2G45510 AT2G47485AT3G05800 AT3G07273 AT3G13360 AT3G14130AT3G15650…
GTGGTC	23	8022	23/145	6958/34292	0.0355	AT1G23140 AT1G28490 AT1G63260 AT1G69450AT1G69980 AT1G75750 AT1G76620 AT2G02060AT2G33510 AT2G45830 AT3G19150 AT3G25840AT3G28910 AT3G46180 AT3G57320 AT4G01335AT4G14130 AT4G26100 AT4G37920 AT4G38270AT5G08535 AT5G14620 AT5G41860
TGAGCA	58	10996	45/145	9129/34292	0.0355	AT1G01440 AT1G07770 AT1G11755 AT1G33970AT1G61780 AT1G63260 AT1G69450 AT1G75750AT2G15910 AT2G23560 AT2G28430 AT2G45315AT2G45510 AT2G47485 AT3G12650 AT3G14130AT3G53030 AT3G57580 AT3G59090 AT4G01335AT4G03340 AT4G13270 AT4G14130 AT4G14365AT4G16060 AT4G24100 AT4G26100 AT4G28830AT4G30270 AT4G36515 AT4G37920 AT4G38545AT4G40060 AT5G07470 AT5G08535 AT5G15880AT5G16950 AT5G18800 AT5G19430 AT5G22080AT5G41860…
TGCTCA	58	10996	45/145	9129/34292	0.0355	AT1G01440 AT1G07770 AT1G11755 AT1G33970AT1G61780 AT1G63260 AT1G69450 AT1G75750AT2G15910 AT2G23560 AT2G28430 AT2G45315AT2G45510 AT2G47485 AT3G12650 AT3G14130AT3G53030 AT3G57580 AT3G59090 AT4G01335AT4G03340 AT4G13270 AT4G14130 AT4G14365AT4G16060 AT4G24100 AT4G26100 AT4G28830AT4G30270 AT4G36515 AT4G37920 AT4G38545AT4G40060 AT5G07470 AT5G08535 AT5G15880AT5G16950 AT5G18800 AT5G19430 AT5G22080AT5G41860…
TTTTAC	190	46990	97/145	24466/34292	0.0355	AT1G07770 AT1G08830 AT1G14510 AT1G15800AT1G19430 AT1G23140 AT1G28490 AT1G28960AT1G35516 AT1G55080 AT1G55830 AT1G64190AT1G69450 AT1G69980 AT1G75750 AT1G76180AT1G76620 AT2G02060 AT2G03470 AT2G13800AT2G15910 AT2G22430 AT2G23560 AT2G25520AT2G27200 AT2G30330 AT2G31140 AT2G33510AT2G33820 AT2G34900 AT2G38800 AT2G39080AT2G42160 AT2G45315 AT2G45510 AT2G47485AT3G05800 AT3G07273 AT3G13360 AT3G14130AT3G15650…
GTACAA	88	17564	60/145	12631/34292	0.0356	AT1G01440 AT1G11755 AT1G12310 AT1G19430AT1G23140 AT1G28490 AT1G28960 AT1G54830AT1G55830 AT1G61780 AT1G63260 AT1G69450AT1G71800 AT1G75750 AT1G77350 AT2G02060AT2G15910 AT2G25520 AT2G27200 AT2G33120AT2G33510 AT2G42160 AT2G45830 AT2G46700AT2G47485 AT3G12710 AT3G13360 AT3G15650AT3G19150 AT3G28910 AT3G32940 AT3G47590AT3G50520 AT3G53030 AT3G57090 AT4G01335AT4G04960 AT4G09630 AT4G13270 AT4G14130AT4G26100…
TTCGAA	102	21356	44/145	8899/34292	0.0356	AT1G01440 AT1G15800 AT1G19430 AT1G35516AT1G55590 AT1G61780 AT1G61970 AT2G13800AT2G15910 AT2G20930 AT2G31140 AT2G33510AT2G34900 AT2G38800 AT2G45510 AT2G45830AT3G05800 AT3G11810 AT3G15650 AT3G18140AT3G25840 AT3G26360 AT3G50520 AT3G50845AT3G53840 AT3G57580 AT4G02550 AT4G04960AT4G14130 AT4G29040 AT4G30270 AT4G32240AT4G40065 AT5G01610 AT5G12230 AT5G16950AT5G18800 AT5G18850 AT5G19430 AT5G22080AT5G38360…
TTGTAC	88	17564	60/145	12631/34292	0.0356	AT1G01440 AT1G11755 AT1G12310 AT1G19430AT1G23140 AT1G28490 AT1G28960 AT1G54830AT1G55830 AT1G61780 AT1G63260 AT1G69450AT1G71800 AT1G75750 AT1G77350 AT2G02060AT2G15910 AT2G25520 AT2G27200 AT2G33120AT2G33510 AT2G42160 AT2G45830 AT2G46700AT2G47485 AT3G12710 AT3G13360 AT3G15650AT3G19150 AT3G28910 AT3G32940 AT3G47590AT3G50520 AT3G53030 AT3G57090 AT4G01335AT4G04960 AT4G09630 AT4G13270 AT4G14130AT4G26100…
AAGGAT	92	20371	70/145	14985/34292	0.0358	AT1G07770 AT1G15800 AT1G19430 AT1G23140AT1G28490 AT1G35516 AT1G54830 AT1G55590AT1G63260 AT1G64190 AT1G71800 AT1G76180AT2G27200 AT2G28430 AT2G33120 AT2G39080AT2G45315 AT2G45510 AT2G45830 AT2G47485AT3G01150 AT3G05800 AT3G07273 AT3G12650AT3G14130 AT3G25840 AT3G26360 AT3G45290AT3G46180 AT3G50845 AT3G53030 AT3G57090AT3G57580 AT3G59090 AT3G62810 AT4G01335AT4G02550 AT4G09630 AT4G14130 AT4G18070AT4G28830…
ATATTA	256	68424	103/145	25848/34292	0.0358	AT1G01440 AT1G07770 AT1G08830 AT1G12310AT1G14510 AT1G15800 AT1G23140 AT1G28490AT1G28960 AT1G54830 AT1G55830 AT1G61970AT1G63260 AT1G64190 AT1G69450 AT1G69980AT1G71800 AT1G75750 AT1G76180 AT1G76620AT1G77350 AT2G02060 AT2G03470 AT2G13800AT2G15910 AT2G22430 AT2G23560 AT2G25520AT2G27200 AT2G30330 AT2G31140 AT2G33120AT2G33510 AT2G33820 AT2G34900 AT2G38800AT2G39080 AT2G42160 AT2G44770 AT2G45510AT2G45830…
ATCCTT	92	20371	70/145	14985/34292	0.0358	AT1G07770 AT1G15800 AT1G19430 AT1G23140AT1G28490 AT1G35516 AT1G54830 AT1G55590AT1G63260 AT1G64190 AT1G71800 AT1G76180AT2G27200 AT2G28430 AT2G33120 AT2G39080AT2G45315 AT2G45510 AT2G45830 AT2G47485AT3G01150 AT3G05800 AT3G07273 AT3G12650AT3G14130 AT3G25840 AT3G26360 AT3G45290AT3G46180 AT3G50845 AT3G53030 AT3G57090AT3G57580 AT3G59090 AT3G62810 AT4G01335AT4G02550 AT4G09630 AT4G14130 AT4G18070AT4G28830…
CTAGAC	36	7435	33/145	6376/34292	0.0358	AT1G01440 AT1G08830 AT1G10070 AT1G61780AT1G64190 AT1G69980 AT1G71800 AT2G03470AT2G15910 AT2G23560 AT2G33120 AT3G12650AT3G13360 AT3G14130 AT3G19150 AT3G46180AT3G53030 AT3G57580 AT3G59090 AT4G03340AT4G04960 AT4G09630 AT4G27900 AT4G30270AT4G30560 AT4G38545 AT5G16000 AT5G18800AT5G41240 AT5G49550 AT5G52110 AT5G57000AT5G58960
GATAAA	143	40615	92/145	23292/34292	0.0358	AT1G01440 AT1G07770 AT1G08830 AT1G10070AT1G11755 AT1G12310 AT1G14510 AT1G15800AT1G23140 AT1G28490 AT1G28960 AT1G33970AT1G35516 AT1G54830 AT1G55080 AT1G61780AT1G61970 AT1G64190 AT1G69450 AT1G75750AT1G76180 AT1G77350 AT2G02060 AT2G13800AT2G20930 AT2G23560 AT2G25520 AT2G27200AT2G30330 AT2G33120 AT2G33820 AT2G34900AT2G38800 AT2G39080 AT2G42160 AT2G45315AT2G45510 AT2G45830 AT2G46700 AT3G01150AT3G05800…
GTCTAG	36	7435	33/145	6376/34292	0.0358	AT1G01440 AT1G08830 AT1G10070 AT1G61780AT1G64190 AT1G69980 AT1G71800 AT2G03470AT2G15910 AT2G23560 AT2G33120 AT3G12650AT3G13360 AT3G14130 AT3G19150 AT3G46180AT3G53030 AT3G57580 AT3G59090 AT4G03340AT4G04960 AT4G09630 AT4G27900 AT4G30270AT4G30560 AT4G38545 AT5G16000 AT5G18800AT5G41240 AT5G49550 AT5G52110 AT5G57000AT5G58960
TAATAT	256	68424	103/145	25848/34292	0.0358	AT1G01440 AT1G07770 AT1G08830 AT1G12310AT1G14510 AT1G15800 AT1G23140 AT1G28490AT1G28960 AT1G54830 AT1G55830 AT1G61970AT1G63260 AT1G64190 AT1G69450 AT1G69980AT1G71800 AT1G75750 AT1G76180 AT1G76620AT1G77350 AT2G02060 AT2G03470 AT2G13800AT2G15910 AT2G22430 AT2G23560 AT2G25520AT2G27200 AT2G30330 AT2G31140 AT2G33120AT2G33510 AT2G33820 AT2G34900 AT2G38800AT2G39080 AT2G42160 AT2G44770 AT2G45510AT2G45830…
TTTATC	143	40615	92/145	23292/34292	0.0358	AT1G01440 AT1G07770 AT1G08830 AT1G10070AT1G11755 AT1G12310 AT1G14510 AT1G15800AT1G23140 AT1G28490 AT1G28960 AT1G33970AT1G35516 AT1G54830 AT1G55080 AT1G61780AT1G61970 AT1G64190 AT1G69450 AT1G75750AT1G76180 AT1G77350 AT2G02060 AT2G13800AT2G20930 AT2G23560 AT2G25520 AT2G27200AT2G30330 AT2G33120 AT2G33820 AT2G34900AT2G38800 AT2G39080 AT2G42160 AT2G45315AT2G45510 AT2G45830 AT2G46700 AT3G01150AT3G05800…
AAGCAA	146	35138	83/145	21182/34292	0.0359	AT1G01440 AT1G07770 AT1G10070 AT1G11755AT1G12310 AT1G19430 AT1G23140 AT1G54830AT1G55590 AT1G55830 AT1G61970 AT1G63260AT1G64190 AT1G69980 AT1G71800 AT1G75750AT1G76180 AT1G77350 AT2G03470 AT2G22430AT2G23560 AT2G27200 AT2G30330 AT2G31140AT2G33120 AT2G38800 AT2G42160 AT2G44770AT2G45315 AT2G45510 AT2G45830 AT2G46700AT2G47485 AT3G01150 AT3G05800 AT3G07273AT3G12650 AT3G12710 AT3G14130 AT3G15650AT3G19150…
TTGCTT	146	35138	83/145	21182/34292	0.0359	AT1G01440 AT1G07770 AT1G10070 AT1G11755AT1G12310 AT1G19430 AT1G23140 AT1G54830AT1G55590 AT1G55830 AT1G61970 AT1G63260AT1G64190 AT1G69980 AT1G71800 AT1G75750AT1G76180 AT1G77350 AT2G03470 AT2G22430AT2G23560 AT2G27200 AT2G30330 AT2G31140AT2G33120 AT2G38800 AT2G42160 AT2G44770AT2G45315 AT2G45510 AT2G45830 AT2G46700AT2G47485 AT3G01150 AT3G05800 AT3G07273AT3G12650 AT3G12710 AT3G14130 AT3G15650AT3G19150…
ACTTCG	38	7340	33/145	6380/34292	0.036	AT1G28960 AT1G55080 AT1G55590 AT1G55830AT1G61780 AT2G13800 AT2G15910 AT2G25520AT2G33120 AT2G42160 AT2G45510 AT2G45830AT3G11810 AT3G12710 AT3G53030 AT3G53840AT3G57090 AT3G57580 AT3G62810 AT4G13270AT4G30560 AT4G31430 AT4G36450 AT4G36515AT4G37830 AT5G04750 AT5G07470 AT5G08535AT5G16000 AT5G41240 AT5G49550 AT5G50780AT5G59950
CGAAGT	38	7340	33/145	6380/34292	0.036	AT1G28960 AT1G55080 AT1G55590 AT1G55830AT1G61780 AT2G13800 AT2G15910 AT2G25520AT2G33120 AT2G42160 AT2G45510 AT2G45830AT3G11810 AT3G12710 AT3G53030 AT3G53840AT3G57090 AT3G57580 AT3G62810 AT4G13270AT4G30560 AT4G31430 AT4G36450 AT4G36515AT4G37830 AT5G04750 AT5G07470 AT5G08535AT5G16000 AT5G41240 AT5G49550 AT5G50780AT5G59950
AAGGCA	43	11343	33/145	9359/34292	0.0361	AT1G07770 AT1G33970 AT1G55080 AT1G71800AT1G76620 AT2G03470 AT2G25520 AT2G34900AT2G45510 AT2G47485 AT3G01150 AT3G05800AT3G12710 AT3G18140 AT3G25840 AT3G50845AT3G57090 AT3G59090 AT4G02550 AT4G14365AT4G18070 AT4G32120 AT4G32240 AT4G36450AT4G36515 AT4G38545 AT5G07470 AT5G14620AT5G19430 AT5G41240 AT5G58960 AT5G59950AT5G65520
AAGGGA	46	13587	39/145	10793/34292	0.0361	AT1G08830 AT1G10070 AT1G33970 AT1G54830AT1G61970 AT1G64190 AT2G33120 AT2G38800AT2G39080 AT2G42160 AT2G44770 AT2G45315AT3G01150 AT3G07273 AT3G11810 AT3G19150AT3G46180 AT3G47590 AT3G56950 AT3G59090AT4G13270 AT4G30560 AT4G31670 AT4G33890AT4G36450 AT4G38270 AT4G38545 AT4G40065AT5G07470 AT5G12230 AT5G18800 AT5G18850AT5G38360 AT5G41370 AT5G46850 AT5G50780AT5G56360 AT5G63905 AT5G65520
ACGTTG	53	9423	39/145	7760/34292	0.0361	AT1G08830 AT1G10070 AT1G11755 AT1G35516AT1G55830 AT1G61780 AT1G64190 AT1G69450AT1G77350 AT2G13800 AT2G20930 AT2G25520AT2G33120 AT2G33510 AT2G45830 AT2G46700AT3G07273 AT3G14130 AT3G19150 AT3G32940AT3G50845 AT3G53840 AT3G57320 AT3G57580AT3G59090 AT3G62810 AT4G03340 AT4G13270AT4G18070 AT4G30560 AT4G33890 AT4G36515AT4G40065 AT5G07470 AT5G18800 AT5G18850AT5G22080 AT5G41370 AT5G41860
CAACGT	53	9423	39/145	7760/34292	0.0361	AT1G08830 AT1G10070 AT1G11755 AT1G35516AT1G55830 AT1G61780 AT1G64190 AT1G69450AT1G77350 AT2G13800 AT2G20930 AT2G25520AT2G33120 AT2G33510 AT2G45830 AT2G46700AT3G07273 AT3G14130 AT3G19150 AT3G32940AT3G50845 AT3G53840 AT3G57320 AT3G57580AT3G59090 AT3G62810 AT4G03340 AT4G13270AT4G18070 AT4G30560 AT4G33890 AT4G36515AT4G40065 AT5G07470 AT5G18800 AT5G18850AT5G22080 AT5G41370 AT5G41860
CCTTAA	83	17106	62/145	13117/34292	0.0361	AT1G01440 AT1G15800 AT1G33970 AT1G35516AT1G55080 AT1G55830 AT1G61970 AT1G64190AT1G69450 AT1G69980 AT1G76620 AT2G03470AT2G22430 AT2G23560 AT2G25520 AT2G31140AT2G33820 AT2G34900 AT2G38800 AT2G39080AT2G45830 AT3G01150 AT3G05800 AT3G07273AT3G13360 AT3G18140 AT3G19150 AT3G25840AT3G26360 AT3G32940 AT3G45290 AT3G56950AT3G57090 AT3G57580 AT3G59090 AT4G02550AT4G04960 AT4G10920 AT4G13270 AT4G16060AT4G28830…
GTATAA	142	27335	83/145	18055/34292	0.0361	AT1G01440 AT1G08830 AT1G10070 AT1G11755AT1G14510 AT1G19430 AT1G33970 AT1G35516AT1G54830 AT1G61970 AT1G69980 AT1G71800AT1G75750 AT1G76620 AT1G77350 AT2G03470AT2G22430 AT2G23560 AT2G27200 AT2G30330AT2G31140 AT2G33820 AT2G34900 AT2G38800AT2G39080 AT2G42160 AT2G44770 AT2G45510AT2G45830 AT2G46700 AT2G47485 AT3G05800AT3G12710 AT3G13360 AT3G14130 AT3G15650AT3G18140 AT3G19150 AT3G25840 AT3G45290AT3G46180…
TCCCTT	46	13587	39/145	10793/34292	0.0361	AT1G08830 AT1G10070 AT1G33970 AT1G54830AT1G61970 AT1G64190 AT2G33120 AT2G38800AT2G39080 AT2G42160 AT2G44770 AT2G45315AT3G01150 AT3G07273 AT3G11810 AT3G19150AT3G46180 AT3G47590 AT3G56950 AT3G59090AT4G13270 AT4G30560 AT4G31670 AT4G33890AT4G36450 AT4G38270 AT4G38545 AT4G40065AT5G07470 AT5G12230 AT5G18800 AT5G18850AT5G38360 AT5G41370 AT5G46850 AT5G50780AT5G56360 AT5G63905 AT5G65520
TGCCTT	43	11343	33/145	9359/34292	0.0361	AT1G07770 AT1G33970 AT1G55080 AT1G71800AT1G76620 AT2G03470 AT2G25520 AT2G34900AT2G45510 AT2G47485 AT3G01150 AT3G05800AT3G12710 AT3G18140 AT3G25840 AT3G50845AT3G57090 AT3G59090 AT4G02550 AT4G14365AT4G18070 AT4G32120 AT4G32240 AT4G36450AT4G36515 AT4G38545 AT5G07470 AT5G14620AT5G19430 AT5G41240 AT5G58960 AT5G59950AT5G65520
TTAAGG	83	17106	62/145	13117/34292	0.0361	AT1G01440 AT1G15800 AT1G33970 AT1G35516AT1G55080 AT1G55830 AT1G61970 AT1G64190AT1G69450 AT1G69980 AT1G76620 AT2G03470AT2G22430 AT2G23560 AT2G25520 AT2G31140AT2G33820 AT2G34900 AT2G38800 AT2G39080AT2G45830 AT3G01150 AT3G05800 AT3G07273AT3G13360 AT3G18140 AT3G19150 AT3G25840AT3G26360 AT3G32940 AT3G45290 AT3G56950AT3G57090 AT3G57580 AT3G59090 AT4G02550AT4G04960 AT4G10920 AT4G13270 AT4G16060AT4G28830…
TTATAC	142	27335	83/145	18055/34292	0.0361	AT1G01440 AT1G08830 AT1G10070 AT1G11755AT1G14510 AT1G19430 AT1G33970 AT1G35516AT1G54830 AT1G61970 AT1G69980 AT1G71800AT1G75750 AT1G76620 AT1G77350 AT2G03470AT2G22430 AT2G23560 AT2G27200 AT2G30330AT2G31140 AT2G33820 AT2G34900 AT2G38800AT2G39080 AT2G42160 AT2G44770 AT2G45510AT2G45830 AT2G46700 AT2G47485 AT3G05800AT3G12710 AT3G13360 AT3G14130 AT3G15650AT3G18140 AT3G19150 AT3G25840 AT3G45290AT3G46180…
ATGAAC	85	21690	60/145	15764/34292	0.0362	AT1G01440 AT1G08830 AT1G11755 AT1G35516AT1G55080 AT1G55590 AT1G63260 AT1G64190AT1G69450 AT1G75750 AT1G76620 AT1G77350AT2G03470 AT2G13800 AT2G23560 AT2G31140AT2G33510 AT2G33820 AT2G38800 AT2G44770AT2G45510 AT2G47485 AT3G01150 AT3G12710AT3G14130 AT3G19150 AT3G25840 AT3G45290AT3G50845 AT3G53840 AT3G56950 AT3G57320AT4G01335 AT4G02550 AT4G03340 AT4G13270AT4G24100 AT4G27900 AT4G29040 AT4G30560AT4G32120…
GAGTAC	35	6834	31/145	5930/34292	0.0362	AT1G07770 AT1G12310 AT1G28490 AT1G28960AT1G55830 AT1G63260 AT2G03470 AT2G27200AT2G38800 AT2G45315 AT2G45830 AT2G46700AT3G11810 AT3G12650 AT3G13360 AT3G32940AT4G13270 AT4G14130 AT4G30270 AT4G37920AT4G38270 AT4G38545 AT4G39550 AT5G12230AT5G18800 AT5G18850 AT5G41240 AT5G41370AT5G46850 AT5G49550 AT5G65520
GCTGAA	60	11807	47/145	9615/34292	0.0362	AT1G01440 AT1G11755 AT1G15800 AT1G33970AT1G61780 AT1G61970 AT1G71800 AT1G75750AT2G15910 AT2G20930 AT2G28430 AT2G44770AT2G45315 AT3G07273 AT3G18140 AT3G25840AT3G26360 AT3G46180 AT3G50520 AT3G53030AT3G53840 AT3G56950 AT3G57090 AT3G59090AT3G62810 AT4G01335 AT4G03340 AT4G04960AT4G18070 AT4G31670 AT4G32120 AT4G32240AT4G36515 AT4G37830 AT4G37920 AT5G04750AT5G08535 AT5G12230 AT5G15880 AT5G16000AT5G16950…
GTACTC	35	6834	31/145	5930/34292	0.0362	AT1G07770 AT1G12310 AT1G28490 AT1G28960AT1G55830 AT1G63260 AT2G03470 AT2G27200AT2G38800 AT2G45315 AT2G45830 AT2G46700AT3G11810 AT3G12650 AT3G13360 AT3G32940AT4G13270 AT4G14130 AT4G30270 AT4G37920AT4G38270 AT4G38545 AT4G39550 AT5G12230AT5G18800 AT5G18850 AT5G41240 AT5G41370AT5G46850 AT5G49550 AT5G65520
GTTCAT	85	21690	60/145	15764/34292	0.0362	AT1G01440 AT1G08830 AT1G11755 AT1G35516AT1G55080 AT1G55590 AT1G63260 AT1G64190AT1G69450 AT1G75750 AT1G76620 AT1G77350AT2G03470 AT2G13800 AT2G23560 AT2G31140AT2G33510 AT2G33820 AT2G38800 AT2G44770AT2G45510 AT2G47485 AT3G01150 AT3G12710AT3G14130 AT3G19150 AT3G25840 AT3G45290AT3G50845 AT3G53840 AT3G56950 AT3G57320AT4G01335 AT4G02550 AT4G03340 AT4G13270AT4G24100 AT4G27900 AT4G29040 AT4G30560AT4G32120…
TTCAGC	60	11807	47/145	9615/34292	0.0362	AT1G01440 AT1G11755 AT1G15800 AT1G33970AT1G61780 AT1G61970 AT1G71800 AT1G75750AT2G15910 AT2G20930 AT2G28430 AT2G44770AT2G45315 AT3G07273 AT3G18140 AT3G25840AT3G26360 AT3G46180 AT3G50520 AT3G53030AT3G53840 AT3G56950 AT3G57090 AT3G59090AT3G62810 AT4G01335 AT4G03340 AT4G04960AT4G18070 AT4G31670 AT4G32120 AT4G32240AT4G36515 AT4G37830 AT4G37920 AT5G04750AT5G08535 AT5G12230 AT5G15880 AT5G16000AT5G16950…
AACGGT	38	10564	30/145	8632/34292	0.0364	AT1G15800 AT1G28960 AT1G54830 AT1G55080AT1G61970 AT1G63260 AT1G64190 AT1G69450AT1G69980 AT2G02060 AT2G03470 AT2G13800AT2G15910 AT2G25520 AT3G12650 AT3G50845AT3G53030 AT3G56950 AT4G03340 AT4G13270AT4G30560 AT4G33890 AT4G36515 AT4G40065AT5G04260 AT5G07470 AT5G15880 AT5G16000AT5G41240 AT5G63905
ACCGTT	38	10564	30/145	8632/34292	0.0364	AT1G15800 AT1G28960 AT1G54830 AT1G55080AT1G61970 AT1G63260 AT1G64190 AT1G69450AT1G69980 AT2G02060 AT2G03470 AT2G13800AT2G15910 AT2G25520 AT3G12650 AT3G50845AT3G53030 AT3G56950 AT4G03340 AT4G13270AT4G30560 AT4G33890 AT4G36515 AT4G40065AT5G04260 AT5G07470 AT5G15880 AT5G16000AT5G41240 AT5G63905
GGACGA	16	5824	16/145	5211/34292	0.0365	AT1G19430 AT1G33970 AT1G35516 AT1G55830AT1G61780 AT1G76180 AT2G15910 AT2G31140AT3G07273 AT4G16060 AT4G29040 AT4G30270AT4G31430 AT4G38270 AT5G04260 AT5G19430
TCGTCC	16	5824	16/145	5211/34292	0.0365	AT1G19430 AT1G33970 AT1G35516 AT1G55830AT1G61780 AT1G76180 AT2G15910 AT2G31140AT3G07273 AT4G16060 AT4G29040 AT4G30270AT4G31430 AT4G38270 AT5G04260 AT5G19430
AGTGAC	38	10948	32/145	9106/34292	0.0366	AT1G01440 AT1G08830 AT1G10070 AT1G12310AT1G33970 AT1G35516 AT1G54830 AT1G55080AT1G55590 AT1G76620 AT2G15910 AT2G33510AT2G33820 AT2G42160 AT2G44770 AT2G45830AT2G47485 AT3G15650 AT3G25840 AT3G57090AT3G59090 AT4G01335 AT4G18070 AT4G24100AT4G33890 AT5G04750 AT5G18800 AT5G19430AT5G38360 AT5G41370 AT5G56360 AT5G58960
GTCACT	38	10948	32/145	9106/34292	0.0366	AT1G01440 AT1G08830 AT1G10070 AT1G12310AT1G33970 AT1G35516 AT1G54830 AT1G55080AT1G55590 AT1G76620 AT2G15910 AT2G33510AT2G33820 AT2G42160 AT2G44770 AT2G45830AT2G47485 AT3G15650 AT3G25840 AT3G57090AT3G59090 AT4G01335 AT4G18070 AT4G24100AT4G33890 AT5G04750 AT5G18800 AT5G19430AT5G38360 AT5G41370 AT5G56360 AT5G58960
ACAAAG	179	35647	98/145	21619/34292	0.0367	AT1G07770 AT1G10070 AT1G11755 AT1G12310AT1G14510 AT1G15800 AT1G19430 AT1G28490AT1G33970 AT1G35516 AT1G54830 AT1G55080AT1G55590 AT1G61970 AT1G64190 AT1G69980AT1G71800 AT1G76180 AT1G76620 AT1G77350AT2G02060 AT2G03470 AT2G23560 AT2G25520AT2G27200 AT2G28430 AT2G30330 AT2G31140AT2G33820 AT2G38800 AT2G39080 AT2G42160AT2G45315 AT2G45830 AT2G46700 AT2G47485AT3G01150 AT3G05800 AT3G11810 AT3G12650AT3G13360…
CAGGAG	19	6610	18/145	5703/34292	0.0367	AT1G07770 AT1G11755 AT1G15800 AT1G63260AT2G28430 AT2G45315 AT3G07273 AT3G14130AT3G53030 AT3G53840 AT3G57580 AT4G32120AT4G38545 AT5G07470 AT5G08535 AT5G15880AT5G38360 AT5G41370
CTCCTG	19	6610	18/145	5703/34292	0.0367	AT1G07770 AT1G11755 AT1G15800 AT1G63260AT2G28430 AT2G45315 AT3G07273 AT3G14130AT3G53030 AT3G53840 AT3G57580 AT4G32120AT4G38545 AT5G07470 AT5G08535 AT5G15880AT5G38360 AT5G41370
CTTTGT	179	35647	98/145	21619/34292	0.0367	AT1G07770 AT1G10070 AT1G11755 AT1G12310AT1G14510 AT1G15800 AT1G19430 AT1G28490AT1G33970 AT1G35516 AT1G54830 AT1G55080AT1G55590 AT1G61970 AT1G64190 AT1G69980AT1G71800 AT1G76180 AT1G76620 AT1G77350AT2G02060 AT2G03470 AT2G23560 AT2G25520AT2G27200 AT2G28430 AT2G30330 AT2G31140AT2G33820 AT2G38800 AT2G39080 AT2G42160AT2G45315 AT2G45830 AT2G46700 AT2G47485AT3G01150 AT3G05800 AT3G11810 AT3G12650AT3G13360…
ACCTCT	62	12757	50/145	10330/34292	0.0368	AT1G08830 AT1G10070 AT1G35516 AT1G55830AT1G64190 AT1G69980 AT2G20930 AT2G33120AT2G42160 AT2G45510 AT2G47485 AT3G01150AT3G07273 AT3G11810 AT3G18140 AT3G25840AT3G47590 AT3G50520 AT3G50845 AT3G53030AT3G56950 AT3G57090 AT3G57580 AT3G59090AT3G62810 AT4G01335 AT4G14365 AT4G16060AT4G24100 AT4G26100 AT4G26210 AT4G28830AT4G29040 AT4G30270 AT4G30560 AT4G31670AT4G33890 AT4G36515 AT4G37830 AT4G38270AT5G01610…
AGAGGT	62	12757	50/145	10330/34292	0.0368	AT1G08830 AT1G10070 AT1G35516 AT1G55830AT1G64190 AT1G69980 AT2G20930 AT2G33120AT2G42160 AT2G45510 AT2G47485 AT3G01150AT3G07273 AT3G11810 AT3G18140 AT3G25840AT3G47590 AT3G50520 AT3G50845 AT3G53030AT3G56950 AT3G57090 AT3G57580 AT3G59090AT3G62810 AT4G01335 AT4G14365 AT4G16060AT4G24100 AT4G26100 AT4G26210 AT4G28830AT4G29040 AT4G30270 AT4G30560 AT4G31670AT4G33890 AT4G36515 AT4G37830 AT4G38270AT5G01610…
ATGTGA	129	27380	84/145	18315/34292	0.0368	AT1G01440 AT1G10070 AT1G12310 AT1G14510AT1G15800 AT1G23140 AT1G28960 AT1G33970AT1G35516 AT1G55080 AT1G55830 AT1G61780AT1G61970 AT1G71800 AT1G75750 AT1G76620AT1G77350 AT2G03470 AT2G20930 AT2G25520AT2G28430 AT2G30330 AT2G31140 AT2G33120AT2G33510 AT2G33820 AT2G38800 AT2G39080AT2G42160 AT2G44770 AT2G45315 AT2G46700AT2G47485 AT3G01150 AT3G05800 AT3G07273AT3G11810 AT3G12650 AT3G12710 AT3G13360AT3G14130…
TCACAT	129	27380	84/145	18315/34292	0.0368	AT1G01440 AT1G10070 AT1G12310 AT1G14510AT1G15800 AT1G23140 AT1G28960 AT1G33970AT1G35516 AT1G55080 AT1G55830 AT1G61780AT1G61970 AT1G71800 AT1G75750 AT1G76620AT1G77350 AT2G03470 AT2G20930 AT2G25520AT2G28430 AT2G30330 AT2G31140 AT2G33120AT2G33510 AT2G33820 AT2G38800 AT2G39080AT2G42160 AT2G44770 AT2G45315 AT2G46700AT2G47485 AT3G01150 AT3G05800 AT3G07273AT3G11810 AT3G12650 AT3G12710 AT3G13360AT3G14130…
AAGGAG	90	18700	64/145	13621/34292	0.0371	AT1G07770 AT1G10070 AT1G11755 AT1G12310AT1G19430 AT1G35516 AT1G61780 AT1G61970AT1G63260 AT1G64190 AT1G69980 AT1G77350AT2G20930 AT2G27200 AT2G28430 AT2G33510AT2G33820 AT2G38800 AT2G42160 AT2G44770AT2G45510 AT3G07273 AT3G11810 AT3G12650AT3G12710 AT3G13360 AT3G15650 AT3G18140AT3G26360 AT3G53840 AT3G57580 AT3G59090AT4G01335 AT4G03340 AT4G09630 AT4G10920AT4G13270 AT4G14130 AT4G14365 AT4G16060AT4G18070…
CCTGCG	13	2104	13/145	1996/34292	0.0371	AT1G33970 AT1G71800 AT2G31140 AT2G33820AT3G46180 AT3G50520 AT3G56950 AT4G04960AT4G31430 AT4G40060 AT5G07470 AT5G18850AT5G56360
CGCAGG	13	2104	13/145	1996/34292	0.0371	AT1G33970 AT1G71800 AT2G31140 AT2G33820AT3G46180 AT3G50520 AT3G56950 AT4G04960AT4G31430 AT4G40060 AT5G07470 AT5G18850AT5G56360
CGGCAA	15	5190	14/145	4698/34292	0.0371	AT1G33970 AT1G61780 AT1G63260 AT1G64190AT2G03470 AT2G33510 AT2G46700 AT3G18140AT3G32940 AT4G02550 AT4G38270 AT4G38545AT5G63905 AT5G65520
CTCCTT	90	18700	64/145	13621/34292	0.0371	AT1G07770 AT1G10070 AT1G11755 AT1G12310AT1G19430 AT1G35516 AT1G61780 AT1G61970AT1G63260 AT1G64190 AT1G69980 AT1G77350AT2G20930 AT2G27200 AT2G28430 AT2G33510AT2G33820 AT2G38800 AT2G42160 AT2G44770AT2G45510 AT3G07273 AT3G11810 AT3G12650AT3G12710 AT3G13360 AT3G15650 AT3G18140AT3G26360 AT3G53840 AT3G57580 AT3G59090AT4G01335 AT4G03340 AT4G09630 AT4G10920AT4G13270 AT4G14130 AT4G14365 AT4G16060AT4G18070…
TTGCCG	15	5190	14/145	4698/34292	0.0371	AT1G33970 AT1G61780 AT1G63260 AT1G64190AT2G03470 AT2G33510 AT2G46700 AT3G18140AT3G32940 AT4G02550 AT4G38270 AT4G38545AT5G63905 AT5G65520
AATTGG	103	26870	70/145	18083/34292	0.0372	AT1G11755 AT1G12310 AT1G15800 AT1G19430AT1G23140 AT1G28490 AT1G33970 AT1G35516AT1G54830 AT1G55080 AT1G55590 AT1G55830AT1G61970 AT1G63260 AT1G69450 AT1G71800AT1G77350 AT2G13800 AT2G22430 AT2G28430AT2G33120 AT2G33510 AT2G33820 AT2G34900AT2G38800 AT2G39080 AT2G42160 AT2G44770AT2G45510 AT2G45830 AT2G46700 AT3G05800AT3G11810 AT3G12650 AT3G12710 AT3G14130AT3G15650 AT3G18140 AT3G19150 AT3G25840AT3G26690…
AGTGAA	109	25466	68/145	17612/34292	0.0372	AT1G01440 AT1G07770 AT1G12310 AT1G14510AT1G23140 AT1G33970 AT1G35516 AT1G54830AT1G55590 AT1G55830 AT1G61780 AT1G61970AT1G69450 AT1G76180 AT1G77350 AT2G02060AT2G20930 AT2G23560 AT2G30330 AT2G33120AT2G33510 AT2G33820 AT2G38800 AT2G44770AT2G45315 AT2G45510 AT2G46700 AT2G47485AT3G07273 AT3G12650 AT3G13360 AT3G15650AT3G18140 AT3G26360 AT3G46180 AT3G47590AT3G53030 AT3G56950 AT3G62810 AT4G02550AT4G04960…
CAACAC	71	18051	51/145	13603/34292	0.0372	AT1G11755 AT1G54830 AT1G55080 AT1G55590AT1G55830 AT1G61780 AT1G69980 AT1G75750AT1G76620 AT2G13800 AT2G15910 AT2G20930AT2G25520 AT2G27200 AT2G42160 AT2G44770AT2G45510 AT2G45830 AT2G47485 AT3G11810AT3G12710 AT3G14130 AT3G18140 AT3G19150AT3G26360 AT3G46180 AT3G53030 AT3G57580AT4G01335 AT4G03340 AT4G09630 AT4G14365AT4G16060 AT4G24100 AT4G32120 AT4G32240AT4G33890 AT4G36515 AT4G37920 AT4G40065AT5G01610…
CCAATT	103	26870	70/145	18083/34292	0.0372	AT1G11755 AT1G12310 AT1G15800 AT1G19430AT1G23140 AT1G28490 AT1G33970 AT1G35516AT1G54830 AT1G55080 AT1G55590 AT1G55830AT1G61970 AT1G63260 AT1G69450 AT1G71800AT1G77350 AT2G13800 AT2G22430 AT2G28430AT2G33120 AT2G33510 AT2G33820 AT2G34900AT2G38800 AT2G39080 AT2G42160 AT2G44770AT2G45510 AT2G45830 AT2G46700 AT3G05800AT3G11810 AT3G12650 AT3G12710 AT3G14130AT3G15650 AT3G18140 AT3G19150 AT3G25840AT3G26690…
GTGTTG	71	18051	51/145	13603/34292	0.0372	AT1G11755 AT1G54830 AT1G55080 AT1G55590AT1G55830 AT1G61780 AT1G69980 AT1G75750AT1G76620 AT2G13800 AT2G15910 AT2G20930AT2G25520 AT2G27200 AT2G42160 AT2G44770AT2G45510 AT2G45830 AT2G47485 AT3G11810AT3G12710 AT3G14130 AT3G18140 AT3G19150AT3G26360 AT3G46180 AT3G53030 AT3G57580AT4G01335 AT4G03340 AT4G09630 AT4G14365AT4G16060 AT4G24100 AT4G32120 AT4G32240AT4G33890 AT4G36515 AT4G37920 AT4G40065AT5G01610…
TTCACT	109	25466	68/145	17612/34292	0.0372	AT1G01440 AT1G07770 AT1G12310 AT1G14510AT1G23140 AT1G33970 AT1G35516 AT1G54830AT1G55590 AT1G55830 AT1G61780 AT1G61970AT1G69450 AT1G76180 AT1G77350 AT2G02060AT2G20930 AT2G23560 AT2G30330 AT2G33120AT2G33510 AT2G33820 AT2G38800 AT2G44770AT2G45315 AT2G45510 AT2G46700 AT2G47485AT3G07273 AT3G12650 AT3G13360 AT3G15650AT3G18140 AT3G26360 AT3G46180 AT3G47590AT3G53030 AT3G56950 AT3G62810 AT4G02550AT4G04960…
ACCTAG	18	6586	18/145	5691/34292	0.0373	AT1G08830 AT1G10070 AT1G63260 AT1G71800AT2G45315 AT3G11810 AT3G26690 AT3G46180AT3G50845 AT4G30560 AT4G32120 AT4G32240AT5G08535 AT5G18800 AT5G39450 AT5G41860AT5G52110 AT5G58960
CATAGC	32	8569	25/145	7402/34292	0.0373	AT1G01440 AT1G54830 AT1G55080 AT1G61780AT1G63260 AT1G64190 AT1G76180 AT2G42160AT3G14130 AT3G32940 AT3G46180 AT3G53030AT3G53840 AT3G57320 AT4G26100 AT4G31670AT4G32240 AT4G36450 AT4G36515 AT4G38270AT4G40065 AT5G04260 AT5G16950 AT5G46850AT5G56360
CTAGGT	18	6586	18/145	5691/34292	0.0373	AT1G08830 AT1G10070 AT1G63260 AT1G71800AT2G45315 AT3G11810 AT3G26690 AT3G46180AT3G50845 AT4G30560 AT4G32120 AT4G32240AT5G08535 AT5G18800 AT5G39450 AT5G41860AT5G52110 AT5G58960
GCTATG	32	8569	25/145	7402/34292	0.0373	AT1G01440 AT1G54830 AT1G55080 AT1G61780AT1G63260 AT1G64190 AT1G76180 AT2G42160AT3G14130 AT3G32940 AT3G46180 AT3G53030AT3G53840 AT3G57320 AT4G26100 AT4G31670AT4G32240 AT4G36450 AT4G36515 AT4G38270AT4G40065 AT5G04260 AT5G16950 AT5G46850AT5G56360
GTCTGA	50	10115	42/145	8485/34292	0.0373	AT1G10070 AT1G12310 AT1G15800 AT1G33970AT1G54830 AT1G71800 AT1G77350 AT2G02060AT2G20930 AT2G25520 AT2G33820 AT2G39080AT2G47485 AT3G07273 AT3G11810 AT3G15650AT3G26360 AT3G45290 AT3G50845 AT3G57580AT3G62810 AT4G01335 AT4G02550 AT4G03340AT4G16060 AT4G18070 AT4G26210 AT4G28830AT4G31670 AT4G32120 AT4G38270 AT4G38545AT4G40065 AT5G16950 AT5G18850 AT5G39450AT5G41370 AT5G41860 AT5G49550 AT5G50780AT5G59950…
TCAGAC	50	10115	42/145	8485/34292	0.0373	AT1G10070 AT1G12310 AT1G15800 AT1G33970AT1G54830 AT1G71800 AT1G77350 AT2G02060AT2G20930 AT2G25520 AT2G33820 AT2G39080AT2G47485 AT3G07273 AT3G11810 AT3G15650AT3G26360 AT3G45290 AT3G50845 AT3G57580AT3G62810 AT4G01335 AT4G02550 AT4G03340AT4G16060 AT4G18070 AT4G26210 AT4G28830AT4G31670 AT4G32120 AT4G38270 AT4G38545AT4G40065 AT5G16950 AT5G18850 AT5G39450AT5G41370 AT5G41860 AT5G49550 AT5G50780AT5G59950…
AAACGC	50	10298	41/145	8255/34292	0.0374	AT1G28490 AT1G54830 AT1G55080 AT1G61970AT1G71800 AT1G77350 AT2G15910 AT2G20930AT2G22430 AT2G23560 AT2G31140 AT2G39080AT2G42160 AT3G01150 AT3G05800 AT3G11810AT3G12650 AT3G12710 AT3G14130 AT3G19150AT3G28910 AT3G50845 AT3G56950 AT4G01335AT4G18070 AT4G24100 AT4G29040 AT4G31670AT4G37830 AT4G39550 AT5G01610 AT5G04260AT5G04750 AT5G18850 AT5G41240 AT5G41370AT5G46850 AT5G49550 AT5G50780 AT5G58960AT5G63905
AACCAT	132	28932	87/145	19045/34292	0.0374	AT1G07770 AT1G08830 AT1G11755 AT1G14510AT1G15800 AT1G28490 AT1G28960 AT1G33970AT1G35516 AT1G54830 AT1G55080 AT1G55590AT1G61970 AT1G63260 AT1G69450 AT1G71800AT1G75750 AT1G76180 AT1G76620 AT2G02060AT2G20930 AT2G22430 AT2G23560 AT2G30330AT2G33120 AT2G33510 AT2G33820 AT2G38800AT2G39080 AT2G44770 AT2G45315 AT2G45510AT2G46700 AT2G47485 AT3G01150 AT3G11810AT3G12650 AT3G12710 AT3G15650 AT3G18140AT3G19150…
AGAACA	156	30074	88/145	19279/34292	0.0374	AT1G07770 AT1G10070 AT1G11755 AT1G12310AT1G14510 AT1G15800 AT1G19430 AT1G28960AT1G54830 AT1G55080 AT1G55590 AT1G55830AT1G61970 AT1G64190 AT1G69980 AT1G71800AT1G76180 AT1G76620 AT1G77350 AT2G02060AT2G15910 AT2G20930 AT2G28430 AT2G33510AT2G38800 AT2G42160 AT2G44770 AT2G45315AT2G45830 AT2G47485 AT3G05800 AT3G07273AT3G11810 AT3G14130 AT3G18140 AT3G19150AT3G26360 AT3G26690 AT3G45290 AT3G46180AT3G53840…
ATGGTT	132	28932	87/145	19045/34292	0.0374	AT1G07770 AT1G08830 AT1G11755 AT1G14510AT1G15800 AT1G28490 AT1G28960 AT1G33970AT1G35516 AT1G54830 AT1G55080 AT1G55590AT1G61970 AT1G63260 AT1G69450 AT1G71800AT1G75750 AT1G76180 AT1G76620 AT2G02060AT2G20930 AT2G22430 AT2G23560 AT2G30330AT2G33120 AT2G33510 AT2G33820 AT2G38800AT2G39080 AT2G44770 AT2G45315 AT2G45510AT2G46700 AT2G47485 AT3G01150 AT3G11810AT3G12650 AT3G12710 AT3G15650 AT3G18140AT3G19150…
CTCACC	26	8549	25/145	7398/34292	0.0374	AT1G15800 AT1G64190 AT2G20930 AT2G33120AT2G42160 AT2G45510 AT3G05800 AT3G07273AT3G12650 AT3G32940 AT3G46180 AT3G50845AT3G53030 AT3G57090 AT3G57580 AT4G26210AT4G29040 AT4G32240 AT4G38270 AT4G40065AT5G16950 AT5G18850 AT5G41240 AT5G56360AT5G63905
GCGTTT	50	10298	41/145	8255/34292	0.0374	AT1G28490 AT1G54830 AT1G55080 AT1G61970AT1G71800 AT1G77350 AT2G15910 AT2G20930AT2G22430 AT2G23560 AT2G31140 AT2G39080AT2G42160 AT3G01150 AT3G05800 AT3G11810AT3G12650 AT3G12710 AT3G14130 AT3G19150AT3G28910 AT3G50845 AT3G56950 AT4G01335AT4G18070 AT4G24100 AT4G29040 AT4G31670AT4G37830 AT4G39550 AT5G01610 AT5G04260AT5G04750 AT5G18850 AT5G41240 AT5G41370AT5G46850 AT5G49550 AT5G50780 AT5G58960AT5G63905
GGTGAG	26	8549	25/145	7398/34292	0.0374	AT1G15800 AT1G64190 AT2G20930 AT2G33120AT2G42160 AT2G45510 AT3G05800 AT3G07273AT3G12650 AT3G32940 AT3G46180 AT3G50845AT3G53030 AT3G57090 AT3G57580 AT4G26210AT4G29040 AT4G32240 AT4G38270 AT4G40065AT5G16950 AT5G18850 AT5G41240 AT5G56360AT5G63905
TGTTCT	156	30074	88/145	19279/34292	0.0374	AT1G07770 AT1G10070 AT1G11755 AT1G12310AT1G14510 AT1G15800 AT1G19430 AT1G28960AT1G54830 AT1G55080 AT1G55590 AT1G55830AT1G61970 AT1G64190 AT1G69980 AT1G71800AT1G76180 AT1G76620 AT1G77350 AT2G02060AT2G15910 AT2G20930 AT2G28430 AT2G33510AT2G38800 AT2G42160 AT2G44770 AT2G45315AT2G45830 AT2G47485 AT3G05800 AT3G07273AT3G11810 AT3G14130 AT3G18140 AT3G19150AT3G26360 AT3G26690 AT3G45290 AT3G46180AT3G53840…
CGGGGA	5	2504	5/145	2335/34292	0.0376	AT1G01440 AT3G14130 AT3G57090 AT4G38545AT5G16950
TACTCA	54	15812	46/145	12407/34292	0.0376	AT1G11755 AT1G28960 AT1G54830 AT1G55830AT1G61780 AT1G69980 AT1G75750 AT1G76620AT2G02060 AT2G30330 AT2G39080 AT2G42160AT2G44770 AT3G05800 AT3G13360 AT3G14130AT3G19150 AT3G26360 AT3G26690 AT3G32940AT3G46180 AT3G57580 AT3G62810 AT4G02550AT4G04960 AT4G14130 AT4G18070 AT4G26210AT4G27900 AT4G28830 AT4G29040 AT4G30270AT4G31430 AT4G32240 AT4G36515 AT4G38545AT5G04260 AT5G04750 AT5G07470 AT5G15880AT5G18800…
TCCCCG	5	2504	5/145	2335/34292	0.0376	AT1G01440 AT3G14130 AT3G57090 AT4G38545AT5G16950
TGAGTA	54	15812	46/145	12407/34292	0.0376	AT1G11755 AT1G28960 AT1G54830 AT1G55830AT1G61780 AT1G69980 AT1G75750 AT1G76620AT2G02060 AT2G30330 AT2G39080 AT2G42160AT2G44770 AT3G05800 AT3G13360 AT3G14130AT3G19150 AT3G26360 AT3G26690 AT3G32940AT3G46180 AT3G57580 AT3G62810 AT4G02550AT4G04960 AT4G14130 AT4G18070 AT4G26210AT4G27900 AT4G28830 AT4G29040 AT4G30270AT4G31430 AT4G32240 AT4G36515 AT4G38545AT5G04260 AT5G04750 AT5G07470 AT5G15880AT5G18800…
AACGCA	44	8671	37/145	7339/34292	0.0377	AT1G08830 AT1G11755 AT1G15800 AT1G28490AT1G35516 AT1G55080 AT1G61780 AT1G76180AT2G13800 AT2G20930 AT2G22430 AT2G28430AT2G31140 AT2G39080 AT2G42160 AT3G05800AT3G12650 AT3G14130 AT3G19150 AT3G25840AT3G28910 AT3G50845 AT3G56950 AT4G01335AT4G18070 AT4G24100 AT4G29040 AT4G30270AT4G31670 AT4G38270 AT4G40060 AT5G04260AT5G07470 AT5G41370 AT5G46850 AT5G57000AT5G58960
ACAGGA	25	7410	21/145	6418/34292	0.0377	AT1G07770 AT1G28490 AT1G55830 AT1G64190AT2G33120 AT3G26360 AT3G53030 AT3G56950AT3G57580 AT4G01335 AT4G16060 AT4G30560AT4G32120 AT4G36515 AT4G37830 AT4G38545AT4G40060 AT5G01610 AT5G08535 AT5G15880AT5G41860
TCCTGT	25	7410	21/145	6418/34292	0.0377	AT1G07770 AT1G28490 AT1G55830 AT1G64190AT2G33120 AT3G26360 AT3G53030 AT3G56950AT3G57580 AT4G01335 AT4G16060 AT4G30560AT4G32120 AT4G36515 AT4G37830 AT4G38545AT4G40060 AT5G01610 AT5G08535 AT5G15880AT5G41860
TGCGTT	44	8671	37/145	7339/34292	0.0377	AT1G08830 AT1G11755 AT1G15800 AT1G28490AT1G35516 AT1G55080 AT1G61780 AT1G76180AT2G13800 AT2G20930 AT2G22430 AT2G28430AT2G31140 AT2G39080 AT2G42160 AT3G05800AT3G12650 AT3G14130 AT3G19150 AT3G25840AT3G28910 AT3G50845 AT3G56950 AT4G01335AT4G18070 AT4G24100 AT4G29040 AT4G30270AT4G31670 AT4G38270 AT4G40060 AT5G04260AT5G07470 AT5G41370 AT5G46850 AT5G57000AT5G58960
AGGACG	22	4346	22/145	3940/34292	0.0378	AT1G19430 AT1G23140 AT1G33970 AT1G35516AT1G55830 AT1G61780 AT2G15910 AT2G28430AT2G31140 AT2G47485 AT3G12650 AT3G14130AT3G53030 AT4G31430 AT4G36515 AT4G37920AT4G38270 AT4G39550 AT5G04260 AT5G04750AT5G59950 AT5G65520
CGTCCT	22	4346	22/145	3940/34292	0.0378	AT1G19430 AT1G23140 AT1G33970 AT1G35516AT1G55830 AT1G61780 AT2G15910 AT2G28430AT2G31140 AT2G47485 AT3G12650 AT3G14130AT3G53030 AT4G31430 AT4G36515 AT4G37920AT4G38270 AT4G39550 AT5G04260 AT5G04750AT5G59950 AT5G65520
TAGGGA	27	8553	25/145	7390/34292	0.0378	AT1G12310 AT1G28960 AT1G63260 AT1G76180AT2G02060 AT2G25520 AT2G31140 AT2G33510AT2G39080 AT2G44770 AT2G45315 AT3G07273AT3G26360 AT3G26690 AT3G32940 AT3G57580AT4G03340 AT4G29040 AT4G30560 AT5G14620AT5G15880 AT5G22080 AT5G49550 AT5G50780AT5G65520
TCCCTA	27	8553	25/145	7390/34292	0.0378	AT1G12310 AT1G28960 AT1G63260 AT1G76180AT2G02060 AT2G25520 AT2G31140 AT2G33510AT2G39080 AT2G44770 AT2G45315 AT3G07273AT3G26360 AT3G26690 AT3G32940 AT3G57580AT4G03340 AT4G29040 AT4G30560 AT5G14620AT5G15880 AT5G22080 AT5G49550 AT5G50780AT5G65520
GCCGCA	6	2826	6/145	2605/34292	0.038	AT1G28960 AT1G77350 AT3G11810 AT3G32940AT4G18070 AT5G08535
TGCGGC	6	2826	6/145	2605/34292	0.038	AT1G28960 AT1G77350 AT3G11810 AT3G32940AT4G18070 AT5G08535
GCACAC	18	5448	15/145	4928/34292	0.0382	AT1G01440 AT1G10070 AT1G28960 AT1G54830AT2G23560 AT2G34900 AT2G45315 AT3G11810AT3G47590 AT3G59090 AT4G18070 AT4G26100AT4G39550 AT4G40065 AT5G14620
GTGTGC	18	5448	15/145	4928/34292	0.0382	AT1G01440 AT1G10070 AT1G28960 AT1G54830AT2G23560 AT2G34900 AT2G45315 AT3G11810AT3G47590 AT3G59090 AT4G18070 AT4G26100AT4G39550 AT4G40065 AT5G14620
AGCCCT	14	4594	12/145	4170/34292	0.0383	AT1G15800 AT2G20930 AT2G38800 AT2G39080AT2G44770 AT3G18140 AT3G56950 AT4G38545AT4G39550 AT5G12230 AT5G18850 AT5G49550
AGGGCT	14	4594	12/145	4170/34292	0.0383	AT1G15800 AT2G20930 AT2G38800 AT2G39080AT2G44770 AT3G18140 AT3G56950 AT4G38545AT4G39550 AT5G12230 AT5G18850 AT5G49550
GATTGC	55	10024	42/145	8512/34292	0.0383	AT1G07770 AT1G08830 AT1G63260 AT1G71800AT1G75750 AT2G03470 AT2G28430 AT2G44770AT2G45510 AT2G46700 AT2G47485 AT3G05800AT3G07273 AT3G11810 AT3G19150 AT3G26360AT3G47590 AT3G53840 AT3G57320 AT3G57580AT3G59090 AT4G10920 AT4G13270 AT4G27900AT4G30270 AT4G31430 AT4G32120 AT4G33890AT4G37920 AT4G38270 AT4G39550 AT5G04750AT5G08535 AT5G15880 AT5G16000 AT5G16950AT5G18800 AT5G19430 AT5G38360 AT5G52110AT5G59950…
GCAATC	55	10024	42/145	8512/34292	0.0383	AT1G07770 AT1G08830 AT1G63260 AT1G71800AT1G75750 AT2G03470 AT2G28430 AT2G44770AT2G45510 AT2G46700 AT2G47485 AT3G05800AT3G07273 AT3G11810 AT3G19150 AT3G26360AT3G47590 AT3G53840 AT3G57320 AT3G57580AT3G59090 AT4G10920 AT4G13270 AT4G27900AT4G30270 AT4G31430 AT4G32120 AT4G33890AT4G37920 AT4G38270 AT4G39550 AT5G04750AT5G08535 AT5G15880 AT5G16000 AT5G16950AT5G18800 AT5G19430 AT5G38360 AT5G52110AT5G59950…
AGTAAA	155	41112	92/145	23207/34292	0.0385	AT1G01440 AT1G07770 AT1G10070 AT1G11755AT1G12310 AT1G14510 AT1G15800 AT1G19430AT1G23140 AT1G28490 AT1G28960 AT1G35516AT1G55080 AT1G55830 AT1G61780 AT1G64190AT1G69450 AT1G69980 AT1G71800 AT1G75750AT1G76620 AT2G02060 AT2G03470 AT2G13800AT2G23560 AT2G25520 AT2G30330 AT2G31140AT2G33510 AT2G33820 AT2G34900 AT2G38800AT2G42160 AT2G45315 AT2G45510 AT2G45830AT3G05800 AT3G07273 AT3G12710 AT3G13360AT3G14130…
TTTACT	155	41112	92/145	23207/34292	0.0385	AT1G01440 AT1G07770 AT1G10070 AT1G11755AT1G12310 AT1G14510 AT1G15800 AT1G19430AT1G23140 AT1G28490 AT1G28960 AT1G35516AT1G55080 AT1G55830 AT1G61780 AT1G64190AT1G69450 AT1G69980 AT1G71800 AT1G75750AT1G76620 AT2G02060 AT2G03470 AT2G13800AT2G23560 AT2G25520 AT2G30330 AT2G31140AT2G33510 AT2G33820 AT2G34900 AT2G38800AT2G42160 AT2G45315 AT2G45510 AT2G45830AT3G05800 AT3G07273 AT3G12710 AT3G13360AT3G14130…
ACCGCT	24	4148	21/145	3732/34292	0.0386	AT1G07770 AT1G11755 AT1G28490 AT1G55590AT1G61780 AT2G33120 AT2G39080 AT2G42160AT2G47485 AT3G12650 AT3G57090 AT4G16060AT4G31430 AT4G31670 AT4G32240 AT4G36450AT4G36515 AT4G38270 AT4G39550 AT5G07470AT5G38360
AGCGGT	24	4148	21/145	3732/34292	0.0386	AT1G07770 AT1G11755 AT1G28490 AT1G55590AT1G61780 AT2G33120 AT2G39080 AT2G42160AT2G47485 AT3G12650 AT3G57090 AT4G16060AT4G31430 AT4G31670 AT4G32240 AT4G36450AT4G36515 AT4G38270 AT4G39550 AT5G07470AT5G38360
GCAACC	25	6690	19/145	5910/34292	0.0386	AT1G15800 AT1G33970 AT1G54830 AT1G55080AT1G61970 AT2G13800 AT2G33120 AT2G33820AT2G34900 AT3G11810 AT3G12650 AT4G14365AT4G30270 AT4G30560 AT4G36515 AT4G37920AT4G38545 AT5G18850 AT5G59950
GGTTGC	25	6690	19/145	5910/34292	0.0386	AT1G15800 AT1G33970 AT1G54830 AT1G55080AT1G61970 AT2G13800 AT2G33120 AT2G33820AT2G34900 AT3G11810 AT3G12650 AT4G14365AT4G30270 AT4G30560 AT4G36515 AT4G37920AT4G38545 AT5G18850 AT5G59950
GCTTGA	71	13977	52/145	10857/34292	0.0387	AT1G11755 AT1G14510 AT1G63260 AT1G69450AT1G76180 AT1G77350 AT2G15910 AT2G20930AT2G22430 AT2G33120 AT2G39080 AT2G45315AT3G05800 AT3G11810 AT3G12650 AT3G15650AT3G18140 AT3G19150 AT3G25840 AT3G26360AT3G45290 AT3G46180 AT3G47590 AT3G50845AT3G57090 AT3G57580 AT3G59090 AT3G62810AT4G01335 AT4G02550 AT4G04960 AT4G14365AT4G30560 AT4G31430 AT4G31670 AT4G32120AT4G33890 AT4G36515 AT4G38545 AT5G01610AT5G04260…
TCAAGC	71	13977	52/145	10857/34292	0.0387	AT1G11755 AT1G14510 AT1G63260 AT1G69450AT1G76180 AT1G77350 AT2G15910 AT2G20930AT2G22430 AT2G33120 AT2G39080 AT2G45315AT3G05800 AT3G11810 AT3G12650 AT3G15650AT3G18140 AT3G19150 AT3G25840 AT3G26360AT3G45290 AT3G46180 AT3G47590 AT3G50845AT3G57090 AT3G57580 AT3G59090 AT3G62810AT4G01335 AT4G02550 AT4G04960 AT4G14365AT4G30560 AT4G31430 AT4G31670 AT4G32120AT4G33890 AT4G36515 AT4G38545 AT5G01610AT5G04260…
AAAGTG	99	26861	71/145	18261/34292	0.0388	AT1G08830 AT1G12310 AT1G19430 AT1G23140AT1G33970 AT1G55080 AT1G55590 AT1G55830AT1G61780 AT1G69450 AT1G71800 AT1G76620AT2G02060 AT2G13800 AT2G23560 AT2G25520AT2G30330 AT2G31140 AT2G33120 AT2G33510AT2G33820 AT2G38800 AT2G39080 AT2G44770AT2G45315 AT2G46700 AT3G01150 AT3G11810AT3G12650 AT3G12710 AT3G13360 AT3G15650AT3G26360 AT3G28910 AT3G32940 AT3G46180AT3G47590 AT3G50845 AT3G53030 AT3G53840AT3G56950…
AAGATA	161	42171	94/145	23664/34292	0.0388	AT1G01440 AT1G07770 AT1G08830 AT1G10070AT1G12310 AT1G14510 AT1G19430 AT1G23140AT1G28960 AT1G35516 AT1G54830 AT1G55080AT1G55590 AT1G61780 AT1G61970 AT1G64190AT1G69450 AT1G69980 AT1G71800 AT1G75750AT2G03470 AT2G20930 AT2G25520 AT2G27200AT2G28430 AT2G30330 AT2G31140 AT2G33120AT2G33820 AT2G34900 AT2G38800 AT2G39080AT2G45315 AT2G45830 AT2G46700 AT2G47485AT3G01150 AT3G05800 AT3G07273 AT3G11810AT3G12710…
AAGTAG	71	19229	55/145	14492/34292	0.0388	AT1G55080 AT1G55830 AT1G61780 AT1G61970AT1G69980 AT1G71800 AT1G75750 AT1G76180AT1G77350 AT2G02060 AT2G03470 AT2G13800AT2G20930 AT2G22430 AT2G30330 AT2G38800AT2G39080 AT2G42160 AT2G44770 AT2G45315AT2G45510 AT3G07273 AT3G11810 AT3G12710AT3G14130 AT3G15650 AT3G18140 AT3G46180AT3G50845 AT3G53840 AT3G62810 AT4G01335AT4G02550 AT4G04960 AT4G09630 AT4G13270AT4G14365 AT4G16060 AT4G26100 AT4G26210AT4G31430…
AGCTTC	91	20662	64/145	13677/34292	0.0388	AT1G01440 AT1G07770 AT1G11755 AT1G23140AT1G35516 AT1G55080 AT1G55590 AT1G61780AT1G61970 AT1G63260 AT1G69450 AT1G71800AT1G76620 AT1G77350 AT2G15910 AT2G25520AT2G28430 AT2G39080 AT2G42160 AT2G45315AT2G45510 AT3G11810 AT3G12650 AT3G14130AT3G18140 AT3G25840 AT3G26360 AT3G46180AT3G47590 AT3G50845 AT3G56950 AT3G59090AT4G01335 AT4G02550 AT4G03340 AT4G14365AT4G16060 AT4G18070 AT4G24100 AT4G26100AT4G27900…
CACTTT	99	26861	71/145	18261/34292	0.0388	AT1G08830 AT1G12310 AT1G19430 AT1G23140AT1G33970 AT1G55080 AT1G55590 AT1G55830AT1G61780 AT1G69450 AT1G71800 AT1G76620AT2G02060 AT2G13800 AT2G23560 AT2G25520AT2G30330 AT2G31140 AT2G33120 AT2G33510AT2G33820 AT2G38800 AT2G39080 AT2G44770AT2G45315 AT2G46700 AT3G01150 AT3G11810AT3G12650 AT3G12710 AT3G13360 AT3G15650AT3G26360 AT3G28910 AT3G32940 AT3G46180AT3G47590 AT3G50845 AT3G53030 AT3G53840AT3G56950…
CCATGC	21	6684	19/145	5904/34292	0.0388	AT1G08830 AT1G28960 AT1G35516 AT1G55830AT1G69450 AT1G76620 AT1G77350 AT2G15910AT2G20930 AT2G22430 AT2G45315 AT3G19150AT3G53030 AT3G59090 AT4G16060 AT4G38270AT5G56360 AT5G58960 AT5G59950
CTACTT	71	19229	55/145	14492/34292	0.0388	AT1G55080 AT1G55830 AT1G61780 AT1G61970AT1G69980 AT1G71800 AT1G75750 AT1G76180AT1G77350 AT2G02060 AT2G03470 AT2G13800AT2G20930 AT2G22430 AT2G30330 AT2G38800AT2G39080 AT2G42160 AT2G44770 AT2G45315AT2G45510 AT3G07273 AT3G11810 AT3G12710AT3G14130 AT3G15650 AT3G18140 AT3G46180AT3G50845 AT3G53840 AT3G62810 AT4G01335AT4G02550 AT4G04960 AT4G09630 AT4G13270AT4G14365 AT4G16060 AT4G26100 AT4G26210AT4G31430…
GAAGCT	91	20662	64/145	13677/34292	0.0388	AT1G01440 AT1G07770 AT1G11755 AT1G23140AT1G35516 AT1G55080 AT1G55590 AT1G61780AT1G61970 AT1G63260 AT1G69450 AT1G71800AT1G76620 AT1G77350 AT2G15910 AT2G25520AT2G28430 AT2G39080 AT2G42160 AT2G45315AT2G45510 AT3G11810 AT3G12650 AT3G14130AT3G18140 AT3G25840 AT3G26360 AT3G46180AT3G47590 AT3G50845 AT3G56950 AT3G59090AT4G01335 AT4G02550 AT4G03340 AT4G14365AT4G16060 AT4G18070 AT4G24100 AT4G26100AT4G27900…
GCATGG	21	6684	19/145	5904/34292	0.0388	AT1G08830 AT1G28960 AT1G35516 AT1G55830AT1G69450 AT1G76620 AT1G77350 AT2G15910AT2G20930 AT2G22430 AT2G45315 AT3G19150AT3G53030 AT3G59090 AT4G16060 AT4G38270AT5G56360 AT5G58960 AT5G59950
TATCTT	161	42171	94/145	23664/34292	0.0388	AT1G01440 AT1G07770 AT1G08830 AT1G10070AT1G12310 AT1G14510 AT1G19430 AT1G23140AT1G28960 AT1G35516 AT1G54830 AT1G55080AT1G55590 AT1G61780 AT1G61970 AT1G64190AT1G69450 AT1G69980 AT1G71800 AT1G75750AT2G03470 AT2G20930 AT2G25520 AT2G27200AT2G28430 AT2G30330 AT2G31140 AT2G33120AT2G33820 AT2G34900 AT2G38800 AT2G39080AT2G45315 AT2G45830 AT2G46700 AT2G47485AT3G01150 AT3G05800 AT3G07273 AT3G11810AT3G12710…
CCGCTA	21	3122	17/145	2863/34292	0.0389	AT1G07770 AT1G15800 AT1G23140 AT1G28490AT1G55590 AT1G61780 AT2G33120 AT2G42160AT3G12650 AT3G50845 AT4G31430 AT4G32120AT4G36450 AT4G39550 AT5G04750 AT5G07470AT5G08535
TAGCGG	21	3122	17/145	2863/34292	0.0389	AT1G07770 AT1G15800 AT1G23140 AT1G28490AT1G55590 AT1G61780 AT2G33120 AT2G42160AT3G12650 AT3G50845 AT4G31430 AT4G32120AT4G36450 AT4G39550 AT5G04750 AT5G07470AT5G08535
AGGTGA	60	12077	48/145	9932/34292	0.039	AT1G07770 AT1G08830 AT1G15800 AT1G19430AT1G33970 AT1G55590 AT1G55830 AT1G63260AT1G69980 AT1G76620 AT1G77350 AT2G22430AT2G27200 AT2G28430 AT2G33820 AT2G45510AT3G07273 AT3G11810 AT3G12650 AT3G15650AT3G18140 AT3G26360 AT3G32940 AT3G45290AT3G47590 AT3G50845 AT3G53030 AT3G53840AT3G57090 AT3G57580 AT4G01335 AT4G03340AT4G26100 AT4G26210 AT4G27900 AT4G29040AT4G31670 AT4G32120 AT4G32240 AT4G36515AT4G37830…
TCACCT	60	12077	48/145	9932/34292	0.039	AT1G07770 AT1G08830 AT1G15800 AT1G19430AT1G33970 AT1G55590 AT1G55830 AT1G63260AT1G69980 AT1G76620 AT1G77350 AT2G22430AT2G27200 AT2G28430 AT2G33820 AT2G45510AT3G07273 AT3G11810 AT3G12650 AT3G15650AT3G18140 AT3G26360 AT3G32940 AT3G45290AT3G47590 AT3G50845 AT3G53030 AT3G53840AT3G57090 AT3G57580 AT4G01335 AT4G03340AT4G26100 AT4G26210 AT4G27900 AT4G29040AT4G31670 AT4G32120 AT4G32240 AT4G36515AT4G37830…
CCTAAA	82	23676	64/145	16594/34292	0.0393	AT1G10070 AT1G11755 AT1G12310 AT1G15800AT1G19430 AT1G23140 AT1G28490 AT1G33970AT1G35516 AT1G55080 AT1G63260 AT1G69450AT1G71800 AT1G75750 AT1G77350 AT2G02060AT2G03470 AT2G13800 AT2G15910 AT2G22430AT2G25520 AT2G31140 AT2G33510 AT2G33820AT2G38800 AT2G39080 AT2G45315 AT2G45510AT3G01150 AT3G05800 AT3G12650 AT3G12710AT3G15650 AT3G19150 AT3G26360 AT3G26690AT3G32940 AT3G46180 AT3G47590 AT3G56950AT3G57090…
GGAACC	28	7671	22/145	6627/34292	0.0393	AT1G01440 AT1G08830 AT1G28490 AT1G33970AT1G61970 AT1G76180 AT2G20930 AT2G33120AT2G39080 AT3G07273 AT3G12650 AT3G12710AT3G18140 AT3G53840 AT3G57580 AT4G26210AT4G31670 AT5G01610 AT5G16000 AT5G16950AT5G50780 AT5G63905
GGTTCC	28	7671	22/145	6627/34292	0.0393	AT1G01440 AT1G08830 AT1G28490 AT1G33970AT1G61970 AT1G76180 AT2G20930 AT2G33120AT2G39080 AT3G07273 AT3G12650 AT3G12710AT3G18140 AT3G53840 AT3G57580 AT4G26210AT4G31670 AT5G01610 AT5G16000 AT5G16950AT5G50780 AT5G63905
TTTAGG	82	23676	64/145	16594/34292	0.0393	AT1G10070 AT1G11755 AT1G12310 AT1G15800AT1G19430 AT1G23140 AT1G28490 AT1G33970AT1G35516 AT1G55080 AT1G63260 AT1G69450AT1G71800 AT1G75750 AT1G77350 AT2G02060AT2G03470 AT2G13800 AT2G15910 AT2G22430AT2G25520 AT2G31140 AT2G33510 AT2G33820AT2G38800 AT2G39080 AT2G45315 AT2G45510AT3G01150 AT3G05800 AT3G12650 AT3G12710AT3G15650 AT3G19150 AT3G26360 AT3G26690AT3G32940 AT3G46180 AT3G47590 AT3G56950AT3G57090…
CATCAC	76	16700	60/145	12757/34292	0.0394	AT1G10070 AT1G11755 AT1G15800 AT1G19430AT1G23140 AT1G33970 AT1G35516 AT1G55590AT1G55830 AT1G61780 AT1G61970 AT1G63260AT1G69450 AT1G75750 AT1G76180 AT1G76620AT2G13800 AT2G22430 AT2G25520 AT2G28430AT2G30330 AT2G42160 AT2G45510 AT3G05800AT3G07273 AT3G12650 AT3G19150 AT3G26360AT3G26690 AT3G50845 AT3G53030 AT3G57090AT4G02550 AT4G04960 AT4G13270 AT4G16060AT4G24100 AT4G27900 AT4G31430 AT4G31670AT4G33890…
GTGATG	76	16700	60/145	12757/34292	0.0394	AT1G10070 AT1G11755 AT1G15800 AT1G19430AT1G23140 AT1G33970 AT1G35516 AT1G55590AT1G55830 AT1G61780 AT1G61970 AT1G63260AT1G69450 AT1G75750 AT1G76180 AT1G76620AT2G13800 AT2G22430 AT2G25520 AT2G28430AT2G30330 AT2G42160 AT2G45510 AT3G05800AT3G07273 AT3G12650 AT3G19150 AT3G26360AT3G26690 AT3G50845 AT3G53030 AT3G57090AT4G02550 AT4G04960 AT4G13270 AT4G16060AT4G24100 AT4G27900 AT4G31430 AT4G31670AT4G33890…
ATCTCC	79	18283	63/145	13468/34292	0.0395	AT1G01440 AT1G07770 AT1G08830 AT1G10070AT1G12310 AT1G14510 AT1G15800 AT1G28490AT1G55080 AT1G55590 AT1G61970 AT1G64190AT1G69980 AT1G75750 AT1G77350 AT2G15910AT2G20930 AT2G28430 AT2G33120 AT2G33510AT2G39080 AT2G46700 AT3G01150 AT3G11810AT3G12650 AT3G13360 AT3G14130 AT3G15650AT3G25840 AT3G26360 AT3G26690 AT3G28910AT3G46180 AT3G50845 AT3G53840 AT3G56950AT3G57320 AT3G57580 AT4G03340 AT4G09630AT4G14365…
GGAGAT	79	18283	63/145	13468/34292	0.0395	AT1G01440 AT1G07770 AT1G08830 AT1G10070AT1G12310 AT1G14510 AT1G15800 AT1G28490AT1G55080 AT1G55590 AT1G61970 AT1G64190AT1G69980 AT1G75750 AT1G77350 AT2G15910AT2G20930 AT2G28430 AT2G33120 AT2G33510AT2G39080 AT2G46700 AT3G01150 AT3G11810AT3G12650 AT3G13360 AT3G14130 AT3G15650AT3G25840 AT3G26360 AT3G26690 AT3G28910AT3G46180 AT3G50845 AT3G53840 AT3G56950AT3G57320 AT3G57580 AT4G03340 AT4G09630AT4G14365…
ACTCAT	77	20897	58/145	15173/34292	0.0396	AT1G11755 AT1G14510 AT1G28490 AT1G28960AT1G33970 AT1G54830 AT1G55080 AT1G55590AT1G61780 AT1G61970 AT1G63260 AT1G69450AT1G69980 AT1G71800 AT1G76620 AT2G33120AT2G33510 AT2G34900 AT2G38800 AT2G42160AT2G44770 AT2G45510 AT2G45830 AT3G05800AT3G07273 AT3G12650 AT3G14130 AT3G18140AT3G19150 AT3G25840 AT3G26690 AT3G32940AT3G57580 AT3G62810 AT4G02550 AT4G03340AT4G04960 AT4G14130 AT4G18070 AT4G24100AT4G26210…
ATCAAC	126	27568	85/145	18649/34292	0.0396	AT1G07770 AT1G08830 AT1G10070 AT1G11755AT1G12310 AT1G14510 AT1G19430 AT1G23140AT1G28960 AT1G33970 AT1G35516 AT1G54830AT1G55590 AT1G61780 AT1G61970 AT1G63260AT1G64190 AT1G75750 AT1G77350 AT2G02060AT2G03470 AT2G13800 AT2G15910 AT2G20930AT2G22430 AT2G23560 AT2G31140 AT2G33510AT2G33820 AT2G39080 AT2G42160 AT2G44770AT2G45315 AT2G45510 AT2G46700 AT2G47485AT3G05800 AT3G07273 AT3G11810 AT3G12650AT3G13360…
ATGAGT	77	20897	58/145	15173/34292	0.0396	AT1G11755 AT1G14510 AT1G28490 AT1G28960AT1G33970 AT1G54830 AT1G55080 AT1G55590AT1G61780 AT1G61970 AT1G63260 AT1G69450AT1G69980 AT1G71800 AT1G76620 AT2G33120AT2G33510 AT2G34900 AT2G38800 AT2G42160AT2G44770 AT2G45510 AT2G45830 AT3G05800AT3G07273 AT3G12650 AT3G14130 AT3G18140AT3G19150 AT3G25840 AT3G26690 AT3G32940AT3G57580 AT3G62810 AT4G02550 AT4G03340AT4G04960 AT4G14130 AT4G18070 AT4G24100AT4G26210…
CCCATA	59	11314	45/145	9248/34292	0.0396	AT1G10070 AT1G12310 AT1G28490 AT1G33970AT1G54830 AT1G55080 AT1G55830 AT1G64190AT1G69980 AT1G71800 AT1G76620 AT2G02060AT2G13800 AT2G28430 AT2G30330 AT2G33820AT2G38800 AT2G42160 AT2G47485 AT3G12710AT3G26360 AT3G50520 AT3G53030 AT3G53840AT4G01335 AT4G03340 AT4G10920 AT4G18070AT4G26210 AT4G29040 AT4G30270 AT4G32240AT4G36450 AT4G37830 AT4G37920 AT4G38545AT4G40060 AT5G08535 AT5G15880 AT5G16000AT5G18850…
GATCCC	20	5879	16/145	5149/34292	0.0396	AT1G11755 AT2G33120 AT2G33820 AT2G42160AT2G45315 AT3G11810 AT3G19150 AT3G56950AT4G32120 AT4G38270 AT4G38545 AT5G07470AT5G14620 AT5G16950 AT5G38360 AT5G49550
GGGATC	20	5879	16/145	5149/34292	0.0396	AT1G11755 AT2G33120 AT2G33820 AT2G42160AT2G45315 AT3G11810 AT3G19150 AT3G56950AT4G32120 AT4G38270 AT4G38545 AT5G07470AT5G14620 AT5G16950 AT5G38360 AT5G49550
GTTGAT	126	27568	85/145	18649/34292	0.0396	AT1G07770 AT1G08830 AT1G10070 AT1G11755AT1G12310 AT1G14510 AT1G19430 AT1G23140AT1G28960 AT1G33970 AT1G35516 AT1G54830AT1G55590 AT1G61780 AT1G61970 AT1G63260AT1G64190 AT1G75750 AT1G77350 AT2G02060AT2G03470 AT2G13800 AT2G15910 AT2G20930AT2G22430 AT2G23560 AT2G31140 AT2G33510AT2G33820 AT2G39080 AT2G42160 AT2G44770AT2G45315 AT2G45510 AT2G46700 AT2G47485AT3G05800 AT3G07273 AT3G11810 AT3G12650AT3G13360…
TAAGTA	101	25152	67/145	17290/34292	0.0396	AT1G01440 AT1G14510 AT1G15800 AT1G23140AT1G33970 AT1G54830 AT1G55830 AT1G61970AT1G69450 AT1G69980 AT1G71800 AT1G75750AT1G76620 AT2G02060 AT2G03470 AT2G13800AT2G22430 AT2G23560 AT2G27200 AT2G33120AT2G42160 AT2G44770 AT3G05800 AT3G12710AT3G13360 AT3G18140 AT3G19150 AT3G32940AT3G45290 AT3G46180 AT3G47590 AT3G53030AT3G53840 AT3G57090 AT3G59090 AT3G62810AT4G02550 AT4G04960 AT4G10920 AT4G13270AT4G14365…
TACTTA	101	25152	67/145	17290/34292	0.0396	AT1G01440 AT1G14510 AT1G15800 AT1G23140AT1G33970 AT1G54830 AT1G55830 AT1G61970AT1G69450 AT1G69980 AT1G71800 AT1G75750AT1G76620 AT2G02060 AT2G03470 AT2G13800AT2G22430 AT2G23560 AT2G27200 AT2G33120AT2G42160 AT2G44770 AT3G05800 AT3G12710AT3G13360 AT3G18140 AT3G19150 AT3G32940AT3G45290 AT3G46180 AT3G47590 AT3G53030AT3G53840 AT3G57090 AT3G59090 AT3G62810AT4G02550 AT4G04960 AT4G10920 AT4G13270AT4G14365…
TATGGG	59	11314	45/145	9248/34292	0.0396	AT1G10070 AT1G12310 AT1G28490 AT1G33970AT1G54830 AT1G55080 AT1G55830 AT1G64190AT1G69980 AT1G71800 AT1G76620 AT2G02060AT2G13800 AT2G28430 AT2G30330 AT2G33820AT2G38800 AT2G42160 AT2G47485 AT3G12710AT3G26360 AT3G50520 AT3G53030 AT3G53840AT4G01335 AT4G03340 AT4G10920 AT4G18070AT4G26210 AT4G29040 AT4G30270 AT4G32240AT4G36450 AT4G37830 AT4G37920 AT4G38545AT4G40060 AT5G08535 AT5G15880 AT5G16000AT5G18850…
GTTGCA	71	13949	52/145	10891/34292	0.0397	AT1G07770 AT1G11755 AT1G15800 AT1G33970AT1G35516 AT1G54830 AT1G55830 AT1G61970AT1G63260 AT1G76620 AT2G15910 AT2G25520AT2G33120 AT2G33820 AT2G34900 AT2G38800AT2G39080 AT2G47485 AT3G01150 AT3G05800AT3G07273 AT3G11810 AT3G12650 AT3G14130AT3G25840 AT3G50845 AT3G53030 AT3G53840AT3G56950 AT3G57320 AT3G59090 AT3G62810AT4G03340 AT4G13270 AT4G14365 AT4G24100AT4G30270 AT4G31670 AT4G36450 AT4G37830AT4G39550…
TGCAAC	71	13949	52/145	10891/34292	0.0397	AT1G07770 AT1G11755 AT1G15800 AT1G33970AT1G35516 AT1G54830 AT1G55830 AT1G61970AT1G63260 AT1G76620 AT2G15910 AT2G25520AT2G33120 AT2G33820 AT2G34900 AT2G38800AT2G39080 AT2G47485 AT3G01150 AT3G05800AT3G07273 AT3G11810 AT3G12650 AT3G14130AT3G25840 AT3G50845 AT3G53030 AT3G53840AT3G56950 AT3G57320 AT3G59090 AT3G62810AT4G03340 AT4G13270 AT4G14365 AT4G24100AT4G30270 AT4G31670 AT4G36450 AT4G37830AT4G39550…
AAACGA	109	26974	82/145	17949/34292	0.0398	AT1G01440 AT1G10070 AT1G11755 AT1G12310AT1G14510 AT1G15800 AT1G19430 AT1G28960AT1G33970 AT1G55080 AT1G61780 AT1G61970AT1G64190 AT1G69450 AT1G69980 AT1G71800AT1G77350 AT2G02060 AT2G13800 AT2G15910AT2G23560 AT2G25520 AT2G27200 AT2G28430AT2G30330 AT2G31140 AT2G33120 AT2G33510AT2G33820 AT2G34900 AT2G38800 AT2G39080AT2G42160 AT2G44770 AT2G45315 AT2G45510AT3G01150 AT3G07273 AT3G12650 AT3G12710AT3G14130…
ACTCTC	67	17253	49/145	13043/34292	0.0398	AT1G07770 AT1G08830 AT1G11755 AT1G12310AT1G15800 AT1G55590 AT1G55830 AT1G61970AT1G63260 AT1G64190 AT1G69450 AT1G77350AT2G03470 AT2G15910 AT2G25520 AT2G33120AT2G42160 AT2G47485 AT3G11810 AT3G12650AT3G26360 AT3G26690 AT3G50845 AT3G59090AT3G62810 AT4G03340 AT4G04960 AT4G09630AT4G16060 AT4G26100 AT4G27900 AT4G28830AT4G30560 AT4G33890 AT4G36515 AT4G38270AT4G38545 AT4G39550 AT5G01610 AT5G07470AT5G14620…
GAGAGT	67	17253	49/145	13043/34292	0.0398	AT1G07770 AT1G08830 AT1G11755 AT1G12310AT1G15800 AT1G55590 AT1G55830 AT1G61970AT1G63260 AT1G64190 AT1G69450 AT1G77350AT2G03470 AT2G15910 AT2G25520 AT2G33120AT2G42160 AT2G47485 AT3G11810 AT3G12650AT3G26360 AT3G26690 AT3G50845 AT3G59090AT3G62810 AT4G03340 AT4G04960 AT4G09630AT4G16060 AT4G26100 AT4G27900 AT4G28830AT4G30560 AT4G33890 AT4G36515 AT4G38270AT4G38545 AT4G39550 AT5G01610 AT5G07470AT5G14620…
TCGTTT	109	26974	82/145	17949/34292	0.0398	AT1G01440 AT1G10070 AT1G11755 AT1G12310AT1G14510 AT1G15800 AT1G19430 AT1G28960AT1G33970 AT1G55080 AT1G61780 AT1G61970AT1G64190 AT1G69450 AT1G69980 AT1G71800AT1G77350 AT2G02060 AT2G13800 AT2G15910AT2G23560 AT2G25520 AT2G27200 AT2G28430AT2G30330 AT2G31140 AT2G33120 AT2G33510AT2G33820 AT2G34900 AT2G38800 AT2G39080AT2G42160 AT2G44770 AT2G45315 AT2G45510AT3G01150 AT3G07273 AT3G12650 AT3G12710AT3G14130…
GGATCA	51	14002	41/145	11150/34292	0.0399	AT1G11755 AT1G28960 AT1G33970 AT1G54830AT1G55080 AT1G55830 AT1G61780 AT1G64190AT1G69980 AT1G77350 AT2G15910 AT2G28430AT2G33120 AT2G33820 AT2G38800 AT2G45315AT2G45510 AT2G45830 AT3G19150 AT3G25840AT3G26360 AT3G50845 AT3G56950 AT3G57090AT3G59090 AT3G62810 AT4G14365 AT4G16060AT4G28830 AT4G30560 AT4G32240 AT4G36450AT4G37920 AT4G38545 AT4G40065 AT5G14620AT5G16950 AT5G22080 AT5G41240 AT5G41370AT5G65520
TGATCC	51	14002	41/145	11150/34292	0.0399	AT1G11755 AT1G28960 AT1G33970 AT1G54830AT1G55080 AT1G55830 AT1G61780 AT1G64190AT1G69980 AT1G77350 AT2G15910 AT2G28430AT2G33120 AT2G33820 AT2G38800 AT2G45315AT2G45510 AT2G45830 AT3G19150 AT3G25840AT3G26360 AT3G50845 AT3G56950 AT3G57090AT3G59090 AT3G62810 AT4G14365 AT4G16060AT4G28830 AT4G30560 AT4G32240 AT4G36450AT4G37920 AT4G38545 AT4G40065 AT5G14620AT5G16950 AT5G22080 AT5G41240 AT5G41370AT5G65520
TGTTAA	159	38555	87/145	21985/34292	0.04	AT1G01440 AT1G08830 AT1G11755 AT1G14510AT1G19430 AT1G23140 AT1G28960 AT1G33970AT1G54830 AT1G55080 AT1G55590 AT1G61970AT1G64190 AT1G69450 AT1G69980 AT1G76180AT1G76620 AT1G77350 AT2G02060 AT2G03470AT2G13800 AT2G15910 AT2G22430 AT2G23560AT2G25520 AT2G27200 AT2G28430 AT2G30330AT2G33510 AT2G33820 AT2G38800 AT2G39080AT2G42160 AT2G44770 AT2G45315 AT2G46700AT2G47485 AT3G01150 AT3G05800 AT3G12650AT3G12710…
TTAACA	159	38555	87/145	21985/34292	0.04	AT1G01440 AT1G08830 AT1G11755 AT1G14510AT1G19430 AT1G23140 AT1G28960 AT1G33970AT1G54830 AT1G55080 AT1G55590 AT1G61970AT1G64190 AT1G69450 AT1G69980 AT1G76180AT1G76620 AT1G77350 AT2G02060 AT2G03470AT2G13800 AT2G15910 AT2G22430 AT2G23560AT2G25520 AT2G27200 AT2G28430 AT2G30330AT2G33510 AT2G33820 AT2G38800 AT2G39080AT2G42160 AT2G44770 AT2G45315 AT2G46700AT2G47485 AT3G01150 AT3G05800 AT3G12650AT3G12710…
AGATCC	62	12682	49/145	10200/34292	0.0401	AT1G07770 AT1G11755 AT1G12310 AT1G15800AT1G23140 AT1G35516 AT1G55590 AT1G61780AT1G63260 AT1G64190 AT1G77350 AT2G13800AT2G15910 AT2G20930 AT2G42160 AT2G45510AT2G46700 AT3G07273 AT3G26690 AT3G50520AT3G50845 AT3G53030 AT3G56950 AT3G57090AT3G59090 AT4G02550 AT4G04960 AT4G13270AT4G24100 AT4G27900 AT4G30560 AT4G31430AT4G32120 AT4G33890 AT4G36450 AT4G37920AT4G38270 AT4G38545 AT5G07470 AT5G12230AT5G15880…
CATCTC	84	19521	66/145	14194/34292	0.0401	AT1G01440 AT1G07770 AT1G08830 AT1G10070AT1G15800 AT1G55590 AT1G61780 AT1G61970AT1G64190 AT1G69980 AT1G71800 AT1G75750AT1G77350 AT2G13800 AT2G15910 AT2G20930AT2G23560 AT2G27200 AT2G28430 AT2G33820AT2G38800 AT2G39080 AT2G42160 AT2G45315AT2G45830 AT2G47485 AT3G01150 AT3G11810AT3G12650 AT3G15650 AT3G18140 AT3G19150AT3G26360 AT3G26690 AT3G32940 AT3G46180AT3G50845 AT3G56950 AT3G57320 AT3G57580AT3G62810…
GAGATG	84	19521	66/145	14194/34292	0.0401	AT1G01440 AT1G07770 AT1G08830 AT1G10070AT1G15800 AT1G55590 AT1G61780 AT1G61970AT1G64190 AT1G69980 AT1G71800 AT1G75750AT1G77350 AT2G13800 AT2G15910 AT2G20930AT2G23560 AT2G27200 AT2G28430 AT2G33820AT2G38800 AT2G39080 AT2G42160 AT2G45315AT2G45830 AT2G47485 AT3G01150 AT3G11810AT3G12650 AT3G15650 AT3G18140 AT3G19150AT3G26360 AT3G26690 AT3G32940 AT3G46180AT3G50845 AT3G56950 AT3G57320 AT3G57580AT3G62810…
GGATCT	62	12682	49/145	10200/34292	0.0401	AT1G07770 AT1G11755 AT1G12310 AT1G15800AT1G23140 AT1G35516 AT1G55590 AT1G61780AT1G63260 AT1G64190 AT1G77350 AT2G13800AT2G15910 AT2G20930 AT2G42160 AT2G45510AT2G46700 AT3G07273 AT3G26690 AT3G50520AT3G50845 AT3G53030 AT3G56950 AT3G57090AT3G59090 AT4G02550 AT4G04960 AT4G13270AT4G24100 AT4G27900 AT4G30560 AT4G31430AT4G32120 AT4G33890 AT4G36450 AT4G37920AT4G38270 AT4G38545 AT5G07470 AT5G12230AT5G15880…
AAAAAG	344	87620	124/145	30534/34292	0.0402	AT1G01440 AT1G07770 AT1G08830 AT1G10070AT1G11755 AT1G12310 AT1G14510 AT1G15800AT1G19430 AT1G23140 AT1G28960 AT1G33970AT1G35516 AT1G54830 AT1G55080 AT1G55590AT1G61970 AT1G63260 AT1G64190 AT1G69450AT1G69980 AT1G71800 AT1G75750 AT1G76620AT2G02060 AT2G03470 AT2G20930 AT2G22430AT2G25520 AT2G27200 AT2G28430 AT2G30330AT2G31140 AT2G33120 AT2G33510 AT2G33820AT2G34900 AT2G38800 AT2G39080 AT2G42160AT2G44770…
AAGAAT	209	47538	113/145	25286/34292	0.0402	AT1G01440 AT1G07770 AT1G10070 AT1G11755AT1G12310 AT1G14510 AT1G15800 AT1G23140AT1G28490 AT1G28960 AT1G35516 AT1G54830AT1G55080 AT1G55830 AT1G61780 AT1G61970AT1G63260 AT1G69450 AT1G69980 AT1G71800AT1G75750 AT1G76180 AT1G76620 AT2G02060AT2G03470 AT2G13800 AT2G15910 AT2G20930AT2G22430 AT2G23560 AT2G31140 AT2G33120AT2G33510 AT2G33820 AT2G34900 AT2G38800AT2G39080 AT2G42160 AT2G44770 AT2G45315AT2G45510…
AGTAAG	57	15887	46/145	12322/34292	0.0402	AT1G08830 AT1G10070 AT1G11755 AT1G14510AT1G15800 AT1G23140 AT1G55830 AT1G61780AT1G69450 AT1G71800 AT1G75750 AT1G76180AT1G77350 AT2G02060 AT2G23560 AT2G33120AT2G33510 AT2G42160 AT2G45830 AT2G47485AT3G01150 AT3G05800 AT3G07273 AT3G12650AT3G19150 AT3G45290 AT3G46180 AT3G47590AT4G02550 AT4G10920 AT4G18070 AT4G27900AT4G28830 AT4G32120 AT4G37920 AT5G01610AT5G07470 AT5G14620 AT5G18850 AT5G22080AT5G38360…
ATTCTT	209	47538	113/145	25286/34292	0.0402	AT1G01440 AT1G07770 AT1G10070 AT1G11755AT1G12310 AT1G14510 AT1G15800 AT1G23140AT1G28490 AT1G28960 AT1G35516 AT1G54830AT1G55080 AT1G55830 AT1G61780 AT1G61970AT1G63260 AT1G69450 AT1G69980 AT1G71800AT1G75750 AT1G76180 AT1G76620 AT2G02060AT2G03470 AT2G13800 AT2G15910 AT2G20930AT2G22430 AT2G23560 AT2G31140 AT2G33120AT2G33510 AT2G33820 AT2G34900 AT2G38800AT2G39080 AT2G42160 AT2G44770 AT2G45315AT2G45510…
CTTACT	57	15887	46/145	12322/34292	0.0402	AT1G08830 AT1G10070 AT1G11755 AT1G14510AT1G15800 AT1G23140 AT1G55830 AT1G61780AT1G69450 AT1G71800 AT1G75750 AT1G76180AT1G77350 AT2G02060 AT2G23560 AT2G33120AT2G33510 AT2G42160 AT2G45830 AT2G47485AT3G01150 AT3G05800 AT3G07273 AT3G12650AT3G19150 AT3G45290 AT3G46180 AT3G47590AT4G02550 AT4G10920 AT4G18070 AT4G27900AT4G28830 AT4G32120 AT4G37920 AT5G01610AT5G07470 AT5G14620 AT5G18850 AT5G22080AT5G38360…
CTTTTT	344	87620	124/145	30534/34292	0.0402	AT1G01440 AT1G07770 AT1G08830 AT1G10070AT1G11755 AT1G12310 AT1G14510 AT1G15800AT1G19430 AT1G23140 AT1G28960 AT1G33970AT1G35516 AT1G54830 AT1G55080 AT1G55590AT1G61970 AT1G63260 AT1G64190 AT1G69450AT1G69980 AT1G71800 AT1G75750 AT1G76620AT2G02060 AT2G03470 AT2G20930 AT2G22430AT2G25520 AT2G27200 AT2G28430 AT2G30330AT2G31140 AT2G33120 AT2G33510 AT2G33820AT2G34900 AT2G38800 AT2G39080 AT2G42160AT2G44770…
GTGTAA	93	18024	64/145	13725/34292	0.0402	AT1G01440 AT1G07770 AT1G12310 AT1G15800AT1G23140 AT1G28490 AT1G55080 AT1G55830AT1G63260 AT1G64190 AT1G69980 AT1G71800AT2G03470 AT2G22430 AT2G23560 AT2G27200AT2G30330 AT2G33120 AT2G33820 AT2G38800AT2G39080 AT2G44770 AT2G45830 AT2G46700AT3G15650 AT3G19150 AT3G28910 AT3G32940AT3G45290 AT3G46180 AT3G47590 AT3G50845AT3G56950 AT3G57580 AT4G03340 AT4G13270AT4G24100 AT4G26100 AT4G26210 AT4G28830AT4G29040…
TACGCA	18	5328	15/145	4889/34292	0.0402	AT1G08830 AT1G28490 AT1G55080 AT1G63260AT1G69450 AT1G71800 AT1G75750 AT1G77350AT2G42160 AT2G45510 AT3G15650 AT3G26690AT4G33890 AT5G19430 AT5G59950
TCCGAA	31	10032	29/145	8291/34292	0.0402	AT1G01440 AT1G23140 AT1G35516 AT1G55080AT1G61780 AT1G69450 AT1G71800 AT1G77350AT2G28430 AT2G33510 AT2G45830 AT2G46700AT2G47485 AT3G12650 AT3G25840 AT3G32940AT3G47590 AT3G53840 AT3G56950 AT3G62810AT4G02550 AT4G04960 AT4G13270 AT4G16060AT5G04750 AT5G41860 AT5G49550 AT5G50780AT5G56360
TGCGTA	18	5328	15/145	4889/34292	0.0402	AT1G08830 AT1G28490 AT1G55080 AT1G63260AT1G69450 AT1G71800 AT1G75750 AT1G77350AT2G42160 AT2G45510 AT3G15650 AT3G26690AT4G33890 AT5G19430 AT5G59950
TTACAC	93	18024	64/145	13725/34292	0.0402	AT1G01440 AT1G07770 AT1G12310 AT1G15800AT1G23140 AT1G28490 AT1G55080 AT1G55830AT1G63260 AT1G64190 AT1G69980 AT1G71800AT2G03470 AT2G22430 AT2G23560 AT2G27200AT2G30330 AT2G33120 AT2G33820 AT2G38800AT2G39080 AT2G44770 AT2G45830 AT2G46700AT3G15650 AT3G19150 AT3G28910 AT3G32940AT3G45290 AT3G46180 AT3G47590 AT3G50845AT3G56950 AT3G57580 AT4G03340 AT4G13270AT4G24100 AT4G26100 AT4G26210 AT4G28830AT4G29040…
TTCGGA	31	10032	29/145	8291/34292	0.0402	AT1G01440 AT1G23140 AT1G35516 AT1G55080AT1G61780 AT1G69450 AT1G71800 AT1G77350AT2G28430 AT2G33510 AT2G45830 AT2G46700AT2G47485 AT3G12650 AT3G25840 AT3G32940AT3G47590 AT3G53840 AT3G56950 AT3G62810AT4G02550 AT4G04960 AT4G13270 AT4G16060AT5G04750 AT5G41860 AT5G49550 AT5G50780AT5G56360
AAGAGG	75	18596	52/145	13730/34292	0.0404	AT1G07770 AT1G08830 AT1G10070 AT1G28960AT1G55830 AT1G61970 AT1G64190 AT1G69980AT1G76180 AT2G20930 AT2G25520 AT2G30330AT2G33510 AT2G38800 AT2G42160 AT2G45510AT2G45830 AT2G47485 AT3G01150 AT3G07273AT3G12710 AT3G14130 AT3G18140 AT3G26360AT3G46180 AT3G47590 AT3G53030 AT3G57090AT3G57580 AT3G59090 AT3G62810 AT4G14365AT4G18070 AT4G24100 AT4G26100 AT4G26210AT4G28830 AT4G30560 AT4G36515 AT4G37920AT4G38270…
ACGCAT	36	6739	31/145	6025/34292	0.0404	AT1G08830 AT1G28490 AT1G55080 AT1G63260AT1G76180 AT1G77350 AT2G20930 AT2G22430AT2G28430 AT2G42160 AT3G05800 AT3G14130AT3G15650 AT3G28910 AT3G56950 AT4G18070AT4G26210 AT4G29040 AT4G30560 AT4G32120AT4G36515 AT5G04260 AT5G04750 AT5G07470AT5G16950 AT5G41370 AT5G46850 AT5G57000AT5G58960 AT5G59950 AT5G65520
ACGTAT	37	11841	32/145	9001/34292	0.0404	AT1G01440 AT1G07770 AT1G08830 AT1G19430AT1G28960 AT1G35516 AT1G69450 AT1G75750AT2G13800 AT2G22430 AT2G23560 AT2G27200AT2G33120 AT2G33510 AT2G44770 AT2G47485AT3G01150 AT3G07273 AT3G13360 AT3G45290AT3G50520 AT3G53840 AT3G56950 AT4G04960AT4G13270 AT4G14365 AT4G32240 AT4G36450AT4G40060 AT5G12230 AT5G41860 AT5G52110
ATACGT	37	11841	32/145	9001/34292	0.0404	AT1G01440 AT1G07770 AT1G08830 AT1G19430AT1G28960 AT1G35516 AT1G69450 AT1G75750AT2G13800 AT2G22430 AT2G23560 AT2G27200AT2G33120 AT2G33510 AT2G44770 AT2G47485AT3G01150 AT3G07273 AT3G13360 AT3G45290AT3G50520 AT3G53840 AT3G56950 AT4G04960AT4G13270 AT4G14365 AT4G32240 AT4G36450AT4G40060 AT5G12230 AT5G41860 AT5G52110
ATGCGT	36	6739	31/145	6025/34292	0.0404	AT1G08830 AT1G28490 AT1G55080 AT1G63260AT1G76180 AT1G77350 AT2G20930 AT2G22430AT2G28430 AT2G42160 AT3G05800 AT3G14130AT3G15650 AT3G28910 AT3G56950 AT4G18070AT4G26210 AT4G29040 AT4G30560 AT4G32120AT4G36515 AT5G04260 AT5G04750 AT5G07470AT5G16950 AT5G41370 AT5G46850 AT5G57000AT5G58960 AT5G59950 AT5G65520
CATGAC	60	12079	47/145	9741/34292	0.0404	AT1G12310 AT1G15800 AT1G19430 AT1G28490AT1G28960 AT1G54830 AT1G55080 AT1G55830AT1G63260 AT2G03470 AT2G28430 AT2G30330AT2G45315 AT2G47485 AT3G05800 AT3G07273AT3G11810 AT3G12650 AT3G13360 AT3G14130AT3G25840 AT3G26690 AT3G28910 AT3G53840AT3G56950 AT3G57320 AT3G62810 AT4G03340AT4G16060 AT4G24100 AT4G27900 AT4G28830AT4G29040 AT4G33890 AT4G37920 AT4G38545AT4G40065 AT5G04260 AT5G07470 AT5G08535AT5G16000…
CCTCTT	75	18596	52/145	13730/34292	0.0404	AT1G07770 AT1G08830 AT1G10070 AT1G28960AT1G55830 AT1G61970 AT1G64190 AT1G69980AT1G76180 AT2G20930 AT2G25520 AT2G30330AT2G33510 AT2G38800 AT2G42160 AT2G45510AT2G45830 AT2G47485 AT3G01150 AT3G07273AT3G12710 AT3G14130 AT3G18140 AT3G26360AT3G46180 AT3G47590 AT3G53030 AT3G57090AT3G57580 AT3G59090 AT3G62810 AT4G14365AT4G18070 AT4G24100 AT4G26100 AT4G26210AT4G28830 AT4G30560 AT4G36515 AT4G37920AT4G38270…
CTGACA	29	8159	24/145	7084/34292	0.0404	AT1G14510 AT1G61970 AT1G71800 AT2G33510AT2G42160 AT3G14130 AT3G18140 AT3G25840AT3G46180 AT3G57580 AT4G03340 AT4G09630AT4G16060 AT4G18070 AT4G27900 AT4G29040AT4G31430 AT4G32240 AT4G38545 AT4G40065AT5G18800 AT5G50780 AT5G63905 AT5G65520
GTCATG	60	12079	47/145	9741/34292	0.0404	AT1G12310 AT1G15800 AT1G19430 AT1G28490AT1G28960 AT1G54830 AT1G55080 AT1G55830AT1G63260 AT2G03470 AT2G28430 AT2G30330AT2G45315 AT2G47485 AT3G05800 AT3G07273AT3G11810 AT3G12650 AT3G13360 AT3G14130AT3G25840 AT3G26690 AT3G28910 AT3G53840AT3G56950 AT3G57320 AT3G62810 AT4G03340AT4G16060 AT4G24100 AT4G27900 AT4G28830AT4G29040 AT4G33890 AT4G37920 AT4G38545AT4G40065 AT5G04260 AT5G07470 AT5G08535AT5G16000…
TGTCAG	29	8159	24/145	7084/34292	0.0404	AT1G14510 AT1G61970 AT1G71800 AT2G33510AT2G42160 AT3G14130 AT3G18140 AT3G25840AT3G46180 AT3G57580 AT4G03340 AT4G09630AT4G16060 AT4G18070 AT4G27900 AT4G29040AT4G31430 AT4G32240 AT4G38545 AT4G40065AT5G18800 AT5G50780 AT5G63905 AT5G65520
AACACG	33	10203	30/145	8521/34292	0.0405	AT1G10070 AT1G28960 AT1G33970 AT1G55080AT1G55590 AT1G55830 AT2G02060 AT2G13800AT2G15910 AT2G33510 AT2G38800 AT3G12710AT3G14130 AT3G18140 AT3G47590 AT3G57580AT4G01335 AT4G04960 AT4G13270 AT4G27900AT4G30560 AT4G31430 AT4G32120 AT4G32240AT4G38270 AT5G07470 AT5G12230 AT5G15880AT5G18800 AT5G39450
CATATC	81	21177	59/145	15377/34292	0.0405	AT1G01440 AT1G14510 AT1G23140 AT1G28960AT1G61780 AT1G61970 AT1G63260 AT1G64190AT1G75750 AT1G77350 AT2G03470 AT2G15910AT2G27200 AT2G28430 AT2G34900 AT2G38800AT2G39080 AT2G42160 AT2G45315 AT2G45510AT2G47485 AT3G01150 AT3G05800 AT3G11810AT3G13360 AT3G19150 AT3G25840 AT3G28910AT3G45290 AT3G50520 AT3G53030 AT3G56950AT3G57320 AT4G01335 AT4G03340 AT4G13270AT4G18070 AT4G26210 AT4G29040 AT4G30560AT4G31430…
CGTGTT	33	10203	30/145	8521/34292	0.0405	AT1G10070 AT1G28960 AT1G33970 AT1G55080AT1G55590 AT1G55830 AT2G02060 AT2G13800AT2G15910 AT2G33510 AT2G38800 AT3G12710AT3G14130 AT3G18140 AT3G47590 AT3G57580AT4G01335 AT4G04960 AT4G13270 AT4G27900AT4G30560 AT4G31430 AT4G32120 AT4G32240AT4G38270 AT5G07470 AT5G12230 AT5G15880AT5G18800 AT5G39450
CTAGCA	22	7398	21/145	6357/34292	0.0405	AT1G12310 AT2G03470 AT2G15910 AT2G45315AT3G12710 AT3G18140 AT3G26360 AT3G50845AT3G57580 AT3G59090 AT4G28830 AT4G30270AT4G32120 AT4G32240 AT4G36450 AT4G37830AT4G39550 AT4G40065 AT5G15880 AT5G16000AT5G57000
CTTTCA	131	29436	88/145	19388/34292	0.0405	AT1G07770 AT1G10070 AT1G19430 AT1G28490AT1G28960 AT1G33970 AT1G35516 AT1G54830AT1G55080 AT1G55590 AT1G55830 AT1G61780AT1G61970 AT1G63260 AT1G69450 AT1G75750AT1G76180 AT2G03470 AT2G13800 AT2G20930AT2G25520 AT2G27200 AT2G30330 AT2G33510AT2G33820 AT2G38800 AT2G39080 AT2G44770AT2G45315 AT2G45830 AT2G46700 AT3G01150AT3G07273 AT3G11810 AT3G12650 AT3G12710AT3G14130 AT3G15650 AT3G18140 AT3G19150AT3G25840…
GATATG	81	21177	59/145	15377/34292	0.0405	AT1G01440 AT1G14510 AT1G23140 AT1G28960AT1G61780 AT1G61970 AT1G63260 AT1G64190AT1G75750 AT1G77350 AT2G03470 AT2G15910AT2G27200 AT2G28430 AT2G34900 AT2G38800AT2G39080 AT2G42160 AT2G45315 AT2G45510AT2G47485 AT3G01150 AT3G05800 AT3G11810AT3G13360 AT3G19150 AT3G25840 AT3G28910AT3G45290 AT3G50520 AT3G53030 AT3G56950AT3G57320 AT4G01335 AT4G03340 AT4G13270AT4G18070 AT4G26210 AT4G29040 AT4G30560AT4G31430…
TGAAAG	131	29436	88/145	19388/34292	0.0405	AT1G07770 AT1G10070 AT1G19430 AT1G28490AT1G28960 AT1G33970 AT1G35516 AT1G54830AT1G55080 AT1G55590 AT1G55830 AT1G61780AT1G61970 AT1G63260 AT1G69450 AT1G75750AT1G76180 AT2G03470 AT2G13800 AT2G20930AT2G25520 AT2G27200 AT2G30330 AT2G33510AT2G33820 AT2G38800 AT2G39080 AT2G44770AT2G45315 AT2G45830 AT2G46700 AT3G01150AT3G07273 AT3G11810 AT3G12650 AT3G12710AT3G14130 AT3G15650 AT3G18140 AT3G19150AT3G25840…
TGCTAG	22	7398	21/145	6357/34292	0.0405	AT1G12310 AT2G03470 AT2G15910 AT2G45315AT3G12710 AT3G18140 AT3G26360 AT3G50845AT3G57580 AT3G59090 AT4G28830 AT4G30270AT4G32120 AT4G32240 AT4G36450 AT4G37830AT4G39550 AT4G40065 AT5G15880 AT5G16000AT5G57000
AGCAAC	62	14349	54/145	11387/34292	0.0406	AT1G11755 AT1G12310 AT1G15800 AT1G55080AT1G61780 AT1G63260 AT1G69980 AT1G77350AT2G03470 AT2G15910 AT2G22430 AT2G23560AT2G33120 AT2G33820 AT2G34900 AT2G39080AT3G11810 AT3G12710 AT3G14130 AT3G15650AT3G18140 AT3G19150 AT3G25840 AT3G32940AT3G53030 AT3G53840 AT3G57090 AT3G57320AT3G57580 AT3G59090 AT3G62810 AT4G01335AT4G02550 AT4G14130 AT4G14365 AT4G16060AT4G18070 AT4G26100 AT4G27900 AT4G30560AT4G31430…
GTTGCT	62	14349	54/145	11387/34292	0.0406	AT1G11755 AT1G12310 AT1G15800 AT1G55080AT1G61780 AT1G63260 AT1G69980 AT1G77350AT2G03470 AT2G15910 AT2G22430 AT2G23560AT2G33120 AT2G33820 AT2G34900 AT2G39080AT3G11810 AT3G12710 AT3G14130 AT3G15650AT3G18140 AT3G19150 AT3G25840 AT3G32940AT3G53030 AT3G53840 AT3G57090 AT3G57320AT3G57580 AT3G59090 AT3G62810 AT4G01335AT4G02550 AT4G14130 AT4G14365 AT4G16060AT4G18070 AT4G26100 AT4G27900 AT4G30560AT4G31430…
AAAACC	174	42963	106/145	23639/34292	0.0407	AT1G07770 AT1G11755 AT1G12310 AT1G14510AT1G15800 AT1G19430 AT1G23140 AT1G28960AT1G33970 AT1G35516 AT1G54830 AT1G55080AT1G55590 AT1G55830 AT1G61970 AT1G63260AT1G64190 AT1G69450 AT1G69980 AT1G71800AT1G75750 AT1G77350 AT2G02060 AT2G13800AT2G20930 AT2G22430 AT2G23560 AT2G25520AT2G31140 AT2G33120 AT2G33510 AT2G33820AT2G39080 AT2G42160 AT2G44770 AT2G45315AT2G45510 AT2G45830 AT2G47485 AT3G01150AT3G05800…
AATGAG	96	23122	64/145	16547/34292	0.0407	AT1G10070 AT1G11755 AT1G12310 AT1G14510AT1G19430 AT1G54830 AT1G55590 AT1G61970AT1G63260 AT1G64190 AT1G69450 AT1G69980AT1G71800 AT2G02060 AT2G13800 AT2G15910AT2G20930 AT2G22430 AT2G33510 AT2G33820AT2G34900 AT2G39080 AT2G42160 AT2G44770AT2G45315 AT3G05800 AT3G07273 AT3G14130AT3G15650 AT3G18140 AT3G25840 AT3G26360AT3G26690 AT3G45290 AT3G47590 AT3G53030AT3G57090 AT3G57320 AT3G57580 AT3G59090AT3G62810…
CTCATT	96	23122	64/145	16547/34292	0.0407	AT1G10070 AT1G11755 AT1G12310 AT1G14510AT1G19430 AT1G54830 AT1G55590 AT1G61970AT1G63260 AT1G64190 AT1G69450 AT1G69980AT1G71800 AT2G02060 AT2G13800 AT2G15910AT2G20930 AT2G22430 AT2G33510 AT2G33820AT2G34900 AT2G39080 AT2G42160 AT2G44770AT2G45315 AT3G05800 AT3G07273 AT3G14130AT3G15650 AT3G18140 AT3G25840 AT3G26360AT3G26690 AT3G45290 AT3G47590 AT3G53030AT3G57090 AT3G57320 AT3G57580 AT3G59090AT3G62810…
GCTACC	11	3909	10/145	3621/34292	0.0407	AT1G54830 AT1G76620 AT1G77350 AT2G02060AT2G44770 AT3G11810 AT3G26360 AT3G62810AT4G38270 AT5G56360
GGTAGC	11	3909	10/145	3621/34292	0.0407	AT1G54830 AT1G76620 AT1G77350 AT2G02060AT2G44770 AT3G11810 AT3G26360 AT3G62810AT4G38270 AT5G56360
GGTTTT	174	42963	106/145	23639/34292	0.0407	AT1G07770 AT1G11755 AT1G12310 AT1G14510AT1G15800 AT1G19430 AT1G23140 AT1G28960AT1G33970 AT1G35516 AT1G54830 AT1G55080AT1G55590 AT1G55830 AT1G61970 AT1G63260AT1G64190 AT1G69450 AT1G69980 AT1G71800AT1G75750 AT1G77350 AT2G02060 AT2G13800AT2G20930 AT2G22430 AT2G23560 AT2G25520AT2G31140 AT2G33120 AT2G33510 AT2G33820AT2G39080 AT2G42160 AT2G44770 AT2G45315AT2G45510 AT2G45830 AT2G47485 AT3G01150AT3G05800…
AAGACG	63	11705	46/145	9517/34292	0.0408	AT1G08830 AT1G10070 AT1G15800 AT1G28490AT1G35516 AT1G55590 AT1G55830 AT1G61780AT1G61970 AT1G63260 AT1G64190 AT1G69980AT1G76180 AT1G77350 AT2G02060 AT2G15910AT2G20930 AT2G23560 AT2G28430 AT2G42160AT3G07273 AT3G11810 AT3G32940 AT3G46180AT3G50845 AT3G53030 AT3G57320 AT3G57580AT3G59090 AT4G02550 AT4G13270 AT4G16060AT4G24100 AT4G26100 AT4G30560 AT4G32120AT4G33890 AT4G36450 AT4G38270 AT5G08535AT5G14620…
CGCTCA	25	3324	18/145	3107/34292	0.0408	AT1G28960 AT1G54830 AT1G61780 AT2G15910AT3G05800 AT3G46180 AT3G50845 AT3G57090AT3G62810 AT4G10920 AT4G36450 AT4G38270AT5G04750 AT5G16950 AT5G38360 AT5G41240AT5G46850 AT5G58960
CGTCTT	63	11705	46/145	9517/34292	0.0408	AT1G08830 AT1G10070 AT1G15800 AT1G28490AT1G35516 AT1G55590 AT1G55830 AT1G61780AT1G61970 AT1G63260 AT1G64190 AT1G69980AT1G76180 AT1G77350 AT2G02060 AT2G15910AT2G20930 AT2G23560 AT2G28430 AT2G42160AT3G07273 AT3G11810 AT3G32940 AT3G46180AT3G50845 AT3G53030 AT3G57320 AT3G57580AT3G59090 AT4G02550 AT4G13270 AT4G16060AT4G24100 AT4G26100 AT4G30560 AT4G32120AT4G33890 AT4G36450 AT4G38270 AT5G08535AT5G14620…
TGAGCG	25	3324	18/145	3107/34292	0.0408	AT1G28960 AT1G54830 AT1G61780 AT2G15910AT3G05800 AT3G46180 AT3G50845 AT3G57090AT3G62810 AT4G10920 AT4G36450 AT4G38270AT5G04750 AT5G16950 AT5G38360 AT5G41240AT5G46850 AT5G58960
ATTGCC	44	8830	38/145	7657/34292	0.041	AT1G08830 AT1G15800 AT1G54830 AT1G55080AT1G63260 AT1G69450 AT1G71800 AT1G76620AT2G03470 AT2G22430 AT2G28430 AT2G30330AT2G33510 AT2G34900 AT2G44770 AT3G05800AT3G12650 AT3G12710 AT3G15650 AT3G32940AT3G50845 AT3G57320 AT3G59090 AT4G02550AT4G26100 AT4G26210 AT4G28830 AT4G30270AT4G31430 AT4G33890 AT4G38270 AT4G38545AT4G39550 AT5G07470 AT5G14620 AT5G16950AT5G63905 AT5G65520
GGCAAT	44	8830	38/145	7657/34292	0.041	AT1G08830 AT1G15800 AT1G54830 AT1G55080AT1G63260 AT1G69450 AT1G71800 AT1G76620AT2G03470 AT2G22430 AT2G28430 AT2G30330AT2G33510 AT2G34900 AT2G44770 AT3G05800AT3G12650 AT3G12710 AT3G15650 AT3G32940AT3G50845 AT3G57320 AT3G59090 AT4G02550AT4G26100 AT4G26210 AT4G28830 AT4G30270AT4G31430 AT4G33890 AT4G38270 AT4G38545AT4G39550 AT5G07470 AT5G14620 AT5G16950AT5G63905 AT5G65520
TAGATA	127	29655	74/145	18890/34292	0.041	AT1G01440 AT1G08830 AT1G12310 AT1G15800AT1G19430 AT1G23140 AT1G54830 AT1G55080AT1G55590 AT1G55830 AT1G64190 AT1G75750AT1G76180 AT2G03470 AT2G13800 AT2G20930AT2G22430 AT2G23560 AT2G25520 AT2G27200AT2G31140 AT2G33120 AT2G33510 AT2G33820AT2G34900 AT2G42160 AT2G45510 AT3G05800AT3G07273 AT3G11810 AT3G13360 AT3G18140AT3G25840 AT3G26360 AT3G28910 AT3G32940AT3G50520 AT3G50845 AT3G53030 AT3G57090AT3G57320…
TATCTA	127	29655	74/145	18890/34292	0.041	AT1G01440 AT1G08830 AT1G12310 AT1G15800AT1G19430 AT1G23140 AT1G54830 AT1G55080AT1G55590 AT1G55830 AT1G64190 AT1G75750AT1G76180 AT2G03470 AT2G13800 AT2G20930AT2G22430 AT2G23560 AT2G25520 AT2G27200AT2G31140 AT2G33120 AT2G33510 AT2G33820AT2G34900 AT2G42160 AT2G45510 AT3G05800AT3G07273 AT3G11810 AT3G13360 AT3G18140AT3G25840 AT3G26360 AT3G28910 AT3G32940AT3G50520 AT3G50845 AT3G53030 AT3G57090AT3G57320…
TGATCA	100	27770	41/145	11119/34292	0.041	AT1G07770 AT1G08830 AT1G10070 AT1G11755AT1G23140 AT1G28960 AT1G55590 AT1G61970AT1G69980 AT1G71800 AT1G75750 AT2G03470AT2G13800 AT2G20930 AT2G30330 AT2G33510AT2G42160 AT2G45315 AT2G47485 AT3G01150AT3G19150 AT3G25840 AT3G47590 AT3G53840AT4G09630 AT4G14130 AT4G14365 AT4G16060AT4G24100 AT4G26210 AT4G40060 AT5G04750AT5G07470 AT5G16950 AT5G39450 AT5G46850AT5G52110 AT5G57000 AT5G58960 AT5G59950AT5G63905
CATTAA	153	35429	95/145	21055/34292	0.0411	AT1G07770 AT1G08830 AT1G12310 AT1G14510AT1G15800 AT1G19430 AT1G23140 AT1G28490AT1G33970 AT1G35516 AT1G54830 AT1G55590AT1G55830 AT1G61970 AT1G69450 AT1G69980AT1G75750 AT1G76180 AT1G76620 AT1G77350AT2G03470 AT2G13800 AT2G15910 AT2G22430AT2G23560 AT2G25520 AT2G28430 AT2G30330AT2G31140 AT2G33510 AT2G33820 AT2G34900AT2G38800 AT2G39080 AT2G42160 AT2G44770AT2G45315 AT2G45830 AT2G47485 AT3G01150AT3G05800…
GCTGTA	29	6048	28/145	5352/34292	0.0411	AT1G01440 AT1G14510 AT1G15800 AT2G23560AT2G30330 AT2G39080 AT2G44770 AT2G46700AT2G47485 AT3G07273 AT3G14130 AT3G28910AT3G57090 AT3G59090 AT4G30270 AT4G30560AT4G32240 AT4G33890 AT4G36515 AT4G37920AT4G38270 AT4G39550 AT5G12230 AT5G18800AT5G41860 AT5G50780 AT5G57000 AT5G63905
TACAGC	29	6048	28/145	5352/34292	0.0411	AT1G01440 AT1G14510 AT1G15800 AT2G23560AT2G30330 AT2G39080 AT2G44770 AT2G46700AT2G47485 AT3G07273 AT3G14130 AT3G28910AT3G57090 AT3G59090 AT4G30270 AT4G30560AT4G32240 AT4G33890 AT4G36515 AT4G37920AT4G38270 AT4G39550 AT5G12230 AT5G18800AT5G41860 AT5G50780 AT5G57000 AT5G63905
TTAATG	153	35429	95/145	21055/34292	0.0411	AT1G07770 AT1G08830 AT1G12310 AT1G14510AT1G15800 AT1G19430 AT1G23140 AT1G28490AT1G33970 AT1G35516 AT1G54830 AT1G55590AT1G55830 AT1G61970 AT1G69450 AT1G69980AT1G75750 AT1G76180 AT1G76620 AT1G77350AT2G03470 AT2G13800 AT2G15910 AT2G22430AT2G23560 AT2G25520 AT2G28430 AT2G30330AT2G31140 AT2G33510 AT2G33820 AT2G34900AT2G38800 AT2G39080 AT2G42160 AT2G44770AT2G45315 AT2G45830 AT2G47485 AT3G01150AT3G05800…
AACATC	114	24366	78/145	17062/34292	0.0413	AT1G01440 AT1G07770 AT1G14510 AT1G28490AT1G28960 AT1G33970 AT1G35516 AT1G54830AT1G55080 AT1G55590 AT1G55830 AT1G61780AT1G64190 AT1G69980 AT1G71800 AT1G76620AT2G02060 AT2G13800 AT2G15910 AT2G22430AT2G23560 AT2G27200 AT2G30330 AT2G33120AT2G33510 AT2G34900 AT2G39080 AT2G42160AT2G45510 AT2G45830 AT3G05800 AT3G07273AT3G11810 AT3G12650 AT3G14130 AT3G19150AT3G25840 AT3G26360 AT3G26690 AT3G28910AT3G32940…
ATCCTG	20	6982	20/145	6096/34292	0.0413	AT1G08830 AT1G28490 AT1G69980 AT1G75750AT1G77350 AT2G33120 AT2G45315 AT3G11810AT3G12710 AT3G26360 AT3G45290 AT3G57580AT4G01335 AT4G30560 AT4G32120 AT5G01610AT5G14620 AT5G15880 AT5G49550 AT5G63905
CAGGAT	20	6982	20/145	6096/34292	0.0413	AT1G08830 AT1G28490 AT1G69980 AT1G75750AT1G77350 AT2G33120 AT2G45315 AT3G11810AT3G12710 AT3G26360 AT3G45290 AT3G57580AT4G01335 AT4G30560 AT4G32120 AT5G01610AT5G14620 AT5G15880 AT5G49550 AT5G63905
GATGTT	114	24366	78/145	17062/34292	0.0413	AT1G01440 AT1G07770 AT1G14510 AT1G28490AT1G28960 AT1G33970 AT1G35516 AT1G54830AT1G55080 AT1G55590 AT1G55830 AT1G61780AT1G64190 AT1G69980 AT1G71800 AT1G76620AT2G02060 AT2G13800 AT2G15910 AT2G22430AT2G23560 AT2G27200 AT2G30330 AT2G33120AT2G33510 AT2G34900 AT2G39080 AT2G42160AT2G45510 AT2G45830 AT3G05800 AT3G07273AT3G11810 AT3G12650 AT3G14130 AT3G19150AT3G25840 AT3G26360 AT3G26690 AT3G28910AT3G32940…
ATACAT	179	40032	99/145	22008/34292	0.0414	AT1G01440 AT1G07770 AT1G08830 AT1G12310AT1G14510 AT1G15800 AT1G19430 AT1G23140AT1G33970 AT1G35516 AT1G54830 AT1G55830AT1G63260 AT1G64190 AT1G69450 AT1G69980AT1G75750 AT1G77350 AT2G02060 AT2G03470AT2G13800 AT2G15910 AT2G23560 AT2G25520AT2G27200 AT2G28430 AT2G30330 AT2G31140AT2G33820 AT2G34900 AT2G38800 AT2G39080AT2G44770 AT2G45315 AT2G45510 AT2G45830AT3G01150 AT3G05800 AT3G07273 AT3G12710AT3G13360…
ATGTAT	179	40032	99/145	22008/34292	0.0414	AT1G01440 AT1G07770 AT1G08830 AT1G12310AT1G14510 AT1G15800 AT1G19430 AT1G23140AT1G33970 AT1G35516 AT1G54830 AT1G55830AT1G63260 AT1G64190 AT1G69450 AT1G69980AT1G75750 AT1G77350 AT2G02060 AT2G03470AT2G13800 AT2G15910 AT2G23560 AT2G25520AT2G27200 AT2G28430 AT2G30330 AT2G31140AT2G33820 AT2G34900 AT2G38800 AT2G39080AT2G44770 AT2G45315 AT2G45510 AT2G45830AT3G01150 AT3G05800 AT3G07273 AT3G12710AT3G13360…
ATTGGA	101	26144	70/145	17935/34292	0.0414	AT1G07770 AT1G08830 AT1G11755 AT1G12310AT1G15800 AT1G19430 AT1G23140 AT1G28490AT1G28960 AT1G35516 AT1G55080 AT1G55590AT1G61970 AT1G63260 AT1G69450 AT1G71800AT1G76180 AT1G76620 AT1G77350 AT2G15910AT2G20930 AT2G22430 AT2G28430 AT2G30330AT2G31140 AT2G33120 AT2G33510 AT2G34900AT2G38800 AT2G45830 AT2G46700 AT2G47485AT3G01150 AT3G05800 AT3G07273 AT3G11810AT3G12650 AT3G12710 AT3G25840 AT3G26690AT3G32940…
TCCAAT	101	26144	70/145	17935/34292	0.0414	AT1G07770 AT1G08830 AT1G11755 AT1G12310AT1G15800 AT1G19430 AT1G23140 AT1G28490AT1G28960 AT1G35516 AT1G55080 AT1G55590AT1G61970 AT1G63260 AT1G69450 AT1G71800AT1G76180 AT1G76620 AT1G77350 AT2G15910AT2G20930 AT2G22430 AT2G28430 AT2G30330AT2G31140 AT2G33120 AT2G33510 AT2G34900AT2G38800 AT2G45830 AT2G46700 AT2G47485AT3G01150 AT3G05800 AT3G07273 AT3G11810AT3G12650 AT3G12710 AT3G25840 AT3G26690AT3G32940…
ACAATA	173	38347	100/145	22251/34292	0.0417	AT1G01440 AT1G08830 AT1G10070 AT1G12310AT1G14510 AT1G19430 AT1G23140 AT1G28490AT1G28960 AT1G33970 AT1G54830 AT1G55080AT1G55590 AT1G55830 AT1G61970 AT1G63260AT1G64190 AT1G69450 AT1G69980 AT1G75750AT1G76180 AT1G76620 AT1G77350 AT2G02060AT2G03470 AT2G13800 AT2G20930 AT2G22430AT2G23560 AT2G25520 AT2G30330 AT2G31140AT2G33120 AT2G33510 AT2G33820 AT2G34900AT2G38800 AT2G39080 AT2G42160 AT2G44770AT2G45315…
ATTCTC	121	28490	74/145	18866/34292	0.0417	AT1G08830 AT1G11755 AT1G12310 AT1G19430AT1G23140 AT1G35516 AT1G54830 AT1G55830AT1G61970 AT1G63260 AT1G69980 AT1G71800AT1G75750 AT1G76620 AT2G02060 AT2G15910AT2G20930 AT2G22430 AT2G23560 AT2G27200AT2G28430 AT2G33510 AT2G34900 AT2G39080AT2G45315 AT2G45510 AT2G46700 AT2G47485AT3G01150 AT3G07273 AT3G12710 AT3G14130AT3G19150 AT3G26360 AT3G28910 AT3G32940AT3G45290 AT3G50845 AT3G53030 AT3G56950AT3G57580…
CATTGC	58	12744	49/145	10248/34292	0.0417	AT1G07770 AT1G10070 AT1G15800 AT1G19430AT1G54830 AT1G55590 AT1G71800 AT1G76620AT2G02060 AT2G03470 AT2G15910 AT2G22430AT2G27200 AT2G30330 AT2G33510 AT2G33820AT2G34900 AT3G05800 AT3G12710 AT3G26360AT3G47590 AT3G50845 AT3G53030 AT3G56950AT3G57320 AT3G59090 AT4G01335 AT4G16060AT4G26100 AT4G28830 AT4G29040 AT4G31430AT4G31670 AT4G32120 AT4G33890 AT4G36450AT4G40065 AT5G04750 AT5G07470 AT5G14620AT5G15880…
GAGAAT	121	28490	74/145	18866/34292	0.0417	AT1G08830 AT1G11755 AT1G12310 AT1G19430AT1G23140 AT1G35516 AT1G54830 AT1G55830AT1G61970 AT1G63260 AT1G69980 AT1G71800AT1G75750 AT1G76620 AT2G02060 AT2G15910AT2G20930 AT2G22430 AT2G23560 AT2G27200AT2G28430 AT2G33510 AT2G34900 AT2G39080AT2G45315 AT2G45510 AT2G46700 AT2G47485AT3G01150 AT3G07273 AT3G12710 AT3G14130AT3G19150 AT3G26360 AT3G28910 AT3G32940AT3G45290 AT3G50845 AT3G53030 AT3G56950AT3G57580…
GCAATG	58	12744	49/145	10248/34292	0.0417	AT1G07770 AT1G10070 AT1G15800 AT1G19430AT1G54830 AT1G55590 AT1G71800 AT1G76620AT2G02060 AT2G03470 AT2G15910 AT2G22430AT2G27200 AT2G30330 AT2G33510 AT2G33820AT2G34900 AT3G05800 AT3G12710 AT3G26360AT3G47590 AT3G50845 AT3G53030 AT3G56950AT3G57320 AT3G59090 AT4G01335 AT4G16060AT4G26100 AT4G28830 AT4G29040 AT4G31430AT4G31670 AT4G32120 AT4G33890 AT4G36450AT4G40065 AT5G04750 AT5G07470 AT5G14620AT5G15880…
TATTGT	173	38347	100/145	22251/34292	0.0417	AT1G01440 AT1G08830 AT1G10070 AT1G12310AT1G14510 AT1G19430 AT1G23140 AT1G28490AT1G28960 AT1G33970 AT1G54830 AT1G55080AT1G55590 AT1G55830 AT1G61970 AT1G63260AT1G64190 AT1G69450 AT1G69980 AT1G75750AT1G76180 AT1G76620 AT1G77350 AT2G02060AT2G03470 AT2G13800 AT2G20930 AT2G22430AT2G23560 AT2G25520 AT2G30330 AT2G31140AT2G33120 AT2G33510 AT2G33820 AT2G34900AT2G38800 AT2G39080 AT2G42160 AT2G44770AT2G45315…
CTGTTA	56	13994	41/145	11090/34292	0.0419	AT1G08830 AT1G11755 AT1G15800 AT1G19430AT1G28490 AT1G28960 AT1G55080 AT1G64190AT1G69980 AT1G76180 AT2G13800 AT2G15910AT2G30330 AT2G33510 AT2G38800 AT2G39080AT2G46700 AT2G47485 AT3G12710 AT3G18140AT3G19150 AT3G25840 AT3G46180 AT3G57090AT3G57320 AT3G62810 AT4G02550 AT4G18070AT4G24100 AT4G27900 AT4G30560 AT4G32120AT4G33890 AT4G36515 AT4G39550 AT5G04750AT5G08535 AT5G22080 AT5G38360 AT5G49550AT5G59950
TAACAG	56	13994	41/145	11090/34292	0.0419	AT1G08830 AT1G11755 AT1G15800 AT1G19430AT1G28490 AT1G28960 AT1G55080 AT1G64190AT1G69980 AT1G76180 AT2G13800 AT2G15910AT2G30330 AT2G33510 AT2G38800 AT2G39080AT2G46700 AT2G47485 AT3G12710 AT3G18140AT3G19150 AT3G25840 AT3G46180 AT3G57090AT3G57320 AT3G62810 AT4G02550 AT4G18070AT4G24100 AT4G27900 AT4G30560 AT4G32120AT4G33890 AT4G36515 AT4G39550 AT5G04750AT5G08535 AT5G22080 AT5G38360 AT5G49550AT5G59950
AAGAAG	284	61710	114/145	25572/34292	0.042	AT1G01440 AT1G08830 AT1G11755 AT1G14510AT1G19430 AT1G23140 AT1G28490 AT1G33970AT1G35516 AT1G54830 AT1G55080 AT1G55590AT1G55830 AT1G61780 AT1G61970 AT1G63260AT1G64190 AT1G69450 AT1G69980 AT1G71800AT1G75750 AT1G76180 AT1G76620 AT1G77350AT2G02060 AT2G03470 AT2G15910 AT2G20930AT2G22430 AT2G23560 AT2G28430 AT2G30330AT2G33120 AT2G33510 AT2G33820 AT2G34900AT2G38800 AT2G39080 AT2G45315 AT2G45510AT2G45830…
CATGCA	57	16435	41/145	11086/34292	0.042	AT1G08830 AT1G23140 AT1G28490 AT1G28960AT1G33970 AT1G55830 AT1G69450 AT1G71800AT1G76620 AT2G23560 AT2G28430 AT2G33120AT2G34900 AT2G42160 AT2G44770 AT3G05800AT3G07273 AT3G15650 AT3G19150 AT3G28910AT3G53030 AT3G53840 AT3G57320 AT3G59090AT4G01335 AT4G30270 AT4G32120 AT4G33890AT4G38545 AT5G08535 AT5G14620 AT5G16000AT5G18850 AT5G19430 AT5G39450 AT5G41370AT5G56360 AT5G58960 AT5G59950 AT5G63905AT5G65520
CTTCTT	284	61710	114/145	25572/34292	0.042	AT1G01440 AT1G08830 AT1G11755 AT1G14510AT1G19430 AT1G23140 AT1G28490 AT1G33970AT1G35516 AT1G54830 AT1G55080 AT1G55590AT1G55830 AT1G61780 AT1G61970 AT1G63260AT1G64190 AT1G69450 AT1G69980 AT1G71800AT1G75750 AT1G76180 AT1G76620 AT1G77350AT2G02060 AT2G03470 AT2G15910 AT2G20930AT2G22430 AT2G23560 AT2G28430 AT2G30330AT2G33120 AT2G33510 AT2G33820 AT2G34900AT2G38800 AT2G39080 AT2G45315 AT2G45510AT2G45830…
GCCCAC	24	4482	22/145	4012/34292	0.042	AT1G54830 AT1G64190 AT2G28430 AT2G31140AT3G01150 AT3G14130 AT3G15650 AT3G26360AT3G28910 AT3G53030 AT4G01335 AT4G16060AT4G30560 AT4G37830 AT4G38270 AT5G01610AT5G08535 AT5G12230 AT5G16000 AT5G16950AT5G41370 AT5G46850
GTGGGC	24	4482	22/145	4012/34292	0.042	AT1G54830 AT1G64190 AT2G28430 AT2G31140AT3G01150 AT3G14130 AT3G15650 AT3G26360AT3G28910 AT3G53030 AT4G01335 AT4G16060AT4G30560 AT4G37830 AT4G38270 AT5G01610AT5G08535 AT5G12230 AT5G16000 AT5G16950AT5G41370 AT5G46850
GTTTCA	147	32887	94/145	20851/34292	0.042	AT1G07770 AT1G10070 AT1G11755 AT1G15800AT1G19430 AT1G23140 AT1G28490 AT1G33970AT1G54830 AT1G55080 AT1G55590 AT1G55830AT1G61970 AT1G63260 AT1G64190 AT1G69980AT1G77350 AT2G03470 AT2G15910 AT2G25520AT2G28430 AT2G30330 AT2G31140 AT2G33120AT2G33510 AT2G33820 AT2G38800 AT2G39080AT2G42160 AT2G45315 AT2G45510 AT2G47485AT3G01150 AT3G05800 AT3G12710 AT3G15650AT3G25840 AT3G26360 AT3G26690 AT3G32940AT3G46180…
TGAAAC	147	32887	94/145	20851/34292	0.042	AT1G07770 AT1G10070 AT1G11755 AT1G15800AT1G19430 AT1G23140 AT1G28490 AT1G33970AT1G54830 AT1G55080 AT1G55590 AT1G55830AT1G61970 AT1G63260 AT1G64190 AT1G69980AT1G77350 AT2G03470 AT2G15910 AT2G25520AT2G28430 AT2G30330 AT2G31140 AT2G33120AT2G33510 AT2G33820 AT2G38800 AT2G39080AT2G42160 AT2G45315 AT2G45510 AT2G47485AT3G01150 AT3G05800 AT3G12710 AT3G15650AT3G25840 AT3G26360 AT3G26690 AT3G32940AT3G46180…
TGCATG	57	16435	41/145	11086/34292	0.042	AT1G08830 AT1G23140 AT1G28490 AT1G28960AT1G33970 AT1G55830 AT1G69450 AT1G71800AT1G76620 AT2G23560 AT2G28430 AT2G33120AT2G34900 AT2G42160 AT2G44770 AT3G05800AT3G07273 AT3G15650 AT3G19150 AT3G28910AT3G53030 AT3G53840 AT3G57320 AT3G59090AT4G01335 AT4G30270 AT4G32120 AT4G33890AT4G38545 AT5G08535 AT5G14620 AT5G16000AT5G18850 AT5G19430 AT5G39450 AT5G41370AT5G56360 AT5G58960 AT5G59950 AT5G63905AT5G65520
AGGCGC	12	1771	11/145	1636/34292	0.0421	AT1G71800 AT2G20930 AT2G33510 AT3G19150AT3G62810 AT4G03340 AT4G13270 AT4G31430AT4G38270 AT5G08535 AT5G63905
GCGCCT	12	1771	11/145	1636/34292	0.0421	AT1G71800 AT2G20930 AT2G33510 AT3G19150AT3G62810 AT4G03340 AT4G13270 AT4G31430AT4G38270 AT5G08535 AT5G63905
GGCAAA	65	14539	55/145	11672/34292	0.0421	AT1G01440 AT1G10070 AT1G12310 AT1G15800AT1G19430 AT1G23140 AT1G33970 AT1G55080AT1G61780 AT1G63260 AT1G64190 AT1G71800AT1G76620 AT2G13800 AT2G23560 AT2G34900AT2G39080 AT2G45510 AT2G46700 AT2G47485AT3G01150 AT3G05800 AT3G07273 AT3G12710AT3G14130 AT3G15650 AT3G18140 AT3G25840AT3G28910 AT3G53840 AT3G57090 AT3G57580AT3G59090 AT3G62810 AT4G03340 AT4G14365AT4G16060 AT4G24100 AT4G30560 AT4G31430AT4G36450…
TTTGCC	65	14539	55/145	11672/34292	0.0421	AT1G01440 AT1G10070 AT1G12310 AT1G15800AT1G19430 AT1G23140 AT1G33970 AT1G55080AT1G61780 AT1G63260 AT1G64190 AT1G71800AT1G76620 AT2G13800 AT2G23560 AT2G34900AT2G39080 AT2G45510 AT2G46700 AT2G47485AT3G01150 AT3G05800 AT3G07273 AT3G12710AT3G14130 AT3G15650 AT3G18140 AT3G25840AT3G28910 AT3G53840 AT3G57090 AT3G57580AT3G59090 AT3G62810 AT4G03340 AT4G14365AT4G16060 AT4G24100 AT4G30560 AT4G31430AT4G36450…
ATTGTG	85	23931	66/145	16962/34292	0.0422	AT1G01440 AT1G08830 AT1G11755 AT1G15800AT1G19430 AT1G28490 AT1G55080 AT1G55590AT1G55830 AT1G63260 AT1G75750 AT1G76620AT2G02060 AT2G03470 AT2G13800 AT2G20930AT2G22430 AT2G25520 AT2G27200 AT2G28430AT2G30330 AT2G33820 AT2G34900 AT2G38800AT2G42160 AT2G46700 AT3G01150 AT3G12710AT3G13360 AT3G14130 AT3G15650 AT3G19150AT3G25840 AT3G26360 AT3G28910 AT3G45290AT3G50845 AT3G59090 AT4G02550 AT4G04960AT4G13270…
CACAAT	85	23931	66/145	16962/34292	0.0422	AT1G01440 AT1G08830 AT1G11755 AT1G15800AT1G19430 AT1G28490 AT1G55080 AT1G55590AT1G55830 AT1G63260 AT1G75750 AT1G76620AT2G02060 AT2G03470 AT2G13800 AT2G20930AT2G22430 AT2G25520 AT2G27200 AT2G28430AT2G30330 AT2G33820 AT2G34900 AT2G38800AT2G42160 AT2G46700 AT3G01150 AT3G12710AT3G13360 AT3G14130 AT3G15650 AT3G19150AT3G25840 AT3G26360 AT3G28910 AT3G45290AT3G50845 AT3G59090 AT4G02550 AT4G04960AT4G13270…
AATCGC	40	7237	32/145	6296/34292	0.0423	AT1G01440 AT1G10070 AT1G15800 AT1G28960AT1G71800 AT2G20930 AT2G38800 AT2G45510AT2G46700 AT3G12650 AT3G15650 AT3G28910AT3G47590 AT3G50845 AT3G57090 AT4G01335AT4G04960 AT4G18070 AT4G27900 AT4G28830AT4G31430 AT4G36450 AT4G36515 AT4G37920AT4G38270 AT5G04260 AT5G07470 AT5G08535AT5G18850 AT5G38360 AT5G58960 AT5G63905
ACGAAG	68	12467	48/145	10032/34292	0.0423	AT1G10070 AT1G19430 AT1G28960 AT1G35516AT1G55080 AT1G55830 AT1G61780 AT1G76620AT2G02060 AT2G13800 AT2G15910 AT2G25520AT2G28430 AT2G33120 AT2G33510 AT2G38800AT2G42160 AT2G45315 AT2G45510 AT3G05800AT3G11810 AT3G12710 AT3G25840 AT3G26360AT3G26690 AT3G46180 AT3G50520 AT3G50845AT3G53030 AT3G62810 AT4G03340 AT4G13270AT4G18070 AT4G28830 AT4G30270 AT4G31430AT4G31670 AT4G36450 AT4G38270 AT4G39550AT4G40065…
CACACC	26	7795	23/145	6801/34292	0.0423	AT1G01440 AT1G64190 AT2G33120 AT2G33820AT2G38800 AT2G42160 AT2G45830 AT3G05800AT3G12710 AT3G19150 AT3G53840 AT3G57580AT4G09630 AT4G14130 AT4G16060 AT4G26100AT4G30270 AT4G30560 AT4G36515 AT4G39550AT4G40065 AT5G39450 AT5G65520
CTAAAG	77	20723	59/145	15314/34292	0.0423	AT1G10070 AT1G11755 AT1G12310 AT1G14510AT1G23140 AT1G35516 AT1G55080 AT1G55590AT1G61780 AT1G69980 AT1G71800 AT1G75750AT1G76620 AT2G03470 AT2G13800 AT2G15910AT2G22430 AT2G23560 AT2G25520 AT2G27200AT2G30330 AT2G33120 AT2G33510 AT2G39080AT2G44770 AT2G45510 AT2G46700 AT3G11810AT3G12650 AT3G12710 AT3G13360 AT3G18140AT3G45290 AT3G46180 AT3G47590 AT3G56950AT3G59090 AT3G62810 AT4G14365 AT4G18070AT4G26210…
CTTCGT	68	12467	48/145	10032/34292	0.0423	AT1G10070 AT1G19430 AT1G28960 AT1G35516AT1G55080 AT1G55830 AT1G61780 AT1G76620AT2G02060 AT2G13800 AT2G15910 AT2G25520AT2G28430 AT2G33120 AT2G33510 AT2G38800AT2G42160 AT2G45315 AT2G45510 AT3G05800AT3G11810 AT3G12710 AT3G25840 AT3G26360AT3G26690 AT3G46180 AT3G50520 AT3G50845AT3G53030 AT3G62810 AT4G03340 AT4G13270AT4G18070 AT4G28830 AT4G30270 AT4G31430AT4G31670 AT4G36450 AT4G38270 AT4G39550AT4G40065…
CTTTAG	77	20723	59/145	15314/34292	0.0423	AT1G10070 AT1G11755 AT1G12310 AT1G14510AT1G23140 AT1G35516 AT1G55080 AT1G55590AT1G61780 AT1G69980 AT1G71800 AT1G75750AT1G76620 AT2G03470 AT2G13800 AT2G15910AT2G22430 AT2G23560 AT2G25520 AT2G27200AT2G30330 AT2G33120 AT2G33510 AT2G39080AT2G44770 AT2G45510 AT2G46700 AT3G11810AT3G12650 AT3G12710 AT3G13360 AT3G18140AT3G45290 AT3G46180 AT3G47590 AT3G56950AT3G59090 AT3G62810 AT4G14365 AT4G18070AT4G26210…
GCGATT	40	7237	32/145	6296/34292	0.0423	AT1G01440 AT1G10070 AT1G15800 AT1G28960AT1G71800 AT2G20930 AT2G38800 AT2G45510AT2G46700 AT3G12650 AT3G15650 AT3G28910AT3G47590 AT3G50845 AT3G57090 AT4G01335AT4G04960 AT4G18070 AT4G27900 AT4G28830AT4G31430 AT4G36450 AT4G36515 AT4G37920AT4G38270 AT5G04260 AT5G07470 AT5G08535AT5G18850 AT5G38360 AT5G58960 AT5G63905
GGTGTG	26	7795	23/145	6801/34292	0.0423	AT1G01440 AT1G64190 AT2G33120 AT2G33820AT2G38800 AT2G42160 AT2G45830 AT3G05800AT3G12710 AT3G19150 AT3G53840 AT3G57580AT4G09630 AT4G14130 AT4G16060 AT4G26100AT4G30270 AT4G30560 AT4G36515 AT4G39550AT4G40065 AT5G39450 AT5G65520
GTATCA	63	16699	49/145	12962/34292	0.0423	AT1G10070 AT1G11755 AT1G12310 AT1G14510AT1G28960 AT1G55080 AT1G55590 AT1G61780AT1G61970 AT1G64190 AT2G02060 AT2G03470AT2G15910 AT2G20930 AT2G22430 AT2G23560AT2G30330 AT2G39080 AT2G47485 AT3G11810AT3G12650 AT3G12710 AT3G13360 AT3G18140AT3G19150 AT3G53030 AT3G53840 AT3G56950AT3G57580 AT3G59090 AT3G62810 AT4G04960AT4G13270 AT4G26100 AT4G27900 AT4G29040AT4G31670 AT4G32240 AT4G39550 AT4G40060AT5G08535…
TGATAC	63	16699	49/145	12962/34292	0.0423	AT1G10070 AT1G11755 AT1G12310 AT1G14510AT1G28960 AT1G55080 AT1G55590 AT1G61780AT1G61970 AT1G64190 AT2G02060 AT2G03470AT2G15910 AT2G20930 AT2G22430 AT2G23560AT2G30330 AT2G39080 AT2G47485 AT3G11810AT3G12650 AT3G12710 AT3G13360 AT3G18140AT3G19150 AT3G53030 AT3G53840 AT3G56950AT3G57580 AT3G59090 AT3G62810 AT4G04960AT4G13270 AT4G26100 AT4G27900 AT4G29040AT4G31670 AT4G32240 AT4G39550 AT4G40060AT5G08535…
[truncated: 3,015 more rows]

## Sheet: Cot_LB_P
Motif Analysis in Promoter/Upstream Sequences
[truncated: 4,060 more rows]

## Sheet: Cot_LRFR_P&Y
Motif Analysis in Promoter/Upstream Sequences
[truncated: 4,109 more rows]

## Sheet: Cot_LRFR_P
Motif Analysis in Promoter/Upstream Sequences
[truncated: 4,109 more rows]

[truncated: 9 more sheets: Cot_WL_P&Y, Cot_WL_P, Hyp_LB_P&Y, Hyp_LB_P, Hyp_LRFR_P&Y, Hyp_LRFR_P, Hyp_WL_P&Y, Hyp_WL_P, PIF4_targets]
