# Supplementary material for: A combination of plasma membrane sterol biosynthesis and autophagy is required for shade-induced hypocotyl elongation
Source: Nat Commun. 2022 Oct 10;13:5659. doi: 10.1038/s41467-022-33384-9 (PMC9550796; doi:10.1038/s41467-022-33384-9)
Supplement: Supplementary file 9 — Supplementary Data 7 [file 41467_2022_33384_MOESM9_ESM.xlsx]

## Sheet: Overview
Supplementary Data. Ince et al. (submitted)
Supplementary Table 7: List of LRFR-induced genes in Col-0 that are misregulated in smt2-1
Included Sheets:	Description
Hypocotyls	List of LRFR-induced genes in Col-0 hypocotyls that are misregulated in smt2-1
Cotyledons	List of LRFR-induced genes in Col-0 cotyledons that are misregulated in smt2-1

## Sheet: Hypocotyls
Gene_ID	in smt2-1
AT1G01100	Misregulated
AT1G01230	Misregulated
AT1G01470	Misregulated
AT1G02090	Misregulated
AT1G03760	Misregulated
AT1G04830	Misregulated
AT1G04850	Misregulated
AT1G04985	Misregulated
AT1G05210	Misregulated
AT1G05260	Misregulated
AT1G05680	Misregulated
AT1G05780	Misregulated
AT1G08125	Misregulated
AT1G08610	Misregulated
AT1G08970	Misregulated
AT1G09490	Misregulated
AT1G09660	Misregulated
AT1G09870	Misregulated
AT1G10940	Misregulated
AT1G11240	Misregulated
AT1G11400	Misregulated
AT1G12650	Misregulated
AT1G13060	Misregulated
AT1G14730	Misregulated
AT1G15120	Misregulated
AT1G15250	Misregulated
AT1G15930	Misregulated
AT1G17080	Misregulated
AT1G17550	Misregulated
AT1G20100	Misregulated
AT1G20410	Misregulated
AT1G20440	Misregulated
AT1G20890	Misregulated
AT1G21900	Misregulated
AT1G22270	Misregulated
AT1G22300	Misregulated
AT1G22450	Misregulated
AT1G22520	Misregulated
AT1G22950	Misregulated
AT1G23040	Misregulated
AT1G23100	Misregulated
AT1G23220	Misregulated
AT1G23950	Misregulated
AT1G26650	Misregulated
AT1G26740	Misregulated
AT1G26940	Misregulated
AT1G27670	Misregulated
AT1G28090	Misregulated
AT1G28210	Misregulated
AT1G29030	Misregulated
AT1G29060	Misregulated
AT1G29395	Misregulated
AT1G30070	Misregulated
AT1G30680	Misregulated
AT1G32580	Misregulated
AT1G33990	Misregulated
AT1G47200	Misregulated
AT1G47710	Misregulated
AT1G48380	Misregulated
AT1G49300	Misregulated
AT1G49710	Misregulated
AT1G50910	Misregulated
AT1G51510	Misregulated
AT1G51740	Misregulated
AT1G53180	Misregulated
AT1G53680	Misregulated
AT1G54100	Misregulated
AT1G56045	Misregulated
AT1G57720	Misregulated
AT1G59520	Misregulated
AT1G59700	Misregulated
AT1G61620	Misregulated
AT1G62330	Misregulated
AT1G64750	Misregulated
AT1G64980	Misregulated
AT1G65040	Misregulated
AT1G65290	Misregulated
AT1G65320	Misregulated
AT1G65520	Misregulated
AT1G66530	Misregulated
AT1G67880	Misregulated
AT1G68620	Misregulated
AT1G68760	Misregulated
AT1G69380	Misregulated
AT1G71080	Misregulated
AT1G71780	Misregulated
AT1G71865	Misregulated
AT1G72020	Misregulated
AT1G72680	Misregulated
AT1G72790	Misregulated
AT1G73390	Misregulated
AT1G73440	Misregulated
AT1G73770	Misregulated
AT1G73940	Misregulated
AT1G74050	Misregulated
AT1G74060	Misregulated
AT1G74270	Misregulated
AT1G76810	Misregulated
AT1G77290	Misregulated
AT1G77440	Misregulated
AT1G77810	Misregulated
AT1G78070	Misregulated
AT1G78800	Misregulated
AT1G78930	Misregulated
AT1G79050	Misregulated
AT1G79210	Misregulated
AT1G79260	Misregulated
AT1G79440	Misregulated
AT1G80040	Misregulated
AT1G80500	Misregulated
AT2G01100	Misregulated
AT2G01140	Misregulated
AT2G02730	Misregulated
AT2G04340	Misregulated
AT2G07340	Misregulated
AT2G14045	Misregulated
AT2G15570	Misregulated
AT2G16510	Misregulated
AT2G17870	Misregulated
AT2G17975	Misregulated
AT2G17990	Misregulated
AT2G18040	Misregulated
AT2G18240	Misregulated
AT2G18740	Misregulated
AT2G19260	Misregulated
AT2G19385	Misregulated
AT2G20490	Misregulated
AT2G20815	Misregulated
AT2G22425	Misregulated
AT2G22795	Misregulated
AT2G22970	Misregulated
AT2G23120	Misregulated
AT2G24040	Misregulated
AT2G24990	Misregulated
AT2G25520	Misregulated
AT2G25610	Misregulated
AT2G25964	Misregulated
AT2G26360	Misregulated
AT2G26990	Misregulated
AT2G27580	Misregulated
AT2G27720	Misregulated
AT2G29020	Misregulated
AT2G29960	Misregulated
AT2G30120	Misregulated
AT2G30360	Misregulated
AT2G30910	Misregulated
AT2G31560	Misregulated
AT2G31751	Misregulated
AT2G32580	Misregulated
AT2G33410	Misregulated
AT2G33470	Misregulated
AT2G34560	Misregulated
AT2G34650	Misregulated
AT2G34900	Misregulated
AT2G35240	Misregulated
AT2G36470	Misregulated
AT2G36930	Misregulated
AT2G37120	Misregulated
AT2G37510	Misregulated
AT2G37650	Misregulated
AT2G38130	Misregulated
AT2G38530	Misregulated
AT2G39435	Misregulated
AT2G39720	Misregulated
AT2G39870	Misregulated
AT2G40765	Misregulated
AT2G41070	Misregulated
AT2G41350	Misregulated
AT2G41630	Misregulated
AT2G42640	Misregulated
AT2G42650	Misregulated
AT2G43080	Misregulated
AT2G43340	Misregulated
AT2G44510	Misregulated
AT2G45240	Misregulated
AT2G45695	Misregulated
AT2G46230	Misregulated
AT3G01470	Misregulated
AT3G01790	Misregulated
AT3G02190	Misregulated
AT3G02220	Misregulated
AT3G02780	Misregulated
AT3G05685	Misregulated
AT3G06320	Misregulated
AT3G06610	Misregulated
AT3G07060	Misregulated
AT3G07390	Misregulated
AT3G07550	Misregulated
AT3G07590	Misregulated
AT3G07880	Misregulated
AT3G07910	Misregulated
AT3G08950	Misregulated
AT3G09890	Misregulated
AT3G10525	Misregulated
AT3G10700	Misregulated
AT3G10920	Misregulated
AT3G11120	Misregulated
AT3G11320	Misregulated
AT3G12630	Misregulated
AT3G12650	Misregulated
AT3G13580	Misregulated
AT3G13882	Misregulated
AT3G14440	Misregulated
AT3G14600	Misregulated
AT3G15590	Misregulated
AT3G16310	Misregulated
AT3G17800	Misregulated
AT3G18100	Misregulated
AT3G18773	Misregulated
AT3G19910	Misregulated
AT3G22200	Misregulated
AT3G22480	Misregulated
AT3G22630	Misregulated
AT3G22820	Misregulated
AT3G23180	Misregulated
AT3G23637	Misregulated
AT3G24170	Misregulated
AT3G24450	Misregulated
AT3G25120	Misregulated
AT3G25210	Misregulated
AT3G25220	Misregulated
AT3G25290	Misregulated
AT3G25730	Misregulated
AT3G26340	Misregulated
AT3G27520	Misregulated
AT3G27540	Misregulated
AT3G27580	Misregulated
AT3G28210	Misregulated
AT3G29075	Misregulated
AT3G29130	Misregulated
AT3G44190	Misregulated
AT3G44610	Misregulated
AT3G46040	Misregulated
AT3G46060	Misregulated
AT3G46460	Misregulated
AT3G46560	Misregulated
AT3G47590	Misregulated
AT3G47940	Misregulated
AT3G49320	Misregulated
AT3G49430	Misregulated
AT3G49970	Misregulated
AT3G50360	Misregulated
AT3G50880	Misregulated
AT3G51895	Misregulated
AT3G52730	Misregulated
AT3G52920	Misregulated
AT3G53210	Misregulated
AT3G53740	Misregulated
AT3G53880	Misregulated
AT3G53990	Misregulated
AT3G54000	Misregulated
AT3G54680	Misregulated
AT3G55600	Misregulated
AT3G56510	Misregulated
AT3G57090	Misregulated
AT3G57360	Misregulated
AT3G58830	Misregulated
AT3G59280	Misregulated
AT3G59650	Misregulated
AT3G60250	Misregulated
AT3G60390	Misregulated
AT3G60410	Misregulated
AT3G60640	Misregulated
AT3G60960	Misregulated
AT3G61100	Misregulated
AT3G62650	Misregulated
AT3G62840	Misregulated
AT3G63420	Misregulated
AT4G00860	Misregulated
AT4G01895	Misregulated
AT4G01960	Misregulated
AT4G02230	Misregulated
AT4G08035	Misregulated
AT4G08460	Misregulated
AT4G09500	Misregulated
AT4G10310	Misregulated
AT4G11160	Misregulated
AT4G12430	Misregulated
AT4G12590	Misregulated
AT4G12610	Misregulated
AT4G12750	Misregulated
AT4G12850	Misregulated
AT4G13180	Misregulated
AT4G13190	Misregulated
AT4G14800	Misregulated
AT4G14819	Misregulated
AT4G15520	Misregulated
AT4G16670	Misregulated
AT4G17520	Misregulated
AT4G17830	Misregulated
AT4G18380	Misregulated
AT4G19003	Misregulated
AT4G19900	Misregulated
AT4G21090	Misregulated
AT4G21570	Misregulated
AT4G23060	Misregulated
AT4G23630	Misregulated
AT4G24370	Misregulated
AT4G24900	Misregulated
AT4G25500	Misregulated
AT4G26080	Misregulated
AT4G26130	Misregulated
AT4G26190	Misregulated
AT4G26210	Misregulated
AT4G27090	Misregulated
AT4G27310	Misregulated
AT4G27520	Misregulated
AT4G28040	Misregulated
AT4G29330	Misregulated
AT4G29390	Misregulated
AT4G29670	Misregulated
AT4G29735	Misregulated
AT4G29960	Misregulated
AT4G30550	Misregulated
AT4G30820	Misregulated
AT4G30930	Misregulated
AT4G31860	Misregulated
AT4G32240	Misregulated
AT4G32272	Misregulated
AT4G33495	Misregulated
AT4G34412	Misregulated
AT4G34970	Misregulated
AT4G35490	Misregulated
AT4G35570	Misregulated
AT4G36960	Misregulated
AT4G37660	Misregulated
AT4G39880	Misregulated
AT5G01430	Misregulated
AT5G02500	Misregulated
AT5G04600	Misregulated
AT5G04620	Misregulated
AT5G05000	Misregulated
AT5G05760	Misregulated
AT5G06160	Misregulated
AT5G06990	Misregulated
AT5G07960	Misregulated
AT5G08305	Misregulated
AT5G09960	Misregulated
AT5G10780	Misregulated
AT5G11280	Misregulated
AT5G11470	Misregulated
AT5G11760	Misregulated
AT5G12110	Misregulated
AT5G12190	Misregulated
AT5G13240	Misregulated
AT5G13430	Misregulated
AT5G13440	Misregulated
AT5G13450	Misregulated
AT5G13860	Misregulated
AT5G14105	Misregulated
AT5G14440	Misregulated
AT5G15230	Misregulated
AT5G16060	Misregulated
AT5G16810	Misregulated
AT5G17390	Misregulated
AT5G17460	Misregulated
AT5G20000	Misregulated
AT5G20070	Misregulated
AT5G20110	Misregulated
AT5G20150	Misregulated
AT5G20165	Misregulated
AT5G20570	Misregulated
AT5G20720	Misregulated
AT5G22320	Misregulated
AT5G22950	Misregulated
AT5G23140	Misregulated
AT5G24400	Misregulated
AT5G25800	Misregulated
AT5G26770	Misregulated
AT5G27720	Misregulated
AT5G27990	Misregulated
AT5G35460	Misregulated
AT5G35680	Misregulated
AT5G37500	Misregulated
AT5G37780	Misregulated
AT5G37930	Misregulated
AT5G39850	Misregulated
AT5G40600	Misregulated
AT5G41010	Misregulated
AT5G41400	Misregulated
AT5G41685	Misregulated
AT5G42660	Misregulated
AT5G43050	Misregulated
AT5G43970	Misregulated
AT5G45600	Misregulated
AT5G46160	Misregulated
AT5G47080	Misregulated
AT5G47550	Misregulated
AT5G48870	Misregulated
AT5G49280	Misregulated
AT5G49480	Misregulated
AT5G49540	Misregulated
AT5G49550	Misregulated
AT5G50870	Misregulated
AT5G50890	Misregulated
AT5G51120	Misregulated
AT5G51740	Misregulated
AT5G51940	Misregulated
AT5G52060	Misregulated
AT5G52510	Misregulated
AT5G53045	Misregulated
AT5G53930	Misregulated
AT5G54430	Misregulated
AT5G54750	Misregulated
AT5G57120	Misregulated
AT5G58590	Misregulated
AT5G59180	Misregulated
AT5G60340	Misregulated
AT5G62610	Misregulated
AT5G63880	Misregulated
AT5G64770	Misregulated
AT5G64780	Misregulated
AT5G64816	Misregulated
AT5G65890	Misregulated
AT5G66005	Misregulated
AT5G67280	Misregulated
AT5G67590	Misregulated
AT1G01090	Normal
AT1G01110	Normal
AT1G01260	Normal
AT1G01510	Normal
AT1G01520	Normal
AT1G01540	Normal
AT1G01600	Normal
AT1G01910	Normal
AT1G02140	Normal
AT1G02205	Normal
AT1G02330	Normal
AT1G02340	Normal
AT1G02350	Normal
AT1G02370	Normal
AT1G02660	Normal
AT1G02670	Normal
AT1G02780	Normal
AT1G02816	Normal
AT1G02850	Normal
AT1G02870	Normal
AT1G02930	Normal
AT1G03260	Normal
AT1G03350	Normal
AT1G03360	Normal
AT1G03530	Normal
AT1G03590	Normal
AT1G03610	Normal
AT1G03860	Normal
AT1G03870	Normal
AT1G03900	Normal
AT1G03930	Normal
AT1G04040	Normal
AT1G04170	Normal
AT1G04200	Normal
AT1G04240	Normal
AT1G04250	Normal
AT1G04270	Normal
AT1G04310	Normal
AT1G04340	Normal
AT1G04430	Normal
AT1G04480	Normal
AT1G04520	Normal
AT1G04690	Normal
AT1G04750	Normal
AT1G04820	Normal
AT1G04870	Normal
AT1G04900	Normal
AT1G04910	Normal
AT1G04980	Normal
AT1G04990	Normal
AT1G05010	Normal
AT1G05070	Normal
AT1G05170	Normal
AT1G05180	Normal
AT1G05350	Normal
AT1G05420	Normal
AT1G05835	Normal
AT1G05850	Normal
AT1G06210	Normal
AT1G06350	Normal
AT1G06360	Normal
AT1G06380	Normal
AT1G06410	Normal
AT1G06470	Normal
AT1G06515	Normal
AT1G06720	Normal
AT1G06890	Normal
AT1G07070	Normal
AT1G07140	Normal
AT1G07150	Normal
AT1G07210	Normal
AT1G07220	Normal
AT1G07410	Normal
AT1G07420	Normal
AT1G07670	Normal
AT1G07920	Normal
AT1G07930	Normal
AT1G07940	Normal
AT1G08010	Normal
AT1G08200	Normal
AT1G08280	Normal
AT1G08300	Normal
AT1G08360	Normal
AT1G08410	Normal
AT1G08500	Normal
AT1G08510	Normal
AT1G08580	Normal
AT1G08660	Normal
AT1G08780	Normal
AT1G08890	Normal
AT1G09160	Normal
AT1G09210	Normal
AT1G09250	Normal
AT1G09270	Normal
AT1G09330	Normal
AT1G09575	Normal
AT1G09580	Normal
AT1G09590	Normal
AT1G09630	Normal
AT1G09640	Normal
AT1G09690	Normal
AT1G09700	Normal
AT1G09780	Normal
AT1G09830	Normal
AT1G09980	Normal
AT1G10030	Normal
AT1G10270	Normal
AT1G10290	Normal
AT1G10410	Normal
AT1G10430	Normal
AT1G10490	Normal
AT1G10590	Normal
AT1G10630	Normal
AT1G10670	Normal
AT1G10740	Normal
AT1G10840	Normal
AT1G10850	Normal
AT1G10870	Normal
AT1G10950	Normal
AT1G11000	Normal
AT1G11120	Normal
AT1G11280	Normal
AT1G11390	Normal
AT1G11475	Normal
AT1G11545	Normal
AT1G11740	Normal
AT1G11790	Normal
AT1G11890	Normal
AT1G11905	Normal
AT1G12000	Normal
AT1G12090	Normal
AT1G12460	Normal
AT1G12580	Normal
AT1G12710	Normal
AT1G12840	Normal
AT1G12845	Normal
AT1G12850	Normal
AT1G12920	Normal
AT1G12990	Normal
AT1G13000	Normal
AT1G13030	Normal
AT1G13160	Normal
AT1G13170	Normal
AT1G13180	Normal
AT1G13560	Normal
AT1G13670	Normal
AT1G13730	Normal
AT1G13810	Normal
AT1G14000	Normal
AT1G14010	Normal
AT1G14060	Normal
AT1G14170	Normal
AT1G14280	Normal
AT1G14300	Normal
AT1G14320	Normal
AT1G14330	Normal
AT1G14360	Normal
AT1G14390	Normal
AT1G14460	Normal
AT1G14530	Normal
AT1G14560	Normal
AT1G14670	Normal
AT1G14685	Normal
AT1G14710	Normal
AT1G14830	Normal
AT1G14910	Normal
AT1G14920	Normal
AT1G14980	Normal
AT1G15140	Normal
AT1G15350	Normal
AT1G15370	Normal
AT1G15410	Normal
AT1G15440	Normal
AT1G15550	Normal
AT1G15580	Normal
AT1G15690	Normal
AT1G15720	Normal
AT1G15970	Normal
AT1G16000	Normal
AT1G16190	Normal
AT1G16470	Normal
AT1G16560	Normal
AT1G16610	Normal
AT1G16860	Normal
AT1G16870	Normal
AT1G16920	Normal
AT1G16970	Normal
AT1G17140	Normal
AT1G17160	Normal
AT1G17280	Normal
AT1G17370	Normal
AT1G17430	Normal
AT1G17620	Normal
AT1G17700	Normal
AT1G17880	Normal
AT1G17890	Normal
AT1G17940	Normal
AT1G18030	Normal
AT1G18070	Normal
AT1G18080	Normal
AT1G18320	Normal
AT1G18360	Normal
AT1G18400	Normal
AT1G18450	Normal
AT1G18540	Normal
AT1G18580	Normal
AT1G18630	Normal
AT1G18640	Normal
AT1G18800	Normal
AT1G18840	Normal
AT1G18850	Normal
AT1G19240	Normal
AT1G19350	Normal
AT1G19360	Normal
AT1G19370	Normal
AT1G19430	Normal
AT1G19440	Normal
AT1G19450	Normal
AT1G19490	Normal
AT1G19710	Normal
AT1G19800	Normal
AT1G19870	Normal
AT1G19970	Normal
AT1G20010	Normal
AT1G20050	Normal
AT1G20190	Normal
AT1G20200	Normal
AT1G20220	Normal
AT1G20260	Normal
AT1G20330	Normal
AT1G20370	Normal
AT1G20450	Normal
AT1G20575	Normal
AT1G20580	Normal
AT1G20770	Normal
AT1G20900	Normal
AT1G20950	Normal
AT1G20970	Normal
AT1G21070	Normal
AT1G21080	Normal
AT1G21720	Normal
AT1G21740	Normal
AT1G21750	Normal
AT1G21980	Normal
AT1G22060	Normal
AT1G22230	Normal
AT1G22330	Normal
AT1G22530	Normal
AT1G22740	Normal
AT1G22780	Normal
AT1G22840	Normal
AT1G22960	Normal
AT1G22970	Normal
AT1G23030	Normal
AT1G23060	Normal
AT1G23080	Normal
AT1G23190	Normal
AT1G23280	Normal
AT1G23290	Normal
AT1G23490	Normal
AT1G24310	Normal
AT1G24360	Normal
AT1G24510	Normal
AT1G24764	Normal
AT1G25260	Normal
AT1G25320	Normal
AT1G25350	Normal
AT1G25425	Normal
AT1G25490	Normal
AT1G26300	Normal
AT1G26460	Normal
AT1G26630	Normal
AT1G26730	Normal
AT1G26750	Normal
AT1G26770	Normal
AT1G26850	Normal
AT1G26880	Normal
AT1G26910	Normal
AT1G26920	Normal
AT1G26945	Normal
AT1G27050	Normal
AT1G27120	Normal
AT1G27210	Normal
AT1G27330	Normal
AT1G27350	Normal
AT1G27390	Normal
AT1G27400	Normal
AT1G27450	Normal
AT1G27460	Normal
AT1G27470	Normal
AT1G27600	Normal
AT1G27700	Normal
AT1G27760	Normal
AT1G27930	Normal
AT1G27950	Normal
AT1G27970	Normal
AT1G28240	Normal
AT1G28350	Normal
AT1G28395	Normal
AT1G28490	Normal
AT1G28510	Normal
AT1G28520	Normal
AT1G29150	Normal
AT1G29250	Normal
AT1G29310	Normal
AT1G29320	Normal
AT1G29330	Normal
AT1G29420	Normal
AT1G29430	Normal
AT1G29440	Normal
AT1G29450	Normal
AT1G29460	Normal
AT1G29465	Normal
AT1G29470	Normal
AT1G29490	Normal
AT1G29500	Normal
AT1G29785	Normal
AT1G29850	Normal
AT1G29880	Normal
AT1G29890	Normal
AT1G29900	Normal
AT1G30120	Normal
AT1G30240	Normal
AT1G30440	Normal
AT1G30460	Normal
AT1G30580	Normal
AT1G30630	Normal
AT1G30690	Normal
AT1G30820	Normal
AT1G30890	Normal
AT1G30960	Normal
AT1G31070	Normal
AT1G31300	Normal
AT1G31420	Normal
AT1G31660	Normal
AT1G31812	Normal
AT1G31817	Normal
AT1G31850	Normal
AT1G31860	Normal
AT1G31870	Normal
AT1G31970	Normal
AT1G32050	Normal
AT1G32210	Normal
AT1G32400	Normal
AT1G32440	Normal
AT1G32690	Normal
AT1G32760	Normal
AT1G33120	Normal
AT1G33240	Normal
AT1G33800	Normal
AT1G34010	Normal
AT1G34020	Normal
AT1G34030	Normal
AT1G34065	Normal
AT1G34110	Normal
AT1G34130	Normal
AT1G34350	Normal
AT1G34550	Normal
AT1G34630	Normal
AT1G35160	Normal
AT1G36050	Normal
AT1G36310	Normal
AT1G36730	Normal
AT1G36940	Normal
AT1G41830	Normal
AT1G41880	Normal
AT1G42440	Normal
AT1G42990	Normal
AT1G43170	Normal
AT1G43710	Normal
AT1G44350	Normal
AT1G44835	Normal
AT1G45000	Normal
AT1G45249	Normal
AT1G45688	Normal
AT1G47250	Normal
AT1G47260	Normal
AT1G47278	Normal
AT1G47310	Normal
AT1G47380	Normal
AT1G47500	Normal
AT1G47640	Normal
AT1G47830	Normal
AT1G48160	Normal
AT1G48230	Normal
AT1G48240	Normal
AT1G48330	Normal
AT1G48370	Normal
AT1G48460	Normal
AT1G48570	Normal
AT1G48610	Normal
AT1G48630	Normal
AT1G48830	Normal
AT1G48850	Normal
AT1G48860	Normal
AT1G48900	Normal
AT1G48920	Normal
AT1G49400	Normal
AT1G49410	Normal
AT1G49540	Normal
AT1G49600	Normal
AT1G49730	Normal
AT1G49760	Normal
AT1G50010	Normal
AT1G50110	Normal
AT1G50370	Normal
AT1G50430	Normal
AT1G50460	Normal
AT1G50500	Normal
AT1G50575	Normal
AT1G50630	Normal
AT1G50670	Normal
AT1G50890	Normal
AT1G51160	Normal
AT1G51170	Normal
AT1G51540	Normal
AT1G51590	Normal
AT1G51710	Normal
AT1G51940	Normal
AT1G51980	Normal
AT1G52190	Normal
AT1G52280	Normal
AT1G52300	Normal
AT1G52360	Normal
AT1G52540	Normal
AT1G52565	Normal
AT1G52600	Normal
AT1G52730	Normal
AT1G52750	Normal
AT1G52830	Normal
AT1G52910	Normal
AT1G52930	Normal
AT1G52980	Normal
AT1G53000	Normal
AT1G53040	Normal
AT1G53050	Normal
AT1G53240	Normal
AT1G53290	Normal
AT1G53300	Normal
AT1G53380	Normal
AT1G53470	Normal
AT1G53500	Normal
AT1G53520	Normal
AT1G53530	Normal
AT1G53645	Normal
AT1G53730	Normal
AT1G53750	Normal
AT1G53830	Normal
AT1G53850	Normal
AT1G54090	Normal
AT1G54130	Normal
AT1G54180	Normal
AT1G54270	Normal
AT1G54580	Normal
AT1G54630	Normal
AT1G54690	Normal
AT1G54830	Normal
AT1G54990	Normal
AT1G55040	Normal
AT1G55330	Normal
AT1G55360	Normal
AT1G55500	Normal
AT1G55620	Normal
AT1G55840	Normal
AT1G55900	Normal
AT1G56070	Normal
AT1G56110	Normal
AT1G56330	Normal
AT1G56340	Normal
AT1G56450	Normal
AT1G56580	Normal
AT1G56590	Normal
AT1G57620	Normal
AT1G57660	Normal
AT1G57680	Normal
AT1G57765	Normal
AT1G57860	Normal
AT1G58350	Normal
AT1G58380	Normal
AT1G58440	Normal
AT1G59610	Normal
AT1G59710	Normal
AT1G59990	Normal
AT1G60070	Normal
AT1G60640	Normal
AT1G60660	Normal
AT1G60770	Normal
AT1G60780	Normal
AT1G60790	Normal
AT1G60810	Normal
AT1G60850	Normal
AT1G61100	Normal
AT1G61170	Normal
AT1G61250	Normal
AT1G61570	Normal
AT1G61580	Normal
AT1G61640	Normal
AT1G61667	Normal
AT1G61670	Normal
AT1G61730	Normal
AT1G61770	Normal
AT1G61790	Normal
AT1G61870	Normal
AT1G61890	Normal
AT1G62020	Normal
AT1G62150	Normal
AT1G62305	Normal
AT1G62380	Normal
AT1G62390	Normal
AT1G62430	Normal
AT1G62440	Normal
AT1G62480	Normal
AT1G62610	Normal
AT1G62640	Normal
AT1G62740	Normal
AT1G62770	Normal
AT1G62820	Normal
AT1G62950	Normal
AT1G63050	Normal
AT1G63220	Normal
AT1G63250	Normal
AT1G63260	Normal
AT1G63300	Normal
AT1G63500	Normal
AT1G63780	Normal
AT1G63810	Normal
AT1G64090	Normal
AT1G64330	Normal
AT1G64520	Normal
AT1G64600	Normal
AT1G64640	Normal
AT1G64650	Normal
AT1G64660	Normal
AT1G64670	Normal
AT1G64880	Normal
AT1G64990	Normal
AT1G65010	Normal
AT1G65030	Normal
AT1G65240	Normal
AT1G65310	Normal
AT1G65330	Normal
AT1G65650	Normal
AT1G65840	Normal
AT1G65920	Normal
AT1G66070	Normal
AT1G66150	Normal
AT1G66260	Normal
AT1G66350	Normal
AT1G66580	Normal
AT1G67050	Normal
AT1G67060	Normal
AT1G67190	Normal
AT1G67230	Normal
AT1G67265	Normal
AT1G67325	Normal
AT1G67430	Normal
AT1G67620	Normal
AT1G67680	Normal
AT1G67730	Normal
AT1G67900	Normal
AT1G67930	Normal
AT1G67950	Normal
AT1G68020	Normal
AT1G68060	Normal
AT1G68370	Normal
AT1G68410	Normal
AT1G68560	Normal
AT1G68990	Normal
AT1G69010	Normal
AT1G69030	Normal
AT1G69040	Normal
AT1G69070	Normal
AT1G69160	Normal
AT1G69250	Normal
AT1G69260	Normal
AT1G69295	Normal
AT1G69420	Normal
AT1G69530	Normal
AT1G69570	Normal
AT1G69620	Normal
AT1G69690	Normal
AT1G69780	Normal
AT1G69960	Normal
AT1G70090	Normal
AT1G70210	Normal
AT1G70350	Normal
AT1G70490	Normal
AT1G70600	Normal
AT1G70730	Normal
AT1G70770	Normal
AT1G70780	Normal
AT1G70950	Normal
AT1G71020	Normal
AT1G71070	Normal
AT1G71100	Normal
AT1G71210	Normal
AT1G71220	Normal
AT1G71270	Normal
AT1G71360	Normal
AT1G71730	Normal
AT1G71820	Normal
AT1G71840	Normal
AT1G71850	Normal
AT1G72040	Normal
AT1G72050	Normal
AT1G72175	Normal
AT1G72180	Normal
AT1G72370	Normal
AT1G72440	Normal
AT1G72470	Normal
AT1G72480	Normal
AT1G72750	Normal
AT1G73430	Normal
AT1G73480	Normal
AT1G73760	Normal
AT1G73830	Normal
AT1G73930	Normal
AT1G74110	Normal
AT1G74250	Normal
AT1G74380	Normal
AT1G74560	Normal
AT1G74640	Normal
AT1G74670	Normal
AT1G74690	Normal
AT1G74800	Normal
AT1G75080	Normal
AT1G75170	Normal
AT1G75200	Normal
AT1G75240	Normal
AT1G75500	Normal
AT1G75510	Normal
AT1G75560	Normal
AT1G75670	Normal
AT1G75680	Normal
AT1G75780	Normal
AT1G75990	Normal
AT1G76090	Normal
AT1G76160	Normal
AT1G76240	Normal
AT1G76260	Normal
AT1G76340	Normal
AT1G76400	Normal
AT1G76490	Normal
AT1G76500	Normal
AT1G76550	Normal
AT1G76610	Normal
AT1G76620	Normal
AT1G76660	Normal
AT1G76670	Normal
AT1G76920	Normal
AT1G77030	Normal
AT1G77140	Normal
AT1G77330	Normal
AT1G77350	Normal
AT1G77540	Normal
AT1G77610	Normal
AT1G77750	Normal
AT1G77840	Normal
AT1G77940	Normal
AT1G78040	Normal
AT1G78100	Normal
AT1G78210	Normal
AT1G78230	Normal
AT1G78260	Normal
AT1G78300	Normal
AT1G78440	Normal
AT1G78570	Normal
AT1G78600	Normal
AT1G78610	Normal
AT1G78700	Normal
AT1G78900	Normal
AT1G78970	Normal
AT1G79150	Normal
AT1G79270	Normal
AT1G79340	Normal
AT1G79490	Normal
AT1G79660	Normal
AT1G79720	Normal
AT1G79820	Normal
AT1G79920	Normal
AT1G79930	Normal
AT1G79940	Normal
AT1G79990	Normal
AT1G80150	Normal
AT1G80270	Normal
AT1G80280	Normal
AT1G80620	Normal
AT1G80720	Normal
AT1G80750	Normal
AT1G80760	Normal
AT1G80890	Normal
AT1G80910	Normal
AT1G80930	Normal
AT2G01070	Normal
AT2G01250	Normal
AT2G01470	Normal
AT2G01640	Normal
AT2G01750	Normal
AT2G01820	Normal
AT2G01850	Normal
AT2G01970	Normal
AT2G02400	Normal
AT2G02740	Normal
AT2G02790	Normal
AT2G02810	Normal
AT2G02860	Normal
AT2G02870	Normal
AT2G02880	Normal
AT2G02910	Normal
AT2G02950	Normal
AT2G03120	Normal
AT2G03350	Normal
AT2G03480	Normal
AT2G03640	Normal
AT2G03670	Normal
AT2G03680	Normal
AT2G03820	Normal
AT2G04030	Normal
AT2G04280	Normal
AT2G04390	Normal
AT2G04520	Normal
AT2G04550	Normal
AT2G04570	Normal
AT2G04780	Normal
AT2G04845	Normal
AT2G05220	Normal
AT2G05790	Normal
AT2G05990	Normal
AT2G06925	Normal
AT2G07050	Normal
AT2G07360	Normal
AT2G09795	Normal
AT2G09990	Normal
AT2G10940	Normal
AT2G11890	Normal
AT2G12400	Normal
AT2G13560	Normal
AT2G14835	Normal
AT2G14890	Normal
AT2G14900	Normal
AT2G14960	Normal
AT2G15490	Normal
AT2G15690	Normal
AT2G15860	Normal
AT2G15970	Normal
AT2G16365	Normal
AT2G17120	Normal
AT2G17250	Normal
AT2G17360	Normal
AT2G17380	Normal
AT2G17560	Normal
AT2G17630	Normal
AT2G17790	Normal
AT2G17800	Normal
AT2G17880	Normal
AT2G17980	Normal
AT2G18000	Normal
AT2G18010	Normal
AT2G18020	Normal
AT2G18030	Normal
AT2G18110	Normal
AT2G18220	Normal
AT2G18330	Normal
AT2G18700	Normal
AT2G18730	Normal
AT2G18790	Normal
AT2G18840	Normal
AT2G18900	Normal
AT2G18969	Normal
AT2G18990	Normal
AT2G19160	Normal
AT2G19170	Normal
AT2G19480	Normal
AT2G19540	Normal
AT2G19660	Normal
AT2G19670	Normal
AT2G19680	Normal
AT2G19730	Normal
AT2G19740	Normal
AT2G19750	Normal
AT2G19760	Normal
AT2G19790	Normal
AT2G19870	Normal
AT2G19880	Normal
AT2G19950	Normal
AT2G20060	Normal
AT2G20140	Normal
AT2G20370	Normal
AT2G20390	Normal
AT2G20450	Normal
AT2G20530	Normal
AT2G20680	Normal
AT2G20750	Normal
AT2G20760	Normal
AT2G20780	Normal
AT2G20930	Normal
AT2G21090	Normal
AT2G21150	Normal
AT2G21160	Normal
AT2G21195	Normal
AT2G21210	Normal
AT2G21380	Normal
AT2G21390	Normal
AT2G21580	Normal
AT2G21590	Normal
AT2G21600	Normal
AT2G21660	Normal
AT2G21970	Normal
AT2G22170	Normal
AT2G22370	Normal
AT2G22470	Normal
AT2G22475	Normal
AT2G22560	Normal
AT2G22810	Normal
AT2G22830	Normal
AT2G22870	Normal
AT2G23130	Normal
AT2G23150	Normal
AT2G23170	Normal
AT2G23210	Normal
AT2G23350	Normal
AT2G23380	Normal
AT2G23790	Normal
AT2G23930	Normal
AT2G24050	Normal
AT2G24300	Normal
AT2G24330	Normal
AT2G24395	Normal
AT2G24500	Normal
AT2G24630	Normal
AT2G24765	Normal
AT2G25110	Normal
AT2G25210	Normal
AT2G25250	Normal
AT2G25355	Normal
AT2G25430	Normal
AT2G25460	Normal
AT2G25620	Normal
AT2G26100	Normal
AT2G26260	Normal
AT2G26590	Normal
AT2G26640	Normal
AT2G26680	Normal
AT2G26690	Normal
AT2G26770	Normal
AT2G26790	Normal
AT2G27020	Normal
AT2G27030	Normal
AT2G27100	Normal
AT2G27130	Normal
AT2G27460	Normal
AT2G27530	Normal
AT2G27600	Normal
AT2G27710	Normal
AT2G27775	Normal
AT2G27840	Normal
AT2G27860	Normal
AT2G28520	Normal
AT2G29080	Normal
AT2G29090	Normal
AT2G29210	Normal
AT2G29310	Normal
AT2G29390	Normal
AT2G29540	Normal
AT2G29550	Normal
AT2G29560	Normal
AT2G29700	Normal
AT2G30040	Normal
AT2G30050	Normal
AT2G30060	Normal
AT2G30105	Normal
AT2G30110	Normal
AT2G30200	Normal
AT2G30270	Normal
AT2G30320	Normal
AT2G30460	Normal
AT2G30575	Normal
AT2G30600	Normal
AT2G30710	Normal
AT2G30980	Normal
AT2G31010	Normal
AT2G31060	Normal
AT2G31240	Normal
AT2G31270	Normal
AT2G31340	Normal
AT2G31360	Normal
AT2G31410	Normal
AT2G31610	Normal
AT2G31680	Normal
AT2G31725	Normal
AT2G31740	Normal
AT2G32060	Normal
AT2G32070	Normal
AT2G32220	Normal
AT2G32380	Normal
AT2G32920	Normal
AT2G32980	Normal
AT2G33120	Normal
AT2G33210	Normal
AT2G33370	Normal
AT2G33570	Normal
AT2G34050	Normal
AT2G34070	Normal
AT2G34090	Normal
AT2G34150	Normal
AT2G34200	Normal
AT2G34250	Normal
AT2G34260	Normal
AT2G34300	Normal
AT2G34355	Normal
AT2G34357	Normal
AT2G34480	Normal
AT2G34520	Normal
AT2G34570	Normal
AT2G34590	Normal
AT2G34630	Normal
AT2G34770	Normal
AT2G35040	Normal
AT2G35190	Normal
AT2G35200	Normal
AT2G35210	Normal
AT2G35605	Normal
AT2G35720	Normal
AT2G35790	Normal
AT2G35880	Normal
AT2G35990	Normal
AT2G36070	Normal
AT2G36080	Normal
AT2G36160	Normal
AT2G36170	Normal
AT2G36300	Normal
AT2G36310	Normal
AT2G36410	Normal
AT2G36530	Normal
AT2G36580	Normal
AT2G36620	Normal
AT2G36630	Normal
AT2G36880	Normal
AT2G37020	Normal
AT2G37190	Normal
AT2G37230	Normal
AT2G37250	Normal
AT2G37270	Normal
AT2G37400	Normal
AT2G37550	Normal
AT2G37585	Normal
AT2G37600	Normal
AT2G37640	Normal
AT2G37690	Normal
AT2G37940	Normal
AT2G37975	Normal
AT2G37990	Normal
AT2G38090	Normal
AT2G38120	Normal
AT2G38360	Normal
AT2G38480	Normal
AT2G38580	Normal
AT2G38610	Normal
AT2G38650	Normal
AT2G38670	Normal
AT2G38700	Normal
AT2G38730	Normal
AT2G39010	Normal
AT2G39130	Normal
AT2G39140	Normal
AT2G39180	Normal
AT2G39290	Normal
AT2G39390	Normal
AT2G39450	Normal
AT2G39460	Normal
AT2G39480	Normal
AT2G39960	Normal
AT2G39980	Normal
AT2G39990	Normal
AT2G40060	Normal
AT2G40290	Normal
AT2G40360	Normal
AT2G40430	Normal
AT2G40475	Normal
AT2G40510	Normal
AT2G40540	Normal
AT2G40590	Normal
AT2G40610	Normal
AT2G40620	Normal
AT2G40630	Normal
AT2G40660	Normal
AT2G40730	Normal
AT2G40940	Normal
AT2G41110	Normal
AT2G41150	Normal
AT2G41170	Normal
AT2G41280	Normal
AT2G41420	Normal
AT2G41475	Normal
AT2G41540	Normal
AT2G41670	Normal
AT2G41740	Normal
AT2G41760	Normal
AT2G41770	Normal
AT2G41820	Normal
AT2G41840	Normal
AT2G42040	Normal
AT2G42230	Normal
AT2G42320	Normal
AT2G42380	Normal
AT2G42580	Normal
AT2G42710	Normal
AT2G42840	Normal
AT2G42870	Normal
AT2G43060	Normal
AT2G43110	Normal
AT2G43130	Normal
AT2G43240	Normal
AT2G43320	Normal
AT2G43330	Normal
AT2G43360	Normal
AT2G43460	Normal
AT2G43490	Normal
AT2G43650	Normal
AT2G43710	Normal
AT2G43770	Normal
AT2G43780	Normal
AT2G43810	Normal
AT2G44020	Normal
AT2G44060	Normal
AT2G44080	Normal
AT2G44120	Normal
AT2G44230	Normal
AT2G44350	Normal
AT2G44530	Normal
AT2G44610	Normal
AT2G44620	Normal
AT2G44660	Normal
AT2G44860	Normal
AT2G44910	Normal
AT2G45000	Normal
AT2G45010	Normal
AT2G45030	Normal
AT2G45070	Normal
AT2G45140	Normal
AT2G45180	Normal
AT2G45260	Normal
AT2G45440	Normal
AT2G45450	Normal
AT2G45470	Normal
AT2G45710	Normal
AT2G45960	Normal
AT2G45970	Normal
AT2G45990	Normal
AT2G46170	Normal
AT2G46225	Normal
AT2G46280	Normal
AT2G46330	Normal
AT2G46710	Normal
AT2G46790	Normal
AT2G46810	Normal
AT2G46970	Normal
AT2G47110	Normal
AT2G47170	Normal
AT2G47250	Normal
AT2G47270	Normal
AT2G47320	Normal
AT2G47440	Normal
AT2G47470	Normal
AT2G47490	Normal
AT2G47510	Normal
AT2G47610	Normal
AT2G47640	Normal
AT2G47650	Normal
AT2G47930	Normal
AT2G47990	Normal
AT3G01040	Normal
AT3G01130	Normal
AT3G01160	Normal
AT3G01340	Normal
AT3G01490	Normal
AT3G01550	Normal
AT3G01640	Normal
AT3G01780	Normal
AT3G01800	Normal
AT3G02070	Normal
AT3G02080	Normal
AT3G02180	Normal
AT3G02230	Normal
AT3G02350	Normal
AT3G02460	Normal
AT3G02530	Normal
AT3G02540	Normal
AT3G02560	Normal
AT3G02570	Normal
AT3G02580	Normal
AT3G02630	Normal
AT3G02650	Normal
AT3G02720	Normal
AT3G02880	Normal
AT3G02900	Normal
AT3G02980	Normal
AT3G03050	Normal
AT3G03060	Normal
AT3G03160	Normal
AT3G03170	Normal
AT3G03250	Normal
AT3G03600	Normal
AT3G03820	Normal
AT3G03830	Normal
AT3G03840	Normal
AT3G03850	Normal
AT3G03920	Normal
AT3G03960	Normal
AT3G04080	Normal
AT3G04120	Normal
AT3G04230	Normal
AT3G04400	Normal
AT3G04470	Normal
AT3G04710	Normal
AT3G04730	Normal
AT3G04770	Normal
AT3G04780	Normal
AT3G04830	Normal
AT3G04840	Normal
AT3G04910	Normal
AT3G04920	Normal
AT3G05000	Normal
AT3G05020	Normal
AT3G05060	Normal
AT3G05150	Normal
AT3G05280	Normal
AT3G05420	Normal
AT3G05490	Normal
AT3G05500	Normal
AT3G05560	Normal
AT3G05590	Normal
AT3G05710	Normal
AT3G05800	Normal
AT3G05880	Normal
AT3G05890	Normal
AT3G05900	Normal
AT3G05910	Normal
AT3G06060	Normal
AT3G06150	Normal
AT3G06450	Normal
AT3G06530	Normal
AT3G06650	Normal
AT3G06680	Normal
AT3G06700	Normal
AT3G06720	Normal
AT3G06740	Normal
AT3G06750	Normal
AT3G06760	Normal
AT3G06770	Normal
AT3G06868	Normal
AT3G07010	Normal
AT3G07020	Normal
AT3G07050	Normal
AT3G07090	Normal
AT3G07110	Normal
AT3G07170	Normal
AT3G07210	Normal
AT3G07230	Normal
AT3G07300	Normal
AT3G07320	Normal
AT3G07330	Normal
AT3G07460	Normal
AT3G07470	Normal
AT3G07750	Normal
AT3G07770	Normal
AT3G07800	Normal
AT3G07810	Normal
AT3G07950	Normal
AT3G07990	Normal
AT3G08030	Normal
AT3G08530	Normal
AT3G08550	Normal
AT3G08580	Normal
AT3G08600	Normal
AT3G08630	Normal
AT3G08670	Normal
AT3G08680	Normal
AT3G08730	Normal
AT3G08890	Normal
AT3G08930	Normal
AT3G08943	Normal
AT3G09000	Normal
AT3G09035	Normal
AT3G09090	Normal
AT3G09200	Normal
AT3G09300	Normal
AT3G09440	Normal
AT3G09500	Normal
AT3G09630	Normal
AT3G09720	Normal
AT3G09740	Normal
AT3G09820	Normal
AT3G09840	Normal
AT3G10090	Normal
AT3G10110	Normal
AT3G10300	Normal
AT3G10380	Normal
AT3G10530	Normal
AT3G10540	Normal
AT3G10610	Normal
AT3G10660	Normal
AT3G10720	Normal
AT3G10730	Normal
AT3G11130	Normal
AT3G11200	Normal
AT3G11250	Normal
AT3G11400	Normal
AT3G11420	Normal
AT3G11490	Normal
AT3G11510	Normal
AT3G11690	Normal
AT3G11710	Normal
AT3G11780	Normal
AT3G11800	Normal
AT3G11830	Normal
AT3G11940	Normal
AT3G11964	Normal
AT3G12110	Normal
AT3G12130	Normal
AT3G12270	Normal
AT3G12390	Normal
AT3G12560	Normal
AT3G12600	Normal
AT3G12610	Normal
AT3G12620	Normal
AT3G12670	Normal
AT3G12680	Normal
AT3G12710	Normal
AT3G12920	Normal
AT3G13230	Normal
AT3G13235	Normal
AT3G13320	Normal
AT3G13460	Normal
AT3G13470	Normal
AT3G13520	Normal
AT3G13570	Normal
AT3G13600	Normal
AT3G13690	Normal
AT3G13720	Normal
AT3G13860	Normal
AT3G13920	Normal
AT3G13940	Normal
AT3G13980	Normal
AT3G14000	Normal
AT3G14205	Normal
AT3G14290	Normal
AT3G14370	Normal
AT3G14390	Normal
AT3G14790	Normal
AT3G14810	Normal
AT3G14960	Normal
AT3G15000	Normal
AT3G15040	Normal
AT3G15080	Normal
AT3G15095	Normal
AT3G15115	Normal
AT3G15260	Normal
AT3G15350	Normal
AT3G15460	Normal
AT3G15480	Normal
AT3G15540	Normal
AT3G15610	Normal
AT3G15640	Normal
AT3G15710	Normal
AT3G15820	Normal
AT3G15980	Normal
AT3G16080	Normal
AT3G16180	Normal
AT3G16200	Normal
AT3G16240	Normal
AT3G16370	Normal
AT3G16570	Normal
AT3G16630	Normal
AT3G16700	Normal
AT3G16760	Normal
AT3G16780	Normal
AT3G16800	Normal
AT3G16810	Normal
AT3G16840	Normal
AT3G16850	Normal
AT3G17090	Normal
AT3G17100	Normal
AT3G17120	Normal
AT3G17240	Normal
AT3G17390	Normal
AT3G17430	Normal
AT3G17440	Normal
AT3G17465	Normal
AT3G17820	Normal
AT3G17830	Normal
AT3G17860	Normal
AT3G17900	Normal
AT3G17910	Normal
AT3G18000	Normal
AT3G18040	Normal
AT3G18130	Normal
AT3G18190	Normal
AT3G18240	Normal
AT3G18410	Normal
AT3G18480	Normal
AT3G18580	Normal
AT3G18600	Normal
AT3G18740	Normal
AT3G18760	Normal
AT3G18780	Normal
AT3G18820	Normal
AT3G19130	Normal
AT3G19360	Normal
AT3G19380	Normal
AT3G19820	Normal
AT3G19970	Normal
AT3G20000	Normal
AT3G20050	Normal
AT3G20130	Normal
AT3G20240	Normal
AT3G20510	Normal
AT3G20540	Normal
AT3G20790	Normal
AT3G20920	Normal
AT3G21300	Normal
AT3G21865	Normal
AT3G21890	Normal
AT3G22110	Normal
AT3G22230	Normal
AT3G22300	Normal
AT3G22310	Normal
AT3G22320	Normal
AT3G22330	Normal
AT3G22660	Normal
AT3G22845	Normal
AT3G22950	Normal
AT3G23030	Normal
AT3G23050	Normal
AT3G23150	Normal
AT3G23390	Normal
AT3G23560	Normal
AT3G23580	Normal
AT3G23620	Normal
AT3G23635	Normal
AT3G23640	Normal
AT3G23660	Normal
AT3G23690	Normal
AT3G23730	Normal
AT3G23750	Normal
AT3G23800	Normal
AT3G23805	Normal
AT3G23810	Normal
AT3G23830	Normal
AT3G23940	Normal
AT3G23980	Normal
AT3G23990	Normal
AT3G24050	Normal
AT3G24090	Normal
AT3G24120	Normal
AT3G24350	Normal
AT3G24440	Normal
AT3G24530	Normal
AT3G24715	Normal
AT3G24830	Normal
AT3G24840	Normal
AT3G25040	Normal
AT3G25110	Normal
AT3G25140	Normal
AT3G25230	Normal
AT3G25500	Normal
AT3G25520	Normal
AT3G25580	Normal
AT3G25717	Normal
AT3G25860	Normal
AT3G25900	Normal
AT3G26030	Normal
AT3G26370	Normal
AT3G26410	Normal
AT3G26670	Normal
AT3G26780	Normal
AT3G26840	Normal
AT3G26850	Normal
AT3G26935	Normal
AT3G27080	Normal
AT3G27230	Normal
AT3G27280	Normal
AT3G27325	Normal
AT3G27550	Normal
AT3G27770	Normal
AT3G27960	Normal
AT3G28180	Normal
AT3G28200	Normal
AT3G28857	Normal
AT3G28860	Normal
AT3G28900	Normal
AT3G29010	Normal
AT3G29170	Normal
AT3G29360	Normal
AT3G29370	Normal
AT3G29375	Normal
AT3G29575	Normal
AT3G29760	Normal
AT3G30180	Normal
AT3G30300	Normal
AT3G30380	Normal
AT3G42790	Normal
AT3G42800	Normal
AT3G43590	Normal
AT3G43720	Normal
AT3G43740	Normal
AT3G43810	Normal
AT3G43980	Normal
AT3G44010	Normal
AT3G44110	Normal
AT3G44330	Normal
AT3G44340	Normal
AT3G44735	Normal
AT3G44750	Normal
AT3G45030	Normal
AT3G45230	Normal
AT3G45730	Normal
AT3G45970	Normal
AT3G46010	Normal
AT3G46210	Normal
AT3G46290	Normal
AT3G46830	Normal
AT3G46950	Normal
AT3G47350	Normal
AT3G47370	Normal
AT3G47860	Normal
AT3G48250	Normal
AT3G48260	Normal
AT3G48570	Normal
AT3G48610	Normal
AT3G48760	Normal
AT3G48780	Normal
AT3G48790	Normal
AT3G48820	Normal
AT3G48930	Normal
AT3G49010	Normal
AT3G49080	Normal
AT3G49180	Normal
AT3G49220	Normal
AT3G49240	Normal
AT3G49600	Normal
AT3G49720	Normal
AT3G49910	Normal
AT3G49990	Normal
AT3G50050	Normal
AT3G50340	Normal
AT3G50830	Normal
AT3G50890	Normal
AT3G50960	Normal
AT3G50970	Normal
AT3G51010	Normal
AT3G51150	Normal
AT3G51160	Normal
AT3G51260	Normal
AT3G51370	Normal
AT3G51460	Normal
AT3G51470	Normal
AT3G51550	Normal
AT3G51580	Normal
AT3G51790	Normal
AT3G51800	Normal
AT3G51980	Normal
AT3G52040	Normal
AT3G52220	Normal
AT3G52560	Normal
AT3G52580	Normal
AT3G52590	Normal
AT3G52930	Normal
AT3G52990	Normal
AT3G53000	Normal
AT3G53020	Normal
AT3G53110	Normal
AT3G53120	Normal
AT3G53232	Normal
AT3G53240	Normal
AT3G53380	Normal
AT3G53430	Normal
AT3G53440	Normal
AT3G53520	Normal
AT3G53610	Normal
AT3G53710	Normal
AT3G53870	Normal
AT3G53890	Normal
AT3G53940	Normal
AT3G54030	Normal
AT3G54090	Normal
AT3G54110	Normal
AT3G54170	Normal
AT3G54250	Normal
AT3G54300	Normal
AT3G54320	Normal
AT3G54400	Normal
AT3G54510	Normal
AT3G54650	Normal
AT3G54690	Normal
AT3G54760	Normal
AT3G54770	Normal
AT3G54920	Normal
AT3G54960	Normal
AT3G55000	Normal
AT3G55280	Normal
AT3G55340	Normal
AT3G55360	Normal
AT3G55380	Normal
AT3G55410	Normal
AT3G55430	Normal
AT3G55510	Normal
AT3G55605	Normal
AT3G55740	Normal
AT3G55750	Normal
AT3G55840	Normal
AT3G55920	Normal
AT3G56070	Normal
AT3G56090	Normal
AT3G56120	Normal
AT3G56150	Normal
AT3G56290	Normal
AT3G56300	Normal
AT3G56340	Normal
AT3G56800	Normal
AT3G56990	Normal
AT3G57000	Normal
AT3G57150	Normal
AT3G57280	Normal
AT3G57290	Normal
AT3G57490	Normal
AT3G57550	Normal
AT3G57560	Normal
AT3G57660	Normal
AT3G57940	Normal
AT3G57965	Normal
AT3G58030	Normal
AT3G58040	Normal
AT3G58120	Normal
AT3G58130	Normal
AT3G58180	Normal
AT3G58470	Normal
AT3G58620	Normal
AT3G58660	Normal
AT3G58700	Normal
AT3G58730	Normal
AT3G58800	Normal
AT3G58850	Normal
AT3G59350	Normal
AT3G59360	Normal
AT3G59500	Normal
AT3G59540	Normal
AT3G59670	Normal
AT3G59810	Normal
AT3G59820	Normal
AT3G59900	Normal
AT3G59920	Normal
AT3G59970	Normal
AT3G60200	Normal
AT3G60245	Normal
AT3G60360	Normal
AT3G60440	Normal
AT3G60450	Normal
AT3G60600	Normal
AT3G60630	Normal
AT3G60650	Normal
AT3G60770	Normal
AT3G60800	Normal
AT3G60830	Normal
AT3G60910	Normal
AT3G60980	Normal
AT3G61110	Normal
AT3G61130	Normal
AT3G61140	Normal
AT3G61260	Normal
AT3G61580	Normal
AT3G61680	Normal
AT3G62070	Normal
AT3G62090	Normal
AT3G62100	Normal
AT3G62120	Normal
AT3G62250	Normal
AT3G62360	Normal
AT3G62370	Normal
AT3G62420	Normal
AT3G62530	Normal
AT3G62570	Normal
[truncated: 1,052 more rows]

## Sheet: Cotyledons
Gene_ID	in smt2-1
AT1G02270	Misregulated
AT1G02816	Misregulated
AT1G04240	Misregulated
AT1G04910	Misregulated
AT1G05070	Misregulated
AT1G05205	Misregulated
AT1G05850	Misregulated
AT1G06980	Misregulated
AT1G08780	Misregulated
AT1G09250	Misregulated
AT1G09800	Misregulated
AT1G10090	Misregulated
AT1G10490	Misregulated
AT1G10850	Misregulated
AT1G11545	Misregulated
AT1G12845	Misregulated
AT1G13870	Misregulated
AT1G14450	Misregulated
AT1G14670	Misregulated
AT1G14830	Misregulated
AT1G17455	Misregulated
AT1G18710	Misregulated
AT1G19430	Misregulated
AT1G20225	Misregulated
AT1G20440	Misregulated
AT1G21770	Misregulated
AT1G21930	Misregulated
AT1G22060	Misregulated
AT1G22180	Misregulated
AT1G22740	Misregulated
AT1G23030	Misregulated
AT1G23060	Misregulated
AT1G24240	Misregulated
AT1G26670	Misregulated
AT1G26850	Misregulated
AT1G28440	Misregulated
AT1G28540	Misregulated
AT1G29390	Misregulated
AT1G29400	Misregulated
AT1G29465	Misregulated
AT1G30630	Misregulated
AT1G31258	Misregulated
AT1G32090	Misregulated
AT1G35250	Misregulated
AT1G35720	Misregulated
AT1G53170	Misregulated
AT1G53320	Misregulated
AT1G56010	Misregulated
AT1G56555	Misregulated
AT1G61667	Misregulated
AT1G61890	Misregulated
AT1G62040	Misregulated
AT1G62570	Misregulated
AT1G63000	Misregulated
AT1G63460	Misregulated
AT1G64640	Misregulated
AT1G64670	Misregulated
AT1G65010	Misregulated
AT1G67050	Misregulated
AT1G67190	Misregulated
AT1G68370	Misregulated
AT1G68670	Misregulated
AT1G69030	Misregulated
AT1G69360	Misregulated
AT1G69980	Misregulated
AT1G70230	Misregulated
AT1G72180	Misregulated
AT1G73030	Misregulated
AT1G73820	Misregulated
AT1G74380	Misregulated
AT1G75630	Misregulated
AT1G75750	Misregulated
AT1G76020	Misregulated
AT1G76670	Misregulated
AT1G77130	Misregulated
AT1G78380	Misregulated
AT1G79440	Misregulated
AT1G79520	Misregulated
AT1G79660	Misregulated
AT1G80910	Misregulated
AT2G03220	Misregulated
AT2G03270	Misregulated
AT2G03680	Misregulated
AT2G04240	Misregulated
AT2G04280	Misregulated
AT2G14900	Misregulated
AT2G18110	Misregulated
AT2G20680	Misregulated
AT2G21970	Misregulated
AT2G22430	Misregulated
AT2G22660	Misregulated
AT2G23120	Misregulated
AT2G24040	Misregulated
AT2G25520	Misregulated
AT2G26710	Misregulated
AT2G27060	Misregulated
AT2G27490	Misregulated
AT2G27580	Misregulated
AT2G28140	Misregulated
AT2G29700	Misregulated
AT2G30105	Misregulated
AT2G31140	Misregulated
AT2G31300	Misregulated
AT2G31750	Misregulated
AT2G35860	Misregulated
AT2G35880	Misregulated
AT2G36320	Misregulated
AT2G40435	Misregulated
AT2G44570	Misregulated
AT2G44910	Misregulated
AT2G45960	Misregulated
AT2G45970	Misregulated
AT2G46700	Misregulated
AT2G47060	Misregulated
AT3G01930	Misregulated
AT3G02570	Misregulated
AT3G02650	Misregulated
AT3G03100	Misregulated
AT3G04010	Misregulated
AT3G04730	Misregulated
AT3G04860	Misregulated
AT3G04910	Misregulated
AT3G05840	Misregulated
AT3G06550	Misregulated
AT3G07470	Misregulated
AT3G08670	Misregulated
AT3G08690	Misregulated
AT3G09470	Misregulated
AT3G09540	Misregulated
AT3G10110	Misregulated
AT3G10720	Misregulated
AT3G11590	Misregulated
AT3G12480	Misregulated
AT3G12560	Misregulated
AT3G12610	Misregulated
AT3G13410	Misregulated
AT3G13600	Misregulated
AT3G15480	Misregulated
AT3G15610	Misregulated
AT3G16190	Misregulated
AT3G17390	Misregulated
AT3G18535	Misregulated
AT3G18820	Misregulated
AT3G19150	Misregulated
AT3G19520	Misregulated
AT3G20770	Misregulated
AT3G20820	Misregulated
AT3G23540	Misregulated
AT3G23640	Misregulated
AT3G23820	Misregulated
AT3G23980	Misregulated
AT3G24160	Misregulated
AT3G24315	Misregulated
AT3G25020	Misregulated
AT3G25140	Misregulated
AT3G26780	Misregulated
AT3G26960	Misregulated
AT3G28180	Misregulated
AT3G28970	Misregulated
AT3G29360	Misregulated
AT3G44720	Misregulated
AT3G45850	Misregulated
AT3G46450	Misregulated
AT3G48820	Misregulated
AT3G49720	Misregulated
AT3G50845	Misregulated
AT3G50970	Misregulated
AT3G51670	Misregulated
AT3G52850	Misregulated
AT3G52990	Misregulated
AT3G53400	Misregulated
AT3G54140	Misregulated
AT3G55600	Misregulated
AT3G55730	Misregulated
AT3G56170	Misregulated
AT3G56950	Misregulated
AT3G58030	Misregulated
AT3G58620	Misregulated
AT3G58730	Misregulated
AT3G58850	Misregulated
AT3G59090	Misregulated
AT3G61370	Misregulated
AT3G62060	Misregulated
AT4G00150	Misregulated
AT4G00730	Misregulated
AT4G01610	Misregulated
AT4G02075	Misregulated
AT4G02080	Misregulated
AT4G02500	Misregulated
AT4G02940	Misregulated
AT4G03210	Misregulated
AT4G03330	Misregulated
AT4G04470	Misregulated
AT4G06744	Misregulated
AT4G08810	Misregulated
AT4G09760	Misregulated
AT4G10140	Misregulated
AT4G10920	Misregulated
AT4G11350	Misregulated
AT4G12450	Misregulated
AT4G14365	Misregulated
AT4G16143	Misregulated
AT4G17070	Misregulated
AT4G17150	Misregulated
AT4G17260	Misregulated
AT4G17430	Misregulated
AT4G17550	Misregulated
AT4G18970	Misregulated
AT4G19120	Misregulated
AT4G20890	Misregulated
AT4G22330	Misregulated
AT4G23220	Misregulated
AT4G24130	Misregulated
AT4G24210	Misregulated
AT4G24330	Misregulated
AT4G24370	Misregulated
AT4G24510	Misregulated
AT4G26100	Misregulated
AT4G28490	Misregulated
AT4G29260	Misregulated
AT4G29350	Misregulated
AT4G30290	Misregulated
AT4G31080	Misregulated
AT4G31170	Misregulated
AT4G36780	Misregulated
AT4G38230	Misregulated
AT4G38270	Misregulated
AT4G39840	Misregulated
AT5G01970	Misregulated
AT5G02890	Misregulated
AT5G05170	Misregulated
AT5G06870	Misregulated
AT5G06910	Misregulated
AT5G07220	Misregulated
AT5G07960	Misregulated
AT5G08130	Misregulated
AT5G08160	Misregulated
AT5G09420	Misregulated
AT5G10110	Misregulated
AT5G10745	Misregulated
AT5G11520	Misregulated
AT5G11800	Misregulated
AT5G12260	Misregulated
AT5G12940	Misregulated
AT5G13460	Misregulated
AT5G13820	Misregulated
AT5G15740	Misregulated
AT5G15880	Misregulated
AT5G18280	Misregulated
AT5G18520	Misregulated
AT5G19590	Misregulated
AT5G20650	Misregulated
AT5G21326	Misregulated
AT5G37790	Misregulated
AT5G37930	Misregulated
AT5G39450	Misregulated
AT5G39510	Misregulated
AT5G39570	Misregulated
AT5G39600	Misregulated
AT5G40670	Misregulated
AT5G41360	Misregulated
AT5G41850	Misregulated
AT5G41870	Misregulated
AT5G42850	Misregulated
AT5G43280	Misregulated
AT5G44110	Misregulated
AT5G46630	Misregulated
AT5G47140	Misregulated
AT5G48660	Misregulated
AT5G49170	Misregulated
AT5G51220	Misregulated
AT5G53140	Misregulated
AT5G54250	Misregulated
AT5G54760	Misregulated
AT5G54855	Misregulated
AT5G55620	Misregulated
AT5G55640	Misregulated
AT5G57830	Misregulated
AT5G60850	Misregulated
AT5G60860	Misregulated
AT5G61820	Misregulated
AT5G63810	Misregulated
AT5G65810	Misregulated
AT5G66420	Misregulated
AT5G67470	Misregulated
ATMG00160	Misregulated
AT1G01230	Normal
AT1G01260	Normal
AT1G01390	Normal
AT1G01420	Normal
AT1G01470	Normal
AT1G01490	Normal
AT1G01650	Normal
AT1G01830	Normal
AT1G01950	Normal
AT1G02340	Normal
AT1G02350	Normal
AT1G02360	Normal
AT1G02400	Normal
AT1G03430	Normal
AT1G04180	Normal
AT1G04290	Normal
AT1G04310	Normal
AT1G04430	Normal
AT1G04750	Normal
AT1G05010	Normal
AT1G05490	Normal
AT1G05720	Normal
AT1G05835	Normal
AT1G05870	Normal
AT1G06000	Normal
AT1G06070	Normal
AT1G06080	Normal
AT1G06400	Normal
AT1G06550	Normal
AT1G06700	Normal
AT1G07420	Normal
AT1G08200	Normal
AT1G08510	Normal
AT1G08570	Normal
AT1G08880	Normal
AT1G09330	Normal
AT1G09530	Normal
AT1G09570	Normal
AT1G09590	Normal
AT1G09645	Normal
AT1G09794	Normal
AT1G09850	Normal
AT1G10060	Normal
AT1G10120	Normal
AT1G10140	Normal
AT1G10370	Normal
AT1G10550	Normal
AT1G10560	Normal
AT1G11475	Normal
AT1G11530	Normal
AT1G13245	Normal
AT1G13250	Normal
AT1G13260	Normal
AT1G13280	Normal
AT1G13930	Normal
AT1G14370	Normal
AT1G14600	Normal
AT1G14860	Normal
AT1G14890	Normal
AT1G14910	Normal
AT1G14930	Normal
AT1G14980	Normal
AT1G15050	Normal
AT1G15120	Normal
AT1G15350	Normal
AT1G15800	Normal
AT1G16000	Normal
AT1G16300	Normal
AT1G16470	Normal
AT1G16510	Normal
AT1G16870	Normal
AT1G18330	Normal
AT1G18350	Normal
AT1G18400	Normal
AT1G18840	Normal
AT1G19670	Normal
AT1G19710	Normal
AT1G20450	Normal
AT1G20696	Normal
AT1G21050	Normal
AT1G21060	Normal
AT1G21830	Normal
AT1G21840	Normal
AT1G21980	Normal
AT1G22300	Normal
AT1G22840	Normal
AT1G23052	Normal
AT1G23080	Normal
AT1G24530	Normal
AT1G25560	Normal
AT1G26210	Normal
AT1G26560	Normal
AT1G27435	Normal
AT1G27930	Normal
AT1G28010	Normal
AT1G28330	Normal
AT1G28520	Normal
AT1G28670	Normal
AT1G28680	Normal
AT1G29250	Normal
AT1G29395	Normal
AT1G29440	Normal
AT1G29470	Normal
AT1G29890	Normal
AT1G29980	Normal
AT1G30330	Normal
AT1G31350	Normal
AT1G31812	Normal
AT1G31880	Normal
AT1G31970	Normal
AT1G32050	Normal
AT1G32150	Normal
AT1G32210	Normal
AT1G32690	Normal
AT1G32700	Normal
AT1G33230	Normal
AT1G34030	Normal
AT1G34340	Normal
AT1G34770	Normal
AT1G35160	Normal
AT1G35620	Normal
AT1G36160	Normal
AT1G43000	Normal
AT1G43890	Normal
AT1G47278	Normal
AT1G47710	Normal
AT1G47830	Normal
AT1G49130	Normal
AT1G49300	Normal
AT1G49410	Normal
AT1G49660	Normal
AT1G50110	Normal
AT1G50420	Normal
AT1G51540	Normal
AT1G51590	Normal
AT1G51630	Normal
AT1G51650	Normal
AT1G52190	Normal
AT1G52565	Normal
AT1G52827	Normal
AT1G52905	Normal
AT1G53035	Normal
AT1G53180	Normal
AT1G53450	Normal
AT1G53500	Normal
AT1G53850	Normal
AT1G54410	Normal
AT1G55210	Normal
AT1G55360	Normal
AT1G55910	Normal
AT1G56020	Normal
AT1G56045	Normal
AT1G56150	Normal
AT1G56580	Normal
AT1G56610	Normal
AT1G57620	Normal
AT1G60010	Normal
AT1G60270	Normal
AT1G60440	Normal
AT1G61580	Normal
AT1G62380	Normal
AT1G62770	Normal
AT1G62820	Normal
AT1G64090	Normal
AT1G64650	Normal
AT1G64750	Normal
AT1G65060	Normal
AT1G65920	Normal
AT1G65960	Normal
AT1G66240	Normal
AT1G66410	Normal
AT1G67265	Normal
AT1G67350	Normal
AT1G67785	Normal
AT1G67900	Normal
AT1G67910	Normal
AT1G68560	Normal
AT1G69010	Normal
AT1G69160	Normal
AT1G70210	Normal
AT1G70770	Normal
AT1G70780	Normal
AT1G70810	Normal
AT1G70940	Normal
AT1G71030	Normal
AT1G71970	Normal
AT1G73120	Normal
AT1G73480	Normal
AT1G73750	Normal
AT1G74270	Normal
AT1G74560	Normal
AT1G75170	Normal
AT1G75450	Normal
AT1G75540	Normal
AT1G75680	Normal
AT1G76580	Normal
AT1G76960	Normal
AT1G77200	Normal
AT1G77350	Normal
AT1G77540	Normal
AT1G77870	Normal
AT1G78040	Normal
AT1G78210	Normal
AT1G78570	Normal
AT1G79390	Normal
AT1G80130	Normal
AT1G80230	Normal
AT1G80530	Normal
AT1G80890	Normal
AT2G01420	Normal
AT2G01450	Normal
AT2G01470	Normal
AT2G02050	Normal
AT2G02170	Normal
AT2G02390	Normal
AT2G02510	Normal
AT2G03280	Normal
AT2G03440	Normal
AT2G05920	Normal
AT2G06050	Normal
AT2G12462	Normal
AT2G15970	Normal
AT2G16600	Normal
AT2G16660	Normal
AT2G16720	Normal
AT2G17380	Normal
AT2G17420	Normal
AT2G17840	Normal
AT2G17990	Normal
AT2G18010	Normal
AT2G18040	Normal
AT2G18740	Normal
AT2G18790	Normal
AT2G18840	Normal
AT2G19730	Normal
AT2G20370	Normal
AT2G20750	Normal
AT2G20760	Normal
AT2G20770	Normal
AT2G20825	Normal
AT2G20835	Normal
AT2G21180	Normal
AT2G21520	Normal
AT2G21910	Normal
AT2G22425	Normal
AT2G22780	Normal
AT2G22830	Normal
AT2G22900	Normal
AT2G23090	Normal
AT2G23150	Normal
AT2G23170	Normal
AT2G23180	Normal
AT2G25490	Normal
AT2G25964	Normal
AT2G26070	Normal
AT2G26650	Normal
AT2G26680	Normal
AT2G27050	Normal
AT2G27210	Normal
AT2G27360	Normal
AT2G27500	Normal
AT2G27860	Normal
AT2G28050	Normal
AT2G28840	Normal
AT2G29090	Normal
AT2G29290	Normal
AT2G29310	Normal
AT2G29340	Normal
AT2G29420	Normal
AT2G29440	Normal
AT2G29450	Normal
AT2G29960	Normal
AT2G30060	Normal
AT2G31390	Normal
AT2G31490	Normal
AT2G31570	Normal
AT2G31980	Normal
AT2G32070	Normal
AT2G32250	Normal
AT2G32510	Normal
AT2G32580	Normal
AT2G33120	Normal
AT2G33205	Normal
AT2G33470	Normal
AT2G34150	Normal
AT2G34520	Normal
AT2G34720	Normal
AT2G34900	Normal
AT2G35760	Normal
AT2G35820	Normal
AT2G36080	Normal
AT2G36880	Normal
AT2G37120	Normal
AT2G37250	Normal
AT2G37585	Normal
AT2G37640	Normal
AT2G38530	Normal
AT2G38540	Normal
AT2G39220	Normal
AT2G39705	Normal
AT2G39950	Normal
AT2G39980	Normal
AT2G40070	Normal
AT2G40205	Normal
AT2G40280	Normal
AT2G40940	Normal
AT2G41090	Normal
AT2G41540	Normal
AT2G41760	Normal
AT2G42010	Normal
AT2G42540	Normal
AT2G42620	Normal
AT2G42870	Normal
AT2G42960	Normal
AT2G42990	Normal
AT2G44080	Normal
AT2G44160	Normal
AT2G44280	Normal
AT2G44310	Normal
AT2G44940	Normal
AT2G45050	Normal
AT2G45070	Normal
AT2G45160	Normal
AT2G45310	Normal
AT2G45600	Normal
AT2G45790	Normal
AT2G46390	Normal
AT2G46530	Normal
AT2G46540	Normal
AT2G46600	Normal
AT2G46620	Normal
AT2G46790	Normal
AT2G46800	Normal
AT2G46870	Normal
AT2G46970	Normal
AT2G47000	Normal
AT2G47010	Normal
AT2G47070	Normal
AT2G47160	Normal
AT2G47630	Normal
AT2G47690	Normal
AT2G47780	Normal
AT3G01470	Normal
AT3G01490	Normal
AT3G01750	Normal
AT3G03780	Normal
AT3G03920	Normal
AT3G04920	Normal
AT3G05020	Normal
AT3G05120	Normal
AT3G05160	Normal
AT3G05880	Normal
AT3G05890	Normal
AT3G06420	Normal
AT3G06590	Normal
AT3G06700	Normal
AT3G07230	Normal
AT3G07390	Normal
AT3G07560	Normal
AT3G08640	Normal
AT3G08730	Normal
AT3G09390	Normal
AT3G09735	Normal
AT3G10860	Normal
AT3G10910	Normal
AT3G10985	Normal
AT3G11120	Normal
AT3G11490	Normal
AT3G11730	Normal
AT3G12490	Normal
AT3G12600	Normal
AT3G12710	Normal
AT3G12820	Normal
AT3G12920	Normal
AT3G12965	Normal
AT3G13480	Normal
AT3G14067	Normal
AT3G14210	Normal
AT3G14230	Normal
AT3G14430	Normal
AT3G14595	Normal
AT3G16500	Normal
AT3G16640	Normal
AT3G16800	Normal
AT3G17090	Normal
AT3G17100	Normal
AT3G17810	Normal
AT3G18530	Normal
AT3G18740	Normal
AT3G19970	Normal
AT3G20395	Normal
AT3G21320	Normal
AT3G21330	Normal
AT3G21560	Normal
AT3G21670	Normal
AT3G21865	Normal
AT3G22230	Normal
AT3G22320	Normal
AT3G22845	Normal
AT3G23030	Normal
AT3G23050	Normal
AT3G23090	Normal
AT3G23150	Normal
AT3G23390	Normal
AT3G23730	Normal
AT3G23740	Normal
AT3G23810	Normal
AT3G24830	Normal
AT3G25030	Normal
AT3G25220	Normal
AT3G25400	Normal
AT3G25580	Normal
AT3G25717	Normal
AT3G26290	Normal
AT3G28220	Normal
AT3G29240	Normal
AT3G29370	Normal
AT3G29575	Normal
AT3G30180	Normal
AT3G43960	Normal
AT3G44010	Normal
AT3G44310	Normal
AT3G45300	Normal
AT3G45600	Normal
AT3G45770	Normal
AT3G45780	Normal
AT3G48260	Normal
AT3G48570	Normal
AT3G48890	Normal
AT3G49210	Normal
AT3G49550	Normal
AT3G50900	Normal
AT3G51240	Normal
AT3G51410	Normal
AT3G51600	Normal
AT3G52040	Normal
AT3G52290	Normal
AT3G52340	Normal
AT3G52560	Normal
AT3G52730	Normal
AT3G53520	Normal
AT3G53890	Normal
AT3G54030	Normal
AT3G54080	Normal
AT3G54200	Normal
AT3G54400	Normal
AT3G54470	Normal
AT3G55020	Normal
AT3G55030	Normal
AT3G55120	Normal
AT3G55130	Normal
AT3G55140	Normal
AT3G55240	Normal
AT3G55510	Normal
AT3G55605	Normal
AT3G55740	Normal
AT3G55760	Normal
AT3G56020	Normal
AT3G56070	Normal
AT3G57020	Normal
AT3G57550	Normal
AT3G57800	Normal
AT3G57870	Normal
AT3G58640	Normal
AT3G59670	Normal
AT3G59900	Normal
AT3G60520	Normal
AT3G60530	Normal
AT3G61220	Normal
AT3G61430	Normal
AT3G61440	Normal
AT3G61460	Normal
AT3G61680	Normal
AT3G61700	Normal
AT3G61830	Normal
AT3G62090	Normal
AT3G62450	Normal
AT3G62650	Normal
AT3G62810	Normal
AT4G00710	Normal
AT4G01320	Normal
AT4G01335	Normal
AT4G01660	Normal
AT4G01680	Normal
AT4G01710	Normal
AT4G01897	Normal
AT4G01900	Normal
AT4G02715	Normal
AT4G02890	Normal
AT4G04210	Normal
AT4G05050	Normal
AT4G05440	Normal
AT4G05530	Normal
AT4G08520	Normal
AT4G08870	Normal
AT4G09890	Normal
AT4G10240	Normal
AT4G11010	Normal
AT4G11150	Normal
AT4G11547	Normal
AT4G11600	Normal
AT4G11610	Normal
AT4G12590	Normal
AT4G12650	Normal
AT4G12880	Normal
AT4G13040	Normal
AT4G13260	Normal
AT4G13270	Normal
AT4G13520	Normal
AT4G13540	Normal
AT4G13750	Normal
AT4G13930	Normal
AT4G14010	Normal
AT4G14030	Normal
AT4G14130	Normal
AT4G14230	Normal
AT4G14270	Normal
AT4G14440	Normal
AT4G14560	Normal
AT4G14716	Normal
AT4G15000	Normal
AT4G15470	Normal
AT4G15550	Normal
AT4G16150	Normal
AT4G16430	Normal
AT4G16442	Normal
AT4G16500	Normal
AT4G16515	Normal
AT4G16720	Normal
AT4G16750	Normal
AT4G16760	Normal
AT4G16770	Normal
AT4G16780	Normal
AT4G16790	Normal
AT4G17420	Normal
AT4G18070	Normal
AT4G19230	Normal
AT4G21105	Normal
AT4G21215	Normal
AT4G21570	Normal
AT4G21580	Normal
AT4G21960	Normal
AT4G21970	Normal
AT4G21980	Normal
AT4G22190	Normal
AT4G22780	Normal
AT4G22810	Normal
AT4G22820	Normal
AT4G23060	Normal
AT4G23630	Normal
AT4G23820	Normal
AT4G24220	Normal
AT4G24350	Normal
AT4G24990	Normal
AT4G25260	Normal
AT4G25500	Normal
AT4G25640	Normal
AT4G25670	Normal
AT4G25890	Normal
AT4G26080	Normal
AT4G26130	Normal
AT4G27260	Normal
AT4G27310	Normal
AT4G27410	Normal
AT4G27720	Normal
AT4G27900	Normal
AT4G28240	Normal
AT4G28270	Normal
AT4G28720	Normal
AT4G28730	Normal
AT4G29020	Normal
AT4G29040	Normal
AT4G29130	Normal
AT4G29190	Normal
AT4G29390	Normal
AT4G30220	Normal
AT4G30350	Normal
AT4G30996	Normal
AT4G31370	Normal
AT4G31380	Normal
AT4G31590	Normal
AT4G31650	Normal
AT4G31985	Normal
AT4G32272	Normal
AT4G32280	Normal
AT4G32460	Normal
AT4G33380	Normal
AT4G33490	Normal
AT4G33580	Normal
AT4G34050	Normal
AT4G34760	Normal
AT4G35720	Normal
AT4G36250	Normal
AT4G36648	Normal
AT4G36660	Normal
AT4G36790	Normal
AT4G36945	Normal
AT4G36970	Normal
AT4G37760	Normal
AT4G37770	Normal
AT4G37980	Normal
AT4G38520	Normal
AT4G38580	Normal
AT4G38730	Normal
AT4G39070	Normal
AT4G39090	Normal
AT4G39210	Normal
AT4G39330	Normal
AT4G39390	Normal
AT4G39400	Normal
AT4G39550	Normal
AT4G39730	Normal
AT4G39800	Normal
AT4G40060	Normal
AT5G01210	Normal
AT5G01350	Normal
AT5G01720	Normal
AT5G01740	Normal
AT5G01750	Normal
AT5G01790	Normal
AT5G01800	Normal
AT5G01820	Normal
AT5G02190	Normal
AT5G02200	Normal
AT5G02240	Normal
AT5G02270	Normal
AT5G02280	Normal
AT5G02530	Normal
AT5G02540	Normal
AT5G02570	Normal
AT5G02580	Normal
AT5G02590	Normal
AT5G02760	Normal
AT5G03240	Normal
AT5G03280	Normal
AT5G03300	Normal
AT5G03730	Normal
AT5G03760	Normal
AT5G03850	Normal
AT5G04170	Normal
AT5G04190	Normal
AT5G04830	Normal
AT5G05270	Normal
AT5G05370	Normal
AT5G05690	Normal
AT5G05950	Normal
AT5G06370	Normal
AT5G06860	Normal
AT5G07000	Normal
AT5G07010	Normal
AT5G07200	Normal
AT5G08445	Normal
AT5G08640	Normal
AT5G09440	Normal
AT5G09850	Normal
AT5G10380	Normal
AT5G10480	Normal
AT5G11170	Normal
AT5G11650	Normal
AT5G11790	Normal
AT5G12040	Normal
AT5G12050	Normal
AT5G12190	Normal
AT5G12250	Normal
AT5G13240	Normal
AT5G13500	Normal
AT5G13930	Normal
AT5G14780	Normal
AT5G14920	Normal
AT5G15260	Normal
AT5G15580	Normal
AT5G15650	Normal
AT5G16023	Normal
AT5G16060	Normal
AT5G17010	Normal
AT5G17040	Normal
AT5G17050	Normal
AT5G17190	Normal
AT5G17770	Normal
AT5G17780	Normal
AT5G18030	Normal
AT5G18060	Normal
AT5G18080	Normal
AT5G18310	Normal
AT5G18470	Normal
AT5G18650	Normal
AT5G20070	Normal
AT5G20110	Normal
AT5G20180	Normal
AT5G20190	Normal
AT5G20700	Normal
AT5G21274	Normal
AT5G22000	Normal
AT5G22020	Normal
AT5G22290	Normal
AT5G22310	Normal
AT5G22500	Normal
AT5G22580	Normal
AT5G22630	Normal
AT5G24570	Normal
AT5G24910	Normal
AT5G25170	Normal
AT5G25190	Normal
AT5G25350	Normal
AT5G25460	Normal
AT5G26667	Normal
AT5G26670	Normal
AT5G27120	Normal
AT5G27520	Normal
AT5G27760	Normal
AT5G28300	Normal
AT5G33320	Normal
AT5G35680	Normal
AT5G36160	Normal
AT5G36290	Normal
AT5G36910	Normal
AT5G38480	Normal
AT5G39320	Normal
AT5G39740	Normal
AT5G39865	Normal
AT5G40540	Normal
AT5G40660	Normal
AT5G40760	Normal
AT5G41460	Normal
AT5G41600	Normal
AT5G42150	Normal
AT5G42300	Normal
AT5G42420	Normal
AT5G42890	Normal
AT5G43700	Normal
AT5G43850	Normal
AT5G44250	Normal
AT5G44260	Normal
AT5G44280	Normal
AT5G44440	Normal
AT5G44460	Normal
AT5G44580	Normal
AT5G45100	Normal
AT5G45280	Normal
AT5G45600	Normal
AT5G46240	Normal
AT5G46330	Normal
AT5G47060	Normal
AT5G47080	Normal
AT5G47120	Normal
AT5G47240	Normal
AT5G47370	Normal
AT5G47380	Normal
AT5G47550	Normal
AT5G47890	Normal
AT5G48150	Normal
AT5G48880	Normal
AT5G48900	Normal
AT5G49330	Normal
AT5G49460	Normal
AT5G49700	Normal
AT5G49890	Normal
AT5G50335	Normal
AT5G51040	Normal
AT5G52310	Normal
AT5G52510	Normal
AT5G52570	Normal
AT5G52900	Normal
AT5G52910	Normal
AT5G53130	Normal
AT5G53420	Normal
AT5G53560	Normal
AT5G54470	Normal
AT5G54580	Normal
AT5G54585	Normal
AT5G54970	Normal
AT5G55730	Normal
AT5G55790	Normal
AT5G55850	Normal
AT5G56220	Normal
AT5G56890	Normal
AT5G56950	Normal
AT5G56980	Normal
AT5G57050	Normal
AT5G57240	Normal
AT5G57330	Normal
AT5G57660	Normal
AT5G57700	Normal
AT5G57760	Normal
AT5G57785	Normal
AT5G59140	Normal
AT5G59290	Normal
AT5G59540	Normal
AT5G59880	Normal
AT5G60400	Normal
AT5G60580	Normal
AT5G60640	Normal
AT5G60800	Normal
AT5G60840	Normal
AT5G60920	Normal
AT5G61020	Normal
AT5G61220	Normal
AT5G61240	Normal
AT5G62220	Normal
AT5G62270	Normal
AT5G62280	Normal
AT5G62390	Normal
AT5G62670	Normal
AT5G63650	Normal
AT5G63860	Normal
AT5G63870	Normal
AT5G63880	Normal
AT5G64020	Normal
AT5G64230	Normal
AT5G64260	Normal
AT5G64440	Normal
AT5G65310	Normal
AT5G65630	Normal
AT5G65670	Normal
AT5G65730	Normal
AT5G66080	Normal
AT5G66110	Normal
AT5G66210	Normal
AT5G66290	Normal
AT5G66580	Normal
AT5G66760	Normal
AT5G67060	Normal
AT5G67070	Normal
AT5G67390	Normal
AT5G67480	Normal
AT5G67490	Normal
AT5G67540	Normal
ATCG00220	Normal
ATCG00630	Normal
