# Supplementary material for: A combination of plasma membrane sterol biosynthesis and autophagy is required for shade-induced hypocotyl elongation
Source: Nat Commun. 2022 Oct 10;13:5659. doi: 10.1038/s41467-022-33384-9 (PMC9550796; doi:10.1038/s41467-022-33384-9)
Supplement: Supplementary file 10 — Supplementary Data 8 [file 41467_2022_33384_MOESM10_ESM.xlsx]

## Sheet: Overview
Supplementary Data. Ince et al. (submitted)
Supplementary Table 8: Comparison of picloram regulated genes and LRFR regulated genes in hypocotyls
Included Sheets	Description
UP	Average Z scores of picloram downregulated genes in the indicated genotypes in LRFR
DOWN	Average Z scores of picloram upregulated genes in the indicated genotypes in LRFR

## Sheet: UP
Picloram (Chapman et al. 2012)	Average Z-scores
Upregulated	Col-0 (WL)	Col-0 (LRFR)	smt2-1 (WL)	smt2-1 (LRFR)	pif457 (WL)	pif457 (LRFR)	yuc2589 (WL)	yuc2589 (LRFR)
AT4G37770	-0.36862	2.5368	-0.391418	-0.0413115	-0.474884	-0.485043	-0.485043	-0.290478
AT1G77330	-0.316528	1.57648	-0.795552	1.32919	-0.664581	-0.478737	-0.65349	0.0032203
AT4G08040	-0.401244	1.11038	-0.48054	2.09144	-0.593771	-0.522722	-0.606442	-0.597099
AT2G22810	0.130944	2.35652	-0.528114	0.136833	-0.531683	-0.504372	-0.531683	-0.528441
AT1G21400	-0.376068	-0.121114	1.36964	1.35081	-0.557836	-1.06187	-0.0120724	-0.591485
AT1G52560	-0.220958	1.65393	-0.152661	0.347746	-0.108613	-0.207567	-0.62556	-0.68632
AT1G01120	0.533179	1.26233	-0.244107	1.58985	-0.652381	-0.44848	-1.0663	-0.974086
AT4G34250	-0.448136	-0.0429105	0.332248	1.73483	-0.734891	-0.452861	-0.268826	-0.119458
AT1G67650	-0.208494	1.13133	-0.356899	-0.35408	0.621414	-0.223224	-0.0852667	-0.524778
AT4G26080	-1.31954	0.130874	-0.242876	0.30459	-0.207864	-0.351901	-0.281132	1.96785
AT5G57050	-0.751614	1.32427	-0.258744	1.44256	-0.72028	-0.776681	-0.43971	0.180195
AT5G64750	Not detected	Not detected	Not detected	Not detected	Not detected	Not detected	Not detected	Not detected
AT1G55870	0.192622	0.446371	-1.48287	0.594996	0.321591	-0.374874	0.717662	-0.415499
AT2G39350	0.00862419	1.07363	-0.369644	-0.389676	0.478467	-0.42683	0.0102339	-0.384802
AT1G69260	-0.823287	1.1466	-0.0336997	1.57646	-0.566819	-0.575166	-0.41669	-0.3074
AT3G29575	-0.633097	1.49019	-0.432112	1.72766	-0.82691	-0.760801	-0.627567	0.062638
AT5G65800	0.364011	2.30929	-0.474022	-0.0572745	-0.539734	-0.539734	-0.522804	-0.539734
AT4G22780	0.0519395	2.2006	-0.521709	0.777554	-0.575969	-0.468626	-0.836893	-0.626898
AT3G12110	-0.101461	1.36687	-0.410036	1.83552	-0.625724	-0.520585	-0.780859	-0.763724
AT5G57625	Not detected	Not detected	Not detected	Not detected	Not detected	Not detected	Not detected	Not detected
AT5G66590	-0.0514101	2.04126	-0.411644	1.13775	-0.719802	-0.4677	-0.873317	-0.655146
AT2G28210	0.419487	0.654704	0.336421	-0.101597	0.157155	-0.0925151	-0.730314	-0.643341
AT1G68560	-0.552482	1.37899	-0.764743	1.0757	-1.04437	-0.948066	-0.333768	1.18874
AT2G39130	-0.0732083	1.9627	-0.72487	1.19183	-0.931815	-0.585052	-0.625072	-0.214514
AT3G54830	0.283564	-0.748298	-0.298389	-1.15324	1.27759	0.821553	0.0395434	-0.222325
AT1G14500	Not detected	Not detected	Not detected	Not detected	Not detected	Not detected	Not detected	Not detected
AT2G24600	0.0515961	0.415175	-0.245343	1.26974	-0.441518	0.453901	-0.722027	-0.781524
AT5G54710	0.549607	-1.43707	0.0147956	-0.577188	0.424186	1.27552	-0.444389	0.194542
AT1G21910	0.345101	1.52697	0.199927	1.13803	-0.770461	-0.872517	-1.14508	-0.421968
AT4G13040	-0.705156	0.557197	-0.263332	2.06363	-0.579448	-0.647143	-0.973087	0.547335
AT1G44830	-0.520372	0.301768	-0.571777	2.28226	-0.571777	-0.207474	-0.401784	-0.310848
AT1G36060	-0.412652	0.431242	0.351286	2.17115	-0.804731	-0.68416	-0.470515	-0.581618
AT1G77640	0.628336	1.92468	-0.456789	0.608779	-0.595361	-0.581022	-0.901632	-0.62699
AT2G21590	-0.550163	1.51514	-0.46492	0.480732	-0.976405	-0.964037	0.452451	0.507207
AT2G37940	0.197372	1.89375	-0.46609	1.14463	-0.593136	-0.443622	-0.909263	-0.823641
AT2G40000	-0.461538	0.0357749	0.689592	-0.096664	0.183812	0.274667	-0.435065	-0.190578
AT5G27000	-0.268163	1.23826	-0.737196	1.79343	-0.332046	-0.781744	-0.348366	-0.564177
AT4G05190	0.645271	0.146895	-0.0718586	-0.704204	-0.454435	0.0685004	1.12482	-0.754991
AT2G22470	-0.251119	2.24503	-0.478071	0.703722	-0.503526	-0.511087	-0.569415	-0.635534
AT2G14890	-0.122575	2.065	-0.487081	1.07537	-0.670768	-0.628859	-0.63804	-0.593042
AT5G46750	-0.429394	1.18211	-0.241566	1.87226	-0.614781	-0.438555	-0.953269	-0.376813
AT2G44080	-0.715861	0.547537	-0.312652	0.819072	-0.713672	-0.837017	-0.739997	1.95259
AT5G66200	0.815464	1.71616	-0.431754	0.949942	-0.824308	-0.587658	-1.0158	-0.622046
AT5G01830	0.9667	1.55627	-1.06609	-0.21415	-0.0266871	-0.472838	-0.323263	-0.419945
AT3G54400	-0.1911	1.9967	-0.477304	1.20887	-0.67843	-0.655776	-0.652825	-0.550135
AT5G08790	0.0697	1.23107	0.592962	0.793393	-0.369351	-0.128279	-1.12231	-1.06719
AT5G55630	-0.171734	1.38865	-0.283591	1.75642	-0.684448	-0.494236	-0.872057	-0.639003
AT5G05660	-0.07947	1.78024	-0.577559	1.33989	-0.864901	-0.830746	-0.434069	-0.333394
AT3G44740	-0.304078	0.862838	-0.711216	0.873848	0.107788	-0.98295	0.274079	-0.120308
AT2G20050	0.577344	-0.838228	0.919538	0.68351	0.224403	0.00121647	-0.330405	-1.23738
AT5G45720	-0.287785	1.48665	-0.691133	1.69132	-0.81031	-0.729123	-0.4433	-0.216309
AT4G13190	-0.120492	1.9473	-0.0147618	-0.344815	0.386358	0.182986	-0.722416	-1.31416
AT3G24715	-0.0399012	1.31459	-0.496784	1.89563	-0.667747	-0.657257	-0.679122	-0.669412
AT2G36910	-0.130752	0.758721	-0.72576	2.03287	-0.697254	-0.344861	-0.374574	-0.51839
ATCG00120	0.862665	-0.324774	-0.437903	-0.514018	-0.133582	-0.12391	1.07245	-0.400922
AT3G27580	-1.01354	1.07163	-0.2772	0.225243	-0.244094	-0.493767	-0.404457	1.13619
AT4G02330	0.575995	1.16137	-0.32531	1.23624	-0.714001	-0.583832	-0.648094	-0.70237
AT1G27770	1.25571	-0.132379	-0.666576	0.0762282	-0.402887	0.694272	-0.152358	-0.672006
AT3G60640	-0.598926	2.08438	0.0152572	-0.0704253	-0.191492	-0.151346	-0.526301	-0.561152
AT5G43700	0.108335	1.55761	0.160871	1.42826	-0.596838	-0.62126	-1.09113	-0.945854
AT1G19220	1.22239	0.622967	-0.668298	-0.0391493	-0.197243	-0.291464	0.291601	-0.940808
AT3G59900	-0.12547	2.1292	-0.428056	0.974547	-0.718702	-0.790026	-0.783332	-0.258166
AT5G20820	0.0112018	0.099647	0.082659	-0.991037	0.693075	0.126261	0.245375	-0.267182
AT4G12980	0.320384	0.783516	-0.35868	-1.05466	1.18354	0.496574	-0.393781	-0.97689
AT5G15160	0.295469	1.98055	-0.351052	0.646946	-0.736477	-0.629336	-0.712071	-0.494031
AT3G49670	0.492301	1.0782	-1.16155	0.418255	-1.15232	-0.651483	0.278803	0.697795
AT5G50915	0.842756	1.8482	-0.500207	0.515238	-0.540466	-0.389666	-0.85929	-0.91657
AT4G36780	-0.209618	1.79827	-0.327491	1.48709	-0.513693	-0.57689	-0.777209	-0.880466
AT1G23730	0.055206	1.30543	0.642807	-0.0539367	-0.582234	-0.891298	-0.663836	0.187864
AT5G28510	-0.155608	0.433877	-0.41809	-0.425203	-0.022093	-0.488883	1.16536	-0.0893596
AT1G47600	Not detected	Not detected	Not detected	Not detected	Not detected	Not detected	Not detected	Not detected
AT5G18670	-0.348172	-0.795779	1.44463	1.3301	0.327812	-0.190496	-0.720892	-1.04721
AT5G63810	-0.239449	2.10635	-0.71882	1.08809	-0.609187	-0.524957	-0.624054	-0.477972
AT4G26140	0.67672	1.71029	0.247708	0.0380531	-0.311648	-0.341503	-0.790726	-1.22889
AT5G08130	-0.418498	1.98183	-0.520944	1.30258	-0.623052	-0.571803	-0.520181	-0.629928
AT1G27210	-0.0751353	2.02584	-0.668644	0.392364	-0.984409	-0.988521	-0.437993	0.736498
AT1G30240	-0.567554	1.03221	-0.874241	1.8739	-0.183901	-0.454293	-0.169081	-0.657041
AT4G30990	-0.35293	1.04859	-0.679734	1.65054	-0.363822	0.0668147	-0.550181	-0.819277
AT4G38120	-0.439455	1.04953	-1.26096	1.00658	-0.111775	-0.201233	0.299106	-0.341795
AT4G03140	-0.0123145	2.24901	-0.519339	0.594984	-0.334291	-0.488293	-0.765466	-0.72429
AT3G54810	0.411711	2.03224	-0.265976	0.174059	-0.748609	-0.455267	-0.917814	-0.230341
AT5G20230	-0.565719	0.95003	0.0694662	0.418053	0.318283	0.030619	-0.546493	-0.674239
AT1G64670	0.0396097	1.16248	-0.431479	1.9561	-0.722724	-0.54498	-0.824992	-0.634017
AT1G18400	0.30928	1.88165	-0.381208	1.04083	-0.565897	-0.666425	-1.16881	-0.449416
AT1G50110	-0.551636	1.49672	-0.776235	0.572759	-0.695149	-0.23586	-0.443469	0.632866
AT1G75080	-0.100398	1.6596	-0.45385	1.58573	-0.648983	-0.753999	-0.700322	-0.58778
AT5G38970	0.173295	1.78102	-0.165722	1.2735	-0.770486	-0.777331	-0.760728	-0.753555
AT1G31880	0.481931	1.77515	-0.454351	1.00758	-0.508597	-0.915851	-0.44051	-0.945349
AT1G55610	0.514326	0.652464	-0.254846	-1.08289	0.96214	-0.735078	0.254663	-0.310782
AT3G13380	0.361782	1.45198	-0.506136	-0.44462	0.238007	-0.498499	-0.0599417	-0.542569
AT4G37390	0.630215	1.4585	-0.621877	-0.348969	-0.310693	-0.372919	0.452615	-0.886873
AT4G38900	0.624253	0.401109	-0.435767	1.5041	-0.376054	-0.16242	-0.671111	-0.884111
AT2G40620	-0.0964411	1.95869	-0.609655	1.19462	-0.608099	-0.55434	-0.742433	-0.542337
AT2G42380	0.310513	1.85694	-0.371309	1.18182	-0.77294	-0.751092	-0.809732	-0.644202
AT3G58120	0.150408	1.73819	-0.321609	1.43885	-0.688618	-0.675167	-0.863688	-0.778371
AT3G03680	0.574552	-0.393446	0.0596286	-0.792217	-0.838788	0.0237424	1.29693	0.0695933
AT5G12300	0.218331	0.625692	0.231133	-1.26812	0.0481876	-0.0417	0.15	0.0364814
AT5G04870	-0.0165425	1.46668	-0.46407	1.70002	-0.83742	-0.48895	-0.853516	-0.506204
AT4G27280	-0.141276	0.820147	0.30585	-0.186589	-0.124472	0.213368	-0.635286	-0.251744
AT5G04020	0.459446	1.5149	-0.820899	1.30233	-0.814557	-0.288492	-0.812711	-0.540011
AT4G31000	0.260273	1.42554	-0.46749	1.74977	-0.718014	-0.668443	-0.78282	-0.798817
AT5G64220	0.15469	1.41266	-0.525376	1.52075	-0.815964	-0.52718	-0.622181	-0.597406
AT3G03000	0.227393	0.842383	0.0446527	1.7472	-0.319384	-0.492606	-1.2412	-0.808437
AT2G41110	-0.05083	1.82467	-0.421052	1.37721	-0.552905	-0.543027	-0.870966	-0.763099
AT4G32810	1.06746	0.701505	-0.473501	0.349098	-0.513467	0.629613	-1.0163	-0.744415
AT1G30870	Not detected	Not detected	Not detected	Not detected	Not detected	Not detected	Not detected	Not detected
AT1G62430	-0.198268	2.02405	-1.07646	0.888403	-0.306308	-0.164258	-0.799891	-0.367272
AT2G22125	0.0892249	1.34506	-0.882654	1.42289	-0.918618	-0.342675	-0.39456	-0.318667
AT3G03050	0.140457	1.61057	-0.645419	1.42778	-0.715415	-0.380591	-0.860614	-0.576768
AT5G16910	0.0873454	1.73263	-1.02667	1.13598	-0.469448	-0.658427	-0.356372	-0.445037
AT4G07960	0.0445452	1.50693	-0.566907	1.56861	-0.753872	-0.620255	-0.599054	-0.579996
AT3G28180	0.205392	2.03688	-0.513167	1.00484	-0.791299	-0.562545	-0.851195	-0.528902
AT5G26220	0.574596	0.582611	0.656486	-1.01405	-0.128052	-0.915892	-0.288818	0.533122
AT1G55620	-0.189662	1.26591	-0.766459	1.81817	-0.656208	-0.465671	-0.665764	-0.340321
AT4G13195	0.486649	2.03636	-0.619412	-0.438025	0.154131	-0.0063698	-0.619891	-0.993445
AT4G16120	0.153456	1.72531	-0.464448	1.41187	-0.548166	-0.600926	-0.744658	-0.932433
AT5G03730	-0.090617	0.660205	-0.478487	2.12594	-0.65817	-0.411759	-0.914542	-0.232575
AT1G29690	0.769709	1.54515	-0.410954	0.529226	-0.109471	0.10512	-1.02482	-1.40396
AT5G24580	-0.299015	1.86105	-0.136701	1.05262	-0.778026	-0.680854	-0.635033	-0.384044
AT4G34530	Not detected	Not detected	Not detected	Not detected	Not detected	Not detected	Not detected	Not detected
AT1G30820	0.344743	1.50283	-0.205651	1.36433	-0.529992	-0.526228	-0.793551	-1.15648
AT5G18470	0.239964	2.08868	-0.901654	0.435437	-0.685374	-0.53961	-0.580132	-0.0573069
AT4G01010	-0.345148	-0.0206902	0.27963	0.795429	-0.531725	-1.28429	-0.370336	1.47713
AT1G77390	0.273577	1.08836	-0.872074	1.11177	-0.23153	-0.785217	-0.228737	-0.356146
AT2G41830	0.0966749	1.2151	-0.694488	1.80325	-0.724659	-0.622969	-0.685069	-0.387846
AT5G64660	-0.0307141	0.755457	-0.0327218	-0.278514	0.192473	0.415976	-0.573284	-0.448673
AT4G23220	Not detected	Not detected	Not detected	Not detected	Not detected	Not detected	Not detected	Not detected
AT4G00970	0.80449	1.09128	-0.403861	1.27959	-0.626057	0.114246	-1.07198	-1.18771
AT4G23180	0.291103	-0.156695	-0.00675688	-0.26863	0.0541775	1.01069	-0.589825	-0.334063
AT4G23190	0.247992	1.43383	-0.742941	0.505336	-0.169295	-0.342502	-0.471173	-0.461242
AT1G17060	0.73465	1.46989	-0.273204	1.29143	-0.695893	-0.471176	-1.21158	-0.84411
AT3G14620	-0.154235	0.477738	0.609667	-0.624175	-0.506768	-0.544021	-0.113842	0.855637
AT1G74110	-0.0904722	2.46491	-0.451018	-0.119343	-0.451018	-0.451018	-0.451018	-0.451018
AT5G09970	0.213981	1.63157	-0.379255	0.833062	-0.748707	-0.475214	-0.521073	-0.55436
AT4G37370	0.0584253	1.68686	-0.102074	0.899648	-0.564439	-0.734206	-0.776216	-0.468003
AT5G57220	0.211747	-0.218055	-0.349175	1.28538	-0.373772	-0.117122	0.00179535	-0.440802
AT1G01600	-0.258135	1.67983	-0.56989	1.586	-0.541615	-0.61425	-0.635999	-0.645945
AT1G75450	0.996279	1.48301	-0.604759	-0.970297	-0.490899	-0.826744	0.168558	0.244851
AT2G41510	0.890968	1.84117	-0.512365	-0.330104	-0.525894	-0.367551	-0.675659	-0.320561
AT5G53290	0.230643	2.05271	-0.731842	-0.131535	0.0574771	-0.455952	-0.493455	-0.528048
AT2G34930	0.0456099	1.77756	-0.489947	1.3783	-0.64634	-0.606232	-0.730553	-0.728405
AT1G61180	0.438663	0.946997	-0.439018	1.21653	-0.516168	-0.587771	-0.918457	-0.140777
AT1G61100	0.478508	1.5779	-0.305951	1.38825	-0.698644	-0.601308	-0.933811	-0.90494
AT3G04210	0.492486	0.206998	-0.109405	1.56629	-0.330499	-0.3802	-0.67422	-0.771453
AT1G56540	1.20524	0.760254	-0.0865682	0.716866	0.0379763	0.0105572	-1.31915	-1.32518
AT1G05380	-0.172844	0.599936	-0.639769	1.11338	-1.03648	0.0335727	0.30787	-0.205671
AT3G24870	0.201569	-0.433027	-0.590308	0.0582378	0.100856	0.0392823	0.72861	-0.10522
AT5G55040	1.02151	0.932291	-0.444956	0.960955	-0.237273	-0.406702	-0.508396	-1.31743
AT2G16485	0.0149016	0.38874	-0.944207	0.926891	0.0899776	0.0118102	0.131915	-0.620029
AT3G51120	0.383203	-0.579545	-0.463089	0.0935969	0.122588	0.0324949	0.387197	0.0235538
AT1G75490	0.0745569	1.17666	0.297582	1.65907	-0.79238	-0.650051	-0.855176	-0.91026
AT5G49700	-0.460759	0.841992	0.176823	1.32352	-0.533547	-1.2057	-0.803411	0.661077
AT3G12610	-0.116681	1.97848	-0.553514	1.18051	-0.828236	-0.575394	-0.863526	-0.221637
AT1G76700	0.123041	-0.610601	1.62777	0.94674	0.169616	-0.167864	-0.985243	-1.10345
AT2G47440	0.152643	1.72693	-0.256504	1.34762	-0.771416	-0.709859	-0.832806	-0.656611
AT3G62570	-0.0431693	1.73588	0.0718957	1.27266	-0.746426	-0.879334	-0.935619	-0.47589
AT4G02100	0.0809362	1.83335	-0.73302	1.27181	-0.71658	-0.757463	-0.656518	-0.322515
AT2G17880	-0.165579	1.2314	0.285854	1.64984	-0.684142	-1.00023	-0.825767	-0.491382
AT1G69570	0.165578	1.63646	-0.264043	1.52831	-0.734492	-0.697889	-0.81032	-0.823609
AT5G54510	0.363117	1.77378	-0.416646	1.24792	-0.575176	-0.514311	-0.899255	-0.979426
AT1G08500	-0.298407	1.91456	-0.585378	1.30509	-0.738594	-0.685345	-0.592334	-0.31959
AT1G64640	-0.0376169	2.10292	-0.563025	1.02478	-0.80257	-0.65435	-0.745994	-0.324141
AT3G30775	0.188406	0.235893	0.104895	1.9192	-0.477209	-0.459317	-0.644564	-0.867302
AT1G56410	Not detected	Not detected	Not detected	Not detected	Not detected	Not detected	Not detected	Not detected
AT4G19120	-0.360061	1.8798	-0.698183	1.3122	-0.767686	-0.680666	-0.717974	0.0325711
AT3G54510	-0.00375887	1.59721	-0.481235	1.53559	-0.770985	-0.768814	-0.672226	-0.435782
AT2G41480	0.127765	1.9634	-0.337231	0.679139	-0.41752	-0.65226	-0.615361	-0.747927
AT3G12670	-0.353654	2.40582	-0.479469	0.498252	-0.497217	-0.454262	-0.537727	-0.581742
AT4G37890	0.984507	0.147021	-0.697708	-1.28352	0.132957	-1.01593	1.25484	0.477835
AT1G55450	0.375165	-0.978134	0.132703	-0.777724	0.456825	1.42786	-0.359644	-0.277051
AT2G41380	0.112214	1.99352	-0.466809	-0.274126	-0.302954	-0.493469	-0.429584	-0.138792
AT4G22530	0.0152109	1.95733	-0.0766105	0.891036	-0.692408	-0.620813	-0.742085	-0.731658
AT5G66460	-0.542865	1.55276	-0.30282	1.30585	-0.866538	-0.835955	-0.146048	-0.164378
AT5G04980	0.477734	0.175894	0.477241	-0.0220232	0.907715	0.815298	-1.35381	-1.47805
AT2G41070	-0.374476	1.88192	-0.210913	0.201729	-0.939772	-0.49879	-0.470651	0.410957
AT1G17440	0.125753	-0.256895	0.128109	0.139812	-0.0103802	-0.612309	0.402972	0.0829392
AT3G59290	0.242128	0.946899	-0.646113	1.29345	-0.830352	-0.372144	-0.250221	-0.383647
AT1G05020	0.0927011	0.578092	-0.0981588	1.22246	-0.928876	-1.14203	-0.459652	0.735459
AT1G03800	Not detected	Not detected	Not detected	Not detected	Not detected	Not detected	Not detected	Not detected
AT1G20900	-0.366578	2.11817	-0.641875	1.05587	-0.464245	-0.64842	-0.695524	-0.357397
AT3G26840	-0.439133	1.86856	-0.60186	1.22694	-0.699922	-0.875578	-0.479895	0.000892219
AT5G57090	-0.270999	1.34984	-0.373295	1.91	-0.624878	-0.6144	-0.749291	-0.626972
AT3G23150	-0.715293	1.15913	-0.572251	1.30311	-0.85107	-0.925823	-0.617088	1.21928
AT3G25730	-0.0613887	1.78921	0.0135414	-0.177808	-0.410387	-1.02815	-0.772569	0.647556
AT2G40940	-0.497337	0.958244	-0.411669	1.47809	-0.931913	-1.08186	-0.698063	1.18451
AT1G04310	-0.58017	1.3603	-0.525654	1.65828	-0.832539	-0.878112	-0.682762	0.480658
AT1G05010	-0.243023	0.63996	0.036326	2.09852	-0.985235	-0.792173	-0.724005	-0.0303711
AT5G21120	Not detected	Not detected	Not detected	Not detected	Not detected	Not detected	Not detected	Not detected
AT5G25190	-0.303789	2.29138	-0.402946	0.57234	-0.662193	-0.612166	-0.601118	-0.281504
AT1G07000	0.339603	0.960145	-0.392485	1.18229	-1.01527	-0.112611	-0.684936	-0.276736
AT1G72470	-0.157882	1.88892	-0.494838	1.31023	-0.659637	-0.502166	-0.7654	-0.61923
AT5G61010	0.149283	0.362803	0.459522	1.70124	-0.13658	-0.212086	-1.23577	-1.08842
AT3G15370	Not detected	Not detected	Not detected	Not detected	Not detected	Not detected	Not detected	Not detected
AT1G69530	-0.544294	1.19152	-0.575183	0.843478	-0.124036	-0.548669	-1.10696	0.864138
AT1G26770	0.0842807	1.44391	0.164723	1.19899	-0.657701	-0.341215	-0.9928	-0.900182
AT1G62980	Not detected	Not detected	Not detected	Not detected	Not detected	Not detected	Not detected	Not detected
AT1G12560	Not detected	Not detected	Not detected	Not detected	Not detected	Not detected	Not detected	Not detected
AT3G45970	0.470343	2.1498	-0.414012	0.663539	-0.637669	-0.616479	-0.814844	-0.800675
AT4G38400	0.099404	2.15554	-0.501306	0.844269	-0.670933	-0.590144	-0.723106	-0.613725
AT3G45960	0.498221	1.90981	-0.37353	0.654842	-0.588291	-0.673339	-0.678755	-0.748953
AT1G26730	-0.271825	1.98829	-0.48524	1.11512	-0.527132	-0.546743	-0.625779	-0.646688
AT1G61340	-0.400669	-0.186237	0.083142	-0.497445	0.509833	0.531794	-0.152946	0.112529
AT2G41170	0.25179	1.76671	-0.360339	1.30582	-0.530761	-0.466494	-1.00964	-0.957081
AT3G49980	Not detected	Not detected	Not detected	Not detected	Not detected	Not detected	Not detected	Not detected
AT4G05010	-0.477309	1.85505	-0.242536	1.16026	-0.568474	-0.349542	-0.966418	-0.411023
AT1G26380	-0.0435748	-0.0421696	-0.500894	1.10601	-0.388328	-0.122132	-0.145244	0.136328
AT1G30730	0.210078	-0.243611	-0.592785	0.913684	-0.21442	0.260857	-0.0868103	-0.246992
AT4G20830	-0.0763944	1.65271	-0.422289	0.542692	-0.559575	-0.0430523	-0.755784	-0.338308
AT5G02200	-0.0595887	2.05282	-0.495965	1.10981	-0.728285	-0.700366	-0.740122	-0.43831
AT5G22500	-0.562276	1.28654	-0.545825	1.6796	-0.71593	-0.50169	-0.579458	-0.060961
AT5G52490	Not detected	Not detected	Not detected	Not detected	Not detected	Not detected	Not detected	Not detected
AT3G25500	0.365397	1.69166	-0.645547	1.27201	-0.886148	-0.712573	-0.563062	-0.521743
AT5G07760	Not detected	Not detected	Not detected	Not detected	Not detected	Not detected	Not detected	Not detected
AT5G54650	-0.208415	1.03659	-0.93304	0.62156	-0.0611798	-0.155935	0.0281014	-0.327677
AT2G43410	0.387788	-0.757317	-0.114436	0.153857	0.264208	-0.249843	0.47223	-0.156487
AT5G54500	0.669243	1.9396	-0.227923	0.142475	-0.16679	-0.417787	-0.869175	-1.06964
AT5G22940	0.196398	1.81034	-0.296437	1.293	-0.661983	-0.628189	-0.910843	-0.802287
AT3G11420	-0.0713449	1.79499	-0.430055	1.10518	-0.699277	-1.16468	-0.210736	-0.324083
AT4G25420	0.278895	2.18117	-0.503228	0.474411	-0.548745	-0.516768	-0.678118	-0.687618
AT1G09350	0.586421	1.91623	-0.572667	-0.610397	-0.229065	0.301255	-0.747996	-0.643785
AT3G28340	0.0960638	2.23121	-0.370102	0.127454	-0.42793	-0.294895	-0.721591	-0.640207
AT3G62660	0.344005	1.88616	-0.537173	0.981304	-0.553019	-0.586759	-0.786322	-0.7482
AT4G39640	-0.233226	-0.162725	0.417678	0.848582	-1.33733	-0.612653	-0.323137	1.40281
AT1G08010	-0.167471	1.9947	-0.557146	0.691495	-0.60635	-0.902387	-0.551194	0.0983529
AT5G26930	0.0808761	1.74863	-0.53759	-0.0587383	0.209824	-0.443855	-0.563349	-0.435797
AT5G37500	-0.481963	1.28839	-0.292273	0.299165	-0.405471	-0.84019	0.285479	0.146867
AT4G18970	-0.227795	1.76412	-0.530369	1.55342	-0.643546	-0.625262	-0.701085	-0.589481
AT5G45670	-0.234806	2.01534	-0.546929	1.1552	-0.602965	-0.468345	-0.653925	-0.663564
AT5G38930	0.418927	-0.432212	-0.186963	-1.02458	0.0672835	0.447311	1.11274	-0.402511
AT2G14960	-0.299851	2.51247	-0.478349	0.0699121	-0.420981	-0.475819	-0.450951	-0.456432
AT2G23170	0.32497	2.27113	-0.395571	0.0484902	-0.496278	-0.497804	-0.575836	-0.679102
AT1G59500	Not detected	Not detected	Not detected	Not detected	Not detected	Not detected	Not detected	Not detected
AT1G14920	-0.111327	1.83338	-0.541277	1.31157	-0.932013	-0.838758	-0.635274	-0.0862944
AT4G21200	-0.294717	2.33007	-0.431241	-0.0850307	-0.330811	-0.340671	-0.457885	-0.389711
AT5G51810	0.499257	2.01618	-0.521706	0.00222987	-0.500363	-0.452843	0.0523124	-1.09507
AT1G15550	0.0318108	2.3859	-0.687209	-0.409171	-0.141926	-0.493041	-0.310179	-0.376189
AT2G14900	-0.175287	1.72525	-0.425183	1.51536	-0.702306	-0.681918	-0.680522	-0.575391
AT1G74670	-0.446683	1.63775	-0.759007	1.10306	-0.316904	-0.57559	-1.16582	0.523201
AT1G79840	1.05422	0.978487	-0.866079	0.365437	0.0979249	0.361837	-0.873428	-1.1184
AT1G09460	1.18721	0.999496	0.0726985	0.807577	-0.549705	-1.3556	-0.388374	-0.773302
AT2G02010	0.385861	-0.287798	-0.66409	-0.354875	-0.533372	0.073067	1.30967	0.0715365
AT1G15040	-0.0495639	-0.474364	0.639966	0.621074	-0.0287941	-0.577907	0.34395	-0.474362
AT3G47340	-0.148785	-0.36124	1.64029	1.12838	-0.505902	-1.00367	-0.0608343	-0.688235
AT1G02930	-0.303026	1.73935	-0.513093	0.870377	-0.421449	-0.413835	-0.516321	-0.442005
AT1G02920	0.183909	1.50076	-0.728238	0.348249	-0.318084	-0.454812	-0.426364	-0.105415
AT1G69920	-0.270567	0.202102	-0.270567	1.4213	-0.270567	-0.270567	-0.270567	-0.270567
AT5G41080	-0.185609	0.393681	-0.0565885	2.32973	-0.450812	-0.482172	-0.693948	-0.854277
AT2G11005	Not detected	Not detected	Not detected	Not detected	Not detected	Not detected	Not detected	Not detected
AT3G55430	0.176194	1.60801	-0.00889709	1.46346	-0.806301	-0.671858	-0.809234	-0.951374
AT4G19460	-0.363339	1.79097	-0.511982	1.38691	-0.494901	-0.607882	-0.81446	-0.385322
AT5G62220	-0.103483	1.90974	-0.429227	1.07847	-0.759079	-0.484198	-0.681207	-0.531019
AT1G03520	0.136893	-0.0154631	-0.25239	0.838907	-0.247208	-1.00525	0.394737	0.149771
AT3G17420	-0.0128595	1.3231	-0.636975	-0.0352515	-0.76127	-0.65715	-0.0790793	0.859486
AT1G67930	0.183523	1.79088	-0.782268	1.21646	-0.6369	-0.614373	-0.605986	-0.55134
AT5G23350	-0.107662	1.26211	-0.258574	1.80997	-0.578425	-0.713849	-0.704504	-0.709072
AT5G23360	-0.0510476	0.99684	-0.244401	1.95779	-0.34673	-0.662135	-0.962671	-0.687649
AT4G00850	0.253259	1.78918	-0.150915	0.44476	-0.420515	-0.653879	-0.267462	-0.994428
AT1G33240	0.0650287	1.75272	-0.637695	1.27181	-0.583899	-0.555921	-0.923911	-0.388136
AT4G28490	0.808858	1.39216	0.0892878	0.909755	-0.978344	-0.808415	-0.387341	-1.02596
AT3G60630	0.268315	2.31872	-0.527438	0.114615	-0.323225	-0.536265	-0.651369	-0.663353
AT3G25610	0.797559	0.388154	-0.566032	-0.844302	0.58154	-0.313741	-0.336488	0.293311
AT4G01410	-0.59465	1.62297	-0.311465	0.428552	-1.25359	-1.11213	0.113568	1.10674
AT4G17460	0.292612	1.93503	-0.0806414	0.980645	-0.767231	-0.624898	-0.797217	-0.938302
AT5G47370	0.0676071	2.14357	-0.451852	0.924653	-0.631152	-0.602756	-0.700138	-0.749935
AT5G02490	-0.457352	1.41521	0.131927	1.57855	-0.922091	-0.508396	-0.550747	-0.6871
AT5G56000	-0.181094	1.62931	-0.388598	1.46077	-0.828666	-0.424194	-0.401323	-0.866201
AT5G67060	-0.664194	-0.48148	0.172832	0.185526	-0.422148	-0.799037	-0.0853995	2.0939
AT3G23640	0.0506771	1.71404	-0.563617	1.50316	-0.843629	-0.677759	-0.65172	-0.531147
AT3G25900	-0.373689	2.23171	-0.550862	0.826731	-0.516854	-0.503009	-0.543027	-0.571003
AT5G15150	-0.421758	1.78824	-0.750896	0.806481	-1.00869	-0.911167	-0.382133	0.879918
AT4G32880	0.822545	-0.678624	0.617508	-0.382257	0.925723	-0.663375	0.62652	-1.26804
AT3G50890	0.056307	1.84011	-0.356187	1.33599	-0.839998	-0.679868	-0.838772	-0.517582
AT5G53980	-0.559084	0.573886	-0.568869	0.727915	-0.825456	-0.828711	-0.512999	1.99332
AT5G46880	0.0733449	0.79212	-0.40094	1.7432	-0.946731	-0.532393	-0.0175616	-0.711037
AT1G70920	1.42307	0.513582	-0.509931	-0.199342	0.89251	-0.370697	-0.456297	-1.2929
AT5G56030	-0.330829	1.79564	-0.304568	1.37316	-0.834	-0.334492	-0.765505	-0.599401
AT1G68620	0.112796	1.83647	-0.0905149	0.447701	-0.499666	-0.461517	-0.962553	-0.382719
AT1G52750	0.187107	1.51971	-0.365063	1.62827	-0.686924	-0.685492	-0.775532	-0.82207
AT1G73480	-0.799146	1.28129	-0.33263	0.802067	-0.792965	-0.835979	0.00947445	0.667885
AT1G80280	0.0629588	2.00669	-0.7231	0.930521	-0.780816	-0.831778	-0.498777	-0.165699
AT5G17780	-0.720388	0.894473	-0.383991	2.10944	-0.538196	-0.329726	-0.844177	-0.187431
AT1G21580	0.503588	-0.986074	-0.703122	-0.836283	0.623128	0.767704	0.822342	-0.191283
AT3G45230	0.193472	1.95796	-0.275802	0.849753	-0.817455	-0.413129	-0.737377	-0.757423
AT4G10020	-0.215063	1.87182	-0.345127	1.16519	-0.751479	-0.720875	-0.431393	-0.573075
AT3G05550	-0.730048	0.252427	-0.55503	-0.274145	0.861285	0.383849	-0.374011	0.435673
AT2G43060	-0.0246032	2.05654	-0.731031	0.583721	-0.725052	-0.650162	-0.492894	-0.016519
AT1G52830	-0.3202	2.07606	-0.534916	1.10611	-0.585056	-0.580598	-0.588049	-0.573353
AT3G23050	-0.345512	1.31151	-0.161577	1.90999	-0.645595	-0.523877	-0.930952	-0.613994
AT4G14560	-0.0501518	2.17443	-0.387625	0.928338	-0.579616	-0.604624	-0.730747	-0.750008
AT3G15540	-0.28122	2.19412	-0.498556	0.928127	-0.568538	-0.576542	-0.60175	-0.595639
AT3G23030	-0.0134561	1.79855	-0.274904	1.42917	-0.671924	-0.68571	-0.783641	-0.798082
AT4G32280	-0.215208	1.84909	-0.490989	1.37256	-0.667586	-0.677804	-0.578101	-0.591955
AT3G62100	-0.214879	2.11583	-0.399852	0.677774	-0.491386	-0.465335	-0.470526	-0.751628
AT2G01200	Not detected	Not detected	Not detected	Not detected	Not detected	Not detected	Not detected	Not detected
AT1G15580	-0.31755	2.3599	-0.517471	0.560934	-0.538658	-0.500594	-0.518355	-0.528202
AT1G62770	-0.139718	2.09201	-0.119585	0.799839	-0.574886	-0.853554	-0.730753	-0.473357
AT4G25260	-0.451012	2.02305	-0.512998	1.16352	-0.62316	-0.590731	-0.609678	-0.398994
AT5G62340	Not detected	Not detected	Not detected	Not detected	Not detected	Not detected	Not detected	Not detected
AT3G59690	0.652223	-0.115246	-0.319777	0.220402	0.719357	-0.86097	0.579483	-0.875472
AT1G01110	0.063	1.70747	-0.751682	1.07277	-0.94471	-0.98133	-0.547126	0.38161
AT4G23060	-0.243872	1.3751	0.574779	0.727283	-0.664754	-0.862562	0.0670173	-0.972994
AT1G19870	-0.0832914	1.36426	-0.633209	1.61414	-0.954069	-0.524096	-0.767875	-0.0158609
AT1G19180	0.61111	1.91648	-0.785927	-0.305345	-0.608025	-0.692617	-0.0655905	-0.0700836
AT3G17860	-0.0675839	1.52819	-0.198329	1.49649	-0.668646	-0.937702	-0.384419	-0.767999
AT1G26945	-0.130163	2.39683	-0.486384	0.526525	-0.553421	-0.53259	-0.641451	-0.579343
AT4G26540	0.15051	2.00333	-0.772106	0.680631	-0.755498	-0.789599	-0.513146	-0.0041219
AT4G31110	0.924419	1.09165	0.0283695	0.579969	-0.258779	-0.677738	-0.463717	-1.22417
AT5G66310	0.08724	1.27856	-0.852758	1.74077	-0.669382	-0.493589	-0.913633	-0.177214
AT4G39830	-0.178097	2.00098	-0.45772	0.948534	-0.560916	-0.654319	-0.507546	-0.590918
AT5G12220	-0.544282	1.53884	-0.234489	1.48001	-0.442186	-0.192315	-0.83219	-0.773389
AT2G03850	0.734507	-0.228973	-0.540001	-0.275607	-0.21844	0.992235	0.0919128	-0.555633
AT2G42430	0.916231	1.81541	-0.0936063	-0.0536166	-0.238733	-0.422311	-0.866574	-1.0568
AT3G58190	Not detected	Not detected	Not detected	Not detected	Not detected	Not detected	Not detected	Not detected
AT5G01540	0.166982	0.686184	-0.509181	-0.511595	-0.115477	-0.246906	-0.299772	0.829765
AT5G12940	-0.245717	2.07289	-0.503808	1.11618	-0.688487	-0.607157	-0.644038	-0.499867
AT1G51800	0.377178	0.504021	-0.992976	-0.23612	-0.336086	-0.370727	0.828215	0.226494
AT1G51820	0.781837	0.0681258	-1.03063	0.137132	0.00851077	0.437913	0.163882	-0.566769
AT5G56040	-0.0394178	1.24933	-0.488924	1.76931	-0.47974	-0.233452	-1.11068	-0.666433
AT1G25320	-0.824882	1.51929	-0.542604	0.662827	-0.401644	-0.313897	-0.495514	0.396425
AT1G34110	0.276305	1.79401	-0.420947	1.14716	-0.645902	-0.598391	-0.980697	-0.571545
AT2G25790	1.13654	0.237337	0.0694446	-0.58642	0.710918	-1.0353	0.855373	-1.38789
AT2G41820	0.13983	1.88756	-0.41321	1.17642	-0.669319	-0.416509	-0.942075	-0.762706
AT1G62440	-0.311738	2.26264	-0.494111	0.70835	-0.561295	-0.543728	-0.498827	-0.561295
AT1G02660	-0.150285	1.73415	-0.247226	1.44033	-0.606924	-0.640167	-0.804073	-0.7258
AT3G61680	-0.502742	1.97406	-0.625747	0.630648	-0.126628	-0.532726	-0.466768	-0.350094
AT2G45420	0.677335	0.204335	-0.737003	-0.109097	0.25186	0.0259717	0.825428	-1.13883
AT5G06080	1.0926	1.60286	-0.817706	-0.527738	0.125718	-0.298671	-0.486563	-0.690509
AT2G28305	0.223637	0.905468	0.885835	1.11125	-0.249906	-0.493674	-0.841344	-1.54126
AT5G15580	0.246463	1.95623	-0.561085	1.11102	-0.695258	-0.594098	-0.808833	-0.654434
AT3G02170	0.233793	1.37388	-0.0914833	1.45594	-0.879113	-0.847088	-0.89101	-0.354916
AT5G56170	-0.0424252	1.80192	-0.387232	1.44299	-0.615757	-0.631701	-0.852866	-0.714931
AT5G16590	-0.103006	1.87763	-0.57083	1.32333	-0.69306	-0.491869	-0.704213	-0.637983
AT2G41280	-0.462413	1.55734	-0.36875	1.2376	-0.3895	-0.297054	-0.638611	-0.638611
AT5G38940	0.116508	-0.0760406	-0.533439	-0.773498	0.217751	0.28225	0.87656	-0.110092
AT4G29140	0.41376	1.60322	-0.967812	-0.594464	0.168733	-0.803913	-0.0483049	0.228778
AT3G02570	-0.240158	1.76647	-0.403736	1.49135	-0.651357	-0.484282	-0.784359	-0.693927
AT1G64660	-0.599343	1.70012	-0.269901	1.54031	-0.708661	-0.851905	-0.522361	-0.288256
AT3G12710	-0.379346	1.67821	-0.56174	1.35235	-0.8874	-0.872287	-0.716987	0.387197
AT5G44680	0.209347	2.06273	-0.38508	0.954077	-0.727319	-0.722727	-0.869849	-0.521177
AT1G11000	-0.121112	1.61374	-0.52794	1.68014	-0.673345	-0.56828	-0.818523	-0.58468
AT2G30040	-0.0159836	1.84904	-0.0265917	1.03586	-0.576559	-0.36529	-1.04059	-0.859882
AT3G09940	-0.331311	1.38371	-0.596412	1.14117	-0.406194	-0.367977	-0.295904	-0.527082
AT2G43290	0.580217	1.67138	0.0468446	1.0261	-0.847728	-0.528455	-1.08772	-0.860632
AT3G13080	0.801397	-0.246814	1.39257	-0.218571	-0.257372	-0.20684	-0.349924	-0.914449
AT2G20370	0.191243	1.96718	-0.528471	0.77116	-0.990651	-0.677897	-0.353614	-0.378955
AT3G24495	-0.262201	-0.588473	-0.0490682	0.224461	-0.347528	0.269167	1.30957	-0.555926
AT4G01680	-0.26207	0.779419	-0.329493	2.24252	-0.479704	-0.345266	-0.75356	-0.851847
AT1G58220	0.436257	-0.950743	-0.17001	-0.0829806	0.36907	0.0665833	0.368287	-0.0364642
AT2G03500	1.25081	-0.0464442	-0.80414	-0.158582	0.366166	-0.21163	0.202535	-0.598718
AT2G40260	0.724623	-0.259853	-1.13073	-0.938684	0.979434	0.329783	0.186336	0.109093
AT2G19800	-0.0401957	0.43059	-0.0731795	2.1467	-0.570569	-0.634507	-0.567481	-0.691356
AT1G64330	-0.0495323	1.7091	-0.048036	1.34324	-0.689175	-0.684189	-0.819519	-0.761882
AT3G15500	0.0630467	0.353666	-0.282543	0.0234623	-0.548313	1.20733	-0.437943	-0.378704
AT4G37590	0.572078	1.01655	0.638112	0.904406	-0.138791	0.0087449	-1.25674	-1.74435
AT4G05020	-0.270939	2.16707	-0.594594	0.77189	-0.449786	-0.632535	-0.57275	-0.418361
AT3G44200	0.723366	1.38133	-0.922682	1.0259	-0.337165	-0.230847	-0.781285	-0.858617
AT5G28290	-0.305865	1.00364	-1.50168	-0.0757311	-0.528584	-0.280058	0.364315	1.32397
AT3G14440	-0.343133	1.72015	-0.333884	0.299747	-0.400444	-0.286998	-0.0906351	-0.564797
AT1G30100	Not detected	Not detected	Not detected	Not detected	Not detected	Not detected	Not detected	Not detected
AT1G69870	-0.632962	1.31552	0.0605726	0.203015	-0.06272	0.370992	-0.79539	-0.459026
AT1G27460	0.161459	1.67897	-0.637173	1.46989	-0.777957	-0.586011	-0.718358	-0.590825
AT1G80760	-0.458602	1.35203	-0.126318	1.73198	-0.819104	-0.760893	-0.728185	-0.190906
AT5G64330	-0.44774	1.46427	-0.861261	0.655985	-0.973073	-0.649538	-0.464924	1.27628
AT1G79280	0.0801926	-0.228644	-0.939944	0.278335	-0.202116	0.853213	0.833874	-0.674911
AT3G18610	-0.498118	1.06833	-0.354047	-0.467656	1.28059	0.0133904	-0.171396	-0.87109
AT5G56220	0.47217	0.999427	-0.606671	0.921618	-1.1485	-0.609768	-0.365193	0.336917
AT4G39390	-0.0581945	2.04769	-0.53398	1.15031	-0.650053	-0.589792	-0.675999	-0.689988
AT2G01190	0.825562	1.55541	-0.676986	0.808969	-0.749056	-0.689453	-0.261595	-0.812852
AT1G79700	0.042708	0.796446	0.385379	1.89266	-0.415823	-0.804186	-1.06387	-0.833322
AT5G21930	0.637802	-1.34392	1.03509	0.229796	0.588192	0.238574	-0.436556	-0.948984
AT5G39860	0.401284	1.89868	0.14493	0.831645	-0.886666	-0.726144	-0.937717	-0.726017
AT1G19300	0.754688	1.97392	-0.663514	-0.435797	-0.699119	-0.673633	-0.0184025	-0.238141
AT1G42470	0.759108	-0.466807	0.390339	0.112101	0.350607	0.0111288	0.235314	-1.39179
AT1G22530	0.0919712	1.62297	-0.445314	1.59144	-0.695689	-0.624268	-0.791467	-0.749645
AT4G36010	-0.375293	2.34633	-0.569496	0.17558	-0.648767	-0.571194	-0.451298	0.094136
AT3G07010	0.264058	1.97374	-0.606748	1.07725	-0.698911	-0.574151	-0.919534	-0.515701
AT5G04310	0.206169	0.574735	-0.368507	1.05396	-0.135139	-0.302562	-0.544045	-0.484608
AT1G53830	-0.206887	1.50942	-0.115838	1.46765	-0.566868	-0.637401	-0.781604	-0.66847
AT5G23870	0.0915896	1.85235	-0.45176	1.24568	-0.617233	-0.45769	-1.12591	-0.537023
AT5G45280	-0.0779193	1.75674	-0.45414	1.47618	-0.677482	-0.519834	-0.856861	-0.646683
AT3G10720	0.0361726	1.29745	-0.204602	1.8453	-0.776858	-0.581548	-0.76258	-0.853327
AT3G13150	0.0170117	0.384715	-0.667009	0.538453	0.5211	0.207602	-0.836065	-0.165809
AT3G60980	-0.193956	2.02998	-1.03934	0.337834	-0.553483	-0.392826	-0.607751	0.419548
AT1G61870	-0.348503	1.68933	-0.45057	1.53328	-0.780423	-0.691912	-0.417506	-0.533695
AT1G73080	0.939477	-0.627236	-0.258981	0.134842	-0.274818	0.228919	0.277671	-0.419874
AT5G56730	0.660034	1.04303	-0.356987	1.33803	-0.497715	-0.26162	-0.618607	-1.30617
AT5G23130	0.505514	1.70591	-0.853715	0.541552	-0.314934	-0.56161	-0.245393	-0.777326
AT3G49110	-0.23124	1.86023	-0.509758	0.4126	-0.440914	-0.36749	-0.373499	-0.349924
AT1G05240	Not detected	Not detected	Not detected	Not detected	Not detected	Not detected	Not detected	Not detected
AT3G28200	0.0104013	2.01917	-0.596414	0.988145	-0.659873	-0.683381	-0.591398	-0.486653
AT4G26010	Not detected	Not detected	Not detected	Not detected	Not detected	Not detected	Not detected	Not detected
AT5G39580	0.245279	-0.0917339	-0.656318	0.548599	-0.468966	1.46789	-0.572359	-0.472392
AT1G35140	0.40485	2.08522	-0.206049	0.749619	-0.717275	-0.705133	-0.84241	-0.768818
AT1G64460	-0.404174	0.793818	-1.02165	-0.396254	-0.303693	-0.774624	0.493945	1.61263
AT1G21980	0.399538	2.05281	-0.561989	0.76028	-0.483515	-0.656014	-0.569986	-0.941126
AT3G42628	Not detected	Not detected	Not detected	Not detected	Not detected	Not detected	Not detected	Not detected
AT4G16670	-0.641545	1.57159	-1.01455	-0.321819	-0.49024	-0.200115	-0.0168964	1.11357
AT4G17350	0.398187	1.80221	-0.13664	0.767816	-0.22293	-1.12274	-0.726419	-0.759481
AT2G05140	Not detected	Not detected	Not detected	Not detected	Not detected	Not detected	Not detected	Not detected
AT1G03010	0.658796	0.397184	-0.904622	0.393087	0.341199	-0.739688	-0.2845	0.138543
AT1G67900	0.35145	1.80342	-0.341333	1.10472	-0.64024	-0.566675	-0.785481	-0.925861
AT2G47860	0.783841	0.930722	-0.463762	-0.125974	1.11491	-0.689352	0.0357924	-1.58617
AT5G48800	0.676032	-0.677417	0.2001	-1.75203	0.672289	0.0781864	0.991637	-0.188802
AT3G49970	-0.702836	0.601628	-0.422141	-0.0440069	-1.03747	-0.298051	-0.0939943	1.99687
AT3G58850	-0.286429	2.2007	-0.607654	0.890664	-0.646265	-0.578686	-0.677646	-0.294683
AT5G48150	-0.127683	1.56179	-0.293078	1.62839	-0.736505	-0.687813	-0.920291	-0.424806
AT1G25540	0.411059	-1.25091	-0.391034	-0.211792	0.154686	0.162496	0.751935	0.373556
AT3G62090	-0.588131	0.398871	-0.663705	0.392164	-0.649471	-0.773164	-0.355426	2.23886
AT5G04190	-0.224714	1.23777	-0.0547736	1.7169	-0.964434	-1.03245	-0.688504	0.0102064
AT1G70940	0.469697	1.11543	0.159265	1.50624	-0.655192	-0.451004	-0.988712	-1.15572
AT2G01420	0.507416	1.09269	0.235839	1.45657	-0.863973	-0.51618	-0.821082	-1.09129
AT2G34650	-0.198491	1.79803	-0.433223	0.124412	-0.616255	-0.919803	-0.549742	0.795074
AT5G54490	0.0634731	1.77966	-0.250704	-0.159733	-0.420226	-0.130167	-0.757215	-0.125085
AT2G26700	0.0194297	0.652871	0.763091	-0.177468	-0.480937	-0.635522	0.654744	-0.796209
AT4G35470	0.156454	1.86466	-0.481214	1.15227	-0.63405	-0.516068	-0.875506	-0.666551
AT3G19380	0.287794	1.66453	-0.0610012	1.17009	-0.551987	-0.193941	-0.955212	-1.36027
AT1G49780	0.433561	1.55239	0.0366897	0.984488	-0.33095	-0.0730365	-1.11869	-1.48445
AT3G18710	-0.47126	0.886507	0.387505	0.845193	-0.192934	0.390537	-0.743211	-1.10234
AT1G15520	Not detected	Not detected	Not detected	Not detected	Not detected	Not detected	Not detected	Not detected
AT4G15215	-0.24417	-0.78758	-0.0437104	0.149795	-0.155206	1.01767	0.176603	-0.113403
AT5G41880	-0.315139	0.616592	-0.57606	0.587928	-0.56742	0.664243	0.0447142	-0.454857
AT5G05500	Not detected	Not detected	Not detected	Not detected	Not detected	Not detected	Not detected	Not detected
AT5G06860	0.0896893	1.95862	-0.0779866	0.45759	-0.485577	-0.571398	-0.689832	-0.681104
AT5G06870	0.260128	1.05517	0.864007	0.642685	-0.166924	-0.526802	-0.709618	-1.41865
AT5G46240	-0.271433	0.294512	-0.696192	0.511513	-0.738715	-0.474477	-0.316127	1.69092
AT2G40540	-0.0909278	1.35094	-0.177573	1.76156	-0.592368	-0.450246	-0.894602	-0.906782
AT5G07110	0.112783	1.96233	-0.394422	1.16331	-0.703658	-0.578023	-0.819075	-0.743238
AT1G17700	-0.20824	1.51181	-0.491843	1.46361	-0.810812	-0.683572	-0.80757	0.0266127
AT3G55740	-0.217378	1.44208	-0.396943	1.79283	-0.656289	-0.482028	-0.782953	-0.699317
AT1G54970	Not detected	Not detected	Not detected	Not detected	Not detected	Not detected	Not detected	Not detected
AT2G21140	0.372703	1.183	-0.548701	1.31755	0.218629	-0.629365	-0.986666	-0.927154
AT3G43720	0.161286	1.39118	-0.145585	1.66012	-0.711025	-0.333194	-1.09571	-0.927075
AT4G22520	0.466605	-0.115155	-0.761881	-0.885086	0.0670455	0.0186474	1.52741	-0.317589
AT3G28880	0.143943	1.14831	-1.32112	-0.112359	0.751153	-0.124274	-0.532903	0.0472532
AT3G51890	-0.120317	1.12946	0.183619	0.884228	-0.415859	-0.926501	-0.136592	-0.598036
AT1G09520	-1.14802	0.58022	0.316214	0.012564	-0.616605	-0.169543	0.415572	0.609603
AT3G12920	0.201871	1.39794	0.254326	1.51612	-0.870833	-0.723444	-0.950892	-0.825089
AT4G15975	0.79849	0.534513	-0.580202	-0.151419	0.256513	0.567755	-0.911136	-0.514515
AT1G51170	0.680362	1.47272	-0.10218	1.24669	-0.527978	-0.522658	-1.00999	-1.23697
AT1G53050	0.209421	1.41123	-0.428624	1.59663	-0.844986	-0.406039	-0.710482	-0.827147
AT3G13690	-0.0596158	1.77204	-0.597831	1.22427	-0.685793	-0.0709177	-0.691565	-0.890593
AT3G44610	0.413524	1.99011	0.0523907	0.517731	-1.03243	-0.709233	-0.553666	-0.678427
AT3G54030	-0.0974622	1.86875	-0.454787	1.4049	-0.620295	-0.647481	-0.710897	-0.742732
AT4G25390	-0.0272009	2.19014	-0.672985	0.775339	-0.671451	-0.67588	-0.59904	-0.318925
AT1G51940	0.255707	2.05281	-0.74058	0.787601	-0.902366	-0.594403	-0.903065	0.0443003
AT3G46280	0.550075	-0.126973	-1.06805	-0.104279	0.117806	-0.171674	0.771777	0.0313228
AT5G59010	-0.143465	1.92431	-0.574747	1.34772	-0.696973	-0.591788	-0.673195	-0.591867
AT1G69790	0.0908317	0.0434931	-0.094087	0.823744	0.22725	0.0698486	-0.187872	-0.973208
AT3G01490	-0.0469038	1.62964	-0.174084	1.48205	-0.641885	-0.571175	-1.09052	-0.587128
AT5G02760	-0.0451903	1.29744	-0.44447	1.83718	-0.651398	-0.66615	-0.670013	-0.657399
AT5G66080	-0.149823	1.8984	-0.443202	1.38318	-0.670043	-0.585244	-0.711277	-0.721991
AT1G68410	-0.0522538	1.48755	-0.311376	1.68179	-0.642241	-0.30443	-1.0405	-0.81853
AT5G27220	-0.535242	0.433513	-1.02591	0.802772	-0.736049	-0.579756	-0.0955915	1.73626
AT5G52280	-0.348654	1.1229	-0.262213	1.90734	-0.914579	-0.639353	-0.602709	-0.262727
AT1G59740	0.627436	1.87396	-0.589783	0.77384	-0.34715	-0.354584	-0.851666	-1.13206
AT5G13400	0.57902	0.951824	-0.231872	1.79925	-0.651784	-0.473172	-1.01457	-0.958688
AT5G01330	0.151918	2.18992	-0.588915	0.320328	-0.470239	-0.576102	-0.544011	-0.482896
AT4G27270	0.474145	1.87435	-0.153276	-0.827404	-0.382276	0.0856065	-0.439519	-0.631632
AT2G20815	-0.297726	1.93714	-0.243026	0.294133	-0.586632	-0.504036	-0.0679184	-0.531933
AT4G30710	0.334524	1.54652	-0.804937	0.0790722	-0.432317	-0.798707	-0.0143798	0.0902206
AT5G45750	-0.175035	2.11207	-0.66449	0.932111	-0.628559	-0.439892	-0.627102	-0.509105
AT2G46710	-0.10777	1.64814	-0.350564	1.5515	-0.861142	-0.560462	-0.922617	-0.397081
AT3G05490	0.0905978	1.81361	-0.0484036	1.15333	-0.707224	-0.361126	-1.07576	-0.86502
AT4G18250	Not detected	Not detected	Not detected	Not detected	Not detected	Not detected	Not detected	Not detected
AT3G02130	1.3076	-0.393288	-0.464588	0.0989058	-0.218685	0.481684	-0.296944	-0.514683
AT1G65920	-0.0773364	2.05987	-0.462205	1.09958	-0.645375	-0.603889	-0.671739	-0.698904
AT1G66350	-0.164957	2.15098	-0.573693	0.765766	-0.815699	-0.81832	-0.592281	0.0482044
AT5G17490	0.20449	2.0083	-0.426097	0.962974	-0.655949	-0.744585	-0.533213	-0.815919
AT1G78260	0.116437	1.93605	-0.527629	1.12476	-0.637441	-0.565708	-0.768549	-0.677917
AT4G02270	Not detected	Not detected	Not detected	Not detected	Not detected	Not detected	Not detected	Not detected
AT5G67400	Not detected	Not detected	Not detected	Not detected	Not detected	Not detected	Not detected	Not detected
AT4G16515	0.00416498	1.91374	-0.554105	1.3175	-0.640383	-0.635172	-0.737167	-0.668579
AT3G53232	-0.256959	2.17568	-0.526247	0.92845	-0.595537	-0.554236	-0.58879	-0.582355
AT5G59510	-0.308622	2.36396	-0.322725	0.578269	-0.517623	-0.565213	-0.597862	-0.630188
AT5G18700	-0.108347	0.293712	-0.901426	-0.155474	-0.379618	0.252105	0.948109	0.0509394
AT1G27730	-0.149246	-0.146069	0.120704	-0.61121	0.443427	0.536228	-0.190965	-0.00286954
AT4G34770	0.0346676	2.0712	-0.464345	0.778189	-0.895326	-0.876918	-0.797014	0.149542
AT2G18010	-0.334404	2.29837	-0.465033	0.66141	-0.529833	-0.532415	-0.551943	-0.546153
AT5G18010	0.151857	1.6848	-0.110717	1.39961	-0.83316	-0.699078	-0.896175	-0.697141
AT5G18020	0.57035	1.51976	-0.223527	1.41539	-0.743718	-0.798059	-1.00765	-0.732546
AT5G18030	0.198841	1.90701	-0.297323	1.1707	-0.712764	-0.637257	-0.869128	-0.760084
AT5G18050	0.0333065	1.87917	-0.275565	1.28586	-0.762906	-0.648769	-0.829462	-0.681634
AT5G18060	0.0745477	1.8324	-0.2342	1.33558	-0.733589	-0.696603	-0.853515	-0.724618
AT5G18080	0.166383	1.99737	-0.310213	1.08794	-0.691004	-0.737233	-0.860481	-0.652771
AT3G03850	0.0401971	2.13621	-0.172449	0.842614	-0.602809	-0.642113	-0.831736	-0.769913
AT3G03840	0.135757	1.97506	-0.1403	1.01407	-0.575956	-0.632648	-0.950965	-0.825021
AT3G03830	0.0317017	2.10274	-0.295933	0.889879	-0.670985	-0.637227	-0.734243	-0.685937
AT3G03820	-0.0192328	1.87477	0.0407699	1.01696	-0.759881	-0.590041	-0.946896	-0.61645
AT4G22620	-0.116091	1.3018	-0.237675	-0.270295	-0.470778	-0.290523	-0.583168	0.666731
AT4G12410	-0.413793	2.0454	-0.589423	1.11869	-0.556149	-0.711194	-0.62562	-0.267911
AT4G34800	-0.308727	1.45551	-0.174948	0.893402	-0.186835	-0.790622	-0.976291	0.0885065
AT4G34760	0.0037739	1.59456	-0.281501	1.51593	-0.646539	-0.613595	-0.79699	-0.775633
AT1G75590	0.18647	1.83547	-0.445921	1.16613	-0.865477	-0.757738	-0.691098	-0.427844
AT1G29430	0.360247	1.70815	-0.0665337	1.25611	-0.71697	-0.713782	-1.00556	-0.821657
AT1G29450	0.444441	1.73877	-0.110046	1.19858	-0.717019	-0.702765	-0.991391	-0.860577
AT1G29460	0.35288	1.96364	-0.197045	0.987514	-0.683022	-0.803964	-0.862694	-0.75731
AT1G29500	0.336057	1.67895	-0.155878	1.37668	-0.708572	-0.73693	-0.91826	-0.872046
AT1G29490	-0.278142	2.05397	-0.49633	1.14871	-0.609653	-0.587074	-0.617161	-0.614324
AT5G27780	Not detected	Not detected	Not detected	Not detected	Not detected	Not detected	Not detected	Not detected
AT4G36110	0.0924482	2.35996	-0.344077	0.140415	-0.586711	-0.629509	-0.607172	-0.425356
AT5G01730	0.384102	1.34753	-0.59357	1.66206	-0.542888	-0.890454	-0.546257	-0.820522
AT1G30690	-0.199441	2.05934	-0.437606	1.14414	-0.677702	-0.612166	-0.640277	-0.636289
AT4G09160	0.0788265	1.16834	-0.376994	1.95097	-0.728457	-0.634883	-0.863899	-0.593904
AT4G12120	-0.00859264	1.45879	-0.730876	0.192642	-0.00308276	0.485877	-0.329176	-1.06559
AT3G23800	-0.31853	2.23312	-0.581084	0.16664	-0.302081	-0.351312	-0.463774	-0.382981
AT5G47060	-0.463114	1.24516	-0.933386	-0.123722	-0.475794	-0.700789	-0.00336253	1.45501
AT3G48790	-0.236669	1.42848	-0.513007	1.8518	-0.650268	-0.58944	-0.684569	-0.606328
AT2G47060	0.341435	1.14756	-0.79425	0.0602268	-0.645943	0.338218	-0.768507	0.321263
AT3G59350	-0.0768403	1.49037	-0.425386	1.7676	-0.678574	-0.602096	-0.752432	-0.72264
AT4G26690	0.283954	1.61425	-0.481757	1.49265	-0.728084	-0.62605	-0.780204	-0.774755
AT1G04240	0.226394	1.90451	-0.221308	1.11896	-0.583939	-0.586636	-1.00465	-0.853327
AT2G37540	-0.475465	1.38124	-0.75672	1.37968	-0.493657	-0.343477	-0.133326	-0.558274
AT2G47130	0.882239	1.21885	-0.631518	-0.865021	0.271655	-0.198585	-0.368801	-0.308822
AT3G26760	1.70203	0.168669	0.128033	-0.707083	0.379899	-0.175292	-0.117188	-1.37907
AT5G50130	1.50913	-0.585653	0.354314	-0.149686	0.627047	-0.355425	-0.192526	-1.2072
AT3G05230	0.297376	1.59694	-0.7532	0.860606	-0.535185	-0.132879	-0.852102	-0.48156
AT4G12420	0.23073	1.42775	-0.350438	1.6719	-0.713568	-0.619522	-0.832721	-0.814132
AT5G66920	0.282144	1.34627	-0.431348	1.70949	-0.593185	-0.684479	-0.81975	-0.80915
AT5G48450	0.0109432	1.90489	-0.518201	1.23938	-0.725131	-0.568147	-0.628212	-0.715521
AT4G38850	-0.0687735	2.1511	-0.362103	0.914254	-0.64775	-0.562045	-0.738635	-0.686049
AT1G29510	0.458945	1.29132	0.656014	1.01946	-0.680702	-0.666382	-1.17229	-0.906366
AT5G63650	-0.215014	1.90531	-0.601539	0.780263	-1.06069	-1.01275	-0.427908	0.632324
AT3G06370	0.848762	1.10217	-0.216723	1.27657	-0.209743	-0.801192	-0.638328	-1.36151
AT1G03790	-0.0469837	0.420565	-0.0482262	1.46495	-0.542183	-0.170179	-0.444353	-0.633588
AT2G29210	-0.310854	1.46935	-0.925113	1.35028	-0.473399	-0.540538	-0.135022	-0.434706
AT2G22830	0.216515	2.36396	-0.676861	0.267116	-0.66363	-0.550138	-0.567024	-0.38994
AT1G20980	0.131086	1.19686	-0.974345	1.42747	-0.859323	-0.209695	-0.523667	-0.188385
AT5G50570	Not detected	Not detected	Not detected	Not detected	Not detected	Not detected	Not detected	Not detected
AT5G50670	Not detected	Not detected	Not detected	Not detected	Not detected	Not detected	Not detected	Not detected
AT2G02480	0.0659268	1.30994	-0.946982	1.33927	-0.745113	-0.50924	-0.284525	-0.229282
AT1G78980	Not detected	Not detected	Not detected	Not detected	Not detected	Not detected	Not detected	Not detected
AT3G51895	-0.685342	1.5334	0.260281	1.35028	-1.12297	-0.962028	-0.261945	-0.111679
AT1G23090	0.662723	0.426578	0.145501	-0.195362	0.642721	0.958794	-1.09226	-1.5487
AT5G07010	-0.582477	1.90944	-0.526452	1.27686	-0.611303	-0.619352	-0.593514	-0.253205
AT2G31880	-0.190626	-0.441445	0.493648	-0.351692	0.413009	0.592671	-0.33243	-0.183134
AT2G18260	0.145714	1.2057	-0.279761	1.56066	-1.11641	-0.372952	-0.899344	-0.243603
AT5G13820	0.0722244	2.13707	-0.644394	0.643566	-0.22824	-0.31975	-0.743407	-0.917065
AT2G42580	0.058414	1.80312	-0.507037	1.39484	-0.744397	-0.647426	-0.7202	-0.637309
AT3G58620	0.00702329	1.84668	-0.472746	1.35477	-0.747978	-0.61178	-0.744786	-0.631187
AT5G54380	0.304861	1.46145	-0.291813	1.60146	-0.719578	-0.533461	-0.991081	-0.831838
AT4G01870	0.0871221	1.70351	0.11759	1.17848	-0.562841	-0.667278	-0.828447	-1.02814
AT2G41100	-0.189283	0.136807	-0.0577192	1.03904	-0.0419398	0.343763	-0.773746	-0.456922
AT1G09250	-0.219156	1.58369	-0.340107	1.68942	-0.766381	-0.633756	-0.833825	-0.479891
AT5G45580	-0.299977	2.03639	-0.712161	0.215738	-0.317284	-0.471501	-0.0927754	-0.358432
AT2G47270	-0.563357	0.545806	0.22653	2.26044	-0.535464	-0.667588	-0.582167	-0.684203
AT4G30180	-0.726815	1.44582	-0.581017	0.868023	-0.856874	-0.847698	-0.573854	1.27241
AT3G28857	-0.00344133	1.88185	-0.384284	1.27984	-0.729759	-0.636448	-0.72033	-0.68742
AT2G18900	-0.395343	1.55269	-0.577081	1.57746	-0.667585	-0.398033	-0.494378	-0.597729
AT4G34380	Not detected	Not detected	Not detected	Not detected	Not detected	Not detected	Not detected	Not detected
AT2G39980	-0.849792	0.764612	-0.115354	1.91367	-0.767367	-0.729596	-0.582478	0.366307
AT5G01210	-0.0944932	1.2851	-0.318161	1.84301	-0.742363	-1.0243	-0.765585	-0.183208
AT2G41640	-0.0524134	1.16566	0.473085	-0.41612	-0.122586	-0.13638	-0.562366	-0.348877
AT4G09820	Not detected	Not detected	Not detected	Not detected	Not detected	Not detected	Not detected	Not detected
AT1G26950	Not detected	Not detected	Not detected	Not detected	Not detected	Not detected	Not detected	Not detected
AT1G35280	Not detected	Not detected	Not detected	Not detected	Not detected	Not detected	Not detected	Not detected
AT1G40084	Not detected	Not detected	Not detected	Not detected	Not detected	Not detected	Not detected	Not detected
AT1G80020	Not detected	Not detected	Not detected	Not detected	Not detected	Not detected	Not detected	Not detected
AT2G06310	Not detected	Not detected	Not detected	Not detected	Not detected	Not detected	Not detected	Not detected
AT3G13260	Not detected	Not detected	Not detected	Not detected	Not detected	Not detected	Not detected	Not detected
AT3G29798	Not detected	Not detected	Not detected	Not detected	Not detected	Not detected	Not detected	Not detected
AT3G31996	Not detected	Not detected	Not detected	Not detected	Not detected	Not detected	Not detected	Not detected
AT5G32622	Not detected	Not detected	Not detected	Not detected	Not detected	Not detected	Not detected	Not detected
AT2G18700	0.0324599	1.56829	0.101307	1.24487	-0.336053	-0.838828	-0.6721	-1.09995
AT4G22590	0.213515	1.6309	-0.744407	1.07816	-0.613635	-0.765435	-0.371162	-0.427934
AT5G65140	-0.38657	1.28368	-0.501923	-0.102854	-0.832411	-0.103086	-0.0512184	0.694378
AT2G04040	0.42956	1.34872	-0.651754	0.0462094	0.389338	0.479265	-1.03856	-1.00277
AT5G09800	0.262552	1.47272	-0.384796	1.44801	-0.823596	-0.287873	-0.622207	-1.06481
AT5G14360	-0.302894	-0.067556	-0.54097	-0.484011	-0.514906	-0.532587	0.152095	2.29083
AT5G03490	-0.0058443	1.04684	1.03455	0.875943	-0.734906	-0.826854	-0.695756	-0.693965
AT5G49690	-0.409642	0.398918	0.561884	1.79492	-0.941775	-0.454171	-0.689582	-0.260549
AT2G15490	-0.1307	1.85117	-0.475508	1.31495	-0.462811	-0.599316	-0.705108	-0.79268
AT4G00050	-0.110061	0.117463	0.905454	1.81228	-0.42365	-0.190157	-0.980348	-1.13098
AT1G10020	0.526338	1.1436	-0.0294573	1.70939	-0.763074	-0.564574	-1.04149	-0.980735
AT1G10740	-0.360102	1.24228	-0.0159429	1.86734	-0.477809	-0.591163	-0.782864	-0.881735
AT1G11120	-0.045597	2.1399	-0.506985	0.994166	-0.646069	-0.645864	-0.602629	-0.686924
AT1G13670	-0.101005	0.917913	0.310837	1.9925	-0.589822	-0.579324	-1.05015	-0.900953
AT1G18620	0.161391	1.0397	-0.27015	1.79167	-0.729126	-0.647977	-0.783988	-0.561518
AT1G19020	0.276787	0.621986	-0.13588	-0.470778	0.111354	0.494824	-0.867154	-0.0311398
AT1G19380	-0.209636	0.105298	0.351496	-0.0724742	0.203435	0.396377	-0.626516	-0.14798
AT1G21830	0.116052	1.23888	0.495458	0.303939	-1.04593	-1.22829	-0.767382	0.887277
AT1G23060	-0.293754	2.35369	-0.484646	0.524252	-0.692746	-0.708593	-0.424268	-0.273934
AT1G23070	-0.149645	1.30424	-0.737124	0.558137	-0.696048	-0.636156	0.671086	-0.314486
AT1G28240	0.0361448	1.70905	-0.772364	1.2996	-0.302505	-0.750762	-0.846959	-0.372196
AT1G29290	Not detected	Not detected	Not detected	Not detected	Not detected	Not detected	Not detected	Not detected
AT1G36940	-0.0799535	1.64222	-0.440268	1.65663	-0.66239	-0.640687	-0.712941	-0.762614
AT1G50040	0.530468	1.61614	-0.507029	1.18542	-0.607106	-0.714427	-0.778401	-0.725065
AT1G52565	-0.480619	1.86925	-0.0983738	1.19825	-0.345626	-0.664116	-1.07925	-0.399512
AT1G52855	-0.144578	2.05112	-0.427202	0.313268	-0.548141	-0.459556	-0.439961	-0.344954
AT1G53180	-0.683938	0.48586	-0.227832	-0.303902	-0.452932	-0.892844	-0.0443521	2.11994
AT1G54120	0.247941	0.959413	0.75585	-0.301501	-0.476212	-0.143064	-0.198842	-0.843585
AT1G63300	0.200379	1.56117	-0.554657	1.45211	-0.610241	-0.566506	-0.716713	-0.765544
AT1G64980	-0.204245	1.16614	0.681383	1.15739	-0.378146	-0.336962	-1.17438	-0.91117
AT1G65490	-0.334631	1.01468	0.3194	1.72746	-0.551378	-0.468094	-0.986786	-0.720652
AT1G76240	0.181591	1.67063	-0.288253	1.42548	-0.872271	-0.542457	-0.824985	-0.74974
AT1G76610	0.104871	1.87119	-0.11357	1.0192	-0.683411	-0.579689	-0.715898	-0.90269
AT1G76620	-0.00878358	1.55758	-0.383255	1.54926	-0.710117	-0.350393	-0.724757	-0.929539
AT1G79090	-0.767493	0.396215	-0.625934	0.570718	-0.249384	-0.0055269	0.398048	0.283357
AT1G80240	-0.0668782	1.63405	-0.250493	1.30712	-0.674607	-0.596133	-0.624932	-0.728119
AT2G07981	Not detected	Not detected	Not detected	Not detected	Not detected	Not detected	Not detected	Not detected
AT2G18690	-0.101268	1.39129	-0.650472	0.737737	-0.404882	-0.420672	-0.44244	-0.109293
AT2G18970	-0.40982	1.57922	0.103579	0.992965	-0.315622	-0.474353	-1.11334	-0.36263
AT2G19710	0.793025	0.940133	-0.728517	1.13352	-0.432495	-0.429862	-0.498311	-0.777492
AT2G23790	0.0569403	1.96625	-0.364009	1.08441	-0.479281	-0.739387	-0.637979	-0.88694
AT2G36220	0.390226	1.77673	-0.263377	0.0526343	-0.282993	-0.240503	-0.811058	-0.621658
AT2G39370	1.02329	1.57008	-0.637235	-0.429644	0.569066	-0.688778	-0.556393	-0.850392
AT2G39870	0.658951	1.93899	0.0642612	0.218612	-0.514159	-0.736173	-0.275092	-1.35539
AT2G41230	-0.180562	1.01518	-0.30717	0.459503	-0.60395	-0.19118	-0.084734	-0.107091
AT2G44230	0.0161697	1.12748	-0.127257	1.75745	-0.577722	-0.267658	-1.02147	-0.90699
AT3G03170	-0.337548	2.16532	-0.616473	0.485441	-0.593999	-0.78108	-0.0973304	-0.224332
AT3G06080	0.0497036	-1.18307	1.4056	0.127828	0.81633	0.467276	-0.557802	-1.12586
AT3G06150	-0.762155	1.0565	0.250721	1.55771	-0.572226	-0.103063	-1.25446	-0.17303
AT3G07210	-0.0861102	2.02578	-0.449416	1.02903	-0.525201	-0.591548	-0.766281	-0.636252
AT3G11690	-0.510388	1.23771	0.196174	1.66584	-0.605376	-1.00245	-0.400634	-0.580867
AT3G14870	0.401646	1.78839	-0.696905	0.198958	-0.788219	0.189693	-0.552937	-0.540628
AT3G15115	0.00523623	1.55335	-0.381863	1.63135	-0.550787	-0.590292	-1.14418	-0.52281
AT3G19680	0.573578	1.74993	-0.357002	1.1947	-0.689462	-0.634233	-0.94892	-0.888596
AT3G23740	-0.17418	1.28567	-0.694997	0.42373	-0.684373	-0.209693	0.756515	-0.702674
AT3G27250	-0.779676	0.258403	0.259924	0.11285	-0.275656	-1.1427	0.937888	0.62897
AT3G29370	-0.368154	1.59592	-0.40737	1.72137	-0.616751	-0.643077	-0.657507	-0.62443
AT3G42800	0.0478566	1.9109	-0.382666	1.26625	-0.661507	-0.638795	-0.816268	-0.725769
AT3G45730	-0.438485	0.592548	0.734696	1.91053	-0.300016	-0.432171	-1.00985	-1.05726
AT3G47510	-0.234174	0.853387	0.298423	1.79111	-0.922334	-0.985357	-0.887203	0.0861499
AT3G50340	0.366808	1.87352	-0.304777	1.12547	-0.765535	-0.813881	-0.744928	-0.736679
AT3G50350	0.159948	1.39616	-0.531197	1.22919	-0.00147024	-0.195355	-1.36543	-0.691835
AT3G50800	0.0974296	2.11854	-0.358297	0.607043	-0.681417	-0.482848	-0.645167	-0.655281
AT3G51410	Not detected	Not detected	Not detected	Not detected	Not detected	Not detected	Not detected	Not detected
AT3G55720	0.363926	1.94672	-0.420554	0.975021	-0.960357	-0.696129	-0.540275	-0.668349
AT3G60200	-0.0223076	1.6325	-0.33923	1.53641	-0.458378	-0.605427	-0.923796	-0.819765
AT3G60410	-0.417511	1.59139	0.625916	0.102268	-0.205137	-0.63744	-0.994087	-0.0653937
AT3G60650	-0.210697	2.40058	-0.369227	0.374108	-0.557308	-0.52875	-0.54609	-0.562615
AT4G09890	-0.18269	1.64801	0.1714	1.39321	-0.519304	-0.568015	-1.17119	-0.771423
AT4G09970	0.625906	1.39431	0.0248334	1.04034	-0.395165	-0.063897	-1.24597	-1.38036
AT4G14819	-0.139518	1.73869	0.275122	0.58695	-0.953128	-0.807799	-0.362997	-0.337321
AT4G20170	0.499725	0.400758	0.872427	0.582311	-0.380221	0.183309	-1.23853	-0.919786
AT4G24370	-0.955188	1.18517	0.105276	0.830626	-0.755588	-0.340914	-1.05296	0.983572
AT4G27350	-0.131963	0.800486	0.886631	1.37837	-0.554782	-0.371202	-0.846608	-1.16093
AT4G29310	0.514616	1.95569	-0.439022	0.797532	-0.596545	-0.419128	-1.23398	-0.579168
AT4G29440	0.0532174	0.860594	-1.15172	1.01601	-0.327833	-0.28541	0.101618	-0.266484
AT4G30060	-0.251518	1.75817	-0.664475	1.42253	-0.574939	-0.867668	-0.720379	-0.101725
AT4G30740	Not detected	Not detected	Not detected	Not detected	Not detected	Not detected	Not detected	Not detected
AT4G35190	-0.610441	-0.0800705	0.563206	0.798226	-0.795727	-0.75132	0.0169357	0.85919
AT4G37290	-0.239606	-0.254978	0.135674	-0.734862	0.0587851	1.07482	0.100381	-0.140218
AT4G37295	-0.204001	-0.520418	0.179129	-0.101176	0.773737	0.614434	-0.756188	0.0144834
AT4G38820	Not detected	Not detected	Not detected	Not detected	Not detected	Not detected	Not detected	Not detected
AT4G39840	0.545807	1.88079	-0.386705	0.926946	-0.70196	-0.726773	-0.811055	-0.727045
AT5G03710	Not detected	Not detected	Not detected	Not detected	Not detected	Not detected	Not detected	Not detected
AT5G05180	0.774308	1.21914	-0.058479	1.4594	-0.805615	-0.56271	-0.996317	-1.02973
AT5G09840	0.106314	1.34134	-0.423339	1.67021	-0.596257	-0.747585	-0.40618	-0.944507
AT5G12930	-0.165191	1.66722	-0.600661	0.574717	-0.760236	-0.814967	0.063104	0.0360152
AT5G18440	-0.223555	1.57104	-0.611122	1.50173	-0.403586	-0.410172	-0.821126	-0.603216
AT5G19340	-0.0913111	1.91233	-0.330373	1.07566	-0.611036	-0.197651	-1.03126	-0.726355
AT5G22270	-0.847114	-0.269406	0.744012	0.57529	0.173509	-1.28056	0.366882	0.53739
AT5G22310	-0.534479	1.20208	-0.303346	0.819377	-0.943233	-0.882666	-0.771536	1.41381
AT5G24570	0.539188	0.0170802	-0.189558	1.81765	-0.0774159	-0.845373	-1.2955	0.0339334
AT5G25210	0.207373	-0.106954	-0.677697	-0.861866	0.461657	0.375545	0.142854	0.459088
AT5G44250	-0.18523	0.88865	-0.19167	1.33433	-0.620156	-0.682677	-1.08916	0.545912
AT5G44670	-0.309462	1.82646	-0.361167	1.38519	-0.715594	-0.853117	-0.673295	-0.299016
AT5G47380	-0.27211	1.23951	-0.313148	1.91589	-0.665157	-0.521095	-0.758596	-0.625292
AT5G49170	-0.578154	0.528988	-0.52415	1.24506	-0.82052	-0.679459	-0.694928	1.52316
AT5G50335	-0.677904	0.471431	-0.60786	1.07083	-0.751834	-0.741437	-0.614144	1.85091
AT5G51670	-0.0928016	1.69044	-0.672189	0.865256	-0.837163	-1.17148	-0.441308	0.659249
AT5G52900	0.189133	2.18008	-0.229165	0.726409	-0.744683	-0.629172	-0.740901	-0.751704
AT5G55620	0.112655	0.277456	0.0399684	1.83291	-0.431026	0.0440773	-1.02675	-0.849288
AT5G56980	0.00224636	2.21188	-0.511564	0.567329	-0.418306	-0.705499	-0.7291	-0.416989
AT5G57790	-0.149965	1.72482	-0.216765	1.32694	-0.504168	-0.154296	-0.918738	-1.10783
AT5G62170	-0.234733	1.39012	-0.227823	1.56599	-1.11815	-0.875621	-0.557175	0.0573915
AT5G62280	0.058497	0.788607	-0.214256	1.95006	-0.639372	-0.637753	-0.649804	-0.65598
AT5G63820	-0.451781	2.2904	-0.543132	0.733537	-0.48448	-0.447176	-0.650957	-0.446409
AT5G65300	-0.0257589	2.0073	-0.408272	0.419975	-0.365445	-0.165003	-0.719653	-0.743142
AT5G65610	-0.652873	-0.717892	-0.258146	-0.568297	2.00405	0.216596	0.22535	-0.248792
AT5G66580	0.0678094	1.90718	-0.335861	1.26676	-0.756685	-0.585118	-0.797981	-0.766104
AT5G66800	-0.32005	1.23706	-0.561525	1.77561	-0.763501	-0.316923	-0.611816	-0.438861
AT5G67020	-0.416762	1.68105	0.124333	-0.25747	-0.754054	-0.85143	-0.480683	0.955012
AT1G50360	-0.0776971	1.20426	-0.891566	1.45248	-0.92823	-0.560393	-0.175841	-0.0230181
AT1G28280	1.00331	-0.0131076	-0.591745	-0.496277	0.237868	-0.57634	0.598054	-0.16176
AT3G14370	0.0861485	1.99019	-0.771321	-0.126439	-0.431724	-0.506812	-0.668939	0.428896
AT2G34150	-0.421513	1.17231	-0.728177	1.32634	-1.11	-0.760053	-0.112824	0.633924
AT5G54200	-0.252275	1.45783	-0.653964	1.67049	-0.706267	-0.51124	-0.490896	-0.51368
AT4G27260	0.0869948	1.93637	-0.367136	1.14114	-0.694082	-0.668039	-0.685791	-0.749455
AT1G56510	0.628026	-0.42844	0.599425	0.758174	0.293731	0.702146	-0.977632	-1.57543
AT3G04910	-0.192487	1.2546	-0.0895102	1.91937	-0.66429	-0.660183	-0.924244	-0.643257
AT2G30250	0.178995	0.925227	0.598321	-0.0042873	0.571985	0.198895	-1.11273	-1.3564
AT5G24110	Not detected	Not detected	Not detected	Not detected	Not detected	Not detected	Not detected	Not detected
AT1G80840	-0.395032	-0.188477	0.37554	-0.307977	0.540882	0.53975	-0.327359	-0.237327
AT4G23810	0.10567	-0.453674	0.637253	-0.463292	0.00475496	0.59458	-0.324403	-0.10089
AT3G03660	0.921734	0.976766	-0.15641	-0.834824	-0.716732	0.875772	-0.88314	-0.183166
AT4G14365	-0.215635	1.33684	-0.326989	1.27107	-0.523534	-0.546694	-0.478518	-0.51654
AT3G23730	-0.0779177	1.43268	-0.483924	1.66894	-0.697188	-0.597114	-0.661724	-0.583753
AT1G65310	-0.221402	2.03709	-0.553075	1.07588	-0.596232	-0.566425	-0.619073	-0.556755
AT4G30280	-0.309272	1.88369	-0.492189	1.13305	-0.503126	-0.507828	-0.643177	-0.561145
AT4G30290	-0.383583	2.33562	-0.488266	0.623427	-0.521205	-0.518273	-0.532882	-0.514836
AT1G11545	-0.0587701	1.96674	-0.481089	1.20776	-0.64753	-0.550487	-0.767181	-0.669442
AT4G25810	0.873554	1.8921	-0.38563	0.541247	-0.634449	-0.594254	-0.881763	-0.810801
AT1G10550	-0.0059889	2.06215	-0.521827	0.746343	-0.544969	-0.513298	-0.637585	-0.584829
AT3G62720	0.0970062	2.08337	-0.313446	0.893483	-0.698187	-0.427151	-0.911156	-0.723922
AT1G04610	0.782513	1.59505	-0.396542	0.980971	-0.612931	-0.674791	-0.75429	-0.919976
AT1G58340	0.733885	0.568183	0.49554	-0.61559	-0.455734	-0.887199	-0.13653	0.297445
AT4G22820	-0.303596	1.71648	0.256725	1.18807	-0.441403	-0.872108	-0.863658	-0.68051
AT4G27240	-0.115011	1.82469	-0.27097	1.19461	-0.907575	-0.388188	-0.516358	-0.821203
AT2G22680	0.948451	1.28658	-0.318958	-0.151794	0.257093	-0.51494	-0.257707	-1.24873
AT3G10815	0.0726627	1.3355	-0.359147	0.424017	-0.0821123	-0.557305	-0.451703	-0.381914
AT4G10150	0.107978	1.67309	-0.489357	1.27703	-0.796915	-0.860327	-0.660507	-0.250995
AT4G10160	0.164262	1.13672	-0.291762	1.12906	-0.56807	-0.870354	-0.207051	-0.492806
AT5G41400	0.522994	2.03204	0.151452	0.233042	-0.541686	-0.467433	-1.05999	-0.870421
AT5G12850	0.824667	1.24912	-0.56029	0.984785	-0.752349	-0.165971	-0.72929	-0.850673
AT5G44260	-0.428468	0.805914	-0.323535	2.16244	-0.606056	-0.596679	-0.540232	-0.47338
AT5G58620	1.40072	1.34172	-0.994544	-0.449621	-0.664322	-0.259844	-0.0578617	-0.31624
AT2G25640	0.19218	0.99932	-1.01293	0.70494	0.446102	0.0220956	-0.328902	-1.0228
AT1G22882	0.705535	1.53818	-0.180139	1.14185	-0.658456	-0.564773	-1.07938	-0.902818
AT1G29420	0.133059	1.93992	-0.376549	1.19972	-0.707582	-0.541439	-0.872349	-0.774784
AT1G29440	0.384622	1.63889	-0.112864	1.30028	-0.732178	-0.717601	-0.982889	-0.778263
AT1G41890	Not detected	Not detected	Not detected	Not detected	Not detected	Not detected	Not detected	Not detected
AT1G42090	Not detected	Not detected	Not detected	Not detected	Not detected	Not detected	Not detected	Not detected
AT1G70950	0.223384	1.41826	-0.40121	1.64914	-0.741231	-0.432469	-0.785587	-0.93029
AT2G07600	Not detected	Not detected	Not detected	Not detected	Not detected	Not detected	Not detected	Not detected
AT2G18220	-0.594524	1.23156	-0.338895	1.75336	-0.526017	-0.278025	-0.501014	-0.746446
AT2G22720	-0.00999711	1.40193	-0.637802	1.05	-0.598101	-0.827862	-0.00856263	-0.369604
AT2G25460	-0.522229	1.08328	-0.419325	0.974651	-0.486366	0.2784	-0.716231	-0.192186
AT2G35880	0.100622	1.66756	-0.460883	1.56045	-0.706457	-0.589546	-0.814368	-0.75738
AT2G35990	-0.0802009	1.92201	-0.412285	1.20623	-0.630629	-0.602777	-0.694731	-0.70762
AT2G42440	Not detected	Not detected	Not detected	Not detected	Not detected	Not detected	Not detected	Not detected
AT3G28230	Not detected	Not detected	Not detected	Not detected	Not detected	Not detected	Not detected	Not detected
AT3G32410	Not detected	Not detected	Not detected	Not detected	Not detected	Not detected	Not detected	Not detected
AT3G55840	-0.0738644	2.20627	-0.34549	0.832142	-0.61763	-0.597941	-0.714644	-0.688842
AT3G62630	0.361794	1.66237	-0.268224	1.33324	-0.760641	-0.520829	-0.954486	-0.853224
AT4G01220	-0.132833	1.89441	-0.523261	0.840042	-0.38798	-0.600631	-0.671713	-0.418037
AT4G08140	Not detected	Not detected	Not detected	Not detected	Not detected	Not detected	Not detected	Not detected
AT4G21730	Not detected	Not detected	Not detected	Not detected	Not detected	Not detected	Not detected	Not detected
AT4G24275	-0.109649	2.11882	-0.314861	1.04411	-0.632	-0.598879	-0.795104	-0.712435
AT4G32460	-0.356088	1.6771	-0.704921	1.52558	-0.62293	-0.659346	-0.815413	-0.0439803
AT4G35070	-0.135846	0.413932	0.316082	1.47568	-0.375062	-0.527355	-0.285421	-0.88201
AT4G35110	-0.0259543	1.82969	-0.101795	1.10498	-0.862575	-0.293107	-0.991874	-0.659364
AT5G01740	-0.053261	0.972669	-0.0724554	2.01161	-0.732755	-0.645105	-0.714628	-0.766073
AT5G06930	0.483574	1.50803	-0.451339	1.47971	-0.766718	-0.574943	-0.981257	-0.697053
AT5G12260	-0.320959	1.88907	-0.591291	1.26792	-0.747742	-0.691886	-0.790024	-0.0150854
AT5G33400	Not detected	Not detected	Not detected	Not detected	Not detected	Not detected	Not detected	Not detected
AT5G36980	Not detected	Not detected	Not detected	Not detected	Not detected	Not detected	Not detected	Not detected
AT5G42050	0.155665	1.00586	-0.276575	-0.645197	0.0435023	0.111844	-0.332826	-0.062273
AT5G57780	-0.237477	1.42556	-0.234521	1.78262	-0.864748	-0.676168	-0.881312	-0.313953
AT5G64780	0.29168	1.9189	0.143286	0.464676	-0.228624	-0.18799	-1.06477	-1.33716

## Sheet: DOWN
Picloram (Chapman et al. 2012)	Average Z-scores
Downregulated	Col-0 (WL)	Col-0 (LRFR)	smt2-1 (WL)	smt2-1 (LRFR)	pif457 (WL)	pif457 (LRFR)	yuc2589 (WL)	yuc2589 (LRFR)
AT4G21870	0.184938	-1.40894	0.375299	-1.01233	1.07693	1.10568	-0.652967	0.331393
AT2G23600	0.282153	-1.65285	0.664142	-1.2172	0.590103	0.62631	0.0549631	0.652371
AT1G76990	0.180448	-1.70485	0.489989	-1.38858	0.996072	0.372537	0.7343	0.320089
AT1G80050	-0.245463	-1.36867	0.396095	-1.47025	0.344597	0.145294	1.3309	0.867501
AT4G12440	-0.352714	-0.87042	-0.672648	-1.15896	0.234663	0.013525	1.05958	1.74697
AT2G45660	-0.462937	-1.24779	0.132329	-1.09297	0.677193	0.0364095	0.681797	1.27596
AT1G60040	Not detected	Not detected	Not detected	Not detected	Not detected	Not detected	Not detected	Not detected
AT1G59810	Not detected	Not detected	Not detected	Not detected	Not detected	Not detected	Not detected	Not detected
AT3G01260	0.286131	-0.708208	-0.533609	-0.775802	-0.025838	-0.35258	1.58472	0.525186
AT4G03060	Not detected	Not detected	Not detected	Not detected	Not detected	Not detected	Not detected	Not detected
AT1G01310	Not detected	Not detected	Not detected	Not detected	Not detected	Not detected	Not detected	Not detected
AT3G54720	0.0949583	-1.32027	0.23898	-1.3987	0.276896	-0.172238	1.76148	0.518889
AT1G31820	-0.438856	-1.35782	0.701988	-1.31745	0.527313	0.503524	0.682092	0.699213
AT3G28960	Not detected	Not detected	Not detected	Not detected	Not detected	Not detected	Not detected	Not detected
AT2G38760	0.155599	-1.28505	0.391456	-1.42468	0.256173	-0.148201	0.892694	1.16201
AT5G61590	0.610582	-1.25187	0.238013	-1.12955	1.14675	0.24271	-0.281487	0.42486
AT4G39940	0.366658	-0.730878	-0.29248	-1.76161	0.641247	0.217884	0.739764	0.819418
AT5G23660	0.36852	-0.847595	2.01502	-0.430192	-0.104517	-0.978278	0.195289	-0.218243
AT4G32980	-0.289053	-1.563	0.311203	-1.27484	0.149583	0.912326	1.02357	0.730215
AT1G69440	-0.236426	-1.23088	-0.308453	-1.26616	0.174707	0.1579	1.46498	1.24434
AT5G58680	Not detected	Not detected	Not detected	Not detected	Not detected	Not detected	Not detected	Not detected
AT5G65010	-0.460568	-1.64644	0.267453	-1.23499	0.763259	0.651441	0.869219	0.790631
AT3G02020	0.26399	-0.514305	-0.890659	-0.977901	0.688471	0.0354665	1.14564	0.249292
AT3G20015	0.0816659	-0.615019	-0.530445	-1.42176	0.491055	-0.459776	1.76723	0.687053
AT4G16563	1.11011	-0.447153	-0.688709	-0.488901	-0.636639	-1.01966	0.983298	1.18765
AT1G16530	-0.0525393	-0.800243	-0.0697224	-0.992741	0.27358	0.76367	0.410379	0.467617
AT3G07525	-0.34256	-1.39838	0.886997	-0.849858	-0.270497	0.592311	1.18016	0.201823
AT2G44140	0.76194	-1.50184	0.00176062	-0.545744	0.30294	0.319475	0.0998864	0.56158
AT3G12830	-0.314708	-1.02477	0.699455	-0.857871	0.716219	0.292459	0.295103	0.194116
AT3G60690	-0.389199	-1.31759	0.43163	-1.50177	1.03995	0.288259	0.574383	0.874332
AT3G61900	-0.37459	-1.11237	0.178234	-1.42801	0.706073	0.262824	0.514414	1.25342
AT2G40200	-0.474023	-1.58137	0.566767	-1.38022	0.933887	0.399037	0.717131	0.818792
AT4G17880	-0.457074	-1.79081	0.753196	-1.02997	0.274598	0.794895	0.540658	0.914502
AT5G15830	-0.0079659	-1.24456	0.604876	-1.33892	0.909329	-0.300732	0.768943	0.609029
AT2G27990	-0.206899	-0.996031	-0.148786	-0.598896	-0.530969	0.0643057	1.07978	1.33749
AT1G61820	-0.416599	-1.56152	0.972029	-1.1923	1.21729	0.560878	0.414003	0.00620947
AT4G21760	0.131643	-0.827234	-0.907922	-1.06517	1.0115	1.45709	-0.135311	0.335402
AT1G77920	-0.359214	-1.10397	0.0737577	-1.58065	0.909769	0.334618	0.627564	1.09812
AT2G17890	-0.534782	-0.81744	-0.0956252	-0.636259	-0.417395	-0.00589656	1.94648	0.560922
AT1G02300	-0.420497	-1.39232	-0.0674435	-1.50048	1.11074	0.699799	0.805181	0.765021
AT2G38170	-0.253968	-1.58957	0.483231	-1.35222	0.821151	0.40039	0.627907	0.863076
AT1G48260	0.019744	-1.56357	0.829336	-1.38761	0.132009	-0.00264914	0.780574	1.19217
AT3G17510	-0.640774	-1.50271	0.447591	-1.11018	0.888617	0.641862	0.901071	0.374519
AT4G24010	0.0971997	-1.2749	-0.473597	-1.56621	0.604951	0.655882	0.922693	1.03398
AT2G32530	-0.636192	-1.44121	0.462215	-1.21756	1.32891	0.820053	0.385997	0.297792
AT2G32540	-0.5717	-1.77803	1.00735	-0.972457	0.723608	0.339523	0.577879	0.673831
AT5G57180	-0.637849	-1.46278	-0.141456	-0.908088	1.24489	1.33878	0.370556	0.195944
AT5G39210	-0.509598	-1.48558	0.608044	-1.24339	0.362148	0.591367	0.452078	1.22493
AT3G02380	-0.0988025	-1.23779	1.77104	0.1634	0.701093	0.236934	-0.371645	-1.16423
AT1G76560	-0.0642407	-1.03303	0.394324	-1.24946	1.19302	-0.200562	0.746418	0.213534
AT1G76420	-0.228678	-1.28113	-0.51581	-0.920182	0.466291	1.47374	1.16034	-0.154576
AT3G21870	-0.354365	-1.41883	1.41158	-0.548332	0.80141	0.60744	0.0552011	-0.554099
AT2G27420	-0.487691	-1.63485	0.360732	-0.96237	1.25559	1.06957	-0.0194653	0.418483
AT3G48350	-0.079056	-1.39985	0.781745	-1.41749	0.884119	1.13077	0.199351	-0.099588
AT3G49340	Not detected	Not detected	Not detected	Not detected	Not detected	Not detected	Not detected	Not detected
AT2G46650	0.0347854	-0.639864	-0.685193	-1.18079	0.587852	0.710949	0.70872	0.463536
AT1G13080	-0.407519	-1.7199	0.563347	-1.294	0.806792	0.617092	0.919063	0.515125
AT4G39480	-0.147859	-1.77459	1.87936	0.162121	-0.102321	-0.243875	0.255155	-0.027982
AT3G44970	-0.481335	-1.6635	0.477613	-1.3583	0.77023	0.785876	0.684744	0.784675
AT5G47990	0.10103	0.634992	-0.407477	-0.77389	-0.0352143	0.213851	-0.104414	0.371122
AT4G12320	-0.483665	-1.3608	-0.31415	-1.19077	1.18588	0.726094	0.432586	1.00482
AT4G13290	0.207465	-0.276446	-0.332688	-0.943135	0.0744282	-0.622496	1.56701	0.325858
AT3G26290	-0.710522	-0.448973	-0.484461	-0.795026	-0.193601	-0.267255	0.623096	2.27674
AT3G26330	-0.0362117	-1.50101	0.0101014	-1.50607	0.992492	0.683439	0.35347	1.0038
AT2G34490	-0.0788374	-1.15746	0.0328813	-1.54557	0.0175271	0.258263	0.975462	1.49773
AT1G67110	0.425016	-0.911712	-0.679066	-0.990973	0.173937	-0.591998	1.48523	1.08956
AT1G13710	0.435419	-0.733605	0.662219	-0.944393	0.00960798	0.380767	1.06022	-0.870231
AT3G13730	-0.690356	-0.928558	-0.421906	-0.350575	1.22657	-0.0846039	0.648762	0.600671
AT4G39510	-0.485806	-1.55959	0.590955	-1.23965	0.180948	0.485847	0.59829	1.42901
AT5G04330	-0.344933	-1.44986	1.10845	0.261207	-0.563428	-0.515942	-0.0194294	1.52394
AT3G61630	-0.269128	-1.73439	0.650129	-1.19471	0.83673	1.00934	0.277275	0.424759
AT2G47430	Not detected	Not detected	Not detected	Not detected	Not detected	Not detected	Not detected	Not detected
AT1G44050	Not detected	Not detected	Not detected	Not detected	Not detected	Not detected	Not detected	Not detected
AT3G13760	0.96903	-0.912976	-0.584828	-0.746538	1.14671	0.323439	-0.0748088	-0.120031
AT5G54040	-0.175962	0.507861	-0.858607	-0.540661	0.803777	0.414116	-0.125541	-0.0249825
AT4G39130	-0.14177	0.25693	-0.497034	0.150243	-0.497034	0.28689	0.909243	-0.467468
AT3G55630	-0.432001	-1.54756	0.488656	-1.20738	1.17386	0.989743	0.113215	0.421471
AT5G42800	-0.00576229	-0.730387	0.885205	-1.12817	0.163765	0.746425	0.858016	-0.789092
AT5G07580	-0.0360768	-1.48239	0.514115	-0.953778	0.848234	1.37474	-0.367391	0.102547
AT5G56840	0.417554	0.194692	-0.554943	-1.07166	1.58492	0.152411	-0.417128	-0.305849
AT1G44160	-0.0136972	-0.0792231	-0.656592	-1.21385	0.766734	-0.245596	0.605875	0.836352
AT2G47220	0.155513	-1.53215	0.310692	-1.45317	0.445808	0.617245	0.752213	0.703851
AT2G36800	-0.353922	-1.38753	1.50927	-0.770504	0.51833	0.541961	-0.305568	0.247973
AT4G16750	-0.667926	-1.0822	0.148005	-1.13201	0.174878	-0.0896237	1.02579	1.62308
AT5G67190	-0.225514	-1.66612	0.992838	-1.30993	0.819128	0.225405	0.510411	0.653781
AT1G18330	-0.777212	-1.30312	0.0696378	-0.953707	0.953299	0.746324	0.280786	0.983991
AT4G37980	-0.163122	-0.512886	-0.348596	0.332661	-0.286331	-0.333261	0.393682	0.917855
AT4G21190	-0.197884	-1.6671	1.04293	-1.27089	0.572191	0.699796	0.473978	0.346977
AT2G03050	-0.233971	0.0532794	0.349284	-0.503731	-0.582609	-0.870021	1.04686	0.740911
AT2G37440	0.0180924	0.352667	-1.02084	-0.797916	0.56175	0.0770472	0.578788	0.230409
AT1G68110	-0.462387	-1.015	-0.114108	-0.931229	0.0525942	-0.280581	1.28048	1.47023
AT5G10410	-0.553972	-0.607594	-0.394886	-1.12956	0.178646	0.102664	0.851733	1.55297
AT1G08920	-0.267101	-1.33144	0.564575	-1.65567	0.900164	0.545072	0.547188	0.697215
AT5G07670	-0.650635	-1.30161	-0.368443	-1.0909	1.01686	0.503969	1.06702	0.823739
AT5G14160	Not detected	Not detected	Not detected	Not detected	Not detected	Not detected	Not detected	Not detected
AT5G66830	Not detected	Not detected	Not detected	Not detected	Not detected	Not detected	Not detected	Not detected
AT3G23410	0.313055	-1.43492	0.23909	0.571428	0.221578	1.34691	-0.226526	-1.03061
AT5G61290	-0.429137	-1.00826	-0.256884	-1.33714	0.129814	0.172958	1.36851	1.36013
AT1G62540	-0.358333	-1.08587	0.117427	-1.24069	0.574784	0.364822	0.86821	0.759658
AT1G62560	-0.0622397	-0.129203	-0.910434	-1.32584	0.556739	0.613649	0.935343	0.321983
AT2G28110	-0.0761995	-0.863629	0.234741	-1.3469	1.22604	-0.160015	0.640583	0.34538
AT2G47180	-0.689144	-1.21464	1.26743	-1.18098	-0.156156	-0.14944	0.883453	1.23948
AT4G12890	Not detected	Not detected	Not detected	Not detected	Not detected	Not detected	Not detected	Not detected
AT4G32940	-0.289472	-1.52267	0.561704	-1.42806	0.948903	0.812758	0.418525	0.498315
AT1G72030	-0.465435	-1.51097	0.214283	-1.29992	1.00209	0.933081	0.666094	0.460774
AT2G38180	-0.342246	-1.18105	0.156838	-1.14611	-0.00884254	-0.385656	1.57984	1.32723
AT5G08460	Not detected	Not detected	Not detected	Not detected	Not detected	Not detected	Not detected	Not detected
AT5G39110	Not detected	Not detected	Not detected	Not detected	Not detected	Not detected	Not detected	Not detected
AT5G39180	Not detected	Not detected	Not detected	Not detected	Not detected	Not detected	Not detected	Not detected
AT1G50960	-0.663991	-0.398917	-0.508712	-0.528722	-0.264256	-0.420737	0.799047	1.98629
AT1G03850	0.361408	-0.541648	-0.0308102	-1.23421	1.22341	0.127937	0.132381	-0.0384689
AT5G11930	0.880104	-1.13632	-0.176492	-0.829701	0.756082	0.138546	0.141151	0.226625
AT3G03190	0.0269113	-0.424673	-0.63622	-0.986404	0.913301	0.820927	0.115376	0.170782
AT1G27710	Not detected	Not detected	Not detected	Not detected	Not detected	Not detected	Not detected	Not detected
AT4G30450	0.0724405	-1.11392	0.0998722	-1.15154	0.487805	-0.503588	1.20111	0.907829
AT5G56100	-0.292259	-1.37539	1.23472	-0.934266	1.18016	0.623036	-0.0600002	-0.375996
AT1G21360	-0.492915	-1.42631	1.19663	-0.971006	0.335594	-0.396107	0.637456	1.11665
AT3G21260	-0.372262	-1.31582	0.326329	-1.45092	1.29457	0.628601	0.346629	0.542871
AT3G15720	-0.600514	-1.3809	0.98592	-1.23064	0.170994	0.126635	0.966836	0.961667
AT4G19720	-0.346857	0.0798475	-0.368987	-0.292461	0.362126	-0.327853	0.612506	0.281679
AT1G28480	Not detected	Not detected	Not detected	Not detected	Not detected	Not detected	Not detected	Not detected
AT2G41250	-0.602818	-1.65161	1.80797	-0.691735	0.623685	0.27106	0.324471	-0.0810215
AT5G59720	-0.403292	-0.886381	-0.0114902	-0.998349	-0.0560592	-0.475003	1.76258	1.068
AT1G30280	0.0693615	-0.309567	-0.455343	-0.790952	-0.576988	-0.804235	0.750143	2.11758
AT1G72416	0.191583	-0.0957964	0.375289	-1.03525	-0.403142	-0.505641	0.115065	1.35789
AT4G21320	-0.542052	-0.842074	1.70636	0.754718	-0.361184	-0.528603	-0.183049	-0.00411531
AT4G30110	-0.334374	-1.14543	-0.370074	-1.10278	1.27825	-0.152648	1.48611	0.340932
AT2G36950	0.212301	-1.31933	1.8279	-1.08172	0.44365	0.195089	0.186186	-0.464071
AT5G03380	0.398692	-1.24939	0.598118	-1.27763	1.17799	0.640128	0.0030301	-0.29094
AT5G39760	-0.160157	-1.01811	-0.630356	-1.27169	0.300117	0.11132	1.14426	1.52463
AT2G33880	-0.681286	0.117414	-0.116548	-1.1063	0.273594	0.723867	0.344015	0.445244
AT3G22740	0.084653	0.688213	-0.746767	-0.317763	-0.478207	0.450485	0.728061	-0.408675
AT4G36830	-0.012014	-1.22592	0.0530289	-1.44085	0.735386	0.630268	1.27962	-0.0195185
AT4G15440	-0.192467	-1.40662	-0.154442	-1.00693	0.813359	1.11949	0.577071	0.250546
AT2G35640	0.0144619	-0.945134	0.611144	-0.830262	0.891429	1.35319	-0.289664	-0.80517
AT4G15620	-0.0312576	-1.47802	0.843259	-1.43659	0.25727	0.758475	0.895914	0.190945
AT1G72500	-0.729378	-1.68106	-0.262835	-0.773305	0.440088	0.968235	0.945711	1.09254
AT5G62360	-0.759332	-0.11291	-0.985698	-0.639764	0.535762	1.04425	-0.242612	1.1603
AT2G33990	-0.302297	-1.70252	1.43125	-0.737386	0.847355	0.514969	-0.125773	0.0744026
AT1G48740	Not detected	Not detected	Not detected	Not detected	Not detected	Not detected	Not detected	Not detected
AT1G60960	0.0479019	-0.867069	-0.419196	-1.4031	0.93482	0.216022	0.983024	0.5076
AT1G52000	-0.674733	-1.47383	0.756991	-1.24421	0.137546	0.260771	1.1733	1.06416
AT1G52100	0.0751766	-1.73287	0.365194	-1.44816	0.632473	0.840021	0.501155	0.767019
AT1G52130	Not detected	Not detected	Not detected	Not detected	Not detected	Not detected	Not detected	Not detected
AT3G16450	0.0391371	-1.23234	0.378069	-1.76722	0.496931	0.623034	0.540631	0.921753
AT2G34600	Not detected	Not detected	Not detected	Not detected	Not detected	Not detected	Not detected	Not detected
AT2G44130	-0.291845	-1.42044	1.48162	-1.04653	0.166898	-0.313464	0.861737	0.562025
AT5G60310	0.618801	-0.303644	-0.697132	-0.934796	1.07664	1.08918	0.0618845	-0.910937
AT1G49490	Not detected	Not detected	Not detected	Not detected	Not detected	Not detected	Not detected	Not detected
AT2G15300	1.29527	-0.785595	-0.00939893	-0.879763	0.429796	0.653433	-0.0994951	-0.604244
AT2G31160	-0.484503	-1.20827	0.413785	-1.19131	-0.0547706	0.293376	1.07474	1.15695
AT5G58500	-0.269915	-1.41488	-0.129088	-1.28957	0.429322	0.554156	0.804236	1.31573
AT2G27360	-0.343696	-1.60196	-0.265275	-1.13699	0.596082	0.429661	0.995633	1.32654
AT3G27650	0.387516	-0.32628	-0.744457	-0.720778	0.00242316	-0.753455	1.43163	0.723399
AT5G55370	0.827807	-0.466093	-0.45218	-1.16698	0.564644	-0.136524	0.040744	0.788585
AT1G32540	-0.0924004	-1.30048	-0.126785	-1.29719	0.367429	-0.215398	1.45749	1.20733
AT4G33150	0.332795	-1.31367	0.19073	-1.41363	0.407627	0.410913	0.605127	0.78011
AT3G63210	-0.387545	-1.12363	-0.190262	-1.28567	0.687641	0.140214	1.21813	0.941122
AT1G07610	0.159311	-0.764575	-0.441365	-1.16838	0.902548	1.23746	-0.069882	0.144886
AT3G50440	-0.604873	-1.20682	0.412943	-1.04742	-0.225229	-0.226649	1.57473	1.32333
AT4G16690	-0.458444	-1.53524	1.50127	-0.4705	0.755042	0.38662	-0.0142427	-0.164497
AT4G37150	-0.558069	-1.50395	0.523231	-1.29635	1.108	0.844574	0.430904	0.451667
AT2G32510	-0.556195	-0.788202	-0.295121	-0.780843	0.445025	0.328724	1.20679	0.439818
AT5G67080	0.951344	0.201022	-0.95053	-0.180812	-0.684025	0.224166	0.794194	-0.355359
AT1G35310	-0.44598	-1.19005	0.0817626	-1.424	0.510949	0.689657	0.499647	1.27801
AT1G24020	-0.592826	-0.890146	0.493089	-0.976786	0.188576	1.07153	0.373712	0.332849
AT1G70660	-0.483578	-1.73463	0.583565	-0.316858	-0.0226536	1.26535	0.212763	0.496042
AT3G53200	Not detected	Not detected	Not detected	Not detected	Not detected	Not detected	Not detected	Not detected
AT5G61420	-0.587004	-1.38449	0.368581	-1.03535	0.0320608	-0.00964143	1.35724	1.2586
AT5G07690	-0.390924	-0.835374	-0.666573	-0.928104	0.27313	0.752329	1.61187	0.183648
AT5G60890	-0.735124	-1.04521	-0.00593379	-1.01536	0.167014	0.299964	0.692184	1.64246
AT3G48920	-0.0357673	0.439759	-0.651757	-1.01659	0.528658	-0.554165	0.426832	0.86303
AT3G46130	-0.282241	-1.36913	0.0576525	-1.31122	0.908392	-0.163684	1.15958	1.00065
AT5G59780	-0.011138	-1.30551	0.1607	-1.28247	0.878946	-0.52233	1.10037	0.981423
AT1G49010	-0.31899	-1.51706	0.344002	-0.910833	1.07344	0.536629	0.592464	0.200351
AT3G10113	Not detected	Not detected	Not detected	Not detected	Not detected	Not detected	Not detected	Not detected
AT3G15510	-0.0887919	-1.52843	0.532148	-1.17823	0.669554	-0.010401	1.12559	0.478562
AT2G22770	0.421382	-1.19818	0.127744	-1.51637	0.384921	0.936448	0.444206	0.399851
AT5G04950	-0.297614	-0.900518	-0.687426	-1.07119	0.0863239	-0.0579034	1.28777	1.64056
AT4G19170	-0.68768	-1.56292	0.497204	-1.1242	0.672072	0.369221	0.967311	0.868993
AT1G77760	-0.0933979	-1.27468	0.213133	-0.885751	1.17089	0.962311	0.697941	-0.790443
AT3G21670	-1.10473	-1.53962	0.846377	-0.219372	0.0088877	0.263755	0.287256	1.45745
AT4G34950	-0.261074	-1.23523	-0.662052	-1.216	0.740544	0.842027	1.10557	0.686209
AT1G68170	Not detected	Not detected	Not detected	Not detected	Not detected	Not detected	Not detected	Not detected
AT1G70260	-0.0240187	-0.474459	-0.281391	-0.435816	-0.268272	-0.397439	1.90743	-0.026036
AT2G37450	-0.273108	-1.60047	0.165997	-1.07623	1.30629	0.686181	0.529956	0.261383
AT2G37460	0.680184	-1.39368	0.0713481	-1.47051	1.20004	-0.0277851	0.861349	0.0790539
AT3G28130	-0.431744	-1.39549	0.157671	-1.4626	0.66689	0.432307	0.823532	1.20943
AT4G01430	0.0141229	-0.611003	-0.278965	-0.976674	-0.0684336	-0.718646	1.78306	0.856534
AT4G01450	0.275127	-1.19299	0.379633	-1.49234	1.18293	-0.129919	0.983804	-0.00624175
AT4G08300	1.1189	-1.01189	-0.425343	-1.20872	0.427145	-0.691526	1.26785	0.523586
AT5G64700	0.371216	-1.46528	0.780835	-0.813382	1.34142	-0.435746	0.214313	0.00662333
AT3G25190	0.277285	-1.10583	0.505539	-1.03493	-0.0796505	-0.789062	1.82653	0.400118
AT2G47810	Not detected	Not detected	Not detected	Not detected	Not detected	Not detected	Not detected	Not detected
AT5G42965	Not detected	Not detected	Not detected	Not detected	Not detected	Not detected	Not detected	Not detected
AT1G76790	0.0845299	-0.655288	-0.576085	-1.59341	0.507225	0.497526	0.737888	0.997612
AT1G06160	0.130954	-0.140419	-0.324245	-1.06619	0.0883065	-0.236044	0.711322	0.836316
ATMG01000	Not detected	Not detected	Not detected	Not detected	Not detected	Not detected	Not detected	Not detected
ATMG00570	Not detected	Not detected	Not detected	Not detected	Not detected	Not detected	Not detected	Not detected
AT2G02980	-0.134472	-1.38132	0.761117	-1.22168	0.299324	1.13506	0.324246	0.217735
AT1G73220	0.610703	0.404814	-0.312016	-0.953442	-0.564964	-0.965654	1.49599	0.284566
AT5G03700	-0.0695591	-1.41841	0.762438	-1.24278	1.20186	-0.0576121	0.88025	-0.0561969
AT2G45220	0.269161	0.49	-0.66882	-0.544185	0.425052	-0.557754	0.0135415	0.573004
AT5G19730	-0.227932	-1.52089	-0.148698	-0.941657	0.0533564	0.874048	1.07297	0.838799
AT3G04760	-0.0199882	-1.9915	0.499098	-0.851177	0.783092	0.484973	0.672595	0.422905
AT3G17370	Not detected	Not detected	Not detected	Not detected	Not detected	Not detected	Not detected	Not detected
AT5G66520	-0.313893	-1.75848	0.963966	-1.17789	0.513881	0.9597	0.601466	0.211247
AT4G24300	Not detected	Not detected	Not detected	Not detected	Not detected	Not detected	Not detected	Not detected
AT3G52790	0.123357	0.0931859	-0.314054	-0.869362	1.2581	-0.177102	-0.243502	0.12938
AT5G62130	0.127774	-1.33235	0.404818	-0.64793	0.930781	1.30505	0.426906	-1.21505
AT1G24110	Not detected	Not detected	Not detected	Not detected	Not detected	Not detected	Not detected	Not detected
AT3G47430	-0.516293	-1.896	0.885493	-0.786455	0.792618	1.05422	0.14803	0.31839
AT4G10600	Not detected	Not detected	Not detected	Not detected	Not detected	Not detected	Not detected	Not detected
AT4G02850	-0.177319	-1.10729	-0.16187	-1.18873	-0.180055	0.253033	1.22774	1.3345
AT5G52120	0.503036	-1.11416	0.3342	-1.40369	0.799989	0.167246	0.545988	0.167386
AT3G47420	-0.53856	-1.49736	0.615105	-1.22171	0.158744	0.219895	1.21166	1.05222
AT4G35530	-0.339893	-0.844652	1.21851	-1.2383	-0.192609	0.619625	0.446455	0.330862
AT1G19150	0.031111	-1.74265	0.645012	-1.06992	1.18935	0.792669	0.081516	0.0729053
AT1G50280	0.205581	-1.15984	0.344481	-1.40939	0.328481	0.369965	1.07165	0.249072
AT3G50840	-0.498348	-1.29153	0.153383	-1.30246	0.107031	0.238501	1.21558	1.37784
AT3G22104	-0.584684	-1.79604	0.509483	-0.990452	0.251482	0.823725	0.970741	0.815746
AT1G18810	-1.27785	-1.03237	0.452964	0.318615	-0.505874	0.724697	0.351594	0.968226
AT4G02075	-0.586272	-1.24276	0.106241	-1.3976	0.811198	0.689445	0.177753	1.442
AT1G60590	-0.471418	-1.13052	0.895761	-0.165377	0.491704	1.19059	0.249115	-1.05985
AT1G65570	Not detected	Not detected	Not detected	Not detected	Not detected	Not detected	Not detected	Not detected
AT1G56650	0.608067	-0.766721	-0.301412	-1.30047	0.828469	-0.0507279	0.995635	-0.0128424
AT1G48750	0.427086	-0.861849	0.26984	-1.41852	0.266092	-0.697147	1.64504	0.369456
AT4G00165	0.0156761	-1.55333	-0.110587	-1.1922	0.758724	0.288775	0.237873	1.55508
AT3G45840	0.518617	-0.017307	-0.832967	-1.05787	0.597818	0.324685	0.307941	0.159086
AT2G18890	-0.479682	-1.27616	-0.136137	-1.02065	0.0256329	0.751072	0.739554	1.39637
AT4G10390	-0.0572873	-1.27862	-0.0950669	-1.47214	0.797675	0.0245873	1.32832	0.752536
AT4G35030	0.060794	-0.612058	-0.906388	-1.30932	0.898394	0.479166	0.700246	0.689171
AT5G35380	Not detected	Not detected	Not detected	Not detected	Not detected	Not detected	Not detected	Not detected
AT3G11870	Not detected	Not detected	Not detected	Not detected	Not detected	Not detected	Not detected	Not detected
AT3G16560	-0.439581	-1.68051	-0.065069	-1.13808	0.859152	0.767481	1.03219	0.664427
AT1G68570	-0.833089	-1.40952	0.839537	0.384301	0.098901	-0.277784	0.599073	0.598583
AT2G37900	-0.130809	-0.664989	-0.0122252	-0.521754	-0.478108	-0.375388	2.12554	0.0577379
AT2G40460	-0.805232	-1.52268	0.624259	-0.665745	0.620347	0.489627	1.06603	0.193389
AT3G45680	-0.235643	-0.96111	-0.186322	-1.0972	-0.256165	-0.116539	2.01677	0.836204
AT3G53960	-0.268359	-1.37476	0.290115	-1.35047	0.111897	0.645426	0.787553	1.1586
AT3G01440	-0.316614	-1.60012	0.941336	-1.16898	0.435008	0.645793	0.213943	0.849634
AT2G01890	0.110415	-1.24977	0.972075	-1.33535	0.502458	-0.0810751	0.134245	0.947001
AT2G38310	0.789741	-1.23847	-0.0382518	-1.14531	0.719546	0.394583	-0.261424	0.779594
AT2G40330	0.378734	-0.787327	-0.083135	-0.941789	1.30902	0.721352	-0.493403	-0.103449
AT3G08860	-0.0903127	-0.153219	-0.121433	-1.16903	-0.00645691	-0.552333	0.755206	1.33758
AT1G56700	-0.121163	-1.651	0.681779	-1.37153	0.785378	0.242599	0.464294	0.969646
AT3G22040	Not detected	Not detected	Not detected	Not detected	Not detected	Not detected	Not detected	Not detected
AT5G53160	-0.880938	-1.20241	0.0222514	-0.672664	0.566305	0.781711	-0.258567	1.64432
AT4G06746	-0.136851	-0.329242	-0.495005	-1.04178	1.01054	0.446725	0.696874	-0.151257
AT1G74890	-0.564637	-0.708055	-0.582112	-0.921879	-0.513387	0.895122	0.88696	1.50799
AT1G10470	-0.113386	-1.18702	-0.259155	-1.41991	0.528839	0.532486	0.685761	1.23239
AT3G48100	-0.180216	-0.906877	-0.424231	-1.24692	-0.052808	0.352728	0.403506	2.05481
AT5G62920	-0.141464	-1.21071	-0.378973	-1.34532	0.400302	0.5424	0.609266	1.5245
AT1G19050	0.23337	-1.12847	-0.479007	-1.29519	0.54055	0.911241	0.133191	1.08432
AT4G35750	-0.285074	-1.28278	0.780088	-1.59508	0.460353	0.0255602	0.778574	1.11836
AT4G28270	-0.415071	-1.75383	1.4322	-0.913757	0.715834	0.207369	0.314896	0.41236
AT3G49130	Not detected	Not detected	Not detected	Not detected	Not detected	Not detected	Not detected	Not detected
AT5G19560	Not detected	Not detected	Not detected	Not detected	Not detected	Not detected	Not detected	Not detected
AT3G23380	Not detected	Not detected	Not detected	Not detected	Not detected	Not detected	Not detected	Not detected
AT2G39705	-0.730285	-1.32166	0.220362	-1.06729	0.459921	-0.0494299	0.863144	1.62524
AT5G38020	0.0795574	0.173773	-0.295698	-1.25573	0.124888	0.151243	0.403761	0.618203
AT2G24580	0.251395	-1.52414	-0.0654757	-1.29809	1.0723	0.350878	0.908333	0.304796
AT3G54990	-0.763392	-1.55175	0.322405	-1.04503	0.940311	0.914947	0.187356	0.995159
AT3G57520	-0.537099	-1.46492	1.38248	-0.151654	0.734848	0.613343	-0.0880662	-0.488926
AT1G74940	-0.464304	-1.16833	-0.303716	-1.296	0.596381	0.0520694	1.00357	1.58033
AT1G78020	-0.397858	-1.61697	0.796032	-1.40726	0.493834	0.611636	0.815304	0.705281
AT4G39795	-0.0582606	-0.377566	-0.357444	-1.33396	0.295723	-0.0398555	0.421603	1.44976
AT5G27350	-0.216524	-1.66027	0.451696	-1.46509	0.643929	0.507539	0.585412	1.15331
AT5G27360	-0.384361	-1.33942	0.363823	-0.890422	-0.257347	-0.340566	1.22573	1.62256
AT2G41180	-0.524642	-1.26778	0.558665	-1.35543	-0.00516654	0.420316	0.721965	1.45207
AT5G13730	-0.527824	-1.63094	0.938709	-1.121	0.955278	0.754964	0.339556	0.29126
AT1G21410	-0.73125	-1.79983	1.15367	-0.132539	0.450971	0.724083	0.119463	0.215435
AT1G77000	-0.0933501	-0.993048	-0.316047	-1.56959	0.268323	1.37267	0.645901	0.685145
AT4G03156	Not detected	Not detected	Not detected	Not detected	Not detected	Not detected	Not detected	Not detected
AT5G51970	-0.303699	-1.71783	1.26914	-1.15595	0.775698	0.638406	0.201607	0.292628
AT1G78450	0.00260447	-0.623134	0.0244454	-1.2462	1.30433	0.646879	-0.644192	0.53526
AT5G24150	-1.00425	-1.77815	0.652307	-0.592695	0.560736	0.885694	0.34438	0.931976
AT5G24155	-0.489465	-1.43722	1.05845	-1.29202	1.09341	0.83559	0.0968352	0.134422
AT4G22753	Not detected	Not detected	Not detected	Not detected	Not detected	Not detected	Not detected	Not detected
AT4G37220	-0.300711	-0.634033	0.424911	-0.908067	0.632229	-0.185815	1.06892	-0.0974362
AT5G45650	-0.289469	-1.04623	-0.498894	-1.16173	0.128888	0.245506	1.0574	1.56454
AT4G37925	-0.483253	-1.80181	0.812606	-0.99787	0.693631	0.947476	0.332386	0.496839
AT5G23270	Not detected	Not detected	Not detected	Not detected	Not detected	Not detected	Not detected	Not detected
AT1G54730	-0.066378	-1.88793	0.837957	-1.11707	0.902566	0.824627	0.18121	0.32502
AT5G48850	0.441755	-0.00799684	0.326446	-1.10684	0.23117	-0.979169	-0.143403	1.23804
AT3G14770	-0.389644	-1.10297	1.48788	0.860068	0.698948	0.278395	-0.829993	-1.00269
AT1G35560	0.169192	-1.47368	0.506417	-1.38847	0.776147	1.23998	-0.0372447	0.207656
AT1G48820	Not detected	Not detected	Not detected	Not detected	Not detected	Not detected	Not detected	Not detected
AT2G19580	-0.127106	-1.34213	0.11256	-1.53381	0.408758	0.160694	0.880219	1.44081
AT5G48010	0.458688	0.428248	-0.375822	-0.880693	0.219161	0.12422	-0.107053	0.133252
AT1G70700	-0.417899	-1.53681	0.629537	-1.31022	1.05028	0.767481	0.435958	0.381673
AT5G25810	-0.288896	-1.45765	0.269106	-1.42551	1.07538	0.678753	0.720913	0.427903
AT5G11590	0.0614268	-1.57988	-0.274565	-1.21861	0.653758	1.34348	0.254953	0.759438
AT1G72930	-0.477568	-1.1132	0.302634	-1.10428	1.00938	0.600616	0.416258	0.366169
AT1G31050	0.344101	-1.23955	0.0712402	-1.05509	1.1176	-0.562034	1.37595	-0.0522153
AT3G29670	-0.160704	-1.40128	0.714253	-1.25626	1.00305	-0.0425731	1.179	-0.0354771
AT3G29680	-0.194376	-1.23996	0.488226	-1.1134	0.949441	-0.532546	1.30565	0.336968
AT3G50300	0.104524	-0.695575	-1.03499	-1.39173	0.287145	0.632243	0.708962	1.38943
AT5G16410	0.16642	-1.54609	0.520492	-1.53582	0.744723	0.0452095	0.954116	0.650953
AT5G47980	Not detected	Not detected	Not detected	Not detected	Not detected	Not detected	Not detected	Not detected
AT1G45090	Not detected	Not detected	Not detected	Not detected	Not detected	Not detected	Not detected	Not detected
AT1G60310	Not detected	Not detected	Not detected	Not detected	Not detected	Not detected	Not detected	Not detected
AT3G28705	Not detected	Not detected	Not detected	Not detected	Not detected	Not detected	Not detected	Not detected
AT3G45755	Not detected	Not detected	Not detected	Not detected	Not detected	Not detected	Not detected	Not detected
AT3G60565	Not detected	Not detected	Not detected	Not detected	Not detected	Not detected	Not detected	Not detected
AT5G20760	Not detected	Not detected	Not detected	Not detected	Not detected	Not detected	Not detected	Not detected
AT5G28405	Not detected	Not detected	Not detected	Not detected	Not detected	Not detected	Not detected	Not detected
AT1G78090	0.273262	-0.783575	-0.310592	-1.33875	1.22377	0.329492	0.287934	0.318463
AT5G15900	-0.552502	-0.962334	0.117078	-0.787943	0.0633282	0.00144663	0.385236	1.73569
AT1G07440	-0.414301	-1.53679	0.375036	-1.37086	0.549313	0.517231	0.684975	1.19539
AT1G07450	-0.0764711	-0.792116	-0.636144	-1.08803	1.19564	1.7198	-0.404396	0.0817169
AT2G43530	-0.859134	-0.891853	0.123308	-1.00924	0.294138	0.578466	0.129327	1.63499
AT2G43535	0.56492	0.285907	-0.184242	-1.36837	0.222337	0.129504	0.176849	0.1731
AT4G29700	0.3939	-0.178535	-0.640822	-1.31198	0.0326346	-0.247101	0.858654	1.09325
AT5G48040	0.548188	-0.971891	-0.225618	-0.928126	1.39468	-0.415208	0.636054	-0.0380802
AT1G63800	-0.207163	-1.42453	0.804191	-1.48673	1.22514	0.533647	0.373249	0.18219
AT1G01420	-0.469031	-1.51932	0.251829	-1.23393	0.432516	0.396459	0.649803	1.49168
AT4G34138	-0.171408	-1.26565	0.713039	-1.54817	1.1498	0.796815	0.1813	0.144271
AT1G30530	-0.45659	-1.696	1.02249	-1.07389	-0.0425978	0.52027	0.744357	0.98197
AT3G62550	-0.580526	-1.00619	-0.012477	-1.08481	0.024216	-0.174668	0.999916	1.83454
AT1G03320	Not detected	Not detected	Not detected	Not detected	Not detected	Not detected	Not detected	Not detected
AT1G11700	-0.33728	-1.2569	0.428457	-1.50834	0.337338	0.206805	1.02997	1.09996
AT1G18265	-0.401297	-1.03434	-0.282932	-1.15585	0.175391	0.0619762	0.656506	1.98055
AT1G32570	Not detected	Not detected	Not detected	Not detected	Not detected	Not detected	Not detected	Not detected
AT1G33055	-0.340876	-1.28532	0.575768	-1.00535	0.995083	-0.454583	1.44037	0.0749066
AT1G43020	0.120086	-1.24711	-0.329771	-1.36339	0.999694	0.592296	-0.0356446	1.26384
AT1G47400	-0.305569	-0.393967	1.36725	0.520172	-0.186324	0.0440649	-0.522045	-0.523579
AT1G50290	-0.343278	-1.74023	0.998351	-0.885533	0.883471	0.564158	0.420594	0.102465
AT1G58460	Not detected	Not detected	Not detected	Not detected	Not detected	Not detected	Not detected	Not detected
AT1G66190	0.307554	-0.653654	0.758014	-1.6763	0.4854	0.163736	0.620524	-0.00527073
AT1G68500	-0.13768	-0.246618	0.518632	-1.06227	0.111835	-0.161511	-0.261643	1.23925
AT1G72510	-0.390903	-1.53795	0.675466	-1.17503	1.08023	0.828404	0.280817	0.238969
AT1G73210	-0.294141	-1.17362	0.669001	-1.18005	0.0385049	-0.0674478	1.19567	0.812085
AT2G01755	-0.0286288	-1.43151	0.592163	-1.13323	0.858107	1.2068	-0.285503	0.221802
AT2G05270	Not detected	Not detected	Not detected	Not detected	Not detected	Not detected	Not detected	Not detected
AT2G05910	0.553562	-0.761781	1.60796	-0.861852	0.16119	-0.325256	0.240812	-0.614632
AT2G07000	Not detected	Not detected	Not detected	Not detected	Not detected	Not detected	Not detected	Not detected
AT2G13660	Not detected	Not detected	Not detected	Not detected	Not detected	Not detected	Not detected	Not detected
AT2G15020	-0.577073	-1.302	1.09764	-0.176466	1.24837	0.440989	-0.273647	-0.457814
AT2G17710	-0.448803	-1.4202	0.0649903	-1.43777	1.19376	0.623468	0.440268	0.984289
AT2G20625	Not detected	Not detected	Not detected	Not detected	Not detected	Not detected	Not detected	Not detected
AT2G21185	-0.419276	-1.59737	1.66702	-0.83717	0.647642	0.144859	0.363448	0.0308417
AT2G25735	0.297315	-0.520449	0.159148	-0.455234	0.898722	0.600851	-0.647829	-0.332523
AT2G34010	-0.362937	-1.24811	0.325002	-1.4711	1.07647	0.0365432	0.989526	0.654605
AT3G03700	-0.326153	-0.4235	-0.0903915	-0.926313	1.16828	0.676896	0.308357	-0.387173
AT3G12320	-0.47202	-1.34923	1.53888	0.774174	0.135893	-0.361457	0.417035	-0.683277
AT3G16670	Not detected	Not detected	Not detected	Not detected	Not detected	Not detected	Not detected	Not detected
AT3G19030	-0.66767	-1.34628	1.13163	-0.968222	0.725509	0.613868	0.0455586	0.465614
AT3G29305	Not detected	Not detected	Not detected	Not detected	Not detected	Not detected	Not detected	Not detected
AT3G44450	-1.04966	-0.313795	-0.267002	-0.290973	0.479671	1.23642	-0.915831	1.12117
AT3G45900	-0.35197	-1.60446	0.768298	-1.11661	0.320067	1.09644	0.397164	0.491074
AT3G46880	0.799223	-1.06802	-0.34162	-1.02922	1.50492	0.221525	-0.0270946	-0.0597102
AT3G52360	-0.37972	-1.45804	1.12718	-1.02175	1.13131	0.0637405	0.190434	0.346846
AT3G52480	-0.470749	-1.24552	0.242495	-1.42575	0.989257	-0.151569	0.952854	1.10898
AT3G61840	Not detected	Not detected	Not detected	Not detected	Not detected	Not detected	Not detected	Not detected
AT4G00910	0.955876	-0.750242	-0.352537	-1.04647	0.242434	-1.05672	1.62589	0.381778
AT4G05095	-0.317728	-0.345186	-0.539995	-0.525112	1.78882	0.592471	-0.307884	-0.345384
AT4G10910	0.194107	-1.16056	0.222571	-0.94697	-0.106657	-0.567868	1.09774	1.26764
AT4G12930	Not detected	Not detected	Not detected	Not detected	Not detected	Not detected	Not detected	Not detected
AT4G17215	-0.253491	0.220705	-0.2794	-0.623295	1.02187	0.0653353	-0.154312	0.00258838
AT4G17585	Not detected	Not detected	Not detected	Not detected	Not detected	Not detected	Not detected	Not detected
AT4G21920	-0.742558	-0.718022	0.537171	-1.09598	0.937801	0.473987	0.717048	-0.109444
AT4G21930	-0.794125	-0.883513	0.423964	-1.05602	-0.0757883	0.011356	1.6818	0.692325
AT4G23493	-0.637052	-1.27489	0.881122	-0.931212	0.407702	-0.141075	0.42456	1.27084
AT4G23890	-0.248343	-1.63113	0.807643	-1.23655	0.683468	0.0775126	0.862281	0.685121
AT4G28290	-0.658644	-1.23718	1.83582	0.21307	0.564766	0.377734	-0.833954	-0.261617
AT4G29110	-0.480911	-1.23417	0.251811	-1.24868	0.657479	0.333767	0.386851	1.33385
AT4G31330	0.632573	-0.955589	1.40255	-1.31577	0.599247	-0.721823	0.335356	0.0234493
AT4G33666	-0.363216	-1.40663	0.893922	-1.3075	1.3718	0.679424	0.274604	-0.142408
AT4G33960	-0.570214	-1.28782	0.937718	-1.27254	0.0927264	0.325521	0.607926	1.16668
AT4G37235	0.108804	-0.771689	0.960244	-1.16007	1.17334	0.149959	-0.18678	-0.273805
AT4G38060	-0.755105	-1.43302	0.848247	-1.0368	0.922748	0.814547	0.226744	0.412635
AT4G39675	-0.274807	-0.669828	0.297288	-0.163615	0.463094	-0.123719	1.14709	-0.675506
AT5G04000	-0.596426	0.788609	0.638821	-0.589903	0.720129	0.245395	-0.765986	-0.440638
AT5G05250	0.0380293	-0.566306	1.64794	-0.536108	1.05929	0.362518	-1.05164	-0.953728
AT5G14110	0.208195	-1.11438	0.233833	-1.09485	0.917232	0.698107	0.425917	-0.274048
AT5G15360	Not detected	Not detected	Not detected	Not detected	Not detected	Not detected	Not detected	Not detected
AT5G19970	-0.747007	-1.48489	0.0250337	-1.14861	1.08218	0.668731	0.792969	0.811594
AT5G23920	-0.342888	-1.73193	0.520274	-1.16065	1.22798	0.815967	0.105988	0.565256
AT5G24165	-0.702062	-1.4252	1.03748	-0.942204	0.692206	0.839167	-0.0695927	0.570204
AT5G27370	Not detected	Not detected	Not detected	Not detected	Not detected	Not detected	Not detected	Not detected
AT5G35732	-0.107225	-1.01846	0.0505754	-1.47503	0.76999	-0.174883	0.722158	1.23287
AT5G38980	-0.183385	-1.7181	0.890268	-1.32865	0.694564	0.511584	0.299132	0.834586
AT5G40180	Not detected	Not detected	Not detected	Not detected	Not detected	Not detected	Not detected	Not detected
AT5G41050	-0.480318	-1.58434	0.550573	-1.03325	1.16233	1.01849	-0.144132	0.510652
AT5G41590	-0.0186029	0.032978	-1.17558	-1.26785	1.06007	0.567008	0.0832871	0.718693
AT5G42690	-0.428472	-1.20222	-0.0531999	-1.38943	0.718284	0.127158	0.98121	1.24667
AT5G42825	-0.630845	-1.24663	0.601262	-1.3879	0.403137	0.332957	1.03953	0.88849
AT5G46060	Not detected	Not detected	Not detected	Not detected	Not detected	Not detected	Not detected	Not detected
AT5G49640	Not detected	Not detected	Not detected	Not detected	Not detected	Not detected	Not detected	Not detected
AT5G51105	Not detected	Not detected	Not detected	Not detected	Not detected	Not detected	Not detected	Not detected
AT5G57510	-0.461862	-0.812074	0.167216	-0.805017	0.189854	0.741218	-0.176896	1.15756
AT5G61340	-0.0239086	-1.10284	-0.0780237	-1.17439	1.28261	0.0677352	0.463812	0.564999
AT5G62900	-0.341824	-1.5319	0.246924	-1.22689	0.730538	0.737506	0.822056	0.563585
AT5G65207	-0.725487	-1.21117	0.756298	-1.14929	0.912045	0.389945	0.369151	0.658507
AT5G66052	0.0747247	-1.19707	1.15834	-1.23382	0.695776	0.441682	0.587162	-0.526785
AT5G18000	Not detected	Not detected	Not detected	Not detected	Not detected	Not detected	Not detected	Not detected
AT3G18360	Not detected	Not detected	Not detected	Not detected	Not detected	Not detected	Not detected	Not detected
AT3G22420	-0.729311	-1.26612	1.40794	0.54049	0.252234	0.315174	-0.219613	-0.300789
AT4G31800	0.127708	-0.783568	0.642226	-0.880931	0.734998	0.622623	-0.230029	-0.233028
AT5G01900	Not detected	Not detected	Not detected	Not detected	Not detected	Not detected	Not detected	Not detected
AT5G28650	0.373159	-1.20133	-0.0678774	-0.909002	0.557839	0.0541084	0.37497	0.818138
AT1G20710	Not detected	Not detected	Not detected	Not detected	Not detected	Not detected	Not detected	Not detected
AT5G59340	-0.411366	-1.44285	1.04664	-1.01341	1.01491	0.127865	0.827366	-0.149156
AT5G48720	-0.541864	-0.853755	0.492598	0.224428	-0.45795	0.110422	0.934544	0.0915767
AT3G44990	-0.664218	-1.30592	-0.0605538	-1.31245	0.543497	0.366835	0.918369	1.51444
AT2G36870	-0.697873	-1.5091	0.933942	-1.15922	0.104207	0.269797	0.926229	1.13202
AT4G24120	-0.372584	-1.23862	-0.294426	-1.02941	-0.217663	0.174206	1.69388	1.28461
AT2G40110	-0.303848	-1.37487	0.750087	-1.49686	0.882261	0.738467	0.13367	0.671096
AT3G01920	-0.599911	-0.9123	0.528426	-1.12453	0.595196	1.25122	-0.0491273	0.311026
AT4G32540	Not detected	Not detected	Not detected	Not detected	Not detected	Not detected	Not detected	Not detected
AT3G46090	-0.121228	-0.434234	0.645595	-0.339356	1.06405	-0.0715868	-0.239833	-0.503409
AT1G25440	-0.298994	-1.38193	-0.156077	-1.28903	1.36779	0.746609	0.969943	0.0416898
AT1G68190	0.0943811	-1.74751	0.897546	-1.08753	0.504843	-0.0540863	1.11825	0.274111
AT1G68520	-0.177423	-1.61779	0.606407	-1.22467	1.13713	0.446093	0.849309	-0.0190585
AT2G21320	-0.707842	-1.71168	0.831877	-1.03344	0.428127	0.914835	0.808027	0.4701
AT3G49930	0.236591	-1.33049	-0.377473	-1.18966	0.92657	0.460463	0.323257	0.950739
AT1G22500	-0.133053	-0.996921	-0.349277	-1.03754	0.500565	-0.311709	1.54987	0.778063
AT1G72200	-0.489136	-0.476624	-0.31985	-1.31771	0.965284	0.25362	0.884622	0.499789
AT1G74620	Not detected	Not detected	Not detected	Not detected	Not detected	Not detected	Not detected	Not detected
AT2G37950	0.223941	-1.05527	0.130258	-1.03747	0.802984	1.53142	-0.14645	-0.449415
AT3G10910	-0.486137	-1.02656	0.382613	-1.32184	1.42738	0.734195	-0.0446009	0.334942
AT4G17920	Not detected	Not detected	Not detected	Not detected	Not detected	Not detected	Not detected	Not detected
AT5G01520	-0.739608	-0.970392	0.208858	-0.849853	0.429638	0.171097	0.996608	0.753651
AT5G24870	0.0375533	-1.34168	0.72163	-1.37023	1.00747	1.12658	0.173534	-0.354858
AT5G38895	-0.688883	-1.494	0.449875	-1.07391	0.612699	0.83402	0.283395	1.07681
AT5G47610	-0.40129	-1.30059	1.44692	-0.762667	0.577634	0.104425	0.45649	-0.120921
AT5G65683	-0.698266	-1.5815	0.419106	-1.23341	0.471924	0.594949	1.13616	0.891039
AT5G50450	-0.213386	-1.27689	-0.228049	-1.26097	1.21839	0.509568	0.708505	0.542834
AT4G24015	0.348952	-0.992054	0.112802	-0.522388	0.520792	-0.599533	1.02047	0.110965
AT1G13145	Not detected	Not detected	Not detected	Not detected	Not detected	Not detected	Not detected	Not detected
AT1G13610	-0.225577	-1.49755	0.928478	-0.697852	1.26658	0.648641	-0.427988	0.00526675
AT1G22350	Not detected	Not detected	Not detected	Not detected	Not detected	Not detected	Not detected	Not detected
AT1G30260	-0.227799	-1.53702	0.852605	-1.4628	0.467084	0.556867	0.535152	0.815909
AT2G07716	Not detected	Not detected	Not detected	Not detected	Not detected	Not detected	Not detected	Not detected
AT2G27395	Not detected	Not detected	Not detected	Not detected	Not detected	Not detected	Not detected	Not detected
AT2G40435	0.413262	-0.0601174	-0.898654	-0.467054	0.112038	-0.0361758	0.986094	-0.0493926
AT3G28270	-0.663201	-1.35284	0.967275	-1.0869	0.336857	-0.280108	1.07561	1.00331
AT3G46890	Not detected	Not detected	Not detected	Not detected	Not detected	Not detected	Not detected	Not detected
AT3G55240	-0.413702	-0.439694	-0.4383	-0.435716	-0.569687	-0.464353	0.276844	2.48461
AT3G57210	Not detected	Not detected	Not detected	Not detected	Not detected	Not detected	Not detected	Not detected
AT3G59130	Not detected	Not detected	Not detected	Not detected	Not detected	Not detected	Not detected	Not detected
AT4G04692	Not detected	Not detected	Not detected	Not detected	Not detected	Not detected	Not detected	Not detected
AT4G27745	-0.304002	-1.42369	0.976611	-1.43779	0.976463	0.789267	-0.0702813	0.493425
AT4G32340	-0.403243	-1.37102	0.202126	-1.32138	0.829534	0.978973	0.160099	0.924904
AT4G36850	0.00343417	-1.16136	1.68095	-0.822424	0.773829	-0.0117247	0.262216	-0.724924
AT5G10210	-0.426796	-1.00989	-0.708425	-0.954724	0.707789	0.0292954	0.82417	1.53858
AT5G11360	Not detected	Not detected	Not detected	Not detected	Not detected	Not detected	Not detected	Not detected
AT5G15690	Not detected	Not detected	Not detected	Not detected	Not detected	Not detected	Not detected	Not detected
AT5G17360	-0.548642	-0.580355	0.314575	-1.11382	1.13344	1.19817	-0.365022	-0.038343
AT5G35738	Not detected	Not detected	Not detected	Not detected	Not detected	Not detected	Not detected	Not detected
AT5G40690	0.440186	-0.448259	0.318853	-0.7475	0.758673	0.888183	-0.654432	-0.555704
AT5G58260	-0.130427	-1.64112	0.554508	-1.35157	0.877555	0.643756	0.578654	0.468639
