# Supplementary material for: A combination of plasma membrane sterol biosynthesis and autophagy is required for shade-induced hypocotyl elongation
Source: Nat Commun. 2022 Oct 10;13:5659. doi: 10.1038/s41467-022-33384-9 (PMC9550796; doi:10.1038/s41467-022-33384-9)
Supplement: Supplementary file 11 — Supplementary Data 9 [file 41467_2022_33384_MOESM11_ESM.xlsx]

## Sheet: Overview
Supplementary Data. Ince et al. (submitted)
Supplementary Table 9: Data table for MS/MS detected lipids including adjusted p values
Included Sheets:	Description
Data	Average percentages in total detected lipids and adjusted P values
Nomenclature	Nomenclature in MS-DIAL lipidomics
Raw_data	Values of MS/MS identified lipid species for each biological replicate (Peak Area [A.U.]/Fresh weight (mg)) including retention time, m/z ratio and adduct information, and identification mode

## Sheet: Data
Metabolite	Average percentage in total detected lipids				Adjusted P value (Benjamini-Hochberg)
	WL (6h)	LRFR (6h)	WL (30h)	LRFR (30h)	6h	30h
DGDG 34:3|DGDG 16:0_18:3RT_5.364MZ_932.62848[M+NH4]+	0.0731761	0.0536987	0.089341	0.0750685	0.00340946	0.112157
DGDG 36:5|DGDG 18:2_18:3RT_4.923MZ_956.62976[M+NH4]+	0.124774	0.100471	0.176738	0.0921957	0.0747114	0.000304542
DGDG 36:6|DGDG 18:3_18:3RT_4.464MZ_954.61548[M+NH4]+	0.929867	0.801632	1.1424	0.679374	0.00709332	3.04904e-05
LNAPE 36:4|LNAPE 18:2/N-18:2RT_4.195MZ_738.51282[M-H]-	0.344814	0.364053	0.419041	0.49478	0.267904	0.0858069
MGDG 34:2|MGDG 16:0_18:2RT_6.616MZ_813.57941[M+CH3COO]-	0.245478	0.348767	0.22208	0.539877	0.000451358	0.000198979
MGDG 34:4|MGDG 16:2_18:2RT_5.444MZ_809.5495[M+CH3COO]-	0.0357944	0.0291348	0.0451412	0.0295874	0.0169002	0.000784561
MGDG 34:5|MGDG 16:2_18:3RT_4.949MZ_766.54584[M+NH4]+	0.0771871	0.101686	0.136698	0.211498	0.0293219	0.00237635
MGDG 34:5|MGDG 16:2_18:3RT_4.94MZ_807.53357[M+CH3COO]-	0.0941665	0.0749097	0.133952	0.0942709	0.0569235	0.00581654
MGDG 34:6|MGDG 16:3_18:3RT_4.48MZ_805.51849[M+CH3COO]-	0.0203219	0.0178966	0.0215155	0.0177712	0.0858511	0.113422
MGDG 34:6|MGDG 16:3_18:3RT_4.493MZ_764.5307[M+NH4]+	0.591166	0.604011	0.733886	0.739777	0.358962	0.477178
MGDG 36:4|MGDG 18:2_18:2RT_6.126MZ_837.57849[M+CH3COO]-	1.61663	1.62797	1.39217	1.06043	0.468854	0.10239
MGDG 36:5|MGDG 18:2_18:3RT_5.588MZ_835.565[M+CH3COO]-	0.0502923	0.0460332	0.0620708	0.0556577	0.320669	0.280894
MGDG 36:5|MGDG 18:2_18:3RT_5.603MZ_794.57764[M+NH4]+	0.346295	0.214545	0.460859	0.188587	0.00182272	1.5493e-05
MGDG 36:6|MGDG 18:3_18:3RT_5.078MZ_833.55219[M+CH3COO]-	0.08747	0.291817	0.0960757	0.416939	3.29763e-05	4.03935e-05
MGDG 36:6|MGDG 18:3_18:3RT_5.091MZ_792.56323[M+NH4]+	1.77167	1.56554	2.20803	1.34158	0.0206004	0.000591919
PC 32:1RT_5.854MZ_732.55371[M+H]+	0.453004	0.404968	0.443911	0.38022	0.0887736	0.062824
PC 34:1|PC 16:0_18:1RT_6.603MZ_818.5979[M+CH3COO]-	0.877414	0.868688	0.707851	0.94208	0.466896	0.0247716
PC 34:1RT_6.605MZ_760.58612[M+H]+	1.09747	1.75107	1.04591	2.11494	0.000347317	0.000784561
PC 34:2|PC 16:0_18:2RT_5.978MZ_816.58362[M+CH3COO]-	0.0868213	0.211032	0.127726	0.308988	0.000506659	0.000304542
PC 34:2RT_5.978MZ_758.57092[M+H]+	9.09062	9.48095	9.82189	9.79205	0.107797	0.477178
PC 34:2RT_5.978MZ_780.55182[M+Na]+	1.03721	1.06376	1.06575	1.1045	0.322265	0.301445
PC 34:3|PC 16:0_18:3RT_5.439MZ_814.56732[M+CH3COO]-	0.0704298	0.0369703	0.065382	0.0548755	1.98231e-06	0.0675112
PC 34:3RT_5.439MZ_778.53503[M+Na]+	0.756316	0.753695	0.769021	0.86425	0.468854	0.131381
PC 34:3RT_5.44MZ_756.55444[M+H]+	8.0943	8.29825	8.51232	9.13851	0.238641	0.151633
PC 34:4|PC 16:1_18:3RT_4.871MZ_812.55115[M+CH3COO]-	0.0201278	0.0191052	0.0223139	0.0174842	0.350587	0.0431285
PC 34:4RT_4.872MZ_754.5387[M+H]+	1.05162	0.93903	0.893291	0.816374	0.10895	0.232736
PC 36:2|PC 18:0_18:2RT_6.819MZ_844.6134[M+CH3COO]-	0.119327	0.118835	0.145992	0.118042	0.488839	0.178019
PC 36:2|PC 18:1_18:1RT_6.709MZ_786.60107[M+H]+	0.275279	0.638118	0.210568	0.701967	0.000203978	0.000784561
PC 36:2RT_6.815MZ_786.60144[M+H]+	1.17396	1.23656	0.997664	1.13538	0.260127	0.107206
PC 36:3|PC 18:1_18:2RT_6.087MZ_842.59839[M+CH3COO]-	0.0233758	0.0274543	0.039086	0.0416386	0.248413	0.398734
PC 36:3RT_6.082MZ_806.56677[M+Na]+	0.381518	0.505985	0.320381	0.522077	0.00157466	0.000767568
PC 36:3RT_6.087MZ_784.58649[M+H]+	2.87529	3.89821	2.59479	3.9754	0.000330675	0.00173642
PC 36:3RT_6.251MZ_784.5849[M+H]+	0.670198	0.722987	0.593781	0.73918	0.0408442	0.0037948
PC 36:4|PC 18:2_18:2RT_5.503MZ_840.58429[M+CH3COO]-	0.454317	0.412873	0.391896	0.499268	0.260127	0.062824
PC 36:4RT_5.503MZ_782.5705[M+H]+	11.2124	11.8354	11.4864	10.7376	0.00709332	0.00424964
PC 36:4RT_5.503MZ_804.55133[M+Na]+	1.23348	1.2568	1.189	1.06762	0.336905	0.0080825
PC 36:5|PC 18:2_18:3RT_4.991MZ_838.56805[M+CH3COO]-	0.0184008	0.0260863	0.0129821	0.020814	0.00709332	0.000198979
PC 36:5|PC 18:2_18:3RT_4.996MZ_780.5553[M+H]+	12.689	12.1713	13.2209	11.1232	0.244642	0.00109217
PC 36:5RT_4.996MZ_802.53595[M+Na]+	1.3509	1.28593	1.42242	1.06772	0.130741	0.000621841
PC 36:6|PC 18:3_18:3RT_4.525MZ_778.53931[M+H]+	3.84176	3.72439	3.7643	4.36853	0.280737	0.091837
PC 36:6|PC 18:3_18:3RT_4.526MZ_836.55261[M+CH3COO]-	0.0162464	0.017432	0.0175315	0.017497	0.0642422	0.47781
PC 36:6RT_4.527MZ_800.51965[M+Na]+	0.314215	0.291296	0.297173	0.339831	0.129931	0.232736
PC 38:3|PC 20:1_18:2RT_6.884MZ_870.62976[M+CH3COO]-	0.206592	0.18035	0.170416	0.166613	0.11412	0.365689
PC 38:3RT_6.88MZ_812.61713[M+H]+	1.07404	1.02994	0.734706	0.604321	0.339206	0.262012
PC 38:4RT_6.322MZ_810.60077[M+H]+	0.437773	0.39573	0.310427	0.294267	0.192249	0.393631
PC 38:5RT_5.694MZ_808.58374[M+H]+	0.142008	0.133622	0.111521	0.138371	0.322265	0.0640267
PE 34:1|PE 16:0_18:1RT_6.757MZ_716.53156[M-H]-	0.0270948	0.037714	0.0365086	0.0757739	0.0007776	0.000621841
PE 34:1RT_6.774MZ_718.53705[M+H]+	0.081707	0.0861163	0.0879413	0.101122	0.331589	0.191493
PE 34:2|PE 16:0_18:2RT_6.149MZ_714.51886[M-H]-	1.69844	1.86121	1.56374	2.02512	0.0697872	0.00237635
PE 34:2|PE 16:0_18:2RT_6.168MZ_716.52283[M+H]+	1.50723	1.54883	1.6093	1.75677	0.264223	0.062824
PE 34:2RT_6.17MZ_738.50348[M+Na]+	0.128589	0.125999	0.135397	0.141473	0.401495	0.297542
PE 34:3|PE 16:0_18:3RT_5.61MZ_712.49945[M-H]-	0.631475	0.397517	0.542812	0.435253	0.000130408	0.0250582
PE 34:3RT_5.62MZ_714.50708[M+H]+	0.92792	1.03554	0.977169	1.35745	0.0255561	0.000468084
PE 34:3RT_5.62MZ_736.48749[M+Na]+	0.0799302	0.0865873	0.0849448	0.106477	0.0697872	0.0109948
PE 34:4|PE 16:1_18:3RT_5.019MZ_710.48236[M-H]-	0.117014	0.127116	0.151747	0.211045	0.303262	0.10799
PE 36:2|PE 18:0_18:2RT_6.97MZ_742.54541[M-H]-	0.0140918	0.0136734	0.0168571	0.0165643	0.331589	0.439395
PE 36:2RT_6.987MZ_744.55396[M+H]+	0.287318	0.267456	0.253254	0.240869	0.142305	0.267694
PE 36:3|PE 18:1_18:2RT_4.639MZ_740.52863[M-H]-	4.82599	4.68096	6.03418	4.59943	0.326916	0.00109217
PE 36:3|PE 18:1_18:2RT_6.252MZ_740.5307[M-H]-	0.0392292	0.0555773	0.0263306	0.0440899	0.00653463	0.000244099
PE 36:3|PE 18:1_18:2RT_6.268MZ_742.53772[M+H]+	0.379609	0.448284	0.391926	0.613118	0.00215336	0.000304542
PE 36:4|PE 18:2_18:2RT_5.665MZ_738.51508[M-H]-	0.0948607	0.098234	0.120326	0.139458	0.322265	0.131381
PE 36:4|PE 18:2_18:2RT_5.677MZ_740.52301[M+H]+	1.0674	1.12626	1.06041	1.16422	0.130619	0.0086595
PE 36:4RT_5.687MZ_762.50293[M+Na]+	0.200392	0.208008	0.205528	0.205098	0.222501	0.477178
PE 36:5|PE 18:2_18:3RT_3.835MZ_736.49695[M-H]-	0.479717	0.571068	0.441156	0.844627	0.013918	1.24286e-06
PE 36:5|PE 18:2_18:3RT_5.146MZ_736.49994[M-H]-	0.166058	0.161317	0.197332	0.241725	0.414724	0.25662
PE 36:5|PE 18:2_18:3RT_5.158MZ_738.50677[M+H]+	1.24769	1.38246	1.33693	1.47405	0.00653463	0.0250582
PE 36:5RT_5.157MZ_760.48779[M+Na]+	0.0988458	0.108961	0.1037	0.107702	0.0163008	0.284732
PE 36:6|PE 18:3_18:3RT_4.657MZ_734.48285[M-H]-	0.235852	0.329711	0.211992	0.317006	0.000347317	0.00109217
PE 36:6RT_4.666MZ_736.49103[M+H]+	0.267284	0.375925	0.268914	0.524812	0.000618614	4.3238e-05
PE 38:3|PE 20:1_18:2RT_7.036MZ_768.56116[M-H]-	3.54666	4.03368	3.48666	4.48864	0.00653463	0.000651144
PE 38:3RT_7.052MZ_770.56934[M+H]+	0.249116	0.231196	0.191605	0.159743	0.210417	0.232736
PE 38:4|PE 20:1_18:3RT_6.486MZ_766.54822[M-H]-	0.0274145	0.0240417	0.0296929	0.025191	0.0206004	0.00384041
PE 40:3|PE 22:1_18:2RT_7.812MZ_796.59229[M-H]-	0.843754	0.994783	0.921485	0.915964	0.115976	0.477637
PE 40:3RT_7.826MZ_798.60034[M+H]+	0.106118	0.114332	0.0882942	0.0975692	0.301868	0.307637
PE 41:2|PE 23:0_18:2RT_6.613MZ_812.63232[M-H]-	1.1408	1.35215	1.13602	2.01303	0.00133826	4.3238e-05
PE 42:2|PE 24:0_18:2RT_9.289MZ_826.63873[M-H]-	0.157671	0.105795	0.143361	0.110786	0.000185656	0.00384041
PE 42:2RT_9.303MZ_828.64661[M+H]+	0.0954949	0.0884778	0.0950856	0.127865	0.171582	0.00250509
PE 42:3|PE 24:1_18:2RT_8.555MZ_824.62347[M-H]-	0.0171203	0.0143467	0.0191717	0.0274606	0.00685579	0.00527809
PG 32:0|PG 16:0_16:0RT_5.495MZ_721.50928[M-H]-	0.146517	0.217682	0.14107	0.25282	0.000330675	0.000304542
PG 34:1|PG 16:0_18:1RT_5.602MZ_747.52454[M-H]-	0.526942	0.152193	0.199379	0.140064	0.0268892	0.240999
PG 34:2|PG 16:0_18:2RT_5.089MZ_745.51019[M-H]-	1.16155	1.17384	1.13744	1.03888	0.303262	0.010991
PG 34:2|PG 16:0_18:2RT_5.118MZ_764.54321[M+NH4]+	0.19262	0.193616	0.179158	0.193842	0.468854	0.109555
PG 34:3|PG 16:0_18:3RT_4.641MZ_743.49731[M-H]-	0.0854896	0.0832304	0.0981611	0.0999203	0.331589	0.439395
PG 34:3|PG 16:0_18:3RT_4.661MZ_762.52802[M+NH4]+	0.371862	0.321528	0.318758	0.308969	0.0127039	0.284732
PG 34:3|PG 16:1_18:2RT_4.849MZ_743.49579[M-H]-	0.0862391	0.0844987	0.0793778	0.0492161	0.432364	0.02942
PG 34:4|PG 16:1_18:3RT_4.422MZ_741.479[M-H]-	0.024001	0.0245929	0.0266668	0.0246615	0.298905	0.091837
PI 34:2|PI 16:0_18:2RT_4.833MZ_833.52991[M-H]-	0.980751	1.02954	1.0477	1.07434	0.0628034	0.286461
PI 34:3RT_4.404MZ_831.51434[M-H]-	0.136834	0.138844	0.158206	0.195805	0.438974	0.0503249
TG 54:6|TG 18:2_18:2_18:2RT_10.96MZ_901.72534[M+Na]+	0.119838	0.0468091	0.137849	0.033033	0.000618614	0.117403
TG 56:3|TG 16:0_22:1_18:2RT_11.618MZ_930.84833[M+NH4]+	0.201709	0.053141	0.123879	0.0132974	0.0574636	0.151616
TG 58:3|TG 18:1_18:1_22:1RT_11.758MZ_958.88007[M+NH4]+	0.380153	0.130189	0.229146	0.0338682	0.0628034	0.154255
TG 58:4|TG 18:1_22:1_18:2RT_11.631MZ_956.8645[M+NH4]+	0.378466	0.112812	0.286086	0.0307495	0.0408442	0.162041
TG 58:5|TG 18:1_22:1_18:3RT_11.5MZ_954.84827[M+NH4]+	0.1644	0.0440049	0.156369	0.0132338	0.0172993	0.159206
TG 60:3|TG 18:1_20:1_22:1RT_11.886MZ_986.91125[M+NH4]+	0.547078	0.227047	0.310906	0.072168	0.0408442	0.126362
TG 60:3|TG 20:1_20:1_20:1RT_11.88MZ_991.86578[M+Na]+	0.159402	0.106316	0.124594	0.0455654	0.0386495	0.0735796
TG 60:4|TG 20:1_22:1_18:2RT_11.77MZ_984.89557[M+NH4]+	0.551963	0.204046	0.344544	0.0685233	0.00998037	0.137073
TG 62:3|TG 18:1_22:1_22:1RT_12.007MZ_1019.89819[M+Na]+	0.541136	0.412411	0.453138	0.189202	0.0045089	0.0278301
TG 62:3|TG 18:1_22:1_22:1RT_12.008MZ_1014.94263[M+NH4]+	1.75243	0.895617	1.05504	0.313968	0.0078855	0.0858069
TG 62:4|TG 22:1_22:1_18:2RT_11.902MZ_1012.92712[M+NH4]+	1.59791	0.837432	1.0356	0.30951	0.000618614	0.0735796
TG 62:5|TG 22:1_22:1_18:3RT_11.796MZ_1010.9101[M+NH4]+	0.150871	0.0589569	0.0755954	0.0210722	0.00213291	0.10799
TG 64:3|TG 18:1_22:1_24:1RT_12.122MZ_1042.97302[M+NH4]+	0.130589	0.0460228	0.0752511	0.016541	0.0206004	0.140164
Others	1.26891	1.33331	1.38909	1.50026	-	-

## Sheet: Nomenclature
Nomenclature in MS-DIAL lipidomics
Adduct form nomenclature
Major adduct abbreviation	Meaning
[M+H]+	Proton adduct	Source: http://prime.psc.riken.jp/Metabolomics_Software/MS-DIAL/index5.html
[M+Na]+	Sodium adduct
[M+NH4]+	Ammonium adduct
[M-H]-	Proton loss
[M+FA-H]- or [M+HCOO]-	Formate adduct
[M+Hac-H]- or [M+CH3COO]-	Acetate adduct
Lipid subclass nomenclature
Categories	Main class	Lipid subclass	Abbreviation	Description: chain summed	Description: chain separated
Fatty acyls [FA]	Fatty acids and Conjugates [FA01]	Free fatty acid	FA	FA 18:1	FA 18:1
Fatty acyls [FA]	Fatty amides [FA08]	N-acyl glycine	NAGly	NAGly 31:0	NAGly 15:0/16:0
Fatty acyls [FA]	Fatty amides [FA08]	N-acyl glycyl serine	NAGlySer	NAGlySer 31:0	NAGlySer 15:0/16:0
Fatty acyls [FA]	Fatty amides [FA08]	N-acyl ornithine	NAOrn	NAOrn 32:0	NAOrn 15:0/17:0
Fatty acyls [FA]	Fatty amides [FA08]	N-acyl ethanolamines	NAE	NAE 20:4	NAE 20:4
Fatty acyls [FA]	Fatty esters [FA07]	Acylcarnitine	CAR	CAR 18:1	CAR 18:1
Fatty acyls [FA]	Fatty esters [FA07]	Fatty acid ester of hydroxyl fatty acid	FAHFA	FAHFA 34:1	FAHFA 16:0/18:1
Glycerolipids [GL]	Diradylglycerols [GL02]	Diacylglycerol	DG	DG 38:4	DG 18:0_20:4
Glycerolipids [GL]	Diradylglycerols [GL02]	Ether-linked diacylglycerol	EtherDG	DG O-34:1	DG O-18:1_16:0
Glycerolipids [GL]	Glycosyldiradylglycerols [GL05]	Digalactosyldiacylglycerol	DGDG	DGDG 34:1	DGDG 16:0_18:1
Glycerolipids [GL]	Glycosyldiradylglycerols [GL05]	Ether-linked digalactosyldiacylglycerol	EtherDGDG	DGDG O-38:4	DGDG O-18:0_20:4
Glycerolipids [GL]	Glycosyldiradylglycerols [GL05]	Ether-linked monogalactosyldiacylglycerol	EtherMGDG	MGDG O-32:0	MGDG O-16:0_16:0
Glycerolipids [GL]	Glycosyldiradylglycerols [GL05]	Monogalactosyldiacylglycerol	MGDG	MGDG 34:1	MGDG 16:0_18:1
Glycerolipids [GL]	Glycosyldiradylglycerols [GL05]	Sulfoquinovosyl diacylglycerol	SQDG	SQDG 34:1	SQDG 16:0_18:1
Glycerolipids [GL]	Glycosyldiradylglycerols [GL05]	Semino lipid	EtherSMGDG	SMGDG O-30:0	SMGDG O-16:0_14:0
Glycerolipids [GL]	Monoradylglycerols [GL01]	Monoacylglycerol	MG	MG 18:0	MG 18:0
Glycerolipids [GL]	Other Glycerolipids [GL00]	Acyl diacylglyceryl glucuronide	ADGGA	ADGGA 50:2	ADGGA 16:0_18:2_16:0
Glycerolipids [GL]	Other Glycerolipids [GL00]	Diacylglyceryl-3-O-carboxyhydroxymethylcholine	DGCC	DGCC 34:1	DGCC 16:0_18:1
Glycerolipids [GL]	Other Glycerolipids [GL00]	Diacylglyceryl glucuronide	DGGA	DGGA 34:2	DGGA 16:0_18:2
Glycerolipids [GL]	Other Glycerolipids [GL00]	Diacylglyceryl trimethylhomoserine/diacylglyceryl hydroxymethyl-N,N,N-trimethyl-β-alanine	DGTS/A	DGTS 34:1	DGTS 16:0_18:1
Glycerolipids [GL]	Other Glycerolipids [GL00]	Lysodiacylglyceryl-3-O-carboxyhydroxymethylcholine	LDGCC	LDGCC 16:0	LDGCC 16:0
Glycerolipids [GL]	Other Glycerolipids [GL00]	Lysodiacylglyceryl trimethylhomoserine/Lysodiacylglyceryl hydroxymethyl-N,N,N-trimethyl-β-alanine	LDGTS/A	LDGTS 18:1	LDGTS 18:1
Glycerolipids [GL]	Triradylglycerols [GL03]	Ether-linked triacylglycerol	EtherTG	TG O-56:7	TG O-16:0_18:1_22:6
Glycerolipids [GL]	Triradylglycerols [GL03]	Triacylglycerol	TG	TG 56:8	TG 16:0_18:2_22:6
Glycerophospholipids [GP]	Glycerophosphates [GP10]	Lysophosphatidic acid	LPA	LPA 16:0	LPA 16:0
Glycerophospholipids [GP]	Glycerophosphates [GP10]	Phosphatidic acid	PA	PA 34:1	PA 16:0_18:1
Glycerophospholipids [GP]	Glycerophosphocholines [GP01]	Ether-linked lysophosphatidylcholine	EtherLPC	LPC O-18:1	LPC O-18:1
Glycerophospholipids [GP]	Glycerophosphocholines [GP01]	Ether-linked phosphatidylcholine	EtherPC	PC O-38:4	PC O-18:0_20:4
Glycerophospholipids [GP]	Glycerophosphocholines [GP01]	Lysophophatidylcholine	LPC	LPC 18:1	LPC 18:1
Glycerophospholipids [GP]	Glycerophosphocholines [GP01]	Phosphatidylcholine	PC	PC 38:4	PC 18:0_20:4
Glycerophospholipids [GP]	Glycerophosphoethanolamines [GP02]	Ether-linked lysophosphatidylethanolamine	EtherLPE	LPE O-18:1	LPE O-18:1
Glycerophospholipids [GP]	Glycerophosphoethanolamines [GP02]	Ether-linked phosphatidylethanolamine	EtherPE	PE O-38:4	PE O-18:0_20:4
Glycerophospholipids [GP]	Glycerophosphoethanolamines [GP02]	Ether-linked phosphatidylethanolamine	EtherPE(P)	PE P-38:3	PE P-18:0_20:3
Glycerophospholipids [GP]	Glycerophosphoethanolamines [GP02]	N-acyl-lysophosphatidylethanolamine	LNAPE	LNAPE 34:2	LNAPE 16:0/N-18:2
Glycerophospholipids [GP]	Glycerophosphoethanolamines [GP02]	Lysophosphatidylethanolamine	LPE	LPE 18:1	LPE 18:1
Glycerophospholipids [GP]	Glycerophosphoethanolamines [GP02]	Phosphatidylethanolamine	PE	PE 38:4	PE 18:0_20:4
Glycerophospholipids [GP]	Glycerophosphoglycerols [GP04]	Bismonoacylglycerophosphate	BMP	BMP 40:5	BMP 18:1_22:4
Glycerophospholipids [GP]	Glycerophosphoglycerols [GP04]	Ether-linked lysophosphatidylglycerol	EtherLPG	LPG O-18:1	LPG O-18:1
Glycerophospholipids [GP]	Glycerophosphoglycerols [GP04]	Ether-linked phosphatidylglycerol	EtherPG	PG O-34:1	PG O-18:1_16:0
Glycerophospholipids [GP]	Glycerophosphoglycerols [GP04]	Hemibismonoacylglycerophosphate	HBMP	HBMP 56:8	HBMP 16:0_18:2_22:6
Glycerophospholipids [GP]	Glycerophosphoglycerols [GP04]	Lysophosphatidylglycerol	LPG	LPG 18:1	LPG 18:1
Glycerophospholipids [GP]	Glycerophosphoglycerols [GP04]	Phosphatidylglycerol	PG	PG 38:4	PG 18:0_20:4
Glycerophospholipids [GP]	Glycerophosphoglycerophosphoglycerols [GP12]	Cardiolipin	CL	CL 70:5	CL 16:0_18:1_18:2_18:2
Glycerophospholipids [GP]	Glycerophosphoglycerophosphoglycerols [GP12]	Dilysocardiolipin	DLCL	DLCL 34:2	DLCL 16:0_18:2
Glycerophospholipids [GP]	Glycerophosphoglycerophosphoglycerols [GP12]	Lysocardiolipin	MLCL	MLCL 56:7	MLCL 16:0_16:0_16:0
Glycerophospholipids [GP]	Glycerophosphoinositols [GP06]	Ether-linked phosphatidylinositol	EtherPI	PI O-36:4	PI O-16:0_20:4
Glycerophospholipids [GP]	Glycerophosphoinositols [GP06]	Lysophosphatidylinositol	LPI	LPI 18:1	LPI 18:1
Glycerophospholipids [GP]	Glycerophosphoinositols [GP06]	Phosphatidylinositol	PI	PI 38:4	PI 18:0_20:4
Glycerophospholipids [GP]	Glycerophosphoserines [GP03]	Ether-linked phosphatidylserine	EtherPS	PS O-38:4	PS O-18:0_20:4
Glycerophospholipids [GP]	Glycerophosphoserines [GP03]	N-acyl-lysophosphatidylserine	LNAPS	LNAPS 34:0	LNAPS 18:0/N-16:0
Glycerophospholipids [GP]	Glycerophosphoserines [GP03]	Lysophosphatidylserine	LPS	LPS 18:0	LPS 18:0
Glycerophospholipids [GP]	Glycerophosphoserines [GP03]	Phosphatidylserine	PS	PS 38:4	PS 18:0_20:4
Glycerophospholipids [GP]	Other Glycerophospholipids [GP00]	Phosphatidylethanol	PEtOH	PEtOH 38:4	PEtOH 18:0_20:4
Glycerophospholipids [GP]	Other Glycerophospholipids [GP00]	Phosphatidylmethanol	PMeOH	PMeOH 34:2	PMeOH 16:0_18:2
Glycerophospholipids [GP]	Oxidized glycerophospholipids [GP20]	Ether-linked oxidized phosphatidylethanolamine	EtherOxPE	PE O-38:6;O	PE O-16:0_22:6;O
Glycerophospholipids [GP]	Oxidized glycerophospholipids [GP20]	Oxidized phosphatidylcholine	OxPC	PC 34:2;O	PC 16:0_18:2;O
Glycerophospholipids [GP]	Oxidized glycerophospholipids [GP20]	Oxidized phosphatidylethanolamine	OxPE	PE 38:4;4O	PE 18:0_20:4;4O
Glycerophospholipids [GP]	Oxidized glycerophospholipids [GP20]	Oxidized phosphatidylglycerol	OxPG	PG 34:3;O	PG 16:0_18:3;O
Glycerophospholipids [GP]	Oxidized glycerophospholipids [GP20]	Oxidized phosphatidylinositol	OxPI	PI 38:4;4O	PI 18:0_20:4;4O
Glycerophospholipids [GP]	Oxidized glycerophospholipids [GP20]	Oxidized phosphatidylserine	OxPS	PS 38:4;4O	PS 18:0_20:4;4O
Prenol Lipids [PR]	Isoprenoids [PR01]	Vitamin A fatty acid ester	VAE	VAE 18:0	VAE 18:0
Prenol Lipids [PR]	Quinones and hydroquinones [PR02]	Coenzyme Q	CoQ	CoQ10	CoQ10
Prenol Lipids [PR]	Quinones and hydroquinones [PR02]	Vitamin E	Vitamin E	Tocopherol	Tocopherol
Saccharolipids [SL]	Acylaminosugars [SL01]	Diphosphorylated hexaacyl Lipid A	LipidA	LipidA 98:0	LipidA 18:0-O-18:0_N-16:0-O-16:0_16:0_N-14:0
Sphingolipids [SP]	Ceramides [SP02]	Ceramide alpha-hydroxy fatty acid-dihydrosphingosine	Cer-ADS	Cer 34:0;3O	Cer 18:0;2O/16:0;(2OH)
Sphingolipids [SP]	Ceramides [SP02]	Ceramide alpha-hydroxy fatty acid-phytospingosine	Cer-AP	Cer 42:1;4O	Cer 18:1;3O/24:0;(2OH)
Sphingolipids [SP]	Ceramides [SP02]	Ceramide alpha-hydroxy fatty acid-sphingosine	Cer-AS	Cer 34:1;3O	Cer 18:1;2O/16:0;(2OH)
Sphingolipids [SP]	Ceramides [SP02]	Ceramide 1-phosphates	CerP	CerP 38:0;2O	CerP 18:0;2O/20:0
Sphingolipids [SP]	Neutral glycosphingolipids [SP05]	Acylhexosylceramide	AHexCer	AHexCer 56:1;3O	AHexCer (O-16:0)18:1;2O/22:0;O
Sphingolipids [SP]	Neutral glycosphingolipids [SP05]	Hexosylceramide alpha-hydroxy fatty acid-dihydrosphingosine	HexCer-ADS	HexCer 38:0;3O	HexCer 18:0;2O/20:0;(2OH)
Sphingolipids [SP]	Neutral glycosphingolipids [SP05]	Hexosylceramide alpha-hydroxy fatty acid-phytospingosine	HexCer-AP	HexCer 42:0;4O	HexCer 18:0;3O/24:0;(2OH)
Sphingolipids [SP]	Neutral glycosphingolipids [SP05]	Hexosylceramide alpha-hydroxy fatty acid-sphingosine	HexCer-AS	HexCer 38:1;3O	HexCer 18:1;2O/20:0;(2OH)
Sphingolipids [SP]	Neutral glycosphingolipids [SP05]	Hexosylceramide hydroxyfatty acid-dihydrosphingosine	HexCer-HDS	HexCer 34:0;3O	HexCer 18:0;2O/16:0;O
Sphingolipids [SP]	Neutral glycosphingolipids [SP05]	Hexosylceramide hydroxyfatty acid-sphingosine	HexCer-HS	HexCer 42:2;3O	HexCer 18:1;2O/24:1;O
Sphingolipids [SP]	Neutral glycosphingolipids [SP05]	Hexosylceramide non-hydroxyfatty acid-dihydrosphingosine	HexCer-NDS	HexCer 40:0;2O	HexCer 18:0;2O/22:0
Sphingolipids [SP]	Neutral glycosphingolipids [SP05]	Hexosylceramide non-hydroxyfatty acid-phytospingosine	HexCer-NP	HexCer 38:1;3O	HexCer 18:1;3O/20:0
Sphingolipids [SP]	Neutral glycosphingolipids [SP05]	Hexosylceramide non-hydroxyfatty acid-sphingosine	HexCer-NS	HexCer 38:1;2O	HexCer 18:1;2O/20:0
Sphingolipids [SP]	Phosphosphingolipids [SP03]	Ceramide phosphoethanolamine	PE-Cer	PE-Cer 34:0;2O	PE-Cer 18:0;2O/16:0
Sphingolipids [SP]	Phosphosphingolipids [SP03]	Oxidized ceramide phosphoethanolamine	PE-Cer+O	PE-Cer 34:0;3O	PE-Cer 18:0;2O/16:0;O
Sphingolipids [SP]	Phosphosphingolipids [SP03]	Oxidized ceramide phosphoinositol	PI-Cer+O	PI-Cer 34:0;3O	PI-Cer 18:0;2O/16:0;O
Sphingolipids [SP]	Sphingoid bases [SP01]	Sphinganine	DHSph	SPB 17:0;2O	SPB 17:0;2O
Sphingolipids [SP]	Sphingoid bases [SP01]	Sphingosine	Sph	SPB 18:1;2O	SPB 18:1;2O
Sterol Lipids [ST]	Other Sterol lipids [ST00]	Acylhexosyl campesterol	AHexCAS	ST 28:1;O;Hex;FA 18:1	CAS;Hex;FA 18:1
Sterol Lipids [ST]	Other Sterol lipids [ST00]	Acylhexosyl cholesterol	AHexCS	ST 27:1;O;Hex;FA 16:0	CS;Hex;FA 16:0
Sterol Lipids [ST]	Other Sterol lipids [ST00]	Acylhexosyl sitosterol	AHexSIS	ST 29:1;O;Hex;FA 18:1	SIS;Hex;FA 18:1
Sterol Lipids [ST]	Other Sterol lipids [ST00]	Acylhexosyl brassicasterol	AHexBRS	ST 28:2;O;Hex;FA 18:1	BRS;Hex;FA 18:1
Sterol Lipids [ST]	Other Sterol lipids [ST00]	Acylhexosyl stigmasterol	AHexSTS	ST 29:2;O;Hex;FA 18:1	STS;Hex;FA 18:1
Sterol Lipids [ST]	Secosteroids [ST03]	Vitamin D	Vitamin D	Calcidiol	Calcidiol
Sterol Lipids [ST]	Steroid conjugates [ST05]	Sterol sulfate	SSulfate	ST 27:1;O;S	CS;S
Sterol Lipids [ST]	Sterols [ST01]	Brassicasterol ester	BRSE	SE 28:2/22:6	BRSE 22:6
Sterol Lipids [ST]	Sterols [ST01]	Campesterol ester	CASE	SE 28:1/18:1	CASE 18:1
Sterol Lipids [ST]	Sterols [ST01]	Cholesteryl ester	CE	SE 27:1/18:1	CE 18:1
Sterol Lipids [ST]	Sterols [ST01]	Cholesterol	Cholesterol	ST 27:1;O	Cholesterol
Sterol Lipids [ST]	Sterols [ST01]	Stigmasterol hexoside	SHex	ST 29:2;O;Hex	STS;Hex
Sterol Lipids [ST]	Sterols [ST01]	Sitosterol ester	SISE	SE 29:1/18:1	SISE 18:1
Sterol Lipids [ST]	Sterols [ST01]	Stigmasterol ester	STSE	SE 29:2/18:1	STSE 18:1

## Sheet: Raw_data
Lipid species (including retention time, m/z ratio and adduct information)	Identification level	Mode	Values for each biological replicate (Peak Area [A.U.]/Fresh weight (mg))
			WL (6h)	WL (6h)	WL (6h)	WL (6h)	WL (6h)	LRFR (6h)	LRFR (6h)	LRFR (6h)	LRFR (6h)	LRFR (6h)	WL (30h)	WL (30h)	WL (30h)	WL (30h)	WL (30h)	LRFR (30h)	LRFR (30h)	LRFR (30h)	LRFR (30h)	LRFR (30h)
DGDG 34:3|DGDG 16:0_18:3RT_5.364MZ_932.62848[M+NH4]+	MS & MS/MS	positive	26977.8	28993.3	27244.4	24834.1	24830.2	16650.8	16439.8	20850.1	23434.5	20096.9	25431.2	19388.1	32048	27894.5	24784.1	23292.1	27272.2	26549.9	29178.1	39082.4
DGDG 36:5|DGDG 18:2_18:3RT_4.923MZ_956.62976[M+NH4]+	MS & MS/MS	positive	44988.3	55894.5	49664.7	37164.9	39076.1	33915.8	32941.9	40783	46610	28575.7	40318.1	56381.7	55108.1	49322.5	56750.5	41564.9	28016.4	27175.5	33348.9	48465.9
DGDG 36:6|DGDG 18:3_18:3RT_4.464MZ_954.61548[M+NH4]+	MS & MS/MS	positive	344359	343268	361423	317767	322118	285234	279169	306772	304142	275840	313466	322957	352333	333569	336954	272433	238597	224819	267470	305624
HexCer 42:1;4O|HexCer 18:1;3O/24:0;(2OH)RT_8.203MZ_844.68604[M+H]+	MS & MS/MS	positive	66382.1	47671.4	60308.2	57305.5	52315.3	55250.3	42865.6	57017.3	65943.3	68725.7	47257.8	52704.4	55994.9	49660.6	42866.2	83668.8	82911.4	66132.4	74679	88514.5
HexCer 42:1;4ORT_8.175MZ_842.67914[M-H]-	MS & MS/MS	negative	40191.7	33828.5	38009.8	35028.8	33718.3	31992.8	31548.2	40098.2	37443.9	30280.6	31392.1	21027.6	36174.9	30903	34591.4	35888.4	41130	45549.8	47573.6	64816.1
HexCer 42:2;4O|HexCer 18:1;3O/24:1;(2OH)RT_7.402MZ_840.66534[M-H]-	MS & MS/MS	negative	20431.3	13667.1	15063.8	14779.3	12185.8	8926.94	6947.56	9634.25	7425.92	7771.36	10031.5	9339.54	12662.7	10626.2	10348.2	7707.37	7865.85	8075.04	9666.62	11336.1
HexCer 42:2;4O|HexCer 18:1;3O/24:1;(2OH)RT_7.428MZ_842.67151[M+H]+	MS & MS/MS	positive	269529	261133	268535	289180	298013	234753	228683	290852	409536	375104	235687	285469	245137	260714	262799	395263	401892	291878	304276	394230
LNAPE 36:4|LNAPE 18:2/N-18:2RT_4.195MZ_738.51282[M-H]-	MS & MS/MS	negative	154753	109004	140663	122416	104220	143240	126174	141252	119719	128114	128395	91393.2	153285	126775	107536	190830	167653	179416	200280	213831
MGDG 34:2|MGDG 16:0_18:2RT_6.616MZ_813.57941[M+CH3COO]-	MS & MS/MS	negative	105146	95817.5	79264.7	81354.8	86138.7	118332	112541	130796	146916	123791	60598.2	47607.9	83488	62474	69093.5	228965	168136	179363	202444	263864
MGDG 34:4|MGDG 16:2_18:2RT_5.444MZ_809.5495[M+CH3COO]-	MS & MS/MS	negative	13081.9	13502.2	11955.9	13607.6	12724.8	9610.49	10774.1	12211.9	10730.5	9436.16	10945.4	11964.5	15039.1	13613.8	14118.4	11792.4	10530.1	11708.6	11442.8	11180.7
MGDG 34:5|MGDG 16:2_18:3RT_4.949MZ_766.54584[M+NH4]+	MS & MS/MS	positive	29048.7	36743.7	25103.4	23018.7	26348	31350.7	33009.7	38624.4	45204.1	36258.6	35350	30533.4	54433.7	42822	35626.9	71117.5	80337.5	71452	90338.6	94451
MGDG 34:5|MGDG 16:2_18:3RT_4.94MZ_807.53357[M+CH3COO]-	MS & MS/MS	negative	35757.1	41183.5	33389.5	34470.1	26390.3	25709.6	27078.8	29355.2	33216.9	20610.5	31203.5	34465.4	43107.5	38544	47854.7	38202.9	29211.7	34188.6	39044.5	40783.1
MGDG 34:6|MGDG 16:3_18:3RT_4.48MZ_805.51849[M+CH3COO]-	MS & MS/MS	negative	7271.13	7626.93	7659.11	6669.53	7629.42	5923.08	5736.62	8282.34	6883.01	5740.1	6772.87	4683.41	6632.29	6057.31	7028.4	4768.08	6351.18	7474.33	6265.36	9553.47
MGDG 34:6|MGDG 16:3_18:3RT_4.493MZ_764.5307[M+NH4]+	MS & MS/MS	positive	221394	221546	202914	206164	220736	219215	189701	228275	249061	209685	210690	164968	256084	212702	221361	213186	298976	271447	296108	347665
MGDG 36:4|MGDG 18:2_18:2RT_6.126MZ_837.57849[M+CH3COO]-	MS & MS/MS	negative	639233	514226	646808	531630	610590	622181	472119	562793	643121	649090	447986	252702	447392	457987	401973	256761	500527	389306	403350	494703
MGDG 36:5|MGDG 18:2_18:3RT_5.588MZ_835.565[M+CH3COO]-	MS & MS/MS	negative	22781.3	18416.2	19653.1	16488.5	14772.9	13283.5	20529.9	22441	13133.9	13747.6	13590.1	14546.7	23075.1	18098.1	21287	29291.6	14903.6	19522	21459.6	21494.3
MGDG 36:5|MGDG 18:2_18:3RT_5.603MZ_794.57764[M+NH4]+	MS & MS/MS	positive	120904	149304	130840	117326	109683	75138.1	72543.7	93933	84619.9	63761.7	114075	134110	140912	130069	151945	72017.4	58692.9	67471.7	70894	95625.1
MGDG 36:6|MGDG 18:3_18:3RT_5.078MZ_833.55219[M+CH3COO]-	MS & MS/MS	negative	49718.2	27596.1	28963.7	28868.4	26479	89427.9	107137	114815	118213	98605.9	26931.9	21076.8	45893	25724.5	20719.9	172811	150985	143472	182453	148615
MGDG 36:6|MGDG 18:3_18:3RT_5.091MZ_792.56323[M+NH4]+	MS & MS/MS	positive	639002	640198	673446	634528	626194	553078	542530	607743	586545	544411	641827	550924	670245	680337	654364	477466	470461	461494	525935	656952
PC 32:1RT_5.854MZ_732.55371[M+H]+	MS & MS/MS	positive	217590	162849	167113	150541	133205	131389	137579	173891	156451	135619	132645	108931	141033	120106	142109	118110	145655	148397	139041	182201
PC 34:1|PC 16:0_18:1RT_6.603MZ_818.5979[M+CH3COO]-	MS & MS/MS	negative	445154	323309	322970	276171	247128	335468	288019	357800	320430	274983	180226	215570	255857	162863	222104	454268	309429	317137	342827	384222
PC 34:1RT_6.605MZ_760.58612[M+H]+	MS & MS/MS	positive	498837	299424	451661	384350	374274	598514	601952	665128	631850	668383	280823	419859	355315	212662	265755	630880	917547	814665	895871	794083
PC 34:2|PC 16:0_18:2RT_5.978MZ_816.58362[M+CH3COO]-	MS & MS/MS	negative	40849	34818.2	30803.7	27346.2	25394.6	56161.3	74670.3	76096.3	86205.7	87827.9	35228.4	24731.2	58090.2	37174.4	30873.8	102054	122254	120661	132882	114057
PC 34:2RT_5.978MZ_758.57092[M+H]+	MS & MS/MS	positive	3.68388e+06	3.34092e+06	3.38519e+06	3.21844e+06	2.93163e+06	3.37991e+06	3.20993e+06	3.57956e+06	3.60278e+06	3.39065e+06	2.784e+06	2.8127e+06	3.13202e+06	2.69319e+06	2.86183e+06	3.24445e+06	3.85852e+06	3.73289e+06	3.93078e+06	4.04293e+06
PC 34:2RT_5.978MZ_780.55182[M+Na]+	MS & MS/MS	positive	461451	378862	408723	333672	315645	397742	350625	424707	395275	360588	302292	279647	354769	289188	324570	342066	410048	414083	455619	508122
PC 34:3|PC 16:0_18:3RT_5.439MZ_814.56732[M+CH3COO]-	MS & MS/MS	negative	30662.5	24060.2	27098.4	22593	24282.2	14082.5	12214.9	14961.9	13434.1	12355.1	18342.5	16073.1	22529.5	17261.2	21005.3	15802	19919.6	20572.4	21480.6	28470.2
PC 34:3RT_5.439MZ_778.53503[M+Na]+	MS & MS/MS	positive	313395	288489	286859	244879	246120	272197	257491	294211	286705	254931	227386	170133	248991	219154	250177	286316	292329	326102	346889	417421
PC 34:3RT_5.44MZ_756.55444[M+H]+	MS & MS/MS	positive	3.20071e+06	2.98906e+06	2.96846e+06	2.78277e+06	2.78786e+06	2.89803e+06	2.81397e+06	3.1346e+06	3.23504e+06	2.94363e+06	2.43104e+06	2.0857e+06	2.69005e+06	2.47988e+06	2.66648e+06	3.15056e+06	3.36974e+06	3.49033e+06	3.53879e+06	4.03744e+06
PC 34:4|PC 16:1_18:3RT_4.871MZ_812.55115[M+CH3COO]-	MS & MS/MS	negative	7300.08	5802.07	9479.4	6883.06	7111.96	7138.22	6118.95	7378.47	6120.34	7789.66	6823.09	4872.75	7107.18	7101.4	6354	5755.09	6933.64	7053.7	6661.97	7148.74
PC 34:4RT_4.872MZ_754.5387[M+H]+	MS & MS/MS	positive	411152	411202	399937	302411	389828	314864	326167	405367	367164	291344	239737	226364	277609	235104	322019	318377	246565	283704	290572	443217
PC 36:2|PC 18:0_18:2RT_6.819MZ_844.6134[M+CH3COO]-	MS & MS/MS	negative	51175.8	43232.5	40695.5	46170.7	36363.2	36754.5	50949.6	51137.9	43928.9	32127.8	35132.7	30572.1	51374.6	45608.4	49549.2	67792.8	27564.1	47239.2	34288.2	49294.4
PC 36:2|PC 18:1_18:1RT_6.709MZ_786.60107[M+H]+	MS & MS/MS	positive	138053	48219.9	110256	92062.2	116648	210054	211896	256427	245064	232935	43814.7	128049	60280.3	29035.7	50852.8	200823	307244	261386	322814	252667
PC 36:2RT_6.815MZ_786.60144[M+H]+	MS & MS/MS	positive	572950	413659	415468	396378	356248	451186	367167	474264	491359	460117	259367	382306	292611	232829	291460	391455	484013	396703	428289	481710
PC 36:3|PC 18:1_18:2RT_6.087MZ_842.59839[M+CH3COO]-	MS & MS/MS	negative	4941.37	9958.96	7135.48	10433.9	9224.16	9195.11	6769.41	11448.4	11614	10980.7	8416.43	8442.03	15786.2	15815	8096.52	10273.3	15563.2	15959.7	19097.1	19543
PC 36:3RT_6.082MZ_806.56677[M+Na]+	MS & MS/MS	positive	180199	112916	154445	123263	128824	182895	164989	211344	188215	170879	79450.9	112713	110009	70870.7	96691.7	154036	201432	197198	220183	233100
PC 36:3RT_6.087MZ_784.58649[M+H]+	MS & MS/MS	positive	1.3183e+06	854123	1.12251e+06	973053	995119	1.43941e+06	1.28095e+06	1.53972e+06	1.47094e+06	1.33687e+06	654572	966245	857768	585623	737197	1.23787e+06	1.60425e+06	1.5056e+06	1.71395e+06	1.56971e+06
PC 36:3RT_6.251MZ_784.5849[M+H]+	MS & MS/MS	positive	312864	236149	227800	223002	227159	265229	235114	283479	281429	246099	169273	176569	174489	160083	182851	241207	273643	268735	277892	366802
PC 36:4|PC 18:2_18:2RT_5.503MZ_840.58429[M+CH3COO]-	MS & MS/MS	negative	238552	158010	165633	159011	115908	151682	138689	192415	143883	124019	107383	81351.7	156464	106964	118978	214193	151027	160591	200987	237241
PC 36:4RT_5.503MZ_782.5705[M+H]+	MS & MS/MS	positive	4.52096e+06	3.96955e+06	4.19989e+06	3.9129e+06	3.81501e+06	4.31746e+06	3.97719e+06	4.52994e+06	4.47828e+06	4.13397e+06	3.0955e+06	3.5651e+06	3.57767e+06	3.05375e+06	3.4401e+06	3.82688e+06	4.08466e+06	3.95815e+06	4.28666e+06	4.47676e+06
PC 36:4RT_5.503MZ_804.55133[M+Na]+	MS & MS/MS	positive	525337	446971	482273	396293	402100	483684	421360	505350	460710	408115	312241	356615	383632	308149	373479	373317	376406	385435	436421	486583
PC 36:5|PC 18:2_18:3RT_4.991MZ_838.56805[M+CH3COO]-	MS & MS/MS	negative	7618.45	6507.45	5550.05	5595.14	8202.68	8413.51	8038.38	11604	9628.37	9702.96	3971.74	3326.87	4096.06	3260.19	4226.35	6937.27	7973.67	8158.71	8336.93	8566.82
PC 36:5|PC 18:2_18:3RT_4.996MZ_780.5553[M+H]+	MS & MS/MS	positive	4.75578e+06	4.75784e+06	4.29982e+06	4.60087e+06	4.60824e+06	4.70827e+06	3.9857e+06	4.66315e+06	4.5311e+06	4.17049e+06	3.8437e+06	3.7893e+06	3.92278e+06	3.76273e+06	3.87033e+06	4.09064e+06	4.20296e+06	3.99625e+06	4.19029e+06	4.92638e+06
PC 36:5RT_4.996MZ_802.53595[M+Na]+	MS & MS/MS	positive	524162	508062	490017	449335	484822	497172	429374	510979	467599	426155	421126	401064	423194	396234	423180	419079	375179	362215	394691	508920
PC 36:6|PC 18:3_18:3RT_4.525MZ_778.53931[M+H]+	MS & MS/MS	positive	1.46244e+06	1.43449e+06	1.33061e+06	1.35078e+06	1.39787e+06	1.36535e+06	1.25207e+06	1.47162e+06	1.45965e+06	1.20658e+06	1.08352e+06	822693	1.18382e+06	1.09868e+06	1.27125e+06	1.56434e+06	1.41422e+06	1.62064e+06	1.7041e+06	2.13508e+06
PC 36:6|PC 18:3_18:3RT_4.526MZ_836.55261[M+CH3COO]-	MS & MS/MS	negative	6608.32	5755.4	5818.41	5878.82	5518.98	6847.88	5255.07	6598.09	6804.57	6131.6	4324.7	5266.15	5784.32	4882.37	5301.32	6721.27	6100.98	6264.29	7131.67	7432.44
PC 36:6RT_4.527MZ_800.51965[M+Na]+	MS & MS/MS	positive	129266	117603	116120	100668	109158	112244	99592.4	124983	107262	85009.8	89751.7	55655.8	96387.1	83264.4	105985	114804	94999.5	119674	133066	198802
PC 38:3|PC 20:1_18:2RT_6.884MZ_870.62976[M+CH3COO]-	MS & MS/MS	negative	104883	73254.5	76276	67315.1	58397.7	74709.7	58285.1	76767.9	62456.5	55406.1	48895.3	51402.6	54432.1	42762.1	50817.2	67132	57768.6	53859	61011.2	82101.8
PC 38:3RT_6.88MZ_812.61713[M+H]+	MS & MS/MS	positive	527577	365941	356051	318119	402748	382417	299671	444730	428708	321318	131526	364265	210111	139526	239323	355530	193296	187084	183873	237149
PC 38:4RT_6.322MZ_810.60077[M+H]+	MS & MS/MS	positive	204968	152396	139838	131869	172014	147433	125674	173551	164069	110159	68791.4	107046	92855.9	73049.9	113040	158833	78464	96177.9	94720.7	138726
PC 38:5RT_5.694MZ_808.58374[M+H]+	MS & MS/MS	positive	70460.5	52900.6	42162.7	40933.8	54059.8	52626.5	41543.2	53939.8	56674.5	38407.3	27507.7	26604.8	38177.3	30654.4	39641.7	46550.8	42491.8	51016.3	53661.7	74570.4
PE 34:1|PE 16:0_18:1RT_6.757MZ_716.53156[M-H]-	MS & MS/MS	negative	11091.8	8522.84	9232.48	9382.06	11060	13511.8	13619	14220.2	13523.8	13291.3	9786.59	7823.93	14259	11247.5	9942.71	22287.3	30425.7	28990.3	34065.9	29720
PE 34:1RT_6.774MZ_718.53705[M+H]+	MS & MS/MS	positive	35757.9	23385.7	32682.4	33052.8	24359.5	32334.8	31400.9	35637.7	26468.8	29865.7	22544.2	36349.4	28841.8	17394.9	24019.8	37528.8	42913.8	39058.9	41858	31418.5
PE 34:2|PE 16:0_18:2RT_6.149MZ_714.51886[M-H]-	MS & MS/MS	negative	685637	627406	630676	607944	541795	712770	531507	758751	738281	644045	371726	477699	557491	445250	429511	790027	709731	686443	781472	936959
PE 34:2|PE 16:0_18:2RT_6.168MZ_716.52283[M+H]+	MS & MS/MS	positive	611368	543010	570924	537582	483097	563658	508218	566717	601646	563967	460479	442791	518837	442163	475530	593992	678762	680709	705102	714186
PE 34:2RT_6.17MZ_738.50348[M+Na]+	MS & MS/MS	positive	56065.4	46936.6	51174.1	42756.9	38227.7	51607.9	43474.8	49467.7	44383.6	39390.6	40547.2	33010.3	43655.6	37387	41999	44439.9	50592	54021.3	59006.3	64719.5
PE 34:3|PE 16:0_18:3RT_5.61MZ_712.49945[M-H]-	MS & MS/MS	negative	275505	224486	232749	211927	208959	141714	133838	181322	151738	114546	144050	143164	177933	140909	185259	175539	134305	150344	155822	226248
PE 34:3RT_5.62MZ_714.50708[M+H]+	MS & MS/MS	positive	372419	349212	330312	308071	329175	355075	346054	376283	428038	369785	292166	240498	315699	280036	289309	500000	482838	502786	508607	620661
PE 34:3RT_5.62MZ_736.48749[M+Na]+	MS & MS/MS	positive	32594.4	30850.6	29664.4	24599.9	27991.4	29666	28833	32967.9	35114.4	30333.2	26219.9	20934.3	27631.1	22853.1	25716.7	40233.9	36756.8	36514.9	39201.8	53056.7
PE 34:4|PE 16:1_18:3RT_5.019MZ_710.48236[M-H]-	MS & MS/MS	negative	56551.8	44879.9	39628.2	41700.2	31900.2	38572.6	55020.3	51811	46669.7	37391.1	34920.3	32052.4	61320.1	47049.1	45782.9	116845	53233.4	85538.3	61150	87501.9
PE 36:2|PE 18:0_18:2RT_6.97MZ_742.54541[M-H]-	MS & MS/MS	negative	5468.67	5316.28	4967.01	5103.89	4757.98	5645.64	4846.22	5117.49	4802.61	4332.87	4810.94	3736.03	6007.49	4721.61	5232.4	5106.17	6259.91	6434.55	6824.05	7261.9
PE 36:2RT_6.987MZ_744.55396[M+H]+	MS & MS/MS	positive	131126	103685	105973	99530.9	85665.6	105259	79003.3	103570	106044	92009.4	68403.8	93240.7	71612.2	61222.3	75103.8	81921.3	95276.4	85080.1	93395	108261
PE 36:3|PE 18:1_18:2RT_4.639MZ_740.52863[M-H]-	MS & MS/MS	negative	1.81879e+06	1.73957e+06	1.81034e+06	1.7238e+06	1.67348e+06	1.68384e+06	1.73471e+06	1.78185e+06	1.55687e+06	1.69354e+06	1.70874e+06	1.60115e+06	1.8754e+06	1.76177e+06	1.81129e+06	1.87955e+06	1.62638e+06	1.70623e+06	1.73706e+06	1.87831e+06
PE 36:3|PE 18:1_18:2RT_6.252MZ_740.5307[M-H]-	MS & MS/MS	negative	16763.4	13370.7	12477.1	11357.5	17515.3	18098.1	18436.8	24516.5	19642.6	20116.8	7292.18	6819.7	8941.06	6933.37	8368.26	14629.5	15133.9	17774.7	18744.8	18481.5
PE 36:3|PE 18:1_18:2RT_6.268MZ_742.53772[M+H]+	MS & MS/MS	positive	170701	123110	143043	132525	124854	159282	151329	166369	178156	156672	97622.8	132134	127051	99791.9	115979	204535	252997	235244	244745	237904
PE 36:4|PE 18:2_18:2RT_5.665MZ_738.51508[M-H]-	MS & MS/MS	negative	33173.5	33629.4	34656	34220	36085.6	36867.9	29937.7	39061.8	35983.8	36345.4	32901	26600	43179.9	40147.8	31463.6	47723.8	47619.3	55180.1	50686.8	67918.8
PE 36:4|PE 18:2_18:2RT_5.677MZ_740.52301[M+H]+	MS & MS/MS	positive	461580	385128	407010	362990	333461	431981	349257	426932	452476	383488	282793	319540	333001	282976	326499	391993	441944	429811	469419	507405
PE 36:4RT_5.687MZ_762.50293[M+Na]+	MS & MS/MS	positive	83662.1	75378.8	78078.6	65682.6	62968.6	77979.8	67002.6	78893.4	82138.7	71186.9	57544.3	61882.3	64029.5	53857.5	61942.6	71811.6	76106.3	71167.1	81649.9	94795.7
PE 36:5|PE 18:2_18:3RT_3.835MZ_736.49695[M-H]-	MS & MS/MS	negative	237522	157439	175592	161825	148712	205679	200114	231585	213563	184101	112924	132120	158985	112643	127898	303668	314745	306904	335095	364358
PE 36:5|PE 18:2_18:3RT_5.146MZ_736.49994[M-H]-	MS & MS/MS	negative	76318.2	57862.6	57079.6	63590.9	48913	50272.2	68442.2	67101.4	51715.3	53352.2	50728.4	37375	78899	60678.1	59329	151621	57597	92470.1	58546.1	102725
PE 36:5|PE 18:2_18:3RT_5.158MZ_738.50677[M+H]+	MS & MS/MS	positive	493395	463614	453965	431236	428039	495011	465885	519058	552153	472550	386096	353639	429247	375235	397972	548876	545396	525521	560848	657105
PE 36:5RT_5.157MZ_760.48779[M+Na]+	MS & MS/MS	positive	40957.5	37271.4	37596.4	30866.8	33630.9	40634.1	35627.9	41945.6	43017.5	36396.1	29358	27443.8	33617.3	29602.9	30632.7	42687	37909.8	35628.7	39907	51747.7
PE 36:6|PE 18:3_18:3RT_4.657MZ_734.48285[M-H]-	MS & MS/MS	negative	111006	69150.7	89022.9	81210.3	81644.1	117539	114888	127557	121154	115565	52336.3	79691.5	73669.8	46608.1	58683.3	115412	123728	117468	129758	121325
PE 36:6RT_4.666MZ_736.49103[M+H]+	MS & MS/MS	positive	106608	103115	87509.4	90194.6	98650.1	129414	121875	138896	160865	130609	79720.9	60684.5	91525.3	78061.6	80201.8	187976	184581	185555	203029	252015
PE 38:3|PE 20:1_18:2RT_7.036MZ_768.56116[M-H]-	MS & MS/MS	negative	1.54176e+06	1.25415e+06	1.34648e+06	1.24989e+06	1.0877e+06	1.46392e+06	1.32917e+06	1.49976e+06	1.54869e+06	1.46225e+06	960554	992953	1.2314e+06	917931	979830	1.78869e+06	1.66571e+06	1.58785e+06	1.73491e+06	1.84207e+06
PE 38:3RT_7.052MZ_770.56934[M+H]+	MS & MS/MS	positive	121393	82850.5	85024.9	81345.9	86275.4	84731.7	66807.1	93679.9	100761	74974.3	36806.8	89924.6	53252.5	40908.4	61065.5	84742.9	57259	52921.7	52026	58339.2
PE 38:4|PE 20:1_18:3RT_6.486MZ_766.54822[M-H]-	MS & MS/MS	negative	10395.2	9641.55	10140.8	9967.65	9646.39	8801.42	8248.79	10191.8	9021.48	7378.79	7627.27	8379.61	9735.32	8481.11	8999.92	9636.95	9134.48	9767.52	9108.18	10743.8
PE 40:3|PE 22:1_18:2RT_7.812MZ_796.59229[M-H]-	MS & MS/MS	negative	239521	307498	334672	333628	303888	294459	366697	367882	390438	376885	293203	214898	252436	268807	303299	307869	368451	363962	318437	401779
PE 40:3RT_7.826MZ_798.60034[M+H]+	MS & MS/MS	positive	44722.7	38581.8	36864.7	30690	42642.4	34034	31773.6	45574.1	52794.2	43805.2	18373.8	33820.4	25495.3	21067.6	30687.4	53088	32368.6	33112.6	26222.8	42404.4
PE 41:2|PE 23:0_18:2RT_6.613MZ_812.63232[M-H]-	MS & MS/MS	negative	482396	406915	399520	391332	399942	470450	452729	491349	542155	490844	332789	253866	387253	335362	338762	749438	732563	720273	768365	906037
PE 42:2|PE 24:0_18:2RT_9.289MZ_826.63873[M-H]-	MS & MS/MS	negative	67704.2	56455.8	56816.2	54056.5	52747.2	37163.9	37027.5	47068.2	40301.3	30663.4	37456.5	39205.2	46226	37809.3	48267.3	44128.4	35640.8	41026.7	39443.5	53490.1
PE 42:2RT_9.303MZ_828.64661[M+H]+	MS & MS/MS	positive	48056.8	31393.7	34388.1	31988.7	29679.3	34230.1	28700.6	34943.2	33709.1	28962.1	25580.9	25796.1	32132.4	26473.6	28429.4	38900.7	47297.4	51293.9	53106.7	55449.2
PE 42:3|PE 24:1_18:2RT_8.555MZ_824.62347[M-H]-	MS & MS/MS	negative	7193.29	6380.07	6201.84	6105.22	5346.31	4776.55	5186.79	6031.49	5263.65	4731.82	4379.88	5646.01	7442.54	4540.46	6116.57	9126.2	10486.8	11491	11308.3	10161
PG 32:0|PG 16:0_16:0RT_5.495MZ_721.50928[M-H]-	MS & MS/MS	negative	64824.5	44254.9	56348.1	52423.5	49869.5	72239.1	75221.8	83219.8	80060.7	82862.8	38798.4	50719.4	50089.1	30921.3	36063.5	85767.4	102287	94082.7	105647	96997.3
PG 34:1|PG 16:0_18:1RT_5.602MZ_747.52454[M-H]-	MS & MS/MS	negative	377132	191809	61364.6	227645	123971	36462.9	45104.7	119547	39840.2	39377	60107.2	95304	80084.4	28304.8	30326.8	124551	29423.5	39980	30139.2	41535.4
PG 34:2|PG 16:0_18:2RT_5.089MZ_745.51019[M-H]-	MS & MS/MS	negative	496052	411863	428437	390860	392813	434864	394238	465948	422093	409384	289100	356859	373838	294779	345775	389939	373431	379869	416002	437806
PG 34:2|PG 16:0_18:2RT_5.118MZ_764.54321[M+NH4]+	MS & MS/MS	positive	88446.4	74218.5	70948.1	61149.7	58119.8	76515.3	63620.5	74696.5	74605.6	61797	49989.4	56667.9	55787.3	43975.5	54864.9	69758	74308.6	77542.9	77573.9	71905
PG 34:3|PG 16:0_18:3RT_4.641MZ_743.49731[M-H]-	MS & MS/MS	negative	31911.7	29089.3	32109.2	32154.1	29907.2	27721.3	28951.2	33017.2	32750.9	28354.9	29252	21098	31442.3	29055.1	31405	37779.4	33663.3	38806.8	36307.6	45869.2
PG 34:3|PG 16:0_18:3RT_4.661MZ_762.52802[M+NH4]+	MS & MS/MS	positive	167640	135419	128395	129143	119317	125058	102324	127923	129334	99567.9	86672.7	84848.6	107206	81371.8	104683	113043	111956	117783	119520	131571
PG 34:3|PG 16:1_18:2RT_4.849MZ_743.49579[M-H]-	MS & MS/MS	negative	29889.8	27995.4	38042.8	31032.4	29438.4	31767	24262	32728.4	30440.3	34021.3	27455.7	13950.7	23474.3	25949.4	23412.5	11288.5	22942.4	18016.7	19288.4	23459.2
PG 34:4|PG 16:1_18:3RT_4.422MZ_741.479[M-H]-	MS & MS/MS	negative	9542.06	8520.24	9208.32	8514.2	7909.78	8811.02	8234.67	9112.73	9150.09	9182.6	7643.44	6936.04	8575.54	7375.04	8227.28	8978.95	8693.78	9477.14	9906.66	10336.6
PI 34:2|PI 16:0_18:2RT_4.833MZ_833.52991[M-H]-	MS & MS/MS	negative	409207	359197	358702	346441	314803	367558	346936	389701	389151	370429	290487	286711	350842	292480	303571	380492	399269	404170	434177	446150
PI 34:3RT_4.404MZ_831.51434[M-H]-	MS & MS/MS	negative	62804.8	43412.4	56789.8	47695.3	40041.7	56458.5	45742.7	53925.7	46641.3	48669.1	48190.6	34160	58492.4	47154.2	41450.2	73798.5	62820.8	69710.9	81877	89378.1
Unidentified lipid	MS & MS/MS	negative	78132.3	55985.5	56774.5	53213.4	49005.9	59579	53804.5	65373.6	58032.9	52981.4	39482	43704.5	43636.9	34507.2	41051.4	57591.4	56524.5	56930.7	59355.1	67865.6
ST 29:1;O;Hex;FA 18:2RT_9.492MZ_897.68903[M+CH3COO]-	MS & MS/MS	negative	26023.8	14210	13286.5	15663.8	17084.1	17127.9	12960.4	22666.9	20664.9	15267.8	10984.3	13139.8	22256	15159.1	9374.09	38639.1	21133.1	18393.3	19428.2	24988.1
TG 54:6|TG 18:2_18:2_18:2RT_10.96MZ_901.72534[M+Na]+	MS & MS/MS	positive	55511.3	31533.5	37534	48184.7	46016.6	15479.4	15467.5	18872.5	13247.2	21392.3	15742.6	120487	18480.3	16480.4	34328.4	16380.9	18047.4	8947.13	10544.6	8748.58
TG 56:3|TG 16:0_22:1_18:2RT_11.618MZ_930.84833[M+NH4]+	MS & MS/MS	positive	186203	26999.5	54091.6	44292.4	72548	31122.8	11608.3	32500.7	7904.61	14394.5	16525.7	135373	9419.05	3934.94	20681.2	12837.8	4262.53	2678.97	2234.02	3065.19
TG 58:3|TG 18:1_18:1_22:1RT_11.758MZ_958.88007[M+NH4]+	MS & MS/MS	positive	325935	53222.7	104285	93161.1	142937	81436.6	21145.6	83640.1	18632.8	35097.8	23894.1	243326	18406.8	5903.84	53133.5	43125.1	5777.41	4434.37	4607.07	5583.18
TG 58:4|TG 18:1_22:1_18:2RT_11.631MZ_956.8645[M+NH4]+	MS & MS/MS	positive	310416	57963.7	108529	86582.4	150729	63092.7	17654	78462.3	14826.1	34091.7	28026.1	326496	17954.7	5825.87	52512.8	39749.1	5734.66	3943.12	2893.55	5339.93
TG 58:5|TG 18:1_22:1_18:3RT_11.5MZ_954.84827[M+NH4]+	MS & MS/MS	positive	121432	28882.3	53731.2	40026.7	64190.4	23202.2	7184.48	28131.3	6748.14	15634.5	17790.4	180418	9730.61	4388.35	22792.4	14808.5	3185.52	2045.46	1494.78	3459.18
TG 60:3|TG 18:1_20:1_22:1RT_11.886MZ_986.91125[M+NH4]+	MS & MS/MS	positive	409472	109176	170866	134458	202747	129373	49941	135565	42917.3	59075.7	41680.9	267102	47138	13143.3	97000	94181.2	10303.7	8229.31	8756.45	14203.2
TG 60:3|TG 20:1_20:1_20:1RT_11.88MZ_991.86578[M+Na]+	MS & MS/MS	positive	83056	40546.7	56026.9	53359.2	60066.7	52933.2	28114.1	54448.9	25717	32813.8	25703.4	73818	27728.1	12506.5	45120.2	45359.1	10523.6	8876.24	9128.92	12392.5
TG 60:4|TG 20:1_22:1_18:2RT_11.77MZ_984.89557[M+NH4]+	MS & MS/MS	positive	358921	154811	173740	128007	211914	100710	48162.3	124587	45435.3	55638.3	44163.5	324439	41405.3	13903.6	92849.4	87670.2	9819.97	7127.66	7121.64	17651.4
TG 62:3|TG 18:1_22:1_22:1RT_12.007MZ_1019.89819[M+Na]+	MS & MS/MS	positive	211415	184700	208418	178158	201690	173467	127956	180449	134650	132950	108840	205072	133606	64642.8	156759	159798	39873	40134.1	42452.4	80427.6
TG 62:3|TG 18:1_22:1_22:1RT_12.008MZ_1014.94263[M+NH4]+	MS & MS/MS	positive	946671	498842	634133	447395	704221	439959	233593	470421	256243	238627	181425	706469	255552	76329.7	354898	368252	41525.5	38307	41220.4	107827
TG 62:4|TG 22:1_22:1_18:2RT_11.902MZ_1012.92712[M+NH4]+	MS & MS/MS	positive	718766	569105	603374	415749	617650	331821	246470	403150	282565	262261	212696	681881	237384	85536.8	322863	324989	44197	41855	40906.6	141906
TG 62:5|TG 22:1_22:1_18:3RT_11.796MZ_1010.9101[M+NH4]+	MS & MS/MS	positive	73963.5	55644.7	51793.8	31527.6	64128.5	25122.9	16293.9	30224.1	20333	15861.3	12162.8	58908.6	15460.2	5242.91	21172	22056.5	2575.96	2853.88	3152.62	9833.57
TG 64:3|TG 18:1_22:1_24:1RT_12.122MZ_1042.97302[M+NH4]+	MS & MS/MS	positive	92042.1	30497.9	43514.8	25656.2	52646.3	23455.3	10191.4	28335.4	10822.5	11815.5	9764.51	70744	11092.9	3884.14	17344.2	20639.9	1995.83	2150.86	2053.66	4426.55
