# Supplementary material for: A combination of plasma membrane sterol biosynthesis and autophagy is required for shade-induced hypocotyl elongation
Source: Nat Commun. 2022 Oct 10;13:5659. doi: 10.1038/s41467-022-33384-9 (PMC9550796; doi:10.1038/s41467-022-33384-9)
Supplement: Supplementary file 12 — Supplementary Data 10 [file 41467_2022_33384_MOESM12_ESM.xlsx]

## Sheet: Overview
Supplementary Data. Ince et al. (submitted)
Supplementary Table 10: List of genes for carbon fixation and autophagy GO terms with Average Z scores
Included Sheets	Description
GO_0015977	Genes in autophagy term and Average Z scores
GO_0006914	Genes in carbon fixation term and Average Z scores

## Sheet: GO_0006914
Autophagy	Average Z scores in Col-0 Hypocotyls			Average Z scores in Col-0 Cotyledons
	WL	LB	LRFR	WL	LB	LRFR
AT1G04140	-0.426452	0.627603	-0.201151	-0.390213	0.897743	-0.50753
AT1G05360	0.00160423	-0.162195	0.160591	-0.149249	-0.434519	0.583768
AT1G49180	0.13315	0.957335	-1.09048	0.00926323	1.11103	-1.12029
AT1G50030	0.501894	0.279581	-0.781475	1.10637	-0.191822	-0.914547
AT1G54210	-0.672549	1.10092	-0.428372	-0.68716	1.23464	-0.547484
AT1G60490	0.225363	0.907792	-1.13315	-0.0796037	1.06367	-0.984065
AT2G31260	0.672481	-0.00296179	-0.66952	-0.0788247	-0.345199	0.424024
AT2G37840	0.00197476	1.06925	-1.07123	0.0854426	0.836794	-0.922236
AT2G40810	0.224251	0.717282	-0.941533	0.431543	0.354938	-0.786482
AT3G09840	-0.813609	-0.31346	1.12707	-0.639154	0.804321	-0.165166
AT3G13970	-0.486563	-0.616953	1.10352	-0.608113	0.993053	-0.38494
AT3G18770	0.622986	0.530162	-1.15315	-0.269217	0.252543	0.0166748
AT3G19190	0.286493	0.744403	-1.0309	-0.123111	0.767315	-0.644204
AT3G21660	not detected	not detected	not detected	not detected	not detected	not detected
AT3G49590	-0.101366	1.09065	-0.989285	0.00434739	1.02727	-1.03162
AT3G50590	-0.617557	-0.317125	0.934682	-0.244464	0.533999	-0.289534
AT3G53230	-0.471133	-0.638141	1.10927	-0.130042	-0.651131	0.781173
AT3G53930	-0.515013	0.763691	-0.248678	-0.0943013	0.989718	-0.895416
AT3G56440	-0.186383	0.642672	-0.456289	0.390041	0.752611	-1.14265
AT3G57090	-0.893878	0.339166	0.554712	-1.04023	1.05222	-0.0119947
AT3G61710	0.389689	0.598271	-0.98796	-0.14421	0.204339	-0.0601286
AT3G61960	0.666064	0.539681	-1.20575	-0.63862	1.06612	-0.427501
AT3G62770	0.214321	0.75888	-0.973201	-0.0251958	1.02614	-1.00095
AT4G04210	-0.476476	-0.830208	1.30668	-0.228938	-0.953463	1.1824
AT4G06676	-0.139904	1.08265	-0.942744	-0.0638913	0.889542	-0.82565
AT4G14950	-0.731903	-0.494163	1.22607	-0.450107	-0.219237	0.669343
AT4G15410	-0.617161	-0.318111	0.935272	0.44473	0.120881	-0.565611
AT4G22150	-0.782343	-0.411393	1.19374	-0.711835	0.590665	0.12117
AT4G29380	-0.195574	1.16363	-0.968053	-0.351502	1.02697	-0.675472
AT4G30510	-0.312965	0.670844	-0.357879	0.220532	0.626444	-0.846976
AT4G30790	0.13807	0.933935	-1.07201	0.606886	0.605227	-1.21211
AT5G03340	0.347752	0.647101	-0.994853	0.43262	-0.0593983	-0.373222
AT5G05150	not detected	not detected	not detected	not detected	not detected	not detected
AT5G12390	-0.255052	1.11778	-0.862728	-0.0864526	1.14406	-1.05761
AT5G16280	-0.670067	-0.51148	1.18155	-0.151361	-0.127313	0.278674
AT5G17290	0.0261525	1.03354	-1.05969	-0.543905	1.08349	-0.539583
AT5G43930	-0.645203	1.16222	-0.517017	-0.79088	1.23231	-0.441428
AT5G45900	0.682339	-0.563897	-0.118442	0.855082	-0.287054	-0.568028
AT5G49540	-0.878171	-0.253884	1.13206	-0.727737	-0.142821	0.870558
AT5G50230	-0.0393758	1.02335	-0.983978	-0.318055	1.03448	-0.716429
AT5G61500	-0.301128	1.07712	-0.775991	-0.653472	0.834609	-0.181138
AT5G66930	-0.553345	1.08881	-0.535466	-0.576001	1.09716	-0.521156
AT4G22330	-1.19093	0.588237	0.602689	-1.19289	0.38094	0.811955
AT1G03380	0.372421	0.853392	-1.22581	0.203749	0.405975	-0.609724
AT1G17730	-0.771976	0.394957	0.377019	-0.246986	0.110171	0.136815
AT1G54710	0.635836	0.466697	-1.10253	0.854539	-0.152211	-0.702328
AT1G62040	-0.353465	1.21469	-0.861226	-1.16741	0.79609	0.371321
AT2G05630	-0.507197	1.19313	-0.685934	-1.05258	0.944766	0.107811
AT2G44140	0.217273	0.933506	-1.15078	-0.63913	1.16944	-0.530305
AT2G45170	-0.289473	1.19222	-0.90275	-0.702219	1.23792	-0.535697
AT2G45980	-0.888393	0.96299	-0.0745967	-0.815003	0.995296	-0.180293
AT3G06420	-0.383495	0.986039	-0.602544	-1.18214	0.478881	0.703257
AT3G07525	0.144749	0.805349	-0.950098	-0.270116	0.95466	-0.684544
AT3G12010	1.0602	-0.571206	-0.488996	0.613605	-0.791158	0.177552
AT3G15580	-0.248462	1.01694	-0.76848	-1.07882	1.10518	-0.0263613
AT3G59950	0.0816832	0.402021	-0.483704	0.0119132	-0.264642	0.252728
AT3G60640	-1.02015	-0.13399	1.15414	-0.803054	0.0927505	0.710303
AT4G00355	-0.0261375	1.13231	-1.10618	-0.704718	0.94519	-0.240472
AT4G04620	-0.426051	1.05051	-0.624458	-0.93573	0.813367	0.122363
AT4G16520	-0.169024	1.12139	-0.952369	-0.409756	1.27835	-0.868596
AT4G21980	-0.382774	1.13838	-0.755603	-1.26527	0.909159	0.35611
AT4G24690	-0.0286402	0.960293	-0.931652	-0.439246	1.16698	-0.727738
AT4G36630	-0.00259987	0.617734	-0.615134	-0.0438591	0.816796	-0.772937
AT5G24360	-0.242798	-0.660924	0.903722	-0.639627	-0.358837	0.998464
AT5G54730	0.239823	0.466957	-0.70678	0.141142	-0.144283	0.00314147
AT1G04300	0.0407841	0.802728	-0.843512	-0.11413	0.562633	-0.448503
AT1G22740	-1.27249	0.426023	0.846471	-1.04343	0.937334	0.106098
AT2G38470	0.40356	-0.167189	-0.236371	-0.285915	0.358028	-0.072113
AT2G39780	-0.262886	-0.557247	0.820132	-0.0388476	-1.10036	1.13921
AT2G41980	-0.137433	-0.733428	0.87086	-0.243354	0.807577	-0.564223
AT2G46240	-1.09743	0.553629	0.543797	-0.625966	0.762096	-0.136131
AT3G01090	-0.728889	0.922473	-0.193584	-0.451366	0.776334	-0.324969
AT3G08850	0.837307	-0.227036	-0.61027	0.823797	-0.892519	0.0687213
AT3G13672	0.956224	-0.135604	-0.82062	0.0383685	0.81446	-0.852829
AT3G58040	-0.619769	-0.670138	1.28991	-0.877761	-0.154664	1.03243
AT4G24960	-0.103843	-0.963587	1.06743	0.0984524	-1.08851	0.990057
AT5G43560	-0.258331	0.989863	-0.731532	-0.0472396	0.136496	-0.0892565
AT4G02030	-0.832467	-0.384202	1.21667	-0.743662	0.297734	0.445928
AT1G73190	0.238205	-0.136542	-0.101663	-0.333333	-0.333333	0.666667

## Sheet: GO_0015977
Carbon Fixation	Average Z scores in Col-0 Hypocotyls			Average Z scores in Col-0 Cotyledons
	WL	LB	LRFR	WL	LB	LRFR
AT1G76560	0.0655635	0.774271	-0.839835	-0.127256	1.083	-0.955743
AT2G47400	-0.526498	1.06941	-0.542909	-0.3994	1.1348	-0.735399
AT3G62410	1.27948	-0.586706	-0.692773	0.978585	-1.24223	0.263647
AT1G12900	0.958772	-1.1655	0.206726	0.926342	-1.06405	0.137705
AT1G32060	1.31352	-0.666602	-0.646913	1.23539	-0.731063	-0.50433
AT1G42970	0.802079	-1.29932	0.497241	0.881493	-1.26802	0.386526
AT1G53310	0.0241851	-1.09624	1.07206	-0.0664945	-0.940369	1.00686
AT1G56190	1.26679	-0.809217	-0.457577	1.24742	-0.796123	-0.451295
AT1G67090	0.952743	-1.22325	0.270502	0.923139	-0.87579	-0.0473485
AT1G68750	not detected	not detected	not detected	not detected	not detected	not detected
AT2G21170	0.310159	0.0555178	-0.365677	0.588205	-0.310508	-0.277697
AT2G42600	1.19561	-1.04045	-0.15516	1.18025	-0.573926	-0.606323
AT2G45290	-4.80222e-05	-0.367764	0.367812	-0.32084	-0.0867401	0.40758
AT3G12780	0.994733	-1.16554	0.170806	1.22885	-0.627034	-0.601816
AT3G14940	0.980054	-0.721411	-0.258643	1.07163	-0.154097	-0.917528
AT3G26650	1.29237	-0.575821	-0.716552	0.691207	-1.30033	0.609127
AT3G54050	1.12707	-1.05383	-0.0732376	1.25979	-0.586844	-0.672948
AT3G55800	0.894957	-1.27347	0.378516	0.908015	-1.13837	0.230352
AT3G60750	1.22853	-0.997211	-0.231322	1.07836	-1.10123	0.0228768
AT5G38410	0.868915	-1.16635	0.297432	1.15161	-0.473255	-0.678357
AT5G38420	0.740488	-1.13518	0.394687	1.11412	-0.703718	-0.410407
AT5G38430	1.15376	-1.08914	-0.0646249	1.14072	-1.06713	-0.0735844
ATCG00490	0.249063	0.286885	-0.535948	0.375778	-0.252132	-0.123646
AT3G04790	0.484719	-1.2084	0.723685	0.778479	-1.00526	0.226778
