# Supplementary material for: A combination of plasma membrane sterol biosynthesis and autophagy is required for shade-induced hypocotyl elongation
Source: Nat Commun. 2022 Oct 10;13:5659. doi: 10.1038/s41467-022-33384-9 (PMC9550796; doi:10.1038/s41467-022-33384-9)
Supplement: Supplementary file 14 — Source data [file 41467_2022_33384_MOESM14_ESM.zip]

Archive with 4 entries (3 files):
- Source Data/
- __MACOSX/._Source Data
- Source Data/Ince_et_al_NC_source_data_YI_FinalRevision.xlsx
- __MACOSX/Source Data/._Ince_et_al_NC_source_data_YI_FinalRevision.xlsx
